# Supplementary material for: A small molecule stabilizer rescues the surface expression of nearly all missense variants in a GPCR
Source: Nat Struct Mol Biol. 2025 Sep 22;32(12):2429–40. doi: 10.1038/s41594-025-01659-6 (PMC12700812; doi:10.1038/s41594-025-01659-6)
Supplement: Supplementary file 3 — Supplementary Tables 1–4. [file 41594_2025_1659_MOESM3_ESM.xlsx]

## Sheet: index and column definitions
Raw Data and annotations
37_norm_score	surface expression score in 37° condition (control for 27° experiment)
bc_count	number of barcodes associated with this variant
37_cells_count	estimated total number of cells sorted with this genotype (based on # reads and # cells sorted)
DMSOA_norm_score	surface expression score in DMSO condition (control for drug treatment)
DMSOA_cells_count	estimated total number of cells sorted with this genotype (based on # reads and # cells sorted)
DMSOB_norm_score	surface expression score in DMSO condition (control for drug treatment)
DMSOB_cells_count	estimated total number of cells sorted with this genotype (based on # reads and # cells sorted)
DMSOC_norm_score	surface expression score in DMSO condition (control for drug treatment)
DMSOC_cells_count	estimated total number of cells sorted with this genotype (based on # reads and # cells sorted)
27A_norm_score	surface expression score in 27° condition
27A_cells_count	estimated total number of cells sorted with this genotype (based on # reads and # cells sorted)
27B_norm_score	surface expression score in 27° condition
27B_cells_count	estimated total number of cells sorted with this genotype (based on # reads and # cells sorted)
TolA_norm_score	surface expression score in Tolvaptan condition
TolA_cells_count	estimated total number of cells sorted with this genotype (based on # reads and # cells sorted)
TolB_norm_score	surface expression score in Tolvaptan condition
TolB_cells_count	estimated total number of cells sorted with this genotype (based on # reads and # cells sorted)
stop	whether the variant introduces a stop codon
pos	position
syn_WT	whether the variant is synonymous with the WT
WT_aa	WT amino acid at that position
mut_aa	mutant amino acid
topo	topology (which loop or transmembrane helix)
Transmembrane	Whether the position is transmembrane or not
dist_to_AVP_7KH0	distance between nearest heavy atoms of WT residue and AVP ligand in structure 7KH0
dist_to_Gs_7KH0	distance between nearest heavy atoms of WT residue and G-protein in structure 7KH0
get_contacts_sb	number of salt bridges this residue participates in; taken from GetContacts
get_contacts_pc	number of pi-cations this residue participates in; taken from GetContacts
get_contacts_ps	number of pi-stacking this residue participates in; taken from GetContacts
get_contacts_vdw	number of van der Waals this residue participates in; taken from GetContacts
get_contacts_hbbb	number of hydrogen bonds (backbone-backbone) this residue participates in; taken from GetContacts
get_contacts_hbsb	number of hydrogen bonds (sidechain-backbone) this residue participates in; taken from GetContacts
get_contacts_hbss	number of hydrogen bonds (sidechain-sidechain) this residue participates in; taken from GetContacts
get_contacts_hp	number of hydrophobic contacts this residue participates in; taken from GetContacts
get_contacts_sum	sum of all of the above contacts (note- this is the number of atom-atom contacts; not residue-residue)
WT_KD_hydro	Kyte-Doolittle hydrophobicity value of WT amino acid.
mut_KD_hydro	Kyte-Doolittle hydrophobicity value of mutant amino acid.
delta_hydro	difference between WT_KD_hydro and mut_KD_hydro
ctrls_comb	average of all control scores (DMSOA, DMSOB, DMSOC, and 37°)
ctrls_sem	standard error of the mean of all control scores
ctrls_min_cells	minimum number of cells sorted in any control condition
27_comb	average of 27° replicates (27A and 27B)
27_sem	standard error of the mean of 27° replicates
27_min_cells	minimum number of cells sorted in any 27° condition
Tol_comb	average of Tol replicates (TolA and TolB)
Tol_sem	standard error of the mean of Tol replicates
Tol_min_cells	minimum number of cells sorted in any Tol condition
clinvar	if the variant is in clinvar and which category (benign, likely benign, pathogenic, likely pathogenic, VUS)
gnomAD	if the variant is in gnomAD (True or False)
gnomAD_AF	allele fraction of the variant if it is in gnomAD
HGMD	if the variant is in Human Gene Mutation Database and which disease association (NDI or NSIAD)
ESM1b	ESM1b predicted score
alpha_missense	AlphaMissense predicted score
EVE	EVE predicted score
RaSP	RaSP predicted score
ThermoMPNN	ThermoMPNN predicted score
GPCRdb	GPCRdb numbering scheme

## Sheet: S1. Data and annotations
	37_norm_score	bc_count	37_cells_count	DMSOA_norm_score	DMSOA_cells_count	DMSOB_norm_score	DMSOB_cells_count	DMSOC_norm_score	DMSOC_cells_count	27A_norm_score	27A_cells_count	27B_norm_score	27B_cells_count	TolA_norm_score	TolA_cells_count	TolB_norm_score	TolB_cells_count	stop	pos	syn_WT	WT_aa	mut_aa	topo	Transmembrane	dist_to_AVP_7KH0	dist_to_Gs_7KH0	get_contacts_sb	get_contacts_pc	get_contacts_ps	get_contacts_vdw	get_contacts_hbbb	get_contacts_hbsb	get_contacts_hbss	get_contacts_hp	get_contacts_sum	WT_KD_hydro	mut_KD_hydro	delta_hydro	ctrls_comb	ctrls_sem	ctrls_min_cells	27_comb	27_sem	27_min_cells	Tol_comb	Tol_sem	Tol_min_cells	clinvar	gnomAD
M1A		0	0		0		0		0		0		0		0		0	False	1	False	M	A	Nterm	False			0	0	0	0	0	0	0	0	0	1.9	1.8	-0.1			0			0			0		False
M1V		0	0		0		0		0		0		0		0		0	False	1	False	M	V	Nterm	False			0	0	0	0	0	0	0	0	0	1.9	4.2	2.3			0			0			0		False
M1I		0	0		0		0		0		0		0		0		0	False	1	False	M	I	Nterm	False			0	0	0	0	0	0	0	0	0	1.9	4.5	2.6			0			0			0		False
M1L		0	0		0		0		0		0		0		0		0	False	1	False	M	L	Nterm	False			0	0	0	0	0	0	0	0	0	1.9	3.8	1.9			0			0			0		False
M1M		0	0		0		0		0		0		0		0		0	False	1	True	M	M	Nterm	False			0	0	0	0	0	0	0	0	0	1.9	1.9	0			0			0			0		False
M1F		0	0		0		0		0		0		0		0		0	False	1	False	M	F	Nterm	False			0	0	0	0	0	0	0	0	0	1.9	2.8	0.9			0			0			0		False
M1Y		0	0		0		0		0		0		0		0		0	False	1	False	M	Y	Nterm	False			0	0	0	0	0	0	0	0	0	1.9	-1.3	-3.2			0			0			0		False
M1W		0	0		0		0		0		0		0		0		0	False	1	False	M	W	Nterm	False			0	0	0	0	0	0	0	0	0	1.9	-0.9	-2.8			0			0			0		False
M1S		0	0		0		0		0		0		0		0		0	False	1	False	M	S	Nterm	False			0	0	0	0	0	0	0	0	0	1.9	-0.8	-2.7			0			0			0		False
M1T		0	0		0		0		0		0		0		0		0	False	1	False	M	T	Nterm	False			0	0	0	0	0	0	0	0	0	1.9	-0.7	-2.6			0			0			0		False
M1N		0	0		0		0		0		0		0		0		0	False	1	False	M	N	Nterm	False			0	0	0	0	0	0	0	0	0	1.9	-3.5	-5.4			0			0			0		False
M1Q		0	0		0		0		0		0		0		0		0	False	1	False	M	Q	Nterm	False			0	0	0	0	0	0	0	0	0	1.9	-3.5	-5.4			0			0			0		False
M1C		0	0		0		0		0		0		0		0		0	False	1	False	M	C	Nterm	False			0	0	0	0	0	0	0	0	0	1.9	2.5	0.6			0			0			0		False
M1G		0	0		0		0		0		0		0		0		0	False	1	False	M	G	Nterm	False			0	0	0	0	0	0	0	0	0	1.9	-0.4	-2.3			0			0			0		False
M1P		0	0		0		0		0		0		0		0		0	False	1	False	M	P	Nterm	False			0	0	0	0	0	0	0	0	0	1.9	-1.6	-3.5			0			0			0		False
M1R		0	0		0		0		0		0		0		0		0	False	1	False	M	R	Nterm	False			0	0	0	0	0	0	0	0	0	1.9	-4.5	-6.4			0			0			0		False
M1H		0	0		0		0		0		0		0		0		0	False	1	False	M	H	Nterm	False			0	0	0	0	0	0	0	0	0	1.9	-3.2	-5.1			0			0			0		False
M1K		0	0		0		0		0		0		0		0		0	False	1	False	M	K	Nterm	False			0	0	0	0	0	0	0	0	0	1.9	-3.9	-5.8			0			0			0		False
M1D		0	0		0		0		0		0		0		0		0	False	1	False	M	D	Nterm	False			0	0	0	0	0	0	0	0	0	1.9	-3.5	-5.4			0			0			0		False
M1E		0	0		0		0		0		0		0		0		0	False	1	False	M	E	Nterm	False			0	0	0	0	0	0	0	0	0	1.9	-3.5	-5.4			0			0			0		False
M1*		0	0		0		0		0		0		0		0		0	True	1	False	M	*	Nterm	False			0	0	0	0	0	0	0	0	0	1.9					0			0			0		False
L2A	1.10033	1	147.217	0.998086	218.707	0.774772	133.034	1.15247	88.1845	0.935755	317.586	0.928567	235.389	1.21725	279.278	1.05133	366.405	False	2	False	L	A	Nterm	False			0	0	0	0	0	0	0	0	0	3.8	1.8	-2	1.00641	0.0836057	88.1845	0.932161	0.00359414	317.586	1.13429	0.082958	279.278		False
L2V	0.914584	7	673.682	0.997046	1105.89	1.05973	1262.78	0.933334	663.865	0.982037	1144.05	0.983528	1181.38	1.1711	1200.22	1.07348	1132.35	False	2	False	L	V	Nterm	False			0	0	0	0	0	0	0	0	0	3.8	4.2	0.4	0.976175	0.0329729	663.865	0.982782	0.000745496	1144.05	1.12229	0.048812	1132.35		False
L2I	0.873075	4	218.778	0.773434	334.828	0.727421	417.578	0.819866	226.862	0.884659	435.666	0.816928	567.402	0.919773	537.305	0.904282	526.499	False	2	False	L	I	Nterm	False			0	0	0	0	0	0	0	0	0	3.8	4.5	0.7	0.798449	0.0312229	218.778	0.850794	0.0338653	435.666	0.912027	0.00774533	526.499		False
L2L	1.03828	4	254.258	1.17241	352.847	0.733363	344.585	0.968709	194.575	1.03049	265.914	1.00972	227.5	1.06901	302.587	0.894398	460.683	False	2	True	L	L	Nterm	False			0	0	0	0	0	0	0	0	0	3.8	3.8	0	0.97819	0.091906	194.575	1.02011	0.0103854	265.914	0.981705	0.0873076	302.587		False
L2M	0.99834	2	436.542	1.15066	464.272	1.13351	531.063	1.02462	211.849	1.23675	247.823	1.18108	549.059	1.11537	303.215	1.18125	447.475	False	2	False	L	M	Nterm	False			0	0	0	0	0	0	0	0	0	3.8	1.9	-1.9	1.07678	0.0382422	211.849	1.20892	0.0278356	247.823	1.14831	0.0329403	303.215		False
L2F	0.76942	1	49.9042	0.472665	104.835	0.914648	60.201	0.921468	40.4582	0.656275	32.8755	0.726619	49.0809	0.872344	165.244	0.66419	25.0566	False	2	False	L	F	Nterm	False			0	0	0	0	0	0	0	0	0	3.8	2.8	-1	0.76955	0.104989	40.4582	0.691447	0.0351724	32.8755	0.768267	0.104077	25.0566		False
L2Y	0.730567	3	115.077	0.743273	187.187	0.835473	165.684	0.56188	10.2959	0.781397	163.854	0.907554	137.164	0.913805	186.303	0.932341	174.402	False	2	False	L	Y	Nterm	False			0	0	0	0	0	0	0	0	0	3.8	-1.3	-5.1	0.717798	0.0569866	10.2959	0.844476	0.0630784	163.854	0.923073	0.00926778	174.402		False
L2W	0.909001	1	15.938	-0.150458	61.1441	0.95379	17.6086	0.91811	28.4175	0.819873	13.0599	1.13711	76.8494	1.07161	37.6423	0.810931	29.8445	False	2	False	L	W	Nterm	False			0	0	0	0	0	0	0	0	0	3.8	-0.9	-4.7	0.657611	0.269529	15.938	0.978492	0.158619	13.0599	0.94127	0.130339	29.8445		False
L2S	1.1388	4	326.03	0.777869	367.338	1.03948	393.25	1.26536	212.956	1.1483	350.532	0.908248	247.357	1.06132	310.767	1.27934	455.68	False	2	False	L	S	Nterm	False			0	0	0	0	0	0	0	0	0	3.8	-0.8	-4.6	1.05538	0.103406	212.956	1.02828	0.120028	350.532	1.17033	0.109009	310.767		False
L2T	1.23838	2	245.558	1.11567	383.266	1.2128	455.995	1.17339	137.605	1.24097	145.11	1.11289	386.392	1.01279	383.631	1.30789	438.546	False	2	False	L	T	Nterm	False			0	0	0	0	0	0	0	0	0	3.8	-0.7	-4.5	1.18506	0.0267146	137.605	1.17693	0.0640383	145.11	1.16034	0.147547	383.631		False
L2N	1.27162	3	283.558	1.14876	382.66	1.10631	841.982	1.11503	435.494	1.09555	436.665	1.1605	528.515	1.0066	485.671	1.18054	745.315	False	2	False	L	N	Nterm	False			0	0	0	0	0	0	0	0	0	3.8	-3.5	-7.3	1.16043	0.0381761	283.558	1.12803	0.0324737	436.665	1.09357	0.08697	485.671		False
L2Q	1.17391	2	219.71	1.11984	197.998	1.26321	337.587	1.17426	174.388	1.30481	308.47	1.20659	451.207	1.21328	406.733	1.14736	469.55	False	2	False	L	Q	Nterm	False			0	0	0	0	0	0	0	0	0	3.8	-3.5	-7.3	1.1828	0.029696	174.388	1.2557	0.0491089	308.47	1.18032	0.0329589	406.733		False
L2C	0.406034	1	163.509	0.137326	177.599	0.39315	107.9	0.790466	131.175	0.403589	156.924	0.616522	217.119	0.210673	231.545	0.71938	82.9223	False	2	False	L	C	Nterm	False			0	0	0	0	0	0	0	0	0	3.8	2.5	-1.3	0.431744	0.134633	107.9	0.510056	0.106466	156.924	0.465026	0.254353	82.9223		False
L2G	1.29352	3	239.391	1.30137	355.193	1.18914	401.967	1.0256	265.432	1.24877	298.352	1.13572	340.547	1.08313	307.302	1.11188	363.795	False	2	False	L	G	Nterm	False			0	0	0	0	0	0	0	0	0	3.8	-0.4	-4.2	1.20241	0.064247	239.391	1.19224	0.0565255	298.352	1.0975	0.0143731	307.302		False
L2P		0	0		0		0		0		0		0		0		0	False	2	False	L	P	Nterm	False			0	0	0	0	0	0	0	0	0	3.8	-1.6	-5.4			0			0			0		False
L2R	0.808066	4	89.6919	0.910407	240.421	0.790161	362.751	1.03346	152.433	0.774934	218.054	0.934396	501.008	0.791894	299.182	0.830245	251.13	False	2	False	L	R	Nterm	False			0	0	0	0	0	0	0	0	0	3.8	-4.5	-8.3	0.885523	0.0559744	89.6919	0.854665	0.0797306	218.054	0.81107	0.0191755	251.13		False
L2H		0	0		0		0		0		0		0		0		0	False	2	False	L	H	Nterm	False			0	0	0	0	0	0	0	0	0	3.8	-3.2	-7			0			0			0		False
L2K	1.18381	2	549.64	1.01227	516.874	1.09086	964.995	1.1216	340.785	1.00937	774.907	1.15611	1088.63	1.14348	731.382	1.04926	676.111	False	2	False	L	K	Nterm	False			0	0	0	0	0	0	0	0	0	3.8	-3.9	-7.7	1.10214	0.03565	340.785	1.08274	0.0733731	774.907	1.09637	0.0471114	676.111		False
L2D	0.93791	1	161.151	0.851655	157.19	0.799392	253.925	0.799079	133.649	0.753201	143.41	0.47543	166.321	0.313408	82.0737	0.760955	239.988	False	2	False	L	D	Nterm	False			0	0	0	0	0	0	0	0	0	3.8	-3.5	-7.3	0.847009	0.0327226	133.649	0.614316	0.138885	143.41	0.537182	0.223773	82.0737		False
L2E		0	0		0		0		0		0		0		0		0	False	2	False	L	E	Nterm	False			0	0	0	0	0	0	0	0	0	3.8	-3.5	-7.3			0			0			0		False
L2*	0.106246	2	703.579	0.276183	537.685	0.247886	849.843	0.0291941	392.163	0.253041	580.466	0.130908	822.705	0.313887	575.738	0.0482245	732.895	True	2	False	L	*	Nterm	False			0	0	0	0	0	0	0	0	0	3.8			0.164877	0.0585427	392.163	0.191975	0.0610665	580.466	0.181056	0.132831	575.738		False
M3A	0.809535	3	125.623	0.988483	149.468	1.00463	222.946	-3.03738	0	1.02511	208.538	1.07174	297.98	0.960893	130.085	1.11466	202.235	False	3	False	M	A	Nterm	False			0	0	0	0	0	0	0	0	0	1.9	1.8	-0.1	-0.0586821	0.993882	0	1.04842	0.0233175	208.538	1.03778	0.076883	130.085		False
M3V	0.858304	4	324.737	0.949604	410.411	0.808134	574.776	0.591509	322.647	0.754261	516.543	0.629685	659.776	0.926603	586.04	0.602673	676.576	False	3	False	M	V	Nterm	False			0	0	0	0	0	0	0	0	0	1.9	4.2	2.3	0.801888	0.0759939	322.647	0.691973	0.062288	516.543	0.764638	0.161965	586.04		False
M3I		0	0		0		0		0		0		0		0		0	False	3	False	M	I	Nterm	False			0	0	0	0	0	0	0	0	0	1.9	4.5	2.6			0			0			0		False
M3L	0.931496	4	181.965	0.587214	283.463	0.867409	253.836	0.478537	183.144	0.820323	120.665	0.997378	277.868	1.18523	192.836	1.08525	210.846	False	3	False	M	L	Nterm	False			0	0	0	0	0	0	0	0	0	1.9	3.8	1.9	0.716164	0.10891	181.965	0.908851	0.0885275	120.665	1.13524	0.0499904	192.836		False
M3M		0	0		0		0		0		0		0		0		0	False	3	True	M	M	Nterm	False			0	0	0	0	0	0	0	0	0	1.9	1.9	0			0			0			0		False
M3F		0	0		0		0		0		0		0		0		0	False	3	False	M	F	Nterm	False			0	0	0	0	0	0	0	0	0	1.9	2.8	0.9			0			0			0		False
M3Y	1.10654	2	184.805	1.1202	243.538	0.982498	225.27	1.12724	110.091	1.08506	131.498	1.16916	319.486	0.82432	224.085	1.17393	231.759	False	3	False	M	Y	Nterm	False			0	0	0	0	0	0	0	0	0	1.9	-1.3	-3.2	1.08412	0.0341454	110.091	1.12711	0.0420486	131.498	0.999126	0.174806	224.085		False
M3W		0	0		0		0		0		0		0		0		0	False	3	False	M	W	Nterm	False			0	0	0	0	0	0	0	0	0	1.9	-0.9	-2.8			0			0			0		False
M3S	1.28392	1	129.094	1.45293	108.568	1.20832	123.932	1.35206	131.285	1.16352	102.044	0.771352	101.404	0.852016	101.688	1.25156	139.468	False	3	False	M	S	Nterm	False			0	0	0	0	0	0	0	0	0	1.9	-0.8	-2.7	1.32431	0.0519608	108.568	0.967434	0.196082	102.044	1.05179	0.199772	101.688		False
M3T		0	0		0		0		0		0		0		0		0	False	3	False	M	T	Nterm	False			0	0	0	0	0	0	0	0	0	1.9	-0.7	-2.6			0			0			0		False
M3N	1.29392	1	270.879	1.20121	371.436	1.3203	513.833	1.25013	266.887	1.07691	509.401	1.21453	532.637	1.06785	303.911	1.40137	596.13	False	3	False	M	N	Nterm	False			0	0	0	0	0	0	0	0	0	1.9	-3.5	-5.4	1.26639	0.0261049	266.887	1.14572	0.0688105	509.401	1.23461	0.166761	303.911		False
M3Q		0	0		0		0		0		0		0		0		0	False	3	False	M	Q	Nterm	False			0	0	0	0	0	0	0	0	0	1.9	-3.5	-5.4			0			0			0		False
M3C	0.108238	1	81.7665	0.585397	121.604	0.253583	181.755	0.269798	53.6105	0.540072	182.322	0.74347	156.508	0.537433	173.282	0.470118	158.158	False	3	False	M	C	Nterm	False			0	0	0	0	0	0	0	0	0	1.9	2.5	0.6	0.304254	0.100506	53.6105	0.641771	0.101699	182.322	0.503776	0.0336578	158.158		False
M3G		0	0		0		0		0		0		0		0		0	False	3	False	M	G	Nterm	False			0	0	0	0	0	0	0	0	0	1.9	-0.4	-2.3			0			0			0		False
M3P	1.26541	3	749.508	1.31035	1184.75	1.15171	1171.64	1.26098	580.636	1.23435	739.137	1.18616	1046.36	1.20643	1190.63	1.23636	998.084	False	3	False	M	P	Nterm	False			0	0	0	0	0	0	0	0	0	1.9	-1.6	-3.5	1.24711	0.0336987	580.636	1.21026	0.0240918	739.137	1.2214	0.0149665	998.084		False
M3R	0.0376773	1	4.46569	0.670637	46.3929	-0.552885	17.2507	0.399123	6.44674	1.08613	52.5029	1.05631	19.2493	-0.265519	6.25991	1.00335	33.7021	False	3	False	M	R	Nterm	False			0	0	0	0	0	0	0	0	0	1.9	-4.5	-6.4	0.138638	0.264461	4.46569	1.07122	0.014911	52.5029	0.368917	0.634436	6.25991		False
M3H	1.21847	2	79.9866	1.22405	107.013	1.02172	97.4198	-0.207644	2.66365	0.990698	55.0319	1.19922	231.652	0.613609	94.2851	0.652309	155.424	False	3	False	M	H	Nterm	False			0	0	0	0	0	0	0	0	0	1.9	-3.2	-5.1	0.81415	0.343832	2.66365	1.09496	0.104262	55.0319	0.632959	0.0193499	94.2851		False
M3K	1.06551	1	164.243	0.613134	278.362	1.01145	194.922	1.2446	85.1655	1.08869	237.123	1.22254	328.191	0.906584	373.529	0.832904	499.369	False	3	False	M	K	Nterm	False			0	0	0	0	0	0	0	0	0	1.9	-3.9	-5.8	0.983675	0.133183	85.1655	1.15561	0.0669212	237.123	0.869744	0.0368403	373.529		False
M3D		0	0		0		0		0		0		0		0		0	False	3	False	M	D	Nterm	False			0	0	0	0	0	0	0	0	0	1.9	-3.5	-5.4			0			0			0		False
M3E		0	0		0		0		0		0		0		0		0	False	3	False	M	E	Nterm	False			0	0	0	0	0	0	0	0	0	1.9	-3.5	-5.4			0			0			0		False
M3*	0.117549	2	220.38	0.0955929	357.348	0.00429571	317.851	0.128096	267.04	0.0778713	302.435	0.152545	388.642	0.0474821	458.65	0.214163	322.855	True	3	False	M	*	Nterm	False			0	0	0	0	0	0	0	0	0	1.9			0.0863835	0.0281876	220.38	0.115208	0.0373366	302.435	0.130823	0.0833404	322.855		False
A4A	1.22835	1	188.708	1.09009	150.547	1.02008	86.8457	1.13271	142.885	1.26529	103.572	1.08959	203.491	1.19931	176.005	1.10559	180.279	False	4	True	A	A	Nterm	False			0	0	0	0	0	0	0	0	0	1.8	1.8	0	1.11781	0.0435516	86.8457	1.17744	0.0878486	103.572	1.15245	0.0468595	176.005		False
A4V	0.871882	7	424.836	0.997551	758.346	1.00493	776.921	0.799664	534.551	0.849516	748.202	0.855668	725.839	0.92576	742.355	1.05767	963.23	False	4	False	A	V	Nterm	False			0	0	0	0	0	0	0	0	0	1.8	4.2	2.4	0.918507	0.050012	424.836	0.852592	0.00307584	748.202	0.991717	0.0659565	742.355		True
A4I	1.02894	1	78.4411	0.847703	109.136	0.952992	78.084	1.03554	122.253	1.04865	124.628	1.10025	170.82	0.569173	34.8874	0.977185	71.0463	False	4	False	A	I	Nterm	False			0	0	0	0	0	0	0	0	0	1.8	4.5	2.7	0.966294	0.0437422	78.084	1.07445	0.0258009	124.628	0.773179	0.204006	34.8874		False
A4L	0.957188	3	278.195	0.875806	219.67	0.927089	257.4	1.0149	397.269	0.977032	242.38	1.11706	439.766	0.87524	144.726	0.999032	316.338	False	4	False	A	L	Nterm	False			0	0	0	0	0	0	0	0	0	1.8	3.8	2	0.943745	0.029064	219.67	1.04704	0.0700125	242.38	0.937136	0.0618958	144.726		False
A4M	0.889578	2	46.8185	0.95807	131.747	1.08945	90.8451	1.1269	59.3718	0.769445	57.8202	0.871873	60.9702	1.04342	133.336	0.993497	148.657	False	4	False	A	M	Nterm	False			0	0	0	0	0	0	0	0	0	1.8	1.9	0.1	1.016	0.0555511	46.8185	0.820659	0.051214	57.8202	1.01846	0.02496	133.336		False
A4F	0.845189	2	364.206	0.792438	483.099	0.772498	574.51	0.820847	376.952	0.671229	542.407	0.724137	565.543	0.779138	343.037	0.889611	642.491	False	4	False	A	F	Nterm	False			0	0	0	0	0	0	0	0	0	1.8	2.8	1	0.807743	0.0159434	364.206	0.697683	0.0264541	542.407	0.834374	0.0552368	343.037		False
A4Y	0.932357	1	149.878	1.02676	257.938	0.98289	283.138	1.12602	328.377	0.829292	168.477	1.07473	251.838	1.23542	401.004	1.15324	340.647	False	4	False	A	Y	Nterm	False			0	0	0	0	0	0	0	0	0	1.8	-1.3	-3.1	1.01701	0.0411379	149.878	0.95201	0.122717	168.477	1.19433	0.0410917	340.647		False
A4W	0.722753	2	290.396	0.763286	472.555	0.867	492.29	0.79925	230.128	0.772588	499.043	0.747554	532.844	0.847224	556.336	0.871655	668.474	False	4	False	A	W	Nterm	False			0	0	0	0	0	0	0	0	0	1.8	-0.9	-2.7	0.788072	0.0305989	230.128	0.760071	0.0125169	499.043	0.859439	0.0122154	556.336		False
A4S	1.16294	3	331.686	1.12306	402.267	1.09638	562.046	1.1289	368.289	1.07897	539.861	1.15082	502.051	1.15714	478.421	1.11432	540.352	False	4	False	A	S	Nterm	False			0	0	0	0	0	0	0	0	0	1.8	-0.8	-2.6	1.12782	0.0136785	331.686	1.1149	0.0359246	539.861	1.13573	0.021411	478.421		False
A4T	1.17701	3	589.841	1.15119	797.934	1.23424	844.771	1.13363	481.851	1.1833	887.544	1.23188	1504.94	1.20366	603.715	1.13833	946.289	False	4	False	A	T	Nterm	False			0	0	0	0	0	0	0	0	0	1.8	-0.7	-2.5	1.17402	0.0219618	481.851	1.20759	0.0242928	887.544	1.171	0.0326651	603.715		False
A4N		0	0		0		0		0		0		0		0		0	False	4	False	A	N	Nterm	False			0	0	0	0	0	0	0	0	0	1.8	-3.5	-5.3			0			0			0		False
A4Q	1.13551	1	39.8335	-0.126435	23.7425	1.11711	75.7143	1.00819	18.0022	0.773727	21.6546	0.833915	31.6322	0.823521	65.9175	1.1547	98.5772	False	4	False	A	Q	Nterm	False			0	0	0	0	0	0	0	0	0	1.8	-3.5	-5.3	0.783595	0.304641	18.0022	0.803821	0.0300943	21.6546	0.989109	0.165588	65.9175		False
A4C	0.362363	1	216.748	0.280336	509.745	0.601034	351.461	0.282777	299.434	0.442296	290.507	0.503604	555.028	0.410436	478.658	0.465741	367.468	False	4	False	A	C	Nterm	False			0	0	0	0	0	0	0	0	0	1.8	2.5	0.7	0.381628	0.0755766	216.748	0.47295	0.0306537	290.507	0.438089	0.0276528	367.468		False
A4G	1.06893	3	218.065	1.1477	326.867	1.21309	492.448	1.1082	205.717	0.984618	232.238	1.17609	253.018	0.874007	360.408	1.10464	376.494	False	4	False	A	G	Nterm	False			0	0	0	0	0	0	0	0	0	1.8	-0.4	-2.2	1.13448	0.0307438	205.717	1.08035	0.0957366	232.238	0.989326	0.115318	360.408		False
A4P		0	0		0		0		0		0		0		0		0	False	4	False	A	P	Nterm	False			0	0	0	0	0	0	0	0	0	1.8	-1.6	-3.4			0			0			0		False
A4R	0.648223	2	119.931	0.893553	118.433	1.03052	314.383	1.04323	147.489	1.15101	373.79	1.0745	299.579	1.05842	204.569	1.04875	254.165	False	4	False	A	R	Nterm	False			0	0	0	0	0	0	0	0	0	1.8	-4.5	-6.3	0.903883	0.091708	118.433	1.11276	0.0382547	373.79	1.05359	0.00483198	204.569		False
A4H		0	0		0		0		0		0		0		0		0	False	4	False	A	H	Nterm	False			0	0	0	0	0	0	0	0	0	1.8	-3.2	-5			0			0			0		False
A4K	0.994212	2	59.9139	0.941931	198.116	1.07697	79.3798	0.989199	64.8641	1.04655	282.885	0.811865	100.321	1.03343	264.795	0.998127	141.308	False	4	False	A	K	Nterm	False			0	0	0	0	0	0	0	0	0	1.8	-3.9	-5.7	1.00058	0.0280557	59.9139	0.929206	0.117342	282.885	1.01578	0.0176498	141.308		False
A4D	0.901434	3	189.241	0.623476	225.164	0.965194	396.409	0.872233	294.027	0.772085	354.818	0.795065	257.013	1.10499	378.997	0.760983	332	False	4	False	A	D	Nterm	False			0	0	0	0	0	0	0	0	0	1.8	-3.5	-5.3	0.840584	0.0749267	189.241	0.783575	0.0114896	354.818	0.932985	0.172002	332		False
A4E	0.132249	2	49.282	0.508267	66.3768	0.47857	137.757	0.530853	54.0734	0.449877	76.0701	0.309503	174.33	0.898273	89.5562	0.803554	126.051	False	4	False	A	E	Nterm	False			0	0	0	0	0	0	0	0	0	1.8	-3.5	-5.3	0.412485	0.0940232	49.282	0.37969	0.0701872	76.0701	0.850913	0.0473596	89.5562		False
A4*		0	0		0		0		0		0		0		0		0	True	4	False	A	*	Nterm	False			0	0	0	0	0	0	0	0	0	1.8					0			0			0		False
S5A	0.876264	8	962.454	0.752755	1176.83	0.792598	1367.15	0.853365	811.105	0.750358	1197.34	0.795431	1612.24	0.85529	1268.39	0.798263	1643.06	False	5	False	S	A	Nterm	False			0	0	0	0	0	0	0	0	0	-0.8	1.8	2.6	0.818745	0.0282036	811.105	0.772895	0.0225368	1197.34	0.826776	0.0285133	1268.39		False
S5V	0.814293	14	967.058	0.706763	1346.71	0.697671	1591.2	0.847292	857.869	0.814242	1304	0.827875	1538.23	0.823425	1660.11	0.71971	1744.99	False	5	False	S	V	Nterm	False			0	0	0	0	0	0	0	0	0	-0.8	4.2	5	0.766505	0.0377684	857.869	0.821058	0.00681657	1304	0.771567	0.0518574	1660.11		False
S5I	0.788278	3	169.596	0.660166	269.022	0.753647	267.162	0.74886	206.951	0.837996	317.004	0.640513	230.611	0.903792	126.078	0.892557	329.848	False	5	False	S	I	Nterm	False			0	0	0	0	0	0	0	0	0	-0.8	4.5	5.3	0.737738	0.0273077	169.596	0.739255	0.0987414	317.004	0.898174	0.00561747	126.078		False
S5L	0.815513	13	1331.72	0.694363	1925.23	0.746768	2071.22	0.825323	1322.96	0.795938	1969.27	0.70285	2069.15	0.853345	1463.68	0.746469	2246.87	False	5	False	S	L	Nterm	False			0	0	0	0	0	0	0	0	0	-0.8	3.8	4.6	0.770492	0.0308109	1322.96	0.749394	0.0465442	1969.27	0.799907	0.0534379	1463.68		False
S5M	0.765589	4	230.764	0.661035	267.034	0.736836	349.752	0.906184	164.266	0.800755	258.916	0.69844	351.494	0.856679	294.885	0.90329	343.23	False	5	False	S	M	Nterm	False			0	0	0	0	0	0	0	0	0	-0.8	1.9	2.7	0.767411	0.0512444	164.266	0.749597	0.0511578	258.916	0.879985	0.0233055	294.885		False
S5F	0.722764	7	510.275	0.730892	853.31	0.573539	1075.77	0.652908	778.747	0.554149	1073.34	0.691983	1278.32	0.687278	1296.55	0.668355	1386.1	False	5	False	S	F	Nterm	False			0	0	0	0	0	0	0	0	0	-0.8	2.8	3.6	0.670026	0.036616	510.275	0.623066	0.0689168	1073.34	0.677816	0.00946168	1296.55		False
S5Y	0.764051	5	311.601	0.722342	482.406	0.435353	565.986	0.697885	368.018	0.790672	424.526	0.533697	497.745	0.780133	605.907	0.623176	657.608	False	5	False	S	Y	Nterm	False			0	0	0	0	0	0	0	0	0	-0.8	-1.3	-0.5	0.654908	0.0744484	311.601	0.662185	0.128488	424.526	0.701655	0.0784785	605.907		False
S5W	0.545693	8	673.566	0.557702	748.076	0.508905	880.472	0.64004	561.832	0.523361	1019.76	0.462838	820.655	0.764531	804.146	0.694767	1322.71	False	5	False	S	W	Nterm	False			0	0	0	0	0	0	0	0	0	-0.8	-0.9	-0.1	0.563085	0.0276723	561.832	0.4931	0.0302612	1019.76	0.729649	0.0348822	804.146		False
S5S	0.947562	7	723.691	1.05923	860.564	1.0368	1129.07	1.07092	619.788	1.05282	720.757	1.15354	950.797	0.889582	779.334	1.0388	999.317	False	5	True	S	S	Nterm	False			0	0	0	0	0	0	0	0	0	-0.8	-0.8	0	1.02863	0.0279341	619.788	1.10318	0.0503605	720.757	0.964189	0.0746069	779.334		False
S5T	1.0229	2	93.6709	1.20129	123.137	0.934763	158.536	0.646062	7.28095	0.969021	105.529	1.02689	52.0528	1.16498	140.551	0.757879	144.73	False	5	False	S	T	Nterm	False			0	0	0	0	0	0	0	0	0	-0.8	-0.7	0.1	0.951254	0.115854	7.28095	0.997954	0.0289325	105.529	0.96143	0.203552	140.551		False
S5N	1.27183	3	242.452	1.23655	154.082	1.32875	331.376	1.15843	317.609	1.042	151.727	0.970187	230.979	1.15041	114.876	1.2749	477.425	False	5	False	S	N	Nterm	False			0	0	0	0	0	0	0	0	0	-0.8	-3.5	-2.7	1.24889	0.0356363	154.082	1.00609	0.0359052	151.727	1.21266	0.0622456	114.876		False
S5Q	0.710457	1	267.001	0.863046	298.975	0.792627	320.319	0.917073	200.209	0.912033	393.011	0.859709	528.734	0.756578	256.344	0.832005	363.94	False	5	False	S	Q	Nterm	False			0	0	0	0	0	0	0	0	0	-0.8	-3.5	-2.7	0.820801	0.0447423	200.209	0.885871	0.0261619	393.011	0.794292	0.0377138	256.344		False
S5C	0.0962301	4	643.768	0.264343	817.962	0.386264	806.247	0.242057	256.83	0.406334	640.977	0.364201	938.616	0.521955	737.623	0.339695	969.901	False	5	False	S	C	Nterm	False			0	0	0	0	0	0	0	0	0	-0.8	2.5	3.3	0.247224	0.0594777	256.83	0.385267	0.0210664	640.977	0.430825	0.0911301	737.623		False
S5G	0.775877	13	1010.86	0.716685	1641.31	0.752896	1324.47	0.812677	983.968	0.828439	1432.36	0.736961	1193.28	0.82729	1667.44	0.790049	1886.91	False	5	False	S	G	Nterm	False			0	0	0	0	0	0	0	0	0	-0.8	-0.4	0.4	0.764534	0.0201481	983.968	0.7827	0.0457387	1432.36	0.808669	0.0186204	1667.44		False
S5P	0.94671	5	201.588	0.83337	415.304	0.736514	615.323	0.804935	294.595	0.711303	517.776	0.633967	378.075	0.928533	588.043	0.772666	609.29	False	5	False	S	P	Nterm	False			0	0	0	0	0	0	0	0	0	-0.8	-1.6	-0.8	0.830382	0.0437797	201.588	0.672635	0.038668	517.776	0.8506	0.0779333	588.043		True
S5R	0.661308	10	486.174	0.711432	860.329	0.66135	762.64	0.829554	422.282	0.823018	908.059	0.728744	813.505	0.717597	905.469	0.776661	1067.59	False	5	False	S	R	Nterm	False			0	0	0	0	0	0	0	0	0	-0.8	-4.5	-3.7	0.715911	0.0396791	422.282	0.775881	0.0471373	908.059	0.747129	0.0295322	905.469		False
S5H	0.854658	3	252.708	0.700234	706.95	0.630304	658.8	0.917305	207.537	0.853665	282.902	0.96958	462.005	0.817372	434.935	0.753679	340.816	False	5	False	S	H	Nterm	False			0	0	0	0	0	0	0	0	0	-0.8	-3.2	-2.4	0.775625	0.066534	207.537	0.911623	0.0579574	282.902	0.785525	0.0318462	340.816		False
S5K	0.741993	4	572.254	0.689343	570.899	0.700465	825.322	0.917708	399.754	0.83896	639.594	0.807574	670.073	0.699287	642.636	0.734912	877.353	False	5	False	S	K	Nterm	False			0	0	0	0	0	0	0	0	0	-0.8	-3.9	-3.1	0.762377	0.053002	399.754	0.823267	0.0156932	639.594	0.717099	0.0178125	642.636		False
S5D	0.657964	6	1004.54	0.55714	1217.5	0.567459	1586.18	0.654152	888.433	0.59249	1156.73	0.448572	1669.47	0.720101	1026.54	0.664619	1800.68	False	5	False	S	D	Nterm	False			0	0	0	0	0	0	0	0	0	-0.8	-3.5	-2.7	0.609179	0.0271587	888.433	0.520531	0.0719593	1156.73	0.69236	0.0277411	1026.54		False
S5E	0.359037	3	44.1716	0.567723	133.369	0.0839417	65.3355	0.611309	82.0066	0.101361	29.7246	0.418567	123.208	0.950334	320.222	0.685503	133.397	False	5	False	S	E	Nterm	False			0	0	0	0	0	0	0	0	0	-0.8	-3.5	-2.7	0.405502	0.120496	44.1716	0.259964	0.158603	29.7246	0.817918	0.132415	133.397		False
S5*	-0.0673621	4	1103.44	0.0205359	1206.34	-0.115275	1414.83	0.129245	924.087	-0.0582071	1713.13	0.0797303	1337.42	-0.134012	976.843	-0.0307549	1454.94	True	5	False	S	*	Nterm	False			0	0	0	0	0	0	0	0	0	-0.8			-0.00821385	0.0537603	924.087	0.0107616	0.0689687	1713.13	-0.0823836	0.0516288	976.843		False
T6A	0.847051	5	357.083	0.75705	573.78	0.648084	833.438	0.918077	661.81	0.758298	497.165	0.727618	717.468	0.734251	505.724	0.80278	826.529	False	6	False	T	A	Nterm	False			0	0	0	0	0	0	0	0	0	-0.7	1.8	2.5	0.792566	0.0583511	357.083	0.742958	0.0153402	497.165	0.768515	0.0342645	505.724		False
T6V	0.65661	10	467.724	0.720257	954.277	0.632491	918.206	0.819177	708.131	0.678016	784.392	0.616514	651.999	0.765505	1122.71	0.769437	831.444	False	6	False	T	V	Nterm	False			0	0	0	0	0	0	0	0	0	-0.7	4.2	4.9	0.707134	0.0416834	467.724	0.647265	0.030751	784.392	0.767471	0.00196582	831.444		False
T6I	0.817574	4	102.845	0.679479	276.846	0.340557	377.506	0.492763	166.691	0.985835	136.549	0.291	106.497	0.840853	227.031	0.82244	334.024	False	6	False	T	I	Nterm	False			0	0	0	0	0	0	0	0	0	-0.7	4.5	5.2	0.582593	0.104584	102.845	0.638418	0.347418	136.549	0.831646	0.0092066	227.031		False
T6L	0.788965	11	1088.38	0.626542	1359.41	0.581684	1643.6	0.689088	982.658	0.372757	1466.39	0.578058	1850.26	0.676616	1200.98	0.683827	1406.58	False	6	False	T	L	Nterm	False			0	0	0	0	0	0	0	0	0	-0.7	3.8	4.5	0.67157	0.0449031	982.658	0.475408	0.102651	1466.39	0.680222	0.00360544	1200.98		False
T6M	0.829137	3	182.493	0.857443	251.993	0.628966	360.461	0.821751	256.587	0.69911	235.219	0.714383	276.933	0.853059	295.219	0.718796	496.748	False	6	False	T	M	Nterm	False			0	0	0	0	0	0	0	0	0	-0.7	1.9	2.6	0.784324	0.0523541	182.493	0.706747	0.00763636	235.219	0.785927	0.0671317	295.219		False
T6F	0.785244	5	431.414	0.708192	399.067	0.517432	596.651	0.67606	446.124	0.562854	683.925	0.640967	617.015	0.745261	538.01	0.636606	808.132	False	6	False	T	F	Nterm	False			0	0	0	0	0	0	0	0	0	-0.7	2.8	3.5	0.671732	0.0563038	399.067	0.601911	0.0390566	683.925	0.690933	0.0543275	538.01		False
T6Y	0.640354	5	142.523	0.558068	365.068	0.778015	344.203	0.640671	202.763	0.817588	260.352	0.823577	445.968	0.765532	296.333	0.741701	457.819	False	6	False	T	Y	Nterm	False			0	0	0	0	0	0	0	0	0	-0.7	-1.3	-0.6	0.654277	0.0455945	142.523	0.820583	0.00299411	260.352	0.753617	0.0119154	296.333		False
T6W	0.652077	8	369.072	0.57946	763.79	0.470053	493.298	0.514512	359.883	0.504192	654.769	0.474333	850.534	0.739096	693.137	0.658408	726.473	False	6	False	T	W	Nterm	False			0	0	0	0	0	0	0	0	0	-0.7	-0.9	-0.2	0.554025	0.0396587	359.883	0.489262	0.0149293	654.769	0.698752	0.0403443	693.137		False
T6S	0.567899	15	890.001	0.77183	1332.19	0.71422	1247.31	0.802175	770.589	0.782044	1191.05	0.851746	1562.62	0.86546	1700.41	0.802228	1749.05	False	6	False	T	S	Nterm	False			0	0	0	0	0	0	0	0	0	-0.7	-0.8	-0.1	0.714031	0.0520135	770.589	0.816895	0.0348506	1191.05	0.833844	0.031616	1700.41		False
T6T	1.05612	3	188.977	1.14457	401.421	1.01436	318.125	1.11562	230.23	1.17568	350.011	1.13905	352.849	1.13713	442.904	1.06553	380.727	False	6	True	T	T	Nterm	False			0	0	0	0	0	0	0	0	0	-0.7	-0.7	0	1.08267	0.0292797	188.977	1.15736	0.0183141	350.011	1.10133	0.0358004	380.727		False
T6N	1.04449	2	330.918	1.18152	566.322	1.03131	446.473	0.986644	305.2	1.01863	327.591	1.12401	539.487	1.16151	460.884	1.09422	495.682	False	6	False	T	N	Nterm	False			0	0	0	0	0	0	0	0	0	-0.7	-3.5	-2.8	1.06099	0.0420389	305.2	1.07132	0.0526866	327.591	1.12786	0.0336445	460.884		False
T6Q	0.0450232	1	55.5496	0.352597	75.6445	-0.178285	44.0055	-3.03738	0	0.360358	117.4	0.369692	127.797	0.733032	44.4108	0.456942	111.825	False	6	False	T	Q	Nterm	False			0	0	0	0	0	0	0	0	0	-0.7	-3.5	-2.8	-0.704511	0.7852	0	0.365025	0.00466723	117.4	0.594987	0.138045	44.4108		False
T6C	0.0212186	5	235.11	0.320203	257.488	0.256794	412.884	0.290421	372.221	0.410953	270.92	0.478617	367.929	0.344682	390.431	0.254598	482.08	False	6	False	T	C	Nterm	False			0	0	0	0	0	0	0	0	0	-0.7	2.5	3.2	0.222159	0.0682208	235.11	0.444785	0.0338324	270.92	0.29964	0.0450421	390.431		False
T6G	0.689807	12	1085.05	0.656736	1842.88	0.613991	1753.38	0.858194	1183.5	0.771802	1812.45	0.782934	1842.14	0.756207	2001.73	0.768682	1904.41	False	6	False	T	G	Nterm	False			0	0	0	0	0	0	0	0	0	-0.7	-0.4	0.3	0.704682	0.0534718	1085.05	0.777368	0.00556626	1812.45	0.762444	0.00623766	1904.41		False
T6P	0.933694	3	183.192	0.508058	160.584	0.666628	192.907	0.619208	132.26	0.73742	210.801	0.372468	259.19	0.69626	392.743	0.480465	346.472	False	6	False	T	P	Nterm	False			0	0	0	0	0	0	0	0	0	-0.7	-1.6	-0.9	0.681897	0.0902704	132.26	0.554944	0.182476	210.801	0.588362	0.107897	346.472		False
T6R	0.457608	12	732.213	0.533655	790.545	0.301794	1198.41	0.767702	619.509	0.543096	911.121	0.560962	985.97	0.474359	924.811	0.46527	1191.44	False	6	False	T	R	Nterm	False			0	0	0	0	0	0	0	0	0	-0.7	-4.5	-3.8	0.515189	0.097021	619.509	0.552029	0.008933	911.121	0.469814	0.0045444	924.811		False
T6H	0.713081	6	291.249	0.645016	406.423	0.389978	420.459	0.777257	331.279	0.560844	243.697	0.726235	495.627	0.812253	350.223	0.379979	455.05	False	6	False	T	H	Nterm	False			0	0	0	0	0	0	0	0	0	-0.7	-3.2	-2.5	0.631333	0.0848606	291.249	0.64354	0.0826956	243.697	0.596116	0.216137	350.223		False
T6K	1.02523	2	77.2982	0.808209	182.643	0.892677	387.484	0.732679	166.01	0.903702	184.617	0.805408	275.608	0.927775	259.849	0.626997	198.959	False	6	False	T	K	Nterm	False			0	0	0	0	0	0	0	0	0	-0.7	-3.9	-3.2	0.864698	0.0626982	77.2982	0.854555	0.049147	184.617	0.777386	0.150389	198.959		False
T6D	0.710207	1	18.5494	0.402268	39.4415	0.652203	56.0046	0.851096	104.903	0.88722	63.8725	0.741355	196.797	0.657221	114.964	0.71478	81.2149	False	6	False	T	D	Nterm	False			0	0	0	0	0	0	0	0	0	-0.7	-3.5	-2.8	0.653943	0.0937097	18.5494	0.814287	0.0729323	63.8725	0.686	0.0287795	81.2149		False
T6E	0.542405	4	179.962	0.380378	405.295	0.422383	305.187	0.631353	143.197	0.453624	363.96	0.534613	440.291	0.913439	588.675	0.755406	533.222	False	6	False	T	E	Nterm	False			0	0	0	0	0	0	0	0	0	-0.7	-3.5	-2.8	0.49413	0.0571896	143.197	0.494118	0.0404945	363.96	0.834423	0.0790162	533.222		False
T6*	0.0774294	3	183.259	0.222527	310.22	0.396313	350.637	0.361064	182.428	0.165009	185.354	0.523097	383.915	0.321899	255.762	0.416334	298.39	True	6	False	T	*	Nterm	False			0	0	0	0	0	0	0	0	0	-0.7			0.264333	0.0727188	182.428	0.344053	0.179044	185.354	0.369116	0.0472173	255.762		False
T7A	0.869487	6	453.111	0.772302	646.287	1.04666	853.407	1.06243	331.954	0.47637	685.84	0.828986	777.648	0.909572	778.896	0.951733	898.727	False	7	False	T	A	Nterm	False			0	0	0	0	0	0	0	0	0	-0.7	1.8	2.5	0.93772	0.0703795	331.954	0.652678	0.176308	685.84	0.930652	0.0210801	778.896		False
T7V	0.946344	15	995.695	0.96702	1756.63	0.93504	1733.68	0.964788	977.393	0.913819	1157.49	0.86781	1600	1.04511	1456.77	0.954739	1759.26	False	7	False	T	V	Nterm	False			0	0	0	0	0	0	0	0	0	-0.7	4.2	4.9	0.953298	0.00764867	977.393	0.890814	0.0230046	1157.49	0.999925	0.0451863	1456.77		False
T7I	1.16153	3	185.977	0.816042	286.143	0.921662	349.876	0.775851	288.434	0.920368	342.921	0.961108	529.961	1.21155	520.446	1.00562	465.11	False	7	False	T	I	Nterm	False			0	0	0	0	0	0	0	0	0	-0.7	4.5	5.2	0.918771	0.0865639	185.977	0.940738	0.0203698	342.921	1.10859	0.102964	465.11		False
T7L	0.966544	15	1306.11	0.96621	2175.7	0.922092	1965.04	0.980777	1788.92	0.963951	1763.09	1.03584	2275.72	1.14456	2218.02	1.05069	2077.69	False	7	False	T	L	Nterm	False			0	0	0	0	0	0	0	0	0	-0.7	3.8	4.5	0.958906	0.0127322	1306.11	0.999898	0.0359467	1763.09	1.09763	0.0469336	2077.69		False
T7M	0.93908	3	287.439	0.92704	556.602	0.955575	487.838	0.831385	497.997	0.895763	421.55	0.963191	614.803	0.921439	497.842	0.945625	511.005	False	7	False	T	M	Nterm	False			0	0	0	0	0	0	0	0	0	-0.7	1.9	2.6	0.91327	0.0279144	287.439	0.929477	0.0337141	421.55	0.933532	0.0120934	497.842		False
T7F	1.05228	6	580.98	0.936865	891.997	1.02303	923.997	0.928091	553.262	0.935058	916.153	0.968595	918.906	1.05774	979.928	1.0411	843.313	False	7	False	T	F	Nterm	False			0	0	0	0	0	0	0	0	0	-0.7	2.8	3.5	0.985068	0.0309962	553.262	0.951827	0.0167686	916.153	1.04942	0.00832135	843.313		False
T7Y	1.10325	4	66.2803	0.872455	124.253	1.0484	249.13	1.16702	120.565	1.03754	123.517	0.894485	92.9137	0.680079	63.1652	1.32296	151.315	False	7	False	T	Y	Nterm	False			0	0	0	0	0	0	0	0	0	-0.7	-1.3	-0.6	1.04778	0.0632681	66.2803	0.966012	0.0715268	123.517	1.00152	0.321441	63.1652		False
T7W	0.822284	6	296.865	0.837135	557.51	0.660006	590.571	0.876872	403.812	0.560144	572.706	0.685951	797.585	0.982684	699.595	0.927518	817.163	False	7	False	T	W	Nterm	False			0	0	0	0	0	0	0	0	0	-0.7	-0.9	-0.2	0.799074	0.0477666	296.865	0.623047	0.0629035	572.706	0.955101	0.0275833	699.595		False
T7S	1.01026	13	1052.86	0.917156	1647.96	0.946336	1786.59	1.01111	1060.99	0.988943	1642.67	0.999865	1752.68	0.855523	3176.49	1.00946	1860.44	False	7	False	T	S	Nterm	False			0	0	0	0	0	0	0	0	0	-0.7	-0.8	-0.1	0.971215	0.0235536	1052.86	0.994404	0.00546115	1642.67	0.932492	0.0769689	1860.44	benign	True
T7T	1.23427	5	483.349	0.991621	1231.96	1.10332	1159.8	1.15005	843.834	1.12801	936.094	1.17317	1142.56	1.07999	974.69	1.08708	761.732	False	7	True	T	T	Nterm	False			0	0	0	0	0	0	0	0	0	-0.7	-0.7	0	1.11982	0.0505971	483.349	1.15059	0.0225793	936.094	1.08354	0.00354403	761.732		False
T7N		0	0		0		0		0		0		0		0		0	False	7	False	T	N	Nterm	False			0	0	0	0	0	0	0	0	0	-0.7	-3.5	-2.8			0			0			0		False
T7Q	1.00045	8	1138.45	1.12021	1444.86	1.05254	2126.71	1.06921	1174.46	0.876204	1851.72	1.00029	2114.25	0.956112	1666.64	1.0365	2235.01	False	7	False	T	Q	Nterm	False			0	0	0	0	0	0	0	0	0	-0.7	-3.5	-2.8	1.0606	0.0246821	1138.45	0.938245	0.0620415	1851.72	0.996308	0.0401962	1666.64		False
T7C	0.944245	1	194.324	0.506063	181.383	0.583125	187.292	0.661239	195.512	1.09018	322.827	0.797624	186.74	0.713962	332.804	0.846688	302.035	False	7	False	T	C	Nterm	False			0	0	0	0	0	0	0	0	0	-0.7	2.5	3.2	0.673668	0.0955927	181.383	0.9439	0.146276	322.827	0.780325	0.0663628	302.035		False
T7G	0.837913	13	842.396	0.601534	905.077	0.825435	1349.57	0.838421	649.893	0.605575	891.14	0.756588	1206.52	0.900145	1186.17	0.813405	1381.01	False	7	False	T	G	Nterm	False			0	0	0	0	0	0	0	0	0	-0.7	-0.4	0.3	0.775826	0.0581748	649.893	0.681082	0.0755064	891.14	0.856775	0.0433698	1186.17		False
T7P	1.10538	2	179.731	1.04432	165.424	0.859419	282.354	1.23402	154.375	1.04921	118.738	0.898602	224.787	1.11257	157.212	0.900846	185.416	False	7	False	T	P	Nterm	False			0	0	0	0	0	0	0	0	0	-0.7	-1.6	-0.9	1.06079	0.0778979	154.375	0.973904	0.0753015	118.738	1.00671	0.105861	157.212		False
T7R	0.801405	15	924.58	0.802309	1339.47	0.822324	1690.97	0.912348	1346.51	0.875639	1278.37	0.838855	1735.17	0.848942	1541.77	0.848629	1305.15	False	7	False	T	R	Nterm	False			0	0	0	0	0	0	0	0	0	-0.7	-4.5	-3.8	0.834597	0.0263629	924.58	0.857247	0.0183918	1278.37	0.848786	0.000156474	1305.15		False
T7H	0.981883	3	213.571	0.84285	385.565	0.780303	398.952	0.697291	224.89	0.896865	483.313	0.816297	410.473	0.790826	344.786	1.14296	460.109	False	7	False	T	H	Nterm	False			0	0	0	0	0	0	0	0	0	-0.7	-3.2	-2.5	0.825582	0.0600258	213.571	0.856581	0.0402841	483.313	0.966891	0.176065	344.786		False
T7K	1.00515	9	2567	0.945782	5100.67	0.926108	3909.96	1.01516	2477.15	0.9964	3703.79	0.956831	3957	0.97012	4019.12	0.926506	4208.89	False	7	False	T	K	Nterm	False			0	0	0	0	0	0	0	0	0	-0.7	-3.9	-3.2	0.97305	0.0218912	2477.15	0.976615	0.0197847	3703.79	0.948313	0.0218072	4019.12		False
T7D	0.924235	6	889.288	0.870272	1387.08	0.856863	1232.78	0.923299	923.609	0.825335	960.704	0.890338	1266.25	0.899825	1095.77	0.940514	1765.53	False	7	False	T	D	Nterm	False			0	0	0	0	0	0	0	0	0	-0.7	-3.5	-2.8	0.893668	0.0175933	889.288	0.857836	0.0325017	960.704	0.92017	0.0203446	1095.77		False
T7E	0.574974	4	210.692	0.715263	401.861	0.632262	524.818	0.827131	293.282	0.484814	432.789	0.602471	550.678	0.756714	386.418	0.665766	374.091	False	7	False	T	E	Nterm	False			0	0	0	0	0	0	0	0	0	-0.7	-3.5	-2.8	0.687407	0.0547579	210.692	0.543643	0.058829	432.789	0.71124	0.0454741	374.091		False
T7*	0.418787	3	205.428	-0.323976	271.844	0.296181	288.622	-0.0249751	225.278	0.191865	353.223	0.0812383	323.397	-0.115191	428.884	0.0829123	329.05	True	7	False	T	*	Nterm	False			0	0	0	0	0	0	0	0	0	-0.7			0.0915042	0.167132	205.428	0.136551	0.0553132	353.223	-0.0161393	0.0990516	329.05		False
S8A	0.988739	13	1562.25	1.06127	2460.34	1.04836	2461.03	1.03732	1446.93	0.958915	1965.96	0.917924	2141.33	0.971224	1597.21	1.0266	2380.42	False	8	False	S	A	Nterm	False			0	0	0	0	0	0	0	0	0	-0.8	1.8	2.6	1.03392	0.0158363	1446.93	0.938419	0.0204955	1965.96	0.998914	0.02769	1597.21		False
S8V	0.998376	18	1191.72	0.970107	2125.74	1.00172	1974.85	0.998871	1496.05	1.00865	2006.2	0.986067	1953.17	0.935665	1945.12	1.00198	2205.17	False	8	False	S	V	Nterm	False			0	0	0	0	0	0	0	0	0	-0.8	4.2	5	0.99227	0.00742426	1191.72	0.997356	0.0112894	2006.2	0.968823	0.0331583	1945.12		False
S8I	0.766776	15	1187.83	1.00945	1857.87	0.874963	1733.83	0.896344	1051.15	0.997289	1735.86	0.925664	1956.96	0.966041	1824.89	0.992369	2017.25	False	8	False	S	I	Nterm	False			0	0	0	0	0	0	0	0	0	-0.8	4.5	5.3	0.886883	0.0497319	1051.15	0.961477	0.0358126	1735.86	0.979205	0.0131642	1824.89		False
S8L	1.0212	24	1809.39	1.05391	2164.72	1.04181	3025.26	0.890071	4094.29	1.00813	2169.88	0.911038	2796.88	1.06366	2628	1.06726	2738.32	False	8	False	S	L	Nterm	False			0	0	0	0	0	0	0	0	0	-0.8	3.8	4.6	1.00175	0.0378332	1809.39	0.959586	0.0485483	2169.88	1.06546	0.00179982	2628		False
S8M	0.715226	7	536.037	0.655073	697.228	0.486101	754.651	0.829119	531.922	0.412502	781.246	0.418572	607.443	0.682118	721.746	0.860574	823.349	False	8	False	S	M	Nterm	False			0	0	0	0	0	0	0	0	0	-0.8	1.9	2.7	0.67138	0.07153	531.922	0.415537	0.00303495	781.246	0.771346	0.089228	721.746		False
S8F	1.07238	10	737.29	0.968457	947.247	0.966628	1069.76	0.945854	588.305	0.975522	988.515	0.999984	1330.71	1.2193	1079.8	1.1694	986.201	False	8	False	S	F	Nterm	False			0	0	0	0	0	0	0	0	0	-0.8	2.8	3.6	0.988331	0.0284825	588.305	0.987753	0.0122306	988.515	1.19435	0.0249461	986.201		False
S8Y	0.928137	7	865.526	0.936729	1357.49	0.958394	1481.59	1.07973	1148.11	1.00976	1228.85	0.942569	1450.07	1.11174	1319.11	1.00549	1263.17	False	8	False	S	Y	Nterm	False			0	0	0	0	0	0	0	0	0	-0.8	-1.3	-0.5	0.975747	0.0352395	865.526	0.976166	0.0335974	1228.85	1.05861	0.0531237	1263.17		False
S8W	0.956646	10	659.572	0.879876	880.993	0.874645	1038.92	0.975645	602.674	0.982119	974.394	0.839321	1100.49	0.982612	922.085	0.993052	1233.75	False	8	False	S	W	Nterm	False			0	0	0	0	0	0	0	0	0	-0.8	-0.9	-0.1	0.921703	0.0259724	602.674	0.91072	0.071399	974.394	0.987832	0.00522002	922.085		False
S8S	1.05116	21	2236.91	1.24206	3836.16	1.07391	3391.43	1.06898	2302.81	1.01155	2989.46	1.01543	3558.66	1.10592	2939.9	1.01007	3651.6	False	8	True	S	S	Nterm	False			0	0	0	0	0	0	0	0	0	-0.8	-0.8	0	1.10903	0.0446113	2236.91	1.01349	0.001937	2989.46	1.058	0.0479267	2939.9		False
S8T	1.05183	11	853.643	0.966172	1285.18	1.06758	1466.91	1.06117	826.54	1.15548	1130.71	1.08797	1286.93	0.989445	1475.78	0.997296	1238.93	False	8	False	S	T	Nterm	False			0	0	0	0	0	0	0	0	0	-0.8	-0.7	0.1	1.03669	0.0237269	826.54	1.12173	0.0337578	1130.71	0.99337	0.00392545	1238.93		False
S8N	1.03587	5	566.655	1.22366	527.663	1.14071	794.512	1.21688	321.068	0.871866	794.75	1.13664	634.889	0.998263	720.947	0.994839	773.705	False	8	False	S	N	Nterm	False			0	0	0	0	0	0	0	0	0	-0.8	-3.5	-2.7	1.15428	0.0437211	321.068	1.00425	0.132388	794.75	0.996551	0.00171232	720.947		False
S8Q	1.06441	5	700.302	0.961222	681.276	0.918563	748.84	0.865685	634.412	1.05321	814.094	0.970676	925.012	1.04563	783.012	1.05339	871.682	False	8	False	S	Q	Nterm	False			0	0	0	0	0	0	0	0	0	-0.8	-3.5	-2.7	0.952469	0.0421185	634.412	1.01194	0.0412671	814.094	1.04951	0.00387671	783.012		False
S8C	0.40954	11	754.29	0.488827	1141.96	0.517812	1306.31	0.408761	1085.95	0.577577	1272.55	0.578715	1483.22	0.683307	1500.96	0.716509	1640.81	False	8	False	S	C	Nterm	False			0	0	0	0	0	0	0	0	0	-0.8	2.5	3.3	0.456235	0.0278211	754.29	0.578146	0.000569328	1272.55	0.699908	0.0166009	1500.96		False
S8G	1.08494	29	2479.09	1.06964	3834.21	1.08642	4421.4	0.986238	2401.45	1.06174	3678.44	0.986239	3712.9	1.03335	3698.87	1.07907	4680.25	False	8	False	S	G	Nterm	False			0	0	0	0	0	0	0	0	0	-0.8	-0.4	0.4	1.05681	0.023827	2401.45	1.02399	0.0377512	3678.44	1.05621	0.0228581	3698.87		False
S8P	1.17304	7	563.413	0.938908	785.151	1.02006	942.311	0.990783	581.872	0.917101	659.362	0.950935	741.868	1.1012	719.962	1.01092	844.611	False	8	False	S	P	Nterm	False			0	0	0	0	0	0	0	0	0	-0.8	-1.6	-0.8	1.0307	0.0503277	563.413	0.934018	0.0169169	659.362	1.05606	0.0451416	719.962		False
S8R	0.978864	26	1749.16	0.976343	2492.29	0.99763	2839.39	1.0879	1715.89	1.00178	2289.56	1.03478	2932.29	1.04106	2649.31	0.980724	2988.06	False	8	False	S	R	Nterm	False			0	0	0	0	0	0	0	0	0	-0.8	-4.5	-3.7	1.01018	0.0263376	1715.89	1.01828	0.0164972	2289.56	1.01089	0.0301693	2649.31		False
S8H	0.890678	7	500.192	1.11829	782.26	1.11433	873.505	1.00494	377.322	1.10663	781.283	1.08204	739.28	1.29844	847.871	1.05716	813.158	False	8	False	S	H	Nterm	False			0	0	0	0	0	0	0	0	0	-0.8	-3.2	-2.4	1.03206	0.05395	377.322	1.09434	0.0122963	781.283	1.1778	0.120641	813.158		False
S8K	1.06189	13	946.61	1.03343	1812.65	0.962881	1784.21	0.965292	891.417	1.04307	1407.91	1.01439	1637.69	0.940184	1603.51	0.95965	1437.31	False	8	False	S	K	Nterm	False			0	0	0	0	0	0	0	0	0	-0.8	-3.9	-3.1	1.00588	0.0248209	891.417	1.02873	0.0143422	1407.91	0.949917	0.00973253	1437.31		False
S8D	0.926905	3	429.441	1.09565	404.159	0.923808	481.61	0.72778	211.603	1.04202	644.913	0.94981	844.197	1.1221	406.98	0.923866	747.729	False	8	False	S	D	Nterm	False			0	0	0	0	0	0	0	0	0	-0.8	-3.5	-2.7	0.918537	0.0751977	211.603	0.995917	0.0461065	644.913	1.02298	0.0991153	406.98		False
S8E	0.857254	10	1572.05	1.06278	1553.68	1.03279	1642.37	1.06849	1162.09	1.04247	1895.49	1.10942	2101.02	1.0433	1588.56	1.13462	1785.3	False	8	False	S	E	Nterm	False			0	0	0	0	0	0	0	0	0	-0.8	-3.5	-2.7	1.00533	0.0499744	1162.09	1.07595	0.0334753	1895.49	1.08896	0.0456577	1588.56		False
S8*	0.255048	10	788.81	0.256242	1388.46	0.0753356	1321.24	0.326278	929.136	0.127837	1085.9	0.157162	1539.59	0.241273	1380.98	0.0846338	1354.54	True	8	False	S	*	Nterm	False			0	0	0	0	0	0	0	0	0	-0.8			0.228226	0.0536144	788.81	0.142499	0.0146626	1085.9	0.162953	0.0783196	1354.54		False
A9A	0.683074	6	300.491	0.857944	414.505	0.880283	598.825	1.02623	408.753	0.848756	585.93	0.955264	707.881	0.934543	481.067	0.908697	650.226	False	9	True	A	A	Nterm	False			0	0	0	0	0	0	0	0	0	1.8	1.8	0	0.861883	0.0703193	300.491	0.90201	0.0532537	585.93	0.92162	0.0129232	481.067		False
A9V	1.0516	9	713.35	1.08244	1099.03	1.00005	1253.24	0.915967	915.269	1.13875	1054.32	1.029	1040.59	0.908301	895.381	1.09067	1174.06	False	9	False	A	V	Nterm	False			0	0	0	0	0	0	0	0	0	1.8	4.2	2.4	1.01252	0.0363938	713.35	1.08387	0.0548728	1054.32	0.999484	0.091183	895.381		True
A9I	0.981662	1	115.576	0.979446	169.827	1.08958	111.233	1.1462	195.904	1.05937	182.326	0.930385	245.639	1.01904	189.044	0.998156	168.862	False	9	False	A	I	Nterm	False			0	0	0	0	0	0	0	0	0	1.8	4.5	2.7	1.04922	0.0412983	111.233	0.994875	0.0644901	182.326	1.0086	0.0104431	168.862		False
A9L	1.12739	13	1938.8	0.980247	1615.88	1.0138	1986.78	1.00118	1508.84	0.949012	1835.25	1.03918	2279.6	1.157	1616.5	1.17492	2793.9	False	9	False	A	L	Nterm	False			0	0	0	0	0	0	0	0	0	1.8	3.8	2	1.03065	0.0329806	1508.84	0.994099	0.0450863	1835.25	1.16596	0.00895964	1616.5		False
A9M	0.822358	3	249.759	0.93263	142.607	0.68901	278.188	1.1001	102.037	0.481589	213.39	0.796219	225.975	0.651336	233.216	0.642505	205.178	False	9	False	A	M	Nterm	False			0	0	0	0	0	0	0	0	0	1.8	1.9	0.1	0.886025	0.0870195	102.037	0.638904	0.157315	213.39	0.64692	0.00441572	205.178		False
A9F	1.09206	2	34.6732	0.452815	101.753	1.29042	44.5035	0.982421	23.7098	1.12022	34.1086	0.637192	25.4678	0.427704	256.602	0.543245	110.251	False	9	False	A	F	Nterm	False			0	0	0	0	0	0	0	0	0	1.8	2.8	1	0.954427	0.178939	23.7098	0.878707	0.241515	34.1086	0.485474	0.0577705	110.251		False
A9Y	0.448563	3	156.465	0.796184	275.045	0.80203	214.429	0.945125	153.879	0.674464	204.911	0.558065	273.432	0.953509	269.459	1.05469	300.04	False	9	False	A	Y	Nterm	False			0	0	0	0	0	0	0	0	0	1.8	-1.3	-3.1	0.747976	0.105578	153.879	0.616264	0.0581993	204.911	1.0041	0.050591	269.459		False
A9W	1.00881	3	395.068	1.05508	581.111	0.945732	424.72	0.972605	339.135	1.00634	440.279	0.92412	353.299	1.21607	376.607	1.03481	546.282	False	9	False	A	W	Nterm	False			0	0	0	0	0	0	0	0	0	1.8	-0.9	-2.7	0.995556	0.023678	339.135	0.965232	0.0411121	440.279	1.12544	0.0906271	376.607		False
A9S	1.08481	3	227.861	1.09396	288.115	1.16209	463.917	0.352547	24.719	1.1767	280.035	1.10479	457.389	1.25011	320.935	1.11055	412.087	False	9	False	A	S	Nterm	False			0	0	0	0	0	0	0	0	0	1.8	-0.8	-2.6	0.92335	0.191047	24.719	1.14074	0.0359524	280.035	1.18033	0.0697811	320.935		False
A9T	1.0119	4	277.813	1.02134	445.6	0.992405	448.509	1.03836	233.11	0.920441	354.166	0.672866	229.436	1.00656	398.809	1.16709	682.233	False	9	False	A	T	Nterm	False			0	0	0	0	0	0	0	0	0	1.8	-0.7	-2.5	1.016	0.00958253	233.11	0.796653	0.123788	354.166	1.08683	0.0802652	398.809		False
A9N	1.24098	3	529.775	1.19689	658.194	1.10529	854.693	1.06418	488.054	1.08994	778.026	1.1665	775.694	1.27705	809.307	1.06103	716.865	False	9	False	A	N	Nterm	False			0	0	0	0	0	0	0	0	0	1.8	-3.5	-5.3	1.15184	0.0406459	488.054	1.12822	0.0382767	778.026	1.16904	0.108009	716.865		False
A9Q	-0.134306	3	32.2219	0.762123	64.2511	0.915465	96.6623	0.344101	5.43256	0.736056	42.6106	0.347769	42.4054	0.628909	124.365	0.81677	46.8192	False	9	False	A	Q	Nterm	False			0	0	0	0	0	0	0	0	0	1.8	-3.5	-5.3	0.471846	0.235372	5.43256	0.541912	0.194144	42.6106	0.72284	0.0939308	46.8192		False
A9C	0.498236	3	53.7345	1.05681	113.443	0.276591	147.784	0.825508	90.5508	0.89517	189.719	0.76496	156.335	0.631178	67.4775	0.780134	93.8925	False	9	False	A	C	Nterm	False			0	0	0	0	0	0	0	0	0	1.8	2.5	0.7	0.664287	0.172711	53.7345	0.830065	0.0651051	189.719	0.705656	0.0744784	67.4775		False
A9G	1.24575	8	770.781	1.08056	985.033	1.13669	1143.42	1.04612	684.119	1.17081	961.389	1.22796	1132.47	1.21296	765.366	1.14271	1004.52	False	9	False	A	G	Nterm	False			0	0	0	0	0	0	0	0	0	1.8	-0.4	-2.2	1.12728	0.0436775	684.119	1.19939	0.0285738	961.389	1.17783	0.0351247	765.366		False
A9P	1.1067	5	151.264	0.971586	228.763	0.844018	176.448	1.14795	152.617	0.907098	131.515	0.669611	203.641	1.19935	308.271	1.17303	225.398	False	9	False	A	P	Nterm	False			0	0	0	0	0	0	0	0	0	1.8	-1.6	-3.4	1.01756	0.0690282	151.264	0.788354	0.118743	131.515	1.18619	0.0131606	225.398		False
A9R	0.964338	6	401.066	0.858919	789.3	0.878081	574.115	0.928214	609.915	0.965706	714.268	0.961508	546.473	0.863201	681.934	0.956255	571.264	False	9	False	A	R	Nterm	False			0	0	0	0	0	0	0	0	0	1.8	-4.5	-6.3	0.907388	0.0239534	401.066	0.963607	0.00209915	714.268	0.909728	0.0465269	571.264		False
A9H	0.918258	2	18.5633	0.837595	67.8813	0.536869	9.56746	0.539702	11.3555	-0.536945	9.49406	0.114838	66.7556	1.13188	65.6702	-1.37768	1.87494	False	9	False	A	H	Nterm	False			0	0	0	0	0	0	0	0	0	1.8	-3.2	-5	0.708106	0.0994205	9.56746	-0.211053	0.325891	9.49406	-0.122901	1.25478	1.87494		False
A9K	0.844801	4	236.447	0.853492	334.74	1.06803	460.113	1.03915	306.6	1.07062	242.274	0.891107	275.409	0.791611	350.558	0.906896	500.07	False	9	False	A	K	Nterm	False			0	0	0	0	0	0	0	0	0	1.8	-3.9	-5.7	0.951369	0.0593384	236.447	0.980864	0.0897567	242.274	0.849253	0.0576428	350.558		False
A9D	1.21861	5	184.633	0.989776	425.117	1.0497	622.764	1.07813	217.652	1.08321	233.361	0.676082	590.321	1.09684	684.295	1.20902	290.807	False	9	False	A	D	Nterm	False			0	0	0	0	0	0	0	0	0	1.8	-3.5	-5.3	1.08405	0.0484852	184.633	0.879647	0.203565	233.361	1.15293	0.0560892	290.807		False
A9E	1.01465	6	543.115	0.95827	680.949	0.922843	613.495	0.812849	470.806	0.747502	552.895	0.826157	613.415	0.881979	646.456	1.01444	616.717	False	9	False	A	E	Nterm	False			0	0	0	0	0	0	0	0	0	1.8	-3.5	-5.3	0.927154	0.0425328	470.806	0.786829	0.0393273	552.895	0.948211	0.0662318	616.717		False
A9*	-0.00513789	5	578.18	0.0298307	689.01	0.0286274	705.053	0.0785806	436.041	0.136428	757.763	-0.0315497	790.157	-0.000453192	476.426	-0.121567	823.575	True	9	False	A	*	Nterm	False			0	0	0	0	0	0	0	0	0	1.8			0.0329752	0.017227	436.041	0.0524392	0.0839889	757.763	-0.0610103	0.0605571	476.426		False
V10A	1.04725	6	498.776	1.09724	799.494	1.07129	621.923	1.09821	985.47	1.05639	1003.48	0.973006	1034.34	1.13409	906.64	1.05412	879.187	False	10	False	V	A	Nterm	False			0	0	0	0	0	0	0	0	0	4.2	1.8	-2.4	1.07849	0.0121384	498.776	1.0147	0.0416901	1003.48	1.0941	0.0399847	879.187		False
V10V	1.04861	9	1145.91	1.11777	1568.42	1.03991	1873.99	1.09449	1229.02	1.1312	1719.32	1.09472	2694.26	1.12687	1487.56	1.09178	2275.76	False	10	True	V	V	Nterm	False			0	0	0	0	0	0	0	0	0	4.2	4.2	0	1.0752	0.0185663	1145.91	1.11296	0.0182413	1719.32	1.10933	0.0175434	1487.56		False
V10I	0.96262	5	247.709	1.00615	607.079	1.02263	500.155	1.03625	547.971	1.0451	518.979	1.05879	568.325	1.07661	712.886	1.10529	663.969	False	10	False	V	I	Nterm	False			0	0	0	0	0	0	0	0	0	4.2	4.5	0.3	1.00691	0.0159952	247.709	1.05194	0.00684626	518.979	1.09095	0.0143385	663.969		False
V10L	0.943887	24	1968.95	0.937057	2418.14	0.950851	2732.19	0.937044	1940.25	0.940723	2510.24	0.969413	3217.7	1.01951	3187.44	0.955167	3045.09	False	10	False	V	L	Nterm	False			0	0	0	0	0	0	0	0	0	4.2	3.8	-0.4	0.94221	0.00330054	1940.25	0.955068	0.0143451	2510.24	0.987339	0.0321723	3045.09		False
V10M	1.00455	6	517.037	0.969155	708.569	1.0755	1047.25	1.09344	496.792	1.03629	855.175	1.01645	936.305	1.19234	1008.01	1.1527	1036.51	False	10	False	V	M	Nterm	False			0	0	0	0	0	0	0	0	0	4.2	1.9	-2.3	1.03566	0.0293214	496.792	1.02637	0.00992242	855.175	1.17252	0.0198182	1008.01		False
V10F	0.722468	5	459.527	1.00756	573.08	0.85639	802.372	1.01174	482.32	0.830297	854.892	0.929406	695.573	0.852301	663.99	0.831293	725.143	False	10	False	V	F	Nterm	False			0	0	0	0	0	0	0	0	0	4.2	2.8	-1.4	0.89954	0.0692064	459.527	0.879852	0.0495546	854.892	0.841797	0.0105037	663.99		False
V10Y	1.28102	2	328.387	1.10411	359.454	1.1082	530.672	1.19973	302.626	1.05199	325.407	0.963041	286.615	1.13915	337.59	1.23435	379.772	False	10	False	V	Y	Nterm	False			0	0	0	0	0	0	0	0	0	4.2	-1.3	-5.5	1.17327	0.0421584	302.626	1.00751	0.0444733	325.407	1.18675	0.0475963	337.59		False
V10W	0.803195	7	591.314	0.897215	948.291	1.07691	1175.17	0.847668	578.266	1.0617	712.562	0.838228	1023.52	0.938219	938.785	0.994969	1239.16	False	10	False	V	W	Nterm	False			0	0	0	0	0	0	0	0	0	4.2	-0.9	-5.1	0.906247	0.0600404	578.266	0.949966	0.111738	712.562	0.966594	0.0283749	938.785		False
V10S	1.16194	14	1079.37	1.22406	1510.98	1.12293	1681.52	1.10452	888.472	1.07717	1424.16	1.05799	1536.93	1.1049	1373.22	1.06614	1614.84	False	10	False	V	S	Nterm	False			0	0	0	0	0	0	0	0	0	4.2	-0.8	-5	1.15336	0.0264315	888.472	1.06758	0.00959273	1424.16	1.08552	0.0193811	1373.22		False
V10T	0.639687	4	518.927	0.904645	796.735	0.942814	813.892	1.01911	392.123	0.939082	878.035	0.781055	572.994	0.985682	758.535	0.912377	702.746	False	10	False	V	T	Nterm	False			0	0	0	0	0	0	0	0	0	4.2	-0.7	-4.9	0.876563	0.0824654	392.123	0.860069	0.0790131	878.035	0.949029	0.0366526	702.746		False
V10N	1.02017	2	74.1913	0.959238	218.737	1.03546	125.56	0.949978	98.1289	1.05386	131.791	0.985522	108.372	1.0178	290.322	1.26764	104.043	False	10	False	V	N	Nterm	False			0	0	0	0	0	0	0	0	0	4.2	-3.5	-7.7	0.991211	0.0214455	74.1913	1.01969	0.0341704	131.791	1.14272	0.12492	104.043		False
V10Q	1.16412	7	1022.62	1.03101	1108.88	1.08624	1762.96	1.01107	653.683	1.02656	1184.41	1.11139	1405.33	1.01659	1190.17	1.12218	1409.87	False	10	False	V	Q	Nterm	False			0	0	0	0	0	0	0	0	0	4.2	-3.5	-7.7	1.07311	0.0342491	653.683	1.06897	0.0424127	1184.41	1.06939	0.0527949	1190.17		False
V10C	0.839065	4	290.035	0.938764	513.179	0.830894	468.089	0.864465	255.396	0.950874	455.691	0.770918	398.343	0.908603	558.01	0.783092	421.406	False	10	False	V	C	Nterm	False			0	0	0	0	0	0	0	0	0	4.2	2.5	-1.7	0.868297	0.0245522	255.396	0.860896	0.0899779	455.691	0.845847	0.0627556	421.406		False
V10G	0.892632	13	1425.15	1.03957	2079.91	1.06274	2320.65	1.09551	1309.25	1.08894	1671.14	0.872765	2255.2	0.936503	1828.79	0.948709	2455.36	False	10	False	V	G	Nterm	False			0	0	0	0	0	0	0	0	0	4.2	-0.4	-4.6	1.02261	0.044821	1309.25	0.980853	0.108088	1671.14	0.942606	0.00610314	1828.79		False
V10P	1.14831	6	534.411	1.09137	760.261	1.02429	586.738	1.13443	417.247	0.934224	661.967	0.890266	811.838	0.732137	991.04	1.10562	881.532	False	10	False	V	P	Nterm	False			0	0	0	0	0	0	0	0	0	4.2	-1.6	-5.8	1.0996	0.0278775	417.247	0.912245	0.0219789	661.967	0.91888	0.186742	881.532		False
V10R	0.974403	17	923.788	1.04871	1892.23	0.970378	2007.95	0.949388	701.611	0.826326	1086.58	0.89127	1637.84	0.85654	1565.28	0.95239	1639.47	False	10	False	V	R	Nterm	False			0	0	0	0	0	0	0	0	0	4.2	-4.5	-8.7	0.985719	0.0217009	701.611	0.858798	0.0324722	1086.58	0.904465	0.0479249	1565.28		False
V10H	0.929686	5	451.678	0.894626	541.798	0.932818	557.407	0.978777	468.468	0.822855	623.073	0.851318	750.637	0.759185	652.809	0.709957	482.142	False	10	False	V	H	Nterm	False			0	0	0	0	0	0	0	0	0	4.2	-3.2	-7.4	0.933977	0.0172609	451.678	0.837086	0.0142318	623.073	0.734571	0.0246139	482.142		False
V10K	0.881306	12	959.503	1.1075	1124.16	1.07558	1460.95	1.09865	796.269	0.969315	1092.54	1.02775	1675.3	1.04868	1201.94	1.05567	1805.61	False	10	False	V	K	Nterm	False			0	0	0	0	0	0	0	0	0	4.2	-3.9	-8.1	1.04076	0.0535751	796.269	0.998535	0.0292201	1092.54	1.05218	0.00349536	1201.94		False
V10D	0.868745	4	794.7	1.13317	755.482	1.00344	1205.11	1.12163	755.532	0.871679	806.334	0.914287	897.876	0.933629	858.885	0.927995	1174.02	False	10	False	V	D	Nterm	False			0	0	0	0	0	0	0	0	0	4.2	-3.5	-7.7	1.03175	0.0617369	755.482	0.892983	0.0213042	806.334	0.930812	0.00281694	858.885		False
V10E		0	0		0		0		0		0		0		0		0	False	10	False	V	E	Nterm	False			0	0	0	0	0	0	0	0	0	4.2	-3.5	-7.7			0			0			0		False
V10*	0.0939266	3	279.335	-0.0707081	300.75	-0.072515	465.9	0.0219507	241.744	0.0308478	323.201	0.142963	517.776	-0.0133599	360.977	-0.0227415	395.253	True	10	False	V	*	Nterm	False			0	0	0	0	0	0	0	0	0	4.2			-0.00683643	0.040182	241.744	0.0869055	0.0560577	323.201	-0.0180507	0.00469081	360.977		False
P11A	1.14764	6	410.174	1.12498	810.337	1.18996	512.117	1.12401	229.642	1.18744	694.215	1.05112	873.114	1.02171	600.964	1.01449	593.708	False	11	False	P	A	Nterm	False			0	0	0	0	0	0	0	0	0	-1.6	1.8	3.4	1.14665	0.0154343	229.642	1.11928	0.0681623	694.215	1.0181	0.00360845	593.708		False
P11V	1.07966	7	582.512	0.979586	952.335	1.07082	972.279	0.749345	409.094	1.09067	592.141	1.03798	1123.86	1.20708	798.942	1.1051	967.497	False	11	False	P	V	Nterm	False			0	0	0	0	0	0	0	0	0	-1.6	4.2	5.8	0.969854	0.0769044	409.094	1.06432	0.0263441	592.141	1.15609	0.0509922	798.942		False
P11I	1.07275	4	266.305	1.10508	686.423	1.00443	675.273	1.06091	366.711	1.04685	494.376	1.08848	641.529	1.02699	444.516	1.153	656.54	False	11	False	P	I	Nterm	False			0	0	0	0	0	0	0	0	0	-1.6	4.5	6.1	1.06079	0.0209779	266.305	1.06766	0.0208163	494.376	1.09	0.0630044	444.516		False
P11L	0.925765	9	889.491	1.03961	1206.21	0.940045	1414.73	0.817914	687.864	1.02169	1492.85	0.889689	1446.57	0.963025	1130.79	0.995581	1273.7	False	11	False	P	L	Nterm	False			0	0	0	0	0	0	0	0	0	-1.6	3.8	5.4	0.930833	0.0453626	687.864	0.95569	0.0660015	1492.85	0.979303	0.0162778	1130.79		False
P11M	1.16962	6	390.208	0.927668	783.2	0.836558	674.255	0.998373	437.897	0.761045	593.09	1.08684	787.163	1.0195	889.577	1.05768	655.83	False	11	False	P	M	Nterm	False			0	0	0	0	0	0	0	0	0	-1.6	1.9	3.5	0.983054	0.0704566	390.208	0.923941	0.162896	593.09	1.03859	0.019089	655.83		False
P11F	0.712673	2	162.931	0.798422	132.168	0.556123	154.212	0.820281	92.0794	0.760762	236.961	0.460503	265.501	0.978172	199.698	0.544283	208.827	False	11	False	P	F	Nterm	False			0	0	0	0	0	0	0	0	0	-1.6	2.8	4.4	0.721875	0.0599317	92.0794	0.610632	0.15013	236.961	0.761228	0.216945	199.698		False
P11Y	0.788785	3	195.037	0.822491	322.837	0.813926	281.498	0.885064	241.15	0.648272	285.405	0.718655	302.081	0.903704	273.742	0.806009	457.889	False	11	False	P	Y	Nterm	False			0	0	0	0	0	0	0	0	0	-1.6	-1.3	0.3	0.827567	0.0204567	195.037	0.683464	0.0351915	285.405	0.854856	0.0488477	273.742		False
P11W	0.854587	3	193.757	0.851802	274.295	0.787585	242.316	0.760683	238.358	0.808235	277	0.879779	236.543	0.662345	246.578	0.697772	455.952	False	11	False	P	W	Nterm	False			0	0	0	0	0	0	0	0	0	-1.6	-0.9	0.7	0.813664	0.023481	193.757	0.844007	0.0357719	277	0.680059	0.0177131	246.578		False
P11S	1.2323	12	1003.96	0.983481	1676.67	1.06614	1617.57	1.14388	1175.39	1.17011	1163.68	0.987129	1760.86	1.19689	1441.11	1.14321	1742.7	False	11	False	P	S	Nterm	False			0	0	0	0	0	0	0	0	0	-1.6	-0.8	0.8	1.10645	0.0532184	1003.96	1.07862	0.0914917	1163.68	1.17005	0.0268395	1441.11		False
P11T	0.921238	3	193.545	0.750881	265.034	1.10791	313.296	0.942418	97.305	0.849092	292.437	0.766512	175.895	0.951717	349.577	0.971199	232.257	False	11	False	P	T	Nterm	False			0	0	0	0	0	0	0	0	0	-1.6	-0.7	0.9	0.930612	0.07301	97.305	0.807802	0.0412903	292.437	0.961458	0.00974077	232.257		False
P11N	1.25477	1	148.712	0.832544	133.133	1.06954	102.339	1.1651	164.395	1.03839	159.691	0.371375	81.4345	1.07389	118.139	1.05617	113.33	False	11	False	P	N	Nterm	False			0	0	0	0	0	0	0	0	0	-1.6	-3.5	-1.9	1.08049	0.0908887	102.339	0.704882	0.333507	159.691	1.06503	0.00886066	113.33		False
P11Q	0.724684	2	79.6263	0.979009	250.11	0.988336	166.67	1.08535	65.2418	0.955387	107.641	1.13783	201.073	1.15449	292.568	1.22911	157.589	False	11	False	P	Q	Nterm	False			0	0	0	0	0	0	0	0	0	-1.6	-3.5	-1.9	0.944344	0.077066	65.2418	1.04661	0.0912221	107.641	1.1918	0.0373108	157.589		False
P11C	0.410147	1	31.3127	0.789993	97.4367	0.45876	63.6081	0.777643	29.3404	0.236502	72.8435	0.70577	144.905	0.892581	120.327	0.349993	31.792	False	11	False	P	C	Nterm	False			0	0	0	0	0	0	0	0	0	-1.6	2.5	4.1	0.609136	0.101371	29.3404	0.471136	0.234634	72.8435	0.621287	0.271294	31.792		False
P11G	1.18509	6	537.341	1.14558	707.464	1.14515	1068.34	1.13067	676.322	1.086	1007.14	1.03069	824.282	1.11192	795.727	1.13889	1103.72	False	11	False	P	G	Nterm	False			0	0	0	0	0	0	0	0	0	-1.6	-0.4	1.2	1.15162	0.0116807	537.341	1.05834	0.027656	1007.14	1.12541	0.0134835	795.727		False
P11P	0.879324	4	388.887	1.12006	584.75	1.04208	597.95	0.895883	381.454	0.900373	462.661	0.936174	629.795	1.0648	336.182	0.99005	622.321	False	11	True	P	P	Nterm	False			0	0	0	0	0	0	0	0	0	-1.6	-1.6	0	0.984336	0.0581712	381.454	0.918274	0.0179005	462.661	1.02742	0.0373733	336.182		False
P11R	0.910195	8	986.55	0.883814	1186.49	1.01464	1587.52	0.930941	845.274	0.911929	1080.87	1.02594	1315.41	0.857111	1043.23	0.897648	1395.71	False	11	False	P	R	Nterm	False			0	0	0	0	0	0	0	0	0	-1.6	-4.5	-2.9	0.934897	0.0282755	845.274	0.968933	0.0570039	1080.87	0.87738	0.0202687	1043.23		False
P11H	1.07101	10	868.866	0.976225	1289.97	0.935707	1453.29	1.13066	753.083	1.00351	1234.87	1.02316	1457.27	0.889198	992.705	1.02524	1257.48	False	11	False	P	H	Nterm	False			0	0	0	0	0	0	0	0	0	-1.6	-3.2	-1.6	1.0284	0.0443355	753.083	1.01334	0.00982522	1234.87	0.957216	0.0680187	992.705		False
P11K	0.951923	4	218.293	1.09371	295.18	1.14959	587.827	0.98886	220.26	1.1944	416.956	1.10421	470.212	0.979792	396.54	1.18997	436.201	False	11	False	P	K	Nterm	False			0	0	0	0	0	0	0	0	0	-1.6	-3.9	-2.3	1.04602	0.0457551	218.293	1.14931	0.0450955	416.956	1.08488	0.105091	396.54		False
P11D	1.10239	3	176.917	1.14451	182.438	1.10296	240.218	1.06274	166.481	1.08067	296.917	1.21579	346.558	0.644446	195.231	1.09365	285.038	False	11	False	P	D	Nterm	False			0	0	0	0	0	0	0	0	0	-1.6	-3.5	-1.9	1.10315	0.0166954	166.481	1.14823	0.0675637	296.917	0.869048	0.224602	195.231		False
P11E	0.904477	5	275.401	1.14504	598.267	1.12235	574.036	1.17506	329.066	1.05138	398.409	0.941736	338.56	1.03967	429.677	1.17545	557.398	False	11	False	P	E	Nterm	False			0	0	0	0	0	0	0	0	0	-1.6	-3.5	-1.9	1.08673	0.0617027	275.401	0.996559	0.0548227	398.409	1.10756	0.0678891	429.677		False
P11*	0.219134	2	336.616	-0.0840035	359.829	0.219588	689.079	-0.0510537	262.73	0.1536	486.656	0.0767438	526.711	-0.00584278	381.803	0.395529	679.693	True	11	False	P	*	Nterm	False			0	0	0	0	0	0	0	0	0	-1.6			0.0759162	0.0830906	262.73	0.115172	0.0384281	486.656	0.194843	0.200686	381.803		False
G12A	1.17787	3	312.565	0.93791	444.398	1.11988	554.189	1.17665	381.158	1.1393	450.038	1.06769	580.136	1.01983	519.078	1.23091	635.513	False	12	False	G	A	Nterm	False			0	0	0	0	0	0	0	0	0	-0.4	1.8	2.2	1.10308	0.0566939	312.565	1.1035	0.0358068	450.038	1.12537	0.105542	519.078		False
G12V	1.14671	10	1188.97	1.07918	1695.86	1.05405	1832.04	0.796569	1092.63	1.08529	1582.8	1.02899	1449.75	1.0088	1751.35	1.05726	1739.14	False	12	False	G	V	Nterm	False			0	0	0	0	0	0	0	0	0	-0.4	4.2	4.6	1.01913	0.0767227	1092.63	1.05714	0.0281531	1582.8	1.03303	0.0242295	1739.14		False
G12I	1.183	3	131.519	0.911262	264.025	1.09503	230.741	1.18789	189.483	1.03495	353.397	1.11886	154.813	1.12325	185.181	0.99086	223.432	False	12	False	G	I	Nterm	False			0	0	0	0	0	0	0	0	0	-0.4	4.5	4.9	1.09429	0.0646333	131.519	1.0769	0.0419505	353.397	1.05705	0.0661947	185.181		False
G12L	0.834921	13	787.881	0.882047	1417.9	0.886197	1172.4	0.792117	902.227	0.84996	1276.32	0.886655	1221.14	0.719792	1251.49	0.944246	1364.78	False	12	False	G	L	Nterm	False			0	0	0	0	0	0	0	0	0	-0.4	3.8	4.2	0.84882	0.0221915	787.881	0.868307	0.0183473	1276.32	0.832019	0.112227	1251.49		False
G12M	1.05862	4	2164.15	0.94891	3002.93	1.02245	3329.86	1.01745	2304.42	0.9955	3032.22	0.98726	3828.8	1.07731	3718.41	1.0146	3593.06	False	12	False	G	M	Nterm	False			0	0	0	0	0	0	0	0	0	-0.4	1.9	2.3	1.01186	0.0228996	2164.15	0.99138	0.0041202	3032.22	1.04596	0.0313532	3593.06		False
G12F	0.947163	6	344.435	0.859162	642.233	0.933577	866.52	0.948183	543.519	0.917338	527.956	0.968309	781.801	0.882774	798.655	0.8871	913.606	False	12	False	G	F	Nterm	False			0	0	0	0	0	0	0	0	0	-0.4	2.8	3.2	0.922021	0.0212159	344.435	0.942823	0.0254853	527.956	0.884937	0.00216316	798.655		False
G12Y	1.02042	4	190.194	0.698256	185.257	1.03365	201.04	1.00431	113.079	1.04353	134.826	0.931016	294.046	0.973059	178.198	1.20175	352.634	False	12	False	G	Y	Nterm	False			0	0	0	0	0	0	0	0	0	-0.4	-1.3	-0.9	0.939158	0.0805245	113.079	0.987274	0.0562572	134.826	1.0874	0.114344	178.198		False
G12W	1.11305	4	104.298	0.854349	177.264	0.899756	171.321	0.805494	55.4507	0.934048	246.259	0.904534	127.762	0.974928	235.974	1.11123	114.536	False	12	False	G	W	Nterm	False			0	0	0	0	0	0	0	0	0	-0.4	-0.9	-0.5	0.918163	0.0677543	55.4507	0.919291	0.0147566	246.259	1.04308	0.0681529	114.536		False
G12S	1.07237	9	551.766	1.05341	607.847	1.14223	913.056	1.12023	633.497	1.14405	921.697	1.10072	1125.73	0.922815	622.419	1.13257	904.614	False	12	False	G	S	Nterm	False			0	0	0	0	0	0	0	0	0	-0.4	-0.8	-0.4	1.09706	0.0205999	551.766	1.12239	0.021669	921.697	1.02769	0.104878	622.419		False
G12T	1.20079	3	332.046	0.898248	448.001	1.17025	521.686	0.848205	176.351	0.921836	379.668	1.08674	378.455	0.925837	326.084	1.25241	416.329	False	12	False	G	T	Nterm	False			0	0	0	0	0	0	0	0	0	-0.4	-0.7	-0.3	1.02937	0.0909418	176.351	1.00429	0.0824514	379.668	1.08913	0.163288	326.084		False
G12N	-0.0943559	1	109.223	0.906289	81.9763	0.321811	112.703	0.296466	43.5986	0.35884	121.35	0.14531	93.9007	0.285976	79.6121	0.350853	112.845	False	12	False	G	N	Nterm	False			0	0	0	0	0	0	0	0	0	-0.4	-3.5	-3.1	0.357553	0.206224	43.5986	0.252075	0.106765	121.35	0.318415	0.0324387	79.6121		False
G12Q	1.11155	2	338.805	0.943525	297.236	1.16207	456.128	1.03728	212.76	1.0865	341.781	1.02889	423.378	1.24397	251.809	1.10426	387.857	False	12	False	G	Q	Nterm	False			0	0	0	0	0	0	0	0	0	-0.4	-3.5	-3.1	1.06361	0.0475282	212.76	1.0577	0.0288088	341.781	1.17412	0.069853	251.809		False
G12C	0.915277	3	214.527	0.832553	418.705	0.924571	455.728	0.748204	202.746	1.04229	274.959	1.0376	370.272	0.813608	249.852	0.895459	361.779	False	12	False	G	C	Nterm	False			0	0	0	0	0	0	0	0	0	-0.4	2.5	2.9	0.855151	0.0412137	202.746	1.03995	0.00234077	274.959	0.854533	0.0409254	249.852		False
G12G	1.13019	10	747.789	1.0127	1034.3	1.0395	1123.85	1.02877	714.67	1.09008	1285.28	1.07785	1285.05	1.06434	1572.65	0.98471	1373.07	False	12	True	G	G	Nterm	False			0	0	0	0	0	0	0	0	0	-0.4	-0.4	0	1.05279	0.0263802	714.67	1.08397	0.00611658	1285.28	1.02452	0.0398134	1373.07		False
G12P	0.934054	7	409.115	1.03134	490.573	0.940584	638.938	1.03936	367.598	0.925639	404.421	0.887855	539.464	0.866638	402.588	1.01223	517.708	False	12	False	G	P	Nterm	False			0	0	0	0	0	0	0	0	0	-0.4	-1.6	-1.2	0.986333	0.0283767	367.598	0.906747	0.0188917	404.421	0.939432	0.0727944	402.588		False
G12R	0.864514	6	228.767	0.866417	533.265	0.963156	656.369	1.15522	1014.54	0.963402	634.169	0.901023	354.03	0.968297	553.738	1.1591	597.217	False	12	False	G	R	Nterm	False			0	0	0	0	0	0	0	0	0	-0.4	-4.5	-4.1	0.962326	0.0682971	228.767	0.932212	0.0311897	634.169	1.0637	0.0954024	553.738		False
G12H	0.671188	5	270.653	0.631345	381.42	0.916747	337.021	0.982727	147.098	1.06628	318.196	0.711925	314.761	1.03969	348.291	0.896284	251.916	False	12	False	G	H	Nterm	False			0	0	0	0	0	0	0	0	0	-0.4	-3.2	-2.8	0.800502	0.0875857	147.098	0.889104	0.177179	318.196	0.967985	0.0717011	251.916		False
G12K	0.932154	7	800.685	0.957078	1092.46	0.906253	1261.11	0.970612	1070.86	0.894691	1302.63	0.900986	1319.33	0.908073	1351.29	0.835492	1181.95	False	12	False	G	K	Nterm	False			0	0	0	0	0	0	0	0	0	-0.4	-3.9	-3.5	0.941524	0.0142006	800.685	0.897839	0.00314775	1302.63	0.871783	0.0362904	1181.95		False
G12D	1.07618	1	140.88	1.02487	275.896	1.19597	287.726	0.948431	118.715	1.0756	272.376	0.915899	309.267	1.20764	318.764	1.16313	292.063	False	12	False	G	D	Nterm	False			0	0	0	0	0	0	0	0	0	-0.4	-3.5	-3.1	1.06136	0.0519803	118.715	0.995747	0.0798482	272.376	1.18538	0.0222554	292.063		False
G12E	1.16379	3	343.3	1.08165	363.006	1.25881	422.762	0.89859	143.249	1.07835	423.737	1.04415	484.109	1.22811	462.764	1.18503	472.331	False	12	False	G	E	Nterm	False			0	0	0	0	0	0	0	0	0	-0.4	-3.5	-3.1	1.10071	0.0764792	143.249	1.06125	0.0170998	423.737	1.20657	0.0215399	462.764	benign	True
G12*	-0.216468	2	60.2375	-0.352145	18.1672	-0.269638	62.7166	-0.21573	42.085	-0.285363	81.2081	-0.333115	38.9489	-0.225525	55.4393	-0.395194	46.5242	True	12	False	G	*	Nterm	False			0	0	0	0	0	0	0	0	0	-0.4			-0.263495	0.032132	18.1672	-0.309239	0.0238764	81.2081	-0.31036	0.0848347	46.5242		False
H13A	1.11032	6	442.736	1.08057	670.147	1.0975	875.441	1.0123	501.188	1.14601	531.864	1.06784	611.297	0.841122	498.14	1.11571	614.593	False	13	False	H	A	Nterm	False			0	0	0	0	0	0	0	0	0	-3.2	1.8	5	1.07517	0.0218251	442.736	1.10693	0.039084	531.864	0.978416	0.137294	498.14		False
H13V	0.734094	6	398.237	1.13681	749.642	1.15288	654.879	0.952983	537.504	1.00092	503.047	1.04195	602.701	1.01091	658.828	1.19039	634.618	False	13	False	H	V	Nterm	False			0	0	0	0	0	0	0	0	0	-3.2	4.2	7.4	0.994192	0.0978393	398.237	1.02143	0.020515	503.047	1.10065	0.089738	634.618		False
H13I		0	0		0		0		0		0		0		0		0	False	13	False	H	I	Nterm	False			0	0	0	0	0	0	0	0	0	-3.2	4.5	7.7			0			0			0		False
H13L	0.808485	7	352.523	0.949744	514.679	0.768516	612.34	1.086	790.239	0.77572	567.009	0.795133	616.502	0.870195	758.616	0.995197	671.187	False	13	False	H	L	Nterm	False			0	0	0	0	0	0	0	0	0	-3.2	3.8	7	0.903185	0.0722795	352.523	0.785427	0.00970682	567.009	0.932696	0.0625007	671.187		False
H13M	1.22387	5	79.3619	1.05136	135.103	1.0647	207.608	1.17605	123.947	1.12063	248.842	1.04226	67.3685	0.627444	196.029	1.23645	174.903	False	13	False	H	M	Nterm	False			0	0	0	0	0	0	0	0	0	-3.2	1.9	5.1	1.12899	0.0422071	79.3619	1.08145	0.0391843	248.842	0.931948	0.304504	174.903		False
H13F	0.674233	1	197.652	0.979134	258.143	0.907239	108.503	0.7595	155.844	0.953472	153.13	0.644082	187.196	0.657632	262.954	0.691619	227.85	False	13	False	H	F	Nterm	False			0	0	0	0	0	0	0	0	0	-3.2	2.8	6	0.830027	0.0691859	108.503	0.798777	0.154695	153.13	0.674626	0.0169936	227.85		False
H13Y	1.19769	4	263.347	1.07953	420.898	1.04402	487.618	0.868508	256.76	1.03369	269.258	1.08629	417.016	0.954884	240.637	1.18791	535.038	False	13	False	H	Y	Nterm	False			0	0	0	0	0	0	0	0	0	-3.2	-1.3	1.9	1.04744	0.0680881	256.76	1.05999	0.0263003	269.258	1.0714	0.116515	240.637		False
H13W	0.991689	7	503.042	0.724917	659.795	0.973727	642.414	1.00051	483.116	1.03985	712.039	1.01743	706.844	0.798015	548.262	1.03802	625.797	False	13	False	H	W	Nterm	False			0	0	0	0	0	0	0	0	0	-3.2	-0.9	2.3	0.922711	0.0661665	483.116	1.02864	0.0112138	712.039	0.918018	0.120003	548.262		False
H13S	0.837866	1	109.954	1.10731	140.53	1.19903	233.812	1.24852	171.2	0.961719	136.531	1.08241	161.099	0.65789	142.607	1.20849	180.775	False	13	False	H	S	Nterm	False			0	0	0	0	0	0	0	0	0	-3.2	-0.8	2.4	1.09818	0.0915686	109.954	1.02206	0.0603438	136.531	0.933192	0.275302	142.607		False
H13T	1.20871	5	515.333	1.13179	716.341	0.974497	970.047	1.14401	407.646	0.945706	1030.44	1.02873	898.532	1.08513	650.59	1.08367	1003.41	False	13	False	H	T	Nterm	False			0	0	0	0	0	0	0	0	0	-3.2	-0.7	2.5	1.11475	0.0497043	407.646	0.98722	0.041514	1030.44	1.0844	0.000725511	650.59		False
H13N	0.687039	1	26.4487	0.838226	114.733	0.850939	75.3556	0.769034	85.0571	1.17948	75.9464	0.284394	64.587	0.575891	216.287	0.34523	82.0338	False	13	False	H	N	Nterm	False			0	0	0	0	0	0	0	0	0	-3.2	-3.5	-0.3	0.786309	0.0376666	26.4487	0.731938	0.447544	75.9464	0.46056	0.115331	82.0338		False
H13Q	1.12997	1	226.944	1.11437	305.738	1.22642	308.144	1.01037	125.684	1.14351	316.314	1.08788	278.492	0.805714	220.891	0.74043	322.952	False	13	False	H	Q	Nterm	False			0	0	0	0	0	0	0	0	0	-3.2	-3.5	-0.3	1.12028	0.0442302	125.684	1.1157	0.0278152	316.314	0.773072	0.0326421	220.891		False
H13C	0.859978	1	28.2247	0.667145	84.1177	0.646075	99.6746	0.813631	81.5896	0.678237	51.2771	0.724357	48.8186	-0.265153	43.8481	0.713965	171.544	False	13	False	H	C	Nterm	False			0	0	0	0	0	0	0	0	0	-3.2	2.5	5.7	0.746707	0.0530456	28.2247	0.701297	0.0230601	51.2771	0.224406	0.489559	43.8481		False
H13G	1.1603	7	1031.23	0.951668	972.718	0.938878	1566.02	1.03829	1014.43	0.892777	1185.37	1.00303	2007.65	0.776384	1171.32	1.04574	1589.01	False	13	False	H	G	Nterm	False			0	0	0	0	0	0	0	0	0	-3.2	-0.4	2.8	1.02229	0.0510296	972.718	0.947904	0.055127	1185.37	0.911061	0.134677	1171.32		False
H13P	1.27251	5	321.597	1.01411	480.317	1.08133	388.663	1.17558	331.419	1.12098	300.392	1.08843	592.289	1.07981	573.962	0.902468	332.544	False	13	False	H	P	Nterm	False			0	0	0	0	0	0	0	0	0	-3.2	-1.6	1.6	1.13588	0.0563073	321.597	1.1047	0.0162745	300.392	0.991138	0.08867	332.544		False
H13R	1.00135	9	547.619	1.13391	622.528	0.901913	974.579	0.957786	664.058	0.812663	687.433	0.999275	799.085	0.850647	929.36	1.06855	1004.69	False	13	False	H	R	Nterm	False			0	0	0	0	0	0	0	0	0	-3.2	-4.5	-1.3	0.998741	0.0494393	547.619	0.905969	0.0933057	687.433	0.959596	0.108949	929.36		False
H13H		0	0		0		0		0		0		0		0		0	False	13	True	H	H	Nterm	False			0	0	0	0	0	0	0	0	0	-3.2	-3.2	0			0			0			0		False
H13K	0.761554	2	87.1728	0.889867	147.016	0.63741	72.398	1.15286	147.435	0.75695	74.6728	1.20819	147.561	1.3396	114.995	0.9899	117.636	False	13	False	H	K	Nterm	False			0	0	0	0	0	0	0	0	0	-3.2	-3.9	-0.7	0.860423	0.110264	72.398	0.982572	0.225622	74.6728	1.16475	0.174847	114.995		False
H13D	0.784798	3	291.798	0.956912	372.635	0.801139	476.053	0.834937	255.131	0.733333	444.21	0.855992	498.97	0.793674	354.476	0.671106	417.702	False	13	False	H	D	Nterm	False			0	0	0	0	0	0	0	0	0	-3.2	-3.5	-0.3	0.844446	0.0389149	255.131	0.794663	0.0613291	444.21	0.73239	0.0612844	354.476		False
H13E	0.748892	5	340.83	1.1402	758.216	0.974481	456.701	0.922155	275.631	0.910677	592.602	1.00426	452.491	1.12273	619.553	0.946022	573.037	False	13	False	H	E	Nterm	False			0	0	0	0	0	0	0	0	0	-3.2	-3.5	-0.3	0.946432	0.0805937	275.631	0.957466	0.0467898	592.602	1.03437	0.0883527	573.037		False
H13*	0.106417	5	361.924	0.452842	489.197	0.0330965	504.662	0.206576	258.098	0.205649	270.878	-0.0333271	350.958	0.219083	365.662	0.122858	539.946	True	13	False	H	*	Nterm	False			0	0	0	0	0	0	0	0	0	-3.2			0.199733	0.0915545	258.098	0.0861608	0.119488	270.878	0.17097	0.0481129	365.662		False
P14A		0	0		0		0		0		0		0		0		0	False	14	False	P	A	Nterm	False			0	0	0	0	0	0	0	0	0	-1.6	1.8	3.4			0			0			0		False
P14V	0.396548	1	12.0988	-0.390074	35.4054	-1.27988	2.9816	-0.295411	18.6875	0.493318	20.7137	-0.407389	19.1267	1.0183	73.4776	-0.678938	16.323	False	14	False	P	V	Nterm	False			0	0	0	0	0	0	0	0	0	-1.6	4.2	5.8	-0.392205	0.343933	2.9816	0.0429645	0.450353	20.7137	0.169681	0.848619	16.323		False
P14I		0	0		0		0		0		0		0		0		0	False	14	False	P	I	Nterm	False			0	0	0	0	0	0	0	0	0	-1.6	4.5	6.1			0			0			0		False
P14L	0.99542	1	23.4268	0.785225	50.8587	0.711168	21.1109	0.854577	32.0353	0.912771	37.9167	1.05314	60.5689	0.890266	47.4013	1.11227	121.095	False	14	False	P	L	Nterm	False			0	0	0	0	0	0	0	0	0	-1.6	3.8	5.4	0.836597	0.0604976	21.1109	0.982954	0.070183	37.9167	1.00127	0.111004	47.4013		False
P14M		0	0		0		0		0		0		0		0		0	False	14	False	P	M	Nterm	False			0	0	0	0	0	0	0	0	0	-1.6	1.9	3.5			0			0			0		False
P14F		0	0		0		0		0		0		0		0		0	False	14	False	P	F	Nterm	False			0	0	0	0	0	0	0	0	0	-1.6	2.8	4.4			0			0			0		False
P14Y		0	0		0		0		0		0		0		0		0	False	14	False	P	Y	Nterm	False			0	0	0	0	0	0	0	0	0	-1.6	-1.3	0.3			0			0			0		False
P14W	0.968068	1	55.4654	1.44063	89.5976	1.09642	23.8074	0.549414	39.7321	0.0273382	13.6928	0.367503	19.7217	0.885448	30.677	0.824012	36.8249	False	14	False	P	W	Nterm	False			0	0	0	0	0	0	0	0	0	-1.6	-0.9	0.7	1.01363	0.184109	23.8074	0.197421	0.170083	13.6928	0.85473	0.0307177	30.677		False
P14S		0	0		0		0		0		0		0		0		0	False	14	False	P	S	Nterm	False			0	0	0	0	0	0	0	0	0	-1.6	-0.8	0.8			0			0			0		False
P14T	1.17277	2	66.6683	0.919438	108.194	1.22115	94.45	1.05574	46.2711	1.11373	47.969	0.87561	46.0818	1.37048	203.973	1.14794	90.4063	False	14	False	P	T	Nterm	False			0	0	0	0	0	0	0	0	0	-1.6	-0.7	0.9	1.09228	0.0672653	46.2711	0.994668	0.119058	47.969	1.25921	0.111271	90.4063		False
P14N	-1.44805	1	0.833197	1.0361	10.7604	0.986938	54.1523	0.456688	8.00801	1.25437	39.6959	0.762041	10.2317	0.92014	41.3197	1.1917	38.7343	False	14	False	P	N	Nterm	False			0	0	0	0	0	0	0	0	0	-1.6	-3.5	-1.9	0.257919	0.583585	0.833197	1.0082	0.246163	39.6959	1.05592	0.135781	38.7343		False
P14Q		0	0		0		0		0		0		0		0		0	False	14	False	P	Q	Nterm	False			0	0	0	0	0	0	0	0	0	-1.6	-3.5	-1.9			0			0			0		False
P14C	-0.420783	1	14.6584	0.67541	26.4164	0.522707	56.9102	0.699353	20.6055	0.566577	45.8175	0.436844	10.0375	0.384432	21.696	0.387815	36.1079	False	14	False	P	C	Nterm	False			0	0	0	0	0	0	0	0	0	-1.6	2.5	4.1	0.369172	0.266208	14.6584	0.501711	0.0648663	45.8175	0.386124	0.0016917	21.696		False
P14G		0	0		0		0		0		0		0		0		0	False	14	False	P	G	Nterm	False			0	0	0	0	0	0	0	0	0	-1.6	-0.4	1.2			0			0			0		False
P14P		0	0		0		0		0		0		0		0		0	False	14	True	P	P	Nterm	False			0	0	0	0	0	0	0	0	0	-1.6	-1.6	0			0			0			0		False
P14R	1.03714	3	267.792	1.36926	505.238	1.16294	354.197	1.04024	63.2713	1.12906	430.711	1.19675	506.127	1.28222	377.155	1.05029	545.766	False	14	False	P	R	Nterm	False			0	0	0	0	0	0	0	0	0	-1.6	-4.5	-2.9	1.1524	0.0779966	63.2713	1.1629	0.0338463	430.711	1.16625	0.115965	377.155		False
P14H		0	0		0		0		0		0		0		0		0	False	14	False	P	H	Nterm	False			0	0	0	0	0	0	0	0	0	-1.6	-3.2	-1.6			0			0			0		False
P14K		0	0		0		0		0		0		0		0		0	False	14	False	P	K	Nterm	False			0	0	0	0	0	0	0	0	0	-1.6	-3.9	-2.3			0			0			0		False
P14D		0	0		0		0		0		0		0		0		0	False	14	False	P	D	Nterm	False			0	0	0	0	0	0	0	0	0	-1.6	-3.5	-1.9			0			0			0		False
P14E		0	0		0		0		0		0		0		0		0	False	14	False	P	E	Nterm	False			0	0	0	0	0	0	0	0	0	-1.6	-3.5	-1.9			0			0			0		False
P14*	-0.125324	1	429.851	-0.227079	321.081	-0.0400623	283.499	0.00426898	236.82	-0.0704129	352.12	0.0620837	504.184	-0.113738	198.203	-0.118456	374.461	True	14	False	P	*	Nterm	False			0	0	0	0	0	0	0	0	0	-1.6			-0.0970493	0.0510067	236.82	-0.0041646	0.0662483	352.12	-0.116097	0.00235909	198.203		False
S15A	1.1105	4	317.479	0.959691	344.158	0.88016	197.436	0.921749	156.973	1.08297	316.997	1.0556	514.929	0.713862	389.76	1.03082	327.995	False	15	False	S	A	Nterm	False			0	0	0	0	0	0	0	0	0	-0.8	1.8	2.6	0.968025	0.0501916	156.973	1.06928	0.0136833	316.997	0.872342	0.15848	327.995		False
S15V	1.02049	4	171.043	0.77439	428.506	0.863398	300.954	0.932375	229.161	0.981769	217.122	1.16509	271.042	0.849871	327.118	0.86955	194.596	False	15	False	S	V	Nterm	False			0	0	0	0	0	0	0	0	0	-0.8	4.2	5	0.897662	0.0521701	171.043	1.07343	0.0916588	217.122	0.859711	0.00983927	194.596		False
S15I	1.11204	2	76.6183	1.15291	196.279	0.742911	321.079	1.10229	256.12	0.89275	258.103	0.800294	318.871	0.868213	304.212	0.827527	409.645	False	15	False	S	I	Nterm	False			0	0	0	0	0	0	0	0	0	-0.8	4.5	5.3	1.02754	0.095507	76.6183	0.846522	0.0462281	258.103	0.84787	0.0203433	304.212		False
S15L	0.902064	5	253.074	1.0186	419.782	0.91511	277.017	0.862556	173.358	1.09164	347.806	1.06432	481.301	1.0247	383.754	1.12359	367.788	False	15	False	S	L	Nterm	False			0	0	0	0	0	0	0	0	0	-0.8	3.8	4.6	0.924582	0.0332701	173.358	1.07798	0.0136586	347.806	1.07415	0.049447	367.788		False
S15M	1.05082	2	114.383	0.185275	272.437	0.515006	173.245	0.923365	189.597	0.543626	245.189	0.99562	81.8079	1.04661	117.397	1.03443	199.835	False	15	False	S	M	Nterm	False			0	0	0	0	0	0	0	0	0	-0.8	1.9	2.7	0.668616	0.197524	114.383	0.769623	0.225997	245.189	1.04052	0.00608852	117.397		False
S15F	-0.496713	1	10.3715	1.19808	71.9906	-0.0223427	6.67469	0.633037	29.1753	0.65747	8.26241	-0.729156	5.39024	0.93093	46.1033	-5.28288	0	False	15	False	S	F	Nterm	False			0	0	0	0	0	0	0	0	0	-0.8	2.8	3.6	0.328016	0.371145	6.67469	-0.035843	0.693313	8.26241	-2.17598	3.10691	0		False
S15Y	1.11154	1	57.6898	0.835327	61.3421	1.05186	105.961	0.797636	22.4668	1.01896	54.6532	1.31572	115.066	1.13445	106.155	0.838523	122.66	False	15	False	S	Y	Nterm	False			0	0	0	0	0	0	0	0	0	-0.8	-1.3	-0.5	0.94909	0.0779055	22.4668	1.16734	0.148378	54.6532	0.986488	0.147965	106.155		False
S15W	0.646537	1	120.644	0.604851	70.7253	0.139009	188.219	0.26938	5.05656	1.2148	135.256	0.8076	140.15	1.34311	103.864	0.926706	85.5552	False	15	False	S	W	Nterm	False			0	0	0	0	0	0	0	0	0	-0.8	-0.9	-0.1	0.414945	0.124843	5.05656	1.0112	0.203599	135.256	1.13491	0.208202	85.5552		False
S15S		0	0		0		0		0		0		0		0		0	False	15	True	S	S	Nterm	False			0	0	0	0	0	0	0	0	0	-0.8	-0.8	0			0			0			0		False
S15T	1.0479	2	222.958	1.26185	266.203	1.07093	346.787	1.09068	240.402	1.00609	398.333	0.998997	393.975	1.17973	317.857	1.07329	446.439	False	15	False	S	T	Nterm	False			0	0	0	0	0	0	0	0	0	-0.8	-0.7	0.1	1.11784	0.0487926	222.958	1.00255	0.00354841	398.333	1.12651	0.0532192	317.857		False
S15N	1.2054	2	290.055	1.09207	403.368	0.942127	528.19	0.975514	283.252	1.00051	370.33	1.10516	438.354	0.703893	386.7	0.843302	397.443	False	15	False	S	N	Nterm	False			0	0	0	0	0	0	0	0	0	-0.8	-3.5	-2.7	1.05378	0.0598928	283.252	1.05283	0.0523256	370.33	0.773598	0.0697044	386.7		False
S15Q		0	0		0		0		0		0		0		0		0	False	15	False	S	Q	Nterm	False			0	0	0	0	0	0	0	0	0	-0.8	-3.5	-2.7			0			0			0		False
S15C	0.899525	3	114.273	0.107912	177.023	0.941717	190.642	0.77284	213.314	1.04225	133.33	1.02069	199.433	0.928448	215.028	0.759431	256.837	False	15	False	S	C	Nterm	False			0	0	0	0	0	0	0	0	0	-0.8	2.5	3.3	0.680498	0.194206	114.273	1.03147	0.0107784	133.33	0.84394	0.0845087	215.028		False
S15G	1.03761	5	423.194	0.652024	398.228	0.738049	601.791	0.749269	369.777	0.657448	654.047	0.725138	695.272	0.707273	534.892	0.565594	467.911	False	15	False	S	G	Nterm	False			0	0	0	0	0	0	0	0	0	-0.8	-0.4	0.4	0.794237	0.0839807	369.777	0.691293	0.0338446	654.047	0.636433	0.0708393	467.911		False
S15P		0	0		0		0		0		0		0		0		0	False	15	False	S	P	Nterm	False			0	0	0	0	0	0	0	0	0	-0.8	-1.6	-0.8			0			0			0		False
S15R		0	0		0		0		0		0		0		0		0	False	15	False	S	R	Nterm	False			0	0	0	0	0	0	0	0	0	-0.8	-4.5	-3.7			0			0			0		False
S15H	0.628988	1	140.242	0.689681	97.6004	0.698949	147.455	1.04725	163.896	0.854858	141.323	0.599438	162.044	0.934234	192.907	0.844977	121.151	False	15	False	S	H	Nterm	False			0	0	0	0	0	0	0	0	0	-0.8	-3.2	-2.4	0.766216	0.094953	97.6004	0.727148	0.12771	141.323	0.889606	0.0446282	121.151		False
S15K	1.00128	1	145.789	0.825918	108.657	0.969869	137.819	1.01913	117.306	1.05472	203.275	1.10306	133.298	0.551787	103.534	0.765578	121.067	False	15	False	S	K	Nterm	False			0	0	0	0	0	0	0	0	0	-0.8	-3.9	-3.1	0.954049	0.0439071	108.657	1.07889	0.0241687	203.275	0.658683	0.106896	103.534		False
S15D		0	0		0		0		0		0		0		0		0	False	15	False	S	D	Nterm	False			0	0	0	0	0	0	0	0	0	-0.8	-3.5	-2.7			0			0			0		False
S15E	1.13452	4	128.882	0.976468	279.176	0.982112	191.849	1.01346	75.9426	1.09439	255.457	1.15184	55.7238	1.03059	201.295	1.06543	192.374	False	15	False	S	E	Nterm	False			0	0	0	0	0	0	0	0	0	-0.8	-3.5	-2.7	1.02664	0.0368692	75.9426	1.12311	0.0287259	255.457	1.04801	0.0174231	192.374		False
S15*	0.223928	1	22.9718	-0.17057	73.3594	-0.177476	223.028	-0.166602	73.8614	-0.125679	144.211	0.13803	246.902	-0.252579	148.611	0.185212	220.878	True	15	False	S	*	Nterm	False			0	0	0	0	0	0	0	0	0	-0.8			-0.0726801	0.0988947	22.9718	0.00617593	0.131855	144.211	-0.033683	0.218896	148.611		False
L16A	1.05628	2	94.5474	0.956582	101.275	0.908847	146.853	1.15413	131.323	0.952935	219.279	0.958715	284.405	0.576288	76.1358	1.26304	99.6742	False	16	False	L	A	Nterm	False			0	0	0	0	0	0	0	0	0	3.8	1.8	-2	1.01896	0.0545285	94.5474	0.955825	0.0028898	219.279	0.919664	0.343376	76.1358		False
L16V	1.08284	2	46.0948	1.10832	79.6008	1.14977	112.969	1.11679	97.7841	1.20307	44.4966	1.18153	110.813	1.42683	57.7196	1.22536	67.2434	False	16	False	L	V	Nterm	False			0	0	0	0	0	0	0	0	0	3.8	4.2	0.4	1.11443	0.0138131	46.0948	1.1923	0.0107687	44.4966	1.3261	0.100734	57.7196		False
L16I		0	0		0		0		0		0		0		0		0	False	16	False	L	I	Nterm	False			0	0	0	0	0	0	0	0	0	3.8	4.5	0.7			0			0			0		False
L16L	1.21282	2	158.005	0.919563	129.981	0.867704	212.948	1.1566	110.278	0.956503	110.762	1.08152	189.846	0.890351	158.5	1.03836	142.524	False	16	True	L	L	Nterm	False			0	0	0	0	0	0	0	0	0	3.8	3.8	0	1.03917	0.0854651	110.278	1.01901	0.0625094	110.762	0.964357	0.074006	142.524		False
L16M		0	0		0		0		0		0		0		0		0	False	16	False	L	M	Nterm	False			0	0	0	0	0	0	0	0	0	3.8	1.9	-1.9			0			0			0		False
L16F	1.00141	3	187.536	0.895304	197.835	0.869107	296.409	1.06118	254.946	1.07488	267.621	1.14394	351.343	1.20029	304.384	1.01245	490.443	False	16	False	L	F	Nterm	False			0	0	0	0	0	0	0	0	0	3.8	2.8	-1	0.95675	0.0450532	187.536	1.10941	0.0345314	267.621	1.10637	0.0939176	304.384		False
L16Y	1.00724	4	339.684	0.82682	631.323	1.06584	613.919	1.09215	503.998	1.02136	678.713	1.11091	751.611	0.675742	742.03	1.19686	768.407	False	16	False	L	Y	Nterm	False			0	0	0	0	0	0	0	0	0	3.8	-1.3	-5.1	0.998014	0.05976	339.684	1.06614	0.0447721	678.713	0.936302	0.26056	742.03		False
L16W	1.23452	2	204.165	1.12336	439.465	1.15974	549.427	1.07105	272.425	1.19207	440.911	1.18802	544.198	1.13142	315.673	1.21051	396.832	False	16	False	L	W	Nterm	False			0	0	0	0	0	0	0	0	0	3.8	-0.9	-4.7	1.14717	0.0343388	204.165	1.19005	0.00202676	440.911	1.17096	0.0395455	315.673		False
L16S	1.12468	7	463.122	1.24311	665.063	1.03161	623.182	1.03398	371.289	1.00804	617.669	0.985533	580.576	1.13508	467.887	1.07129	774.272	False	16	False	L	S	Nterm	False			0	0	0	0	0	0	0	0	0	3.8	-0.8	-4.6	1.10835	0.049872	371.289	0.996787	0.0112537	617.669	1.10318	0.0318953	467.887		False
L16T		0	0		0		0		0		0		0		0		0	False	16	False	L	T	Nterm	False			0	0	0	0	0	0	0	0	0	3.8	-0.7	-4.5			0			0			0		False
L16N		0	0		0		0		0		0		0		0		0	False	16	False	L	N	Nterm	False			0	0	0	0	0	0	0	0	0	3.8	-3.5	-7.3			0			0			0		False
L16Q		0	0		0		0		0		0		0		0		0	False	16	False	L	Q	Nterm	False			0	0	0	0	0	0	0	0	0	3.8	-3.5	-7.3			0			0			0		False
L16C	0.680356	2	138.773	0.74442	347.888	0.663151	365.598	0.790165	342.572	0.836974	199.63	0.91759	196.4	0.923484	269.17	0.763492	494.364	False	16	False	L	C	Nterm	False			0	0	0	0	0	0	0	0	0	3.8	2.5	-1.3	0.719523	0.0293286	138.773	0.877282	0.0403082	199.63	0.843488	0.079996	269.17		False
L16G	0.888632	6	310.452	1.00496	477.558	0.873991	711.946	1.02589	553.113	1.07735	572.976	0.972031	631.336	1.02496	541.601	0.983478	864.425	False	16	False	L	G	Nterm	False			0	0	0	0	0	0	0	0	0	3.8	-0.4	-4.2	0.948369	0.0390652	310.452	1.02469	0.0526599	572.976	1.00422	0.0207388	541.601		False
L16P	1.14626	3	265.064	1.21518	215.263	0.945602	349.992	1.01458	292.054	0.931472	310.456	1.08801	157.436	0.717267	185.515	0.971122	287.274	False	16	False	L	P	Nterm	False			0	0	0	0	0	0	0	0	0	3.8	-1.6	-5.4	1.0804	0.0612408	215.263	1.00974	0.0782711	310.456	0.844195	0.126927	185.515		False
L16R	1.14524	8	486.191	1.12887	459.685	1.15312	600.245	1.23239	492.197	0.955126	613.204	1.06312	505.166	0.860078	367.288	1.19736	669.927	False	16	False	L	R	Nterm	False			0	0	0	0	0	0	0	0	0	3.8	-4.5	-8.3	1.1649	0.0230548	459.685	1.00912	0.0539955	613.204	1.02872	0.168643	367.288		False
L16H		0	0		0		0		0		0		0		0		0	False	16	False	L	H	Nterm	False			0	0	0	0	0	0	0	0	0	3.8	-3.2	-7			0			0			0		False
L16K	1.10151	1	283.837	1.11969	184.547	1.16036	216.244	1.16454	142.474	1.18895	309.238	1.03046	281.418	0.924905	269.817	0.923192	364.88	False	16	False	L	K	Nterm	False			0	0	0	0	0	0	0	0	0	3.8	-3.9	-7.7	1.13652	0.0154452	142.474	1.10971	0.0792413	309.238	0.924049	0.000856279	269.817		False
L16D	1.1837	1	36.1407	0.620382	40.2561	1.07017	74.5982	0.652744	57.3528	1.26046	92.456	1.31249	87.7857	0.840733	70.9574	1.16888	60.4514	False	16	False	L	D	Nterm	False			0	0	0	0	0	0	0	0	0	3.8	-3.5	-7.3	0.881751	0.143596	36.1407	1.28648	0.0260149	92.456	1.0048	0.164072	60.4514		False
L16E	1.09744	2	144.118	1.30022	121.199	1.02456	157.93	0.88204	70.8093	0.771131	69.7221	0.947872	102.458	0.615995	72.2617	1.11761	109.289	False	16	False	L	E	Nterm	False			0	0	0	0	0	0	0	0	0	3.8	-3.5	-7.3	1.07606	0.0870819	70.8093	0.859502	0.0883707	69.7221	0.866804	0.250809	72.2617		False
L16*	0.0594983	2	207.347	0.105447	210.944	0.317453	466.447	-0.119383	149.024	0.0879861	431.161	-0.0742146	437.988	0.183251	397.095	0.100305	516.135	True	16	False	L	*	Nterm	False			0	0	0	0	0	0	0	0	0	3.8			0.0907539	0.0897879	149.024	0.00688574	0.0811003	431.161	0.141778	0.0414729	397.095		False
P17A	0.843222	4	101.957	1.00992	137.593	1.044	222.357	0.968721	98.5169	0.950802	196.557	0.919384	280.481	1.10482	116.725	0.964681	121.664	False	17	False	P	A	Nterm	False			0	0	0	0	0	0	0	0	0	-1.6	1.8	3.4	0.966465	0.043869	98.5169	0.935093	0.015709	196.557	1.03475	0.0700697	116.725		False
P17V	1.10788	5	482.993	0.832859	718.051	0.997078	857.242	1.04639	320.306	1.10019	698.258	1.06596	763.45	1.13296	911.433	0.963627	1049.92	False	17	False	P	V	Nterm	False			0	0	0	0	0	0	0	0	0	-1.6	4.2	5.8	0.996053	0.0589302	320.306	1.08308	0.0171151	698.258	1.04829	0.0846638	911.433		False
P17I	0.225577	2	102.433	0.41165	193.511	0.777425	209	0.472344	126.457	0.747903	205.332	0.253147	171.148	0.90461	245.854	0.911326	156.625	False	17	False	P	I	Nterm	False			0	0	0	0	0	0	0	0	0	-1.6	4.5	6.1	0.471749	0.114619	102.433	0.500525	0.247378	205.332	0.907968	0.0033579	156.625		False
P17L	0.718824	13	949.215	0.674933	1793.19	0.845991	1577.79	0.812785	1204.19	0.76236	1326.15	0.946672	2109.12	1.01312	2480.96	0.833045	1829.57	False	17	False	P	L	Nterm	False			0	0	0	0	0	0	0	0	0	-1.6	3.8	5.4	0.763133	0.0398678	949.215	0.854516	0.092156	1326.15	0.923081	0.0900359	1829.57		False
P17M	0.883789	5	364.959	0.654996	437.437	0.663404	399.083	0.846791	312.094	1.03226	372.285	1.02547	460.94	0.92156	489.705	0.828744	541.256	False	17	False	P	M	Nterm	False			0	0	0	0	0	0	0	0	0	-1.6	1.9	3.5	0.762245	0.059995	312.094	1.02887	0.00339525	372.285	0.875152	0.0464082	489.705		False
P17F	0.653278	4	278.811	0.797623	507.785	0.588616	548.716	0.952948	372.94	0.894427	444.071	0.919172	529.254	0.512011	605.869	0.609708	676.862	False	17	False	P	F	Nterm	False			0	0	0	0	0	0	0	0	0	-1.6	2.8	4.4	0.748116	0.0810562	278.811	0.906799	0.0123729	444.071	0.56086	0.0488482	605.869		False
P17Y	0.97562	4	156.414	0.820525	60.5421	0.960942	160.278	1.12232	131.818	1.03962	127.478	0.889204	236.171	0.93307	135.416	0.88781	134.321	False	17	False	P	Y	Nterm	False			0	0	0	0	0	0	0	0	0	-1.6	-1.3	0.3	0.969851	0.0616824	60.5421	0.964414	0.07521	127.478	0.91044	0.0226303	134.321		False
P17W	0.733396	4	523.518	0.706324	852.784	0.595389	868.886	0.624907	502.414	0.727198	934.871	0.827213	1319.97	0.65566	847.855	0.584843	1059.39	False	17	False	P	W	Nterm	False			0	0	0	0	0	0	0	0	0	-1.6	-0.9	0.7	0.665004	0.0327095	502.414	0.777205	0.0500073	934.871	0.620251	0.0354082	847.855		False
P17S	0.984503	6	599.652	1.00342	665.365	0.974264	692.478	0.899914	646.934	1.11697	906.83	1.05508	829.362	0.89078	573.38	0.947994	926.132	False	17	False	P	S	Nterm	False			0	0	0	0	0	0	0	0	0	-1.6	-0.8	0.8	0.965526	0.0226892	599.652	1.08603	0.0309453	906.83	0.919387	0.0286067	573.38		False
P17T	0.963492	6	629.781	1.00118	1175.79	0.938758	1085.79	0.983834	822.037	0.972533	1065.36	1.08567	1201.16	0.994802	1496.48	0.969168	1264.98	False	17	False	P	T	Nterm	False			0	0	0	0	0	0	0	0	0	-1.6	-0.7	0.9	0.971817	0.0134443	629.781	1.0291	0.0565674	1065.36	0.981985	0.0128168	1264.98		False
P17N	0.752752	3	245.026	0.908096	338.567	0.806355	399.491	0.918452	205.98	1.01714	366.674	0.87974	431.532	0.769045	346.878	0.830176	498.196	False	17	False	P	N	Nterm	False			0	0	0	0	0	0	0	0	0	-1.6	-3.5	-1.9	0.846414	0.0401783	205.98	0.948442	0.0687013	366.674	0.79961	0.0305658	346.878		False
P17Q	0.951436	2	450.416	0.961145	789.277	0.959726	710.364	1.04149	402.92	1.03551	583.958	1.08419	896.465	0.960716	753.846	0.885461	436.789	False	17	False	P	Q	Nterm	False			0	0	0	0	0	0	0	0	0	-1.6	-3.5	-1.9	0.97845	0.021123	402.92	1.05985	0.0243354	583.958	0.923088	0.0376274	436.789		False
P17C	0.691086	2	113.454	0.942808	267.805	0.756761	78.6569	0.5039	27.0786	0.937028	219.676	0.916343	114.447	0.876483	104.774	0.798913	117.879	False	17	False	P	C	Nterm	False			0	0	0	0	0	0	0	0	0	-1.6	2.5	4.1	0.723639	0.0905892	27.0786	0.926685	0.0103425	219.676	0.837698	0.0387848	104.774		False
P17G	0.852307	13	1042	0.923568	1526.14	0.97225	1789.17	0.89152	960.195	1.0152	1564.83	0.905707	1870.88	0.919366	1524.11	0.862307	1633.86	False	17	False	P	G	Nterm	False			0	0	0	0	0	0	0	0	0	-1.6	-0.4	1.2	0.909911	0.0253791	960.195	0.960455	0.0547477	1564.83	0.890836	0.0285296	1524.11		False
P17P	1.3809	1	114.372	0.973564	266.019	0.854517	355.782	-0.0280981	31.0382	0.769423	57.0495	1.04833	350.885	0.836755	444.358	0.990694	176.527	False	17	True	P	P	Nterm	False			0	0	0	0	0	0	0	0	0	-1.6	-1.6	0	0.795221	0.296676	31.0382	0.908875	0.139453	57.0495	0.913724	0.0769695	176.527		False
P17R	0.892394	10	558.686	0.781766	721.715	0.815714	817.085	0.859632	491.001	0.893569	693.523	0.996446	691.444	0.763324	711.686	0.840597	639.235	False	17	False	P	R	Nterm	False			0	0	0	0	0	0	0	0	0	-1.6	-4.5	-2.9	0.837377	0.0242968	491.001	0.945008	0.0514381	693.523	0.80196	0.0386367	639.235		False
P17H	0.853185	3	207.314	0.680424	176.843	0.654305	242.704	0.875242	96.6806	1.06349	335.61	1.01679	323.186	0.69694	179.472	0.807053	301.584	False	17	False	P	H	Nterm	False			0	0	0	0	0	0	0	0	0	-1.6	-3.2	-1.6	0.765789	0.0572523	96.6806	1.04014	0.0233517	335.61	0.751996	0.0550563	179.472		False
P17K	0.73781	2	233.946	0.761513	218.595	0.535486	187.722	0.401872	92.8982	1.01636	247.714	0.629933	245.658	0.800123	197.163	0.752254	239.332	False	17	False	P	K	Nterm	False			0	0	0	0	0	0	0	0	0	-1.6	-3.9	-2.3	0.60917	0.0857119	92.8982	0.823146	0.193213	247.714	0.776188	0.0239342	197.163		False
P17D	0.859718	1	201.416	0.671373	219.353	0.925116	271.497	0.968234	139.051	0.970215	228.641	0.965281	161.601	0.718887	161.464	0.873951	316.312	False	17	False	P	D	Nterm	False			0	0	0	0	0	0	0	0	0	-1.6	-3.5	-1.9	0.85611	0.0654946	139.051	0.967748	0.0024668	228.641	0.796419	0.077532	161.464		False
P17E	1.10661	2	91.765	1.05661	86.8775	1.01421	128.729	0.648608	24.8227	0.829593	135.884	1.07551	113.407	0.350368	49.9698	0.979052	158.662	False	17	False	P	E	Nterm	False			0	0	0	0	0	0	0	0	0	-1.6	-3.5	-1.9	0.95651	0.104357	24.8227	0.95255	0.122957	135.884	0.66471	0.314342	49.9698		False
P17*	0.051646	6	894.071	0.223626	1173.23	-0.0427316	1558.57	0.0861187	1059.94	0.0858307	1363.3	-0.0666701	1439.42	-0.0837772	1199.85	0.0286099	1585.67	True	17	False	P	*	Nterm	False			0	0	0	0	0	0	0	0	0	-1.6			0.0796649	0.0551759	894.071	0.00958029	0.0762504	1363.3	-0.0275837	0.0561935	1199.85		False
S18A	1.13458	8	293.262	0.946075	597.302	1.04601	602.618	0.920663	298.777	1.11166	518.682	0.997538	722.307	1.03308	428.699	1.15722	731.421	False	18	False	S	A	Nterm	False			0	0	0	0	0	0	0	0	0	-0.8	1.8	2.6	1.01183	0.0490489	293.262	1.0546	0.0570613	518.682	1.09515	0.0620691	428.699		False
S18V	1.01677	16	1025.15	1.03963	2155.52	0.931855	1998.8	1.00648	1328.38	0.929005	1761.86	0.965188	1997.39	1.06616	2042.76	1.05057	2136.06	False	18	False	S	V	Nterm	False			0	0	0	0	0	0	0	0	0	-0.8	4.2	5	0.998686	0.0233291	1025.15	0.947097	0.0180918	1761.86	1.05836	0.00779163	2042.76		False
S18I		0	0		0		0		0		0		0		0		0	False	18	False	S	I	Nterm	False			0	0	0	0	0	0	0	0	0	-0.8	4.5	5.3			0			0			0		False
S18L	1.03611	11	1699.9	0.906042	2092.31	0.949017	2294.41	1.01661	1934.83	1.01961	1914.08	1.00764	2225.35	0.996929	2262.23	0.965672	2380.43	False	18	False	S	L	Nterm	False			0	0	0	0	0	0	0	0	0	-0.8	3.8	4.6	0.976945	0.0301123	1699.9	1.01362	0.00598372	1914.08	0.981301	0.0156285	2262.23		False
S18M	0.514987	3	105.847	0.950838	279.243	1.03128	352.289	0.815364	91.3414	0.892448	147.061	0.92007	183.141	0.897868	152.744	0.935774	284.87	False	18	False	S	M	Nterm	False			0	0	0	0	0	0	0	0	0	-0.8	1.9	2.7	0.828117	0.113486	91.3414	0.906259	0.0138107	147.061	0.916821	0.0189531	152.744		False
S18F	0.933405	4	194.244	1.10868	419.548	0.963482	368.506	0.83578	192.952	1.05268	239.76	0.878592	339.578	0.971786	317.948	1.05324	492.255	False	18	False	S	F	Nterm	False			0	0	0	0	0	0	0	0	0	-0.8	2.8	3.6	0.960336	0.0564609	192.952	0.965635	0.0870429	239.76	1.01251	0.0407263	317.948		False
S18Y	0.936531	6	662.538	0.876641	894.134	0.951149	971.56	0.886318	694.29	0.85902	1003.74	0.852357	1217.16	0.901278	690.598	0.932506	786.975	False	18	False	S	Y	Nterm	False			0	0	0	0	0	0	0	0	0	-0.8	-1.3	-0.5	0.91266	0.0183542	662.538	0.855689	0.00333172	1003.74	0.916892	0.0156142	690.598		False
S18W	0.945102	2	184.497	0.95351	188.797	1.07348	197.563	0.863427	81.4406	1.10759	106.802	0.95346	213.469	0.997403	182.574	0.973709	184.659	False	18	False	S	W	Nterm	False			0	0	0	0	0	0	0	0	0	-0.8	-0.9	-0.1	0.958879	0.043265	81.4406	1.03053	0.0770657	106.802	0.985556	0.011847	182.574		False
S18S	1.0926	15	866.928	1.07077	1239.72	1.03199	1236.23	1.00081	709.163	1.02941	1155.49	1.02801	998.502	0.985666	1285.12	1.02037	1425.93	False	18	True	S	S	Nterm	False			0	0	0	0	0	0	0	0	0	-0.8	-0.8	0	1.04904	0.0203839	709.163	1.02871	0.000702711	1155.49	1.00302	0.0173501	1285.12		False
S18T	1.19952	8	929.127	1.17901	1320.25	1.14773	1751.92	1.18591	716.847	1.03604	1131.65	1.0726	1431.31	0.986507	1011.46	1.07961	1651.33	False	18	False	S	T	Nterm	False			0	0	0	0	0	0	0	0	0	-0.8	-0.7	0.1	1.17804	0.0109651	716.847	1.05432	0.0182813	1131.65	1.03306	0.0465502	1011.46		False
S18N	0.576827	2	32.0178	1.23156	69.6069	1.11752	109.425	0.587896	9.63813	0.869645	32.2213	0.601594	35.8419	-0.557047	2.52038	0.439756	21.5618	False	18	False	S	N	Nterm	False			0	0	0	0	0	0	0	0	0	-0.8	-3.5	-2.7	0.878452	0.17254	9.63813	0.735619	0.134026	32.2213	-0.0586457	0.498401	2.52038		False
S18Q	0.282806	1	39.8452	0.982184	62.2157	-0.0899584	21.7299	1.00604	35.4083	1.0032	41.1873	1.00772	70.3066	1.051	71.3603	0.995318	58.2059	False	18	False	S	Q	Nterm	False			0	0	0	0	0	0	0	0	0	-0.8	-3.5	-2.7	0.545269	0.270125	21.7299	1.00546	0.00225764	41.1873	1.02316	0.0278399	58.2059		False
S18C	0.843078	5	340.057	0.94475	362.732	1.07008	1174.61	0.963217	430.897	1.07724	527.287	1.03665	943.742	0.927072	719.337	0.883704	871.314	False	18	False	S	C	Nterm	False			0	0	0	0	0	0	0	0	0	-0.8	2.5	3.3	0.955281	0.0464953	340.057	1.05694	0.0202986	527.287	0.905388	0.0216836	719.337		False
S18G	0.893709	12	1226.81	0.914064	1842.4	0.917079	2150.59	1.00027	1361.71	0.910802	2089.58	0.939381	2249.08	0.991386	1885.68	0.896335	2077.19	False	18	False	S	G	Nterm	False			0	0	0	0	0	0	0	0	0	-0.8	-0.4	0.4	0.931281	0.023575	1226.81	0.925091	0.0142895	2089.58	0.943861	0.0475257	1885.68		False
S18P	1.04686	7	469.7	1.0448	565.25	0.996735	487.374	0.990084	481.493	1.03238	463.07	0.949802	394.877	0.990829	510.964	1.14112	732.999	False	18	False	S	P	Nterm	False			0	0	0	0	0	0	0	0	0	-0.8	-1.6	-0.8	1.01962	0.015198	469.7	0.991089	0.0412878	463.07	1.06597	0.0751439	510.964		False
S18R	0.581869	10	1087.18	0.737355	988.425	0.816357	1409.41	0.811952	907.582	0.822758	1182.95	0.803475	1451.05	0.784218	1068.55	0.885829	1316.33	False	18	False	S	R	Nterm	False			0	0	0	0	0	0	0	0	0	-0.8	-4.5	-3.7	0.736883	0.0547579	907.582	0.813117	0.00964157	1182.95	0.835024	0.0508051	1068.55		False
S18H	1.10747	2	191.613	0.867446	249.921	0.866586	245.793	1.00567	206.792	1.03416	192.003	1.09917	339.307	0.819454	197.266	0.727794	376.983	False	18	False	S	H	Nterm	False			0	0	0	0	0	0	0	0	0	-0.8	-3.2	-2.4	0.961793	0.0585328	191.613	1.06666	0.032501	192.003	0.773624	0.0458303	197.266		False
S18K		0	0		0		0		0		0		0		0		0	False	18	False	S	K	Nterm	False			0	0	0	0	0	0	0	0	0	-0.8	-3.9	-3.1			0			0			0		False
S18D	1.11467	1	70.1212	1.26007	112.278	1.19689	117.609	1.12516	70.2858	1.14129	79.1881	1.18169	86.3777	1.02493	55.6392	1.02249	98.9408	False	18	False	S	D	Nterm	False			0	0	0	0	0	0	0	0	0	-0.8	-3.5	-2.7	1.1742	0.0339569	70.1212	1.16149	0.0201984	79.1881	1.02371	0.00122323	55.6392		False
S18E	1.14845	4	134.396	1.01638	306.941	0.806322	255.037	0.877585	125.25	1.14829	196.137	0.703247	130.321	1.03051	381.441	0.674303	174.046	False	18	False	S	E	Nterm	False			0	0	0	0	0	0	0	0	0	-0.8	-3.5	-2.7	0.962186	0.0758746	125.25	0.925771	0.222524	196.137	0.852405	0.178101	174.046		False
S18*	-0.0166548	6	302.661	-0.137392	565.179	0.108399	553.801	0.0480416	613.543	-0.035304	456.058	-0.0365512	588.894	0.025389	423.562	0.0859133	705.694	True	18	False	S	*	Nterm	False			0	0	0	0	0	0	0	0	0	-0.8			0.000598582	0.0526077	302.661	-0.0359276	0.000623558	456.058	0.0556511	0.0302622	423.562		False
L19A	1.09878	7	686.34	0.747002	1135.95	0.850894	1202.74	0.848637	944.347	1.03867	1057.94	1.00479	1235.37	0.946335	1315.27	1.00708	1143.43	False	19	False	L	A	Nterm	False			0	0	0	0	0	0	0	0	0	3.8	1.8	-2	0.88633	0.0748475	686.34	1.02173	0.0169403	1057.94	0.976705	0.0303703	1143.43		False
L19V	1.18626	10	4759.34	1.04851	1811.42	0.907911	1738.03	1.12693	2189.86	1.04175	3103.23	1.03283	2720.04	1.10957	1967.46	1.0395	3932.03	False	19	False	L	V	Nterm	False			0	0	0	0	0	0	0	0	0	3.8	4.2	0.4	1.0674	0.0601836	1738.03	1.03729	0.00446103	3103.23	1.07454	0.0350371	1967.46		False
L19I	1.11926	5	458.433	1.15078	543.975	1.02513	974.327	0.876077	548.047	1.00986	751.144	1.03413	789.999	1.03707	856.519	1.07104	802.525	False	19	False	L	I	Nterm	False			0	0	0	0	0	0	0	0	0	3.8	4.5	0.7	1.04281	0.0616536	458.433	1.022	0.0121387	751.144	1.05405	0.0169828	802.525		False
L19L	0.912873	3	322.754	0.961641	339.097	0.918462	562.483	1.07832	265.438	1.08818	459.511	0.961341	502.566	1.14917	350.189	0.937498	680.99	False	19	True	L	L	Nterm	False			0	0	0	0	0	0	0	0	0	3.8	3.8	0	0.967824	0.0384103	265.438	1.02476	0.0634215	459.511	1.04333	0.105834	350.189		False
L19M	1.04779	2	313.592	0.972737	283.086	1.03531	394.183	0.983474	194.655	0.900525	385.542	1.13363	295.954	0.89874	246.105	1.16312	377.813	False	19	False	L	M	Nterm	False			0	0	0	0	0	0	0	0	0	3.8	1.9	-1.9	1.00983	0.0186202	194.655	1.01708	0.116551	385.542	1.03093	0.132192	246.105		False
L19F	0.767671	4	79.977	0.986919	368.197	0.816054	304.566	1.03293	90.6064	0.837408	189.196	0.945767	204.94	0.92354	230.669	1.10706	293.453	False	19	False	L	F	Nterm	False			0	0	0	0	0	0	0	0	0	3.8	2.8	-1	0.900893	0.0644069	79.977	0.891587	0.0541798	189.196	1.0153	0.0917622	230.669		False
L19Y	1.09975	3	219.003	1.16773	229.728	0.885712	264.735	1.11188	141.707	1.09265	280.909	1.02283	166.068	1.17122	290.965	1.05435	394.198	False	19	False	L	Y	Nterm	False			0	0	0	0	0	0	0	0	0	3.8	-1.3	-5.1	1.06627	0.0619798	141.707	1.05774	0.034912	280.909	1.11278	0.0584327	290.965		False
L19W	0.9829	4	407.992	0.977186	447.613	1.02802	744.813	1.01639	588.058	1.03611	591.412	1.01607	782.095	1.03258	582.617	1.02241	781.664	False	19	False	L	W	Nterm	False			0	0	0	0	0	0	0	0	0	3.8	-0.9	-4.7	1.00113	0.0124557	407.992	1.02609	0.0100222	591.412	1.02749	0.00508435	582.617		False
L19S	1.03218	10	606.492	0.966581	973.484	1.05455	1255.37	0.966316	482.248	1.02439	876.592	1.02405	1142.07	0.911463	887.043	0.994558	1512.63	False	19	False	L	S	Nterm	False			0	0	0	0	0	0	0	0	0	3.8	-0.8	-4.6	1.00491	0.0226687	482.248	1.02422	0.000168184	876.592	0.953011	0.0415477	887.043		False
L19T	1.10812	4	85.6966	0.942146	90.7601	0.832515	245.42	1.14052	41.9696	1.04601	132.993	0.638734	123.411	1.1666	115.303	1.08632	109.86	False	19	False	L	T	Nterm	False			0	0	0	0	0	0	0	0	0	3.8	-0.7	-4.5	1.00582	0.0722826	41.9696	0.842371	0.203637	132.993	1.12646	0.0401392	109.86		False
L19N	1.02829	2	86.498	1.08764	181.877	0.982506	170.334	1.10902	122.125	0.978295	131.298	1.12842	171.67	1.0545	135.445	0.933346	195.928	False	19	False	L	N	Nterm	False			0	0	0	0	0	0	0	0	0	3.8	-3.5	-7.3	1.05187	0.0287425	86.498	1.05336	0.0750631	131.298	0.993921	0.0605745	135.445		False
L19Q	1.14213	5	432.365	1.11056	755.989	1.08982	1126.66	1.11426	692.198	0.774092	992.812	1.10362	920.56	1.13885	752.314	1.08008	952.046	False	19	False	L	Q	Nterm	False			0	0	0	0	0	0	0	0	0	3.8	-3.5	-7.3	1.11419	0.0107523	432.365	0.938857	0.164765	992.812	1.10946	0.0293835	752.314		False
L19C	0.696735	5	322.231	0.825556	475.471	0.614008	359.751	0.890715	324.002	0.59425	345.773	0.764765	641.422	0.788625	483.176	0.688941	510.759	False	19	False	L	C	Nterm	False			0	0	0	0	0	0	0	0	0	3.8	2.5	-1.3	0.756753	0.062355	322.231	0.679507	0.0852575	345.773	0.738783	0.0498419	483.176		False
L19G	0.682304	5	151.616	0.813171	253.993	0.890744	363.417	0.806253	187.903	0.634455	267.636	0.681276	326.715	0.894703	249.881	0.851552	335.643	False	19	False	L	G	Nterm	False			0	0	0	0	0	0	0	0	0	3.8	-0.4	-4.2	0.798118	0.0430941	151.616	0.657866	0.0234104	267.636	0.873128	0.0215759	249.881		False
L19P	0.690203	1	171.649	0.93494	135.51	0.984602	252.119	0.970022	137.579	1.06516	281.092	1.02172	325.683	1.06204	82.0128	0.869218	355.005	False	19	False	L	P	Nterm	False			0	0	0	0	0	0	0	0	0	3.8	-1.6	-5.4	0.894942	0.0690372	135.51	1.04344	0.021718	281.092	0.965627	0.0964088	82.0128		False
L19R	1.00939	16	1094.72	1.01292	1326.34	0.959753	1622.64	0.957611	1064.53	1.00872	1514.98	0.923844	1328.06	1.05448	1621.74	1.05748	2466.29	False	19	False	L	R	Nterm	False			0	0	0	0	0	0	0	0	0	3.8	-4.5	-8.3	0.984918	0.0151708	1064.53	0.966281	0.0424368	1514.98	1.05598	0.00150101	1621.74		False
L19H	0.908282	3	105.628	0.817332	153.596	0.8185	199.11	0.729982	93.8108	0.865159	140.637	1.00515	136.35	0.945091	253.398	1.00795	334.129	False	19	False	L	H	Nterm	False			0	0	0	0	0	0	0	0	0	3.8	-3.2	-7	0.818524	0.0363977	93.8108	0.935155	0.0699956	140.637	0.976522	0.0314311	253.398		False
L19K	1.02868	6	478.857	0.841408	648.958	0.951207	506.497	1.01198	470.196	0.970696	424.931	0.845097	531.183	0.713139	520.382	1.05779	772.648	False	19	False	L	K	Nterm	False			0	0	0	0	0	0	0	0	0	3.8	-3.9	-7.7	0.95832	0.042377	470.196	0.907896	0.0627993	424.931	0.885464	0.172325	520.382		False
L19D	1.01271	3	279.288	0.901204	344.799	1.09706	520.437	1.04958	245.277	1.08377	326.252	1.18341	461.043	1.04803	517.453	1.08475	397.15	False	19	False	L	D	Nterm	False			0	0	0	0	0	0	0	0	0	3.8	-3.5	-7.3	1.01514	0.0417179	245.277	1.13359	0.0498208	326.252	1.06639	0.0183614	397.15		False
L19E	1.08369	3	412.45	1.20775	483.38	1.14666	699.731	1.10014	483.346	1.17882	656.784	1.20346	721.92	1.15417	478.409	1.14044	777.61	False	19	False	L	E	Nterm	False			0	0	0	0	0	0	0	0	0	3.8	-3.5	-7.3	1.13456	0.0278029	412.45	1.19114	0.0123183	656.784	1.14731	0.0068634	478.409		False
L19*	0.159666	2	103.678	0.277839	235.955	-0.0485293	193.911	0.0844818	87.7305	-0.0813348	248.679	-0.195141	320.198	-0.326897	208.426	0.0261063	256.963	True	19	False	L	*	Nterm	False			0	0	0	0	0	0	0	0	0	3.8			0.118364	0.068398	87.7305	-0.138238	0.0569029	248.679	-0.150395	0.176502	208.426		False
P20A	1.02445	5	293.565	1.03283	510.803	0.74379	551.575	0.943958	275.734	0.902943	437.402	1.03489	528.124	0.876425	448.181	0.912819	706.079	False	20	False	P	A	Nterm	False			0	0	0	0	0	0	0	0	0	-1.6	1.8	3.4	0.936257	0.0672105	275.734	0.968917	0.0659739	437.402	0.894622	0.0181968	448.181		False
P20V	0.997906	4	353.428	1.01722	544.161	1.09552	578.239	0.943811	462.012	1.11344	556.403	0.789608	566.021	1.22038	772.515	0.999682	585.134	False	20	False	P	V	Nterm	False			0	0	0	0	0	0	0	0	0	-1.6	4.2	5.8	1.01361	0.0314115	353.428	0.951526	0.161917	556.403	1.11003	0.110348	585.134		False
P20I	1.0093	3	316.953	1.1161	277.385	1.01766	404.765	1.01955	201.277	1.13657	347.736	1.11664	392.363	0.97254	268.772	1.03528	449.34	False	20	False	P	I	Nterm	False			0	0	0	0	0	0	0	0	0	-1.6	4.5	6.1	1.04065	0.0252464	201.277	1.12661	0.00996698	347.736	1.00391	0.0313713	268.772		False
P20L	0.987693	8	1021.16	0.991171	1554.4	0.982628	1398.05	0.93716	746.719	0.992282	1499.12	0.919157	1922.55	1.0288	1558.61	0.828523	1602.3	False	20	False	P	L	Nterm	False			0	0	0	0	0	0	0	0	0	-1.6	3.8	5.4	0.974663	0.0126234	746.719	0.95572	0.0365623	1499.12	0.928662	0.100139	1558.61		False
P20M	0.995772	5	568.811	0.754698	387.616	0.962519	790.27	1.07997	415.236	0.907197	835.873	0.837695	861.954	0.984642	520.651	1.02924	633.305	False	20	False	P	M	Nterm	False			0	0	0	0	0	0	0	0	0	-1.6	1.9	3.5	0.94824	0.0690861	387.616	0.872446	0.0347507	835.873	1.00694	0.0222994	520.651		False
P20F		0	0		0		0		0		0		0		0		0	False	20	False	P	F	Nterm	False			0	0	0	0	0	0	0	0	0	-1.6	2.8	4.4			0			0			0		False
P20Y	0.876991	1	84.4808	0.934975	125.377	1.01773	174.43	0.8991	58.0614	1.09135	118.57	1.1159	100.828	1.0899	34.4708	1.09116	108.036	False	20	False	P	Y	Nterm	False			0	0	0	0	0	0	0	0	0	-1.6	-1.3	0.3	0.932199	0.0309122	58.0614	1.10363	0.0122751	118.57	1.09053	0.000631845	34.4708		False
P20W	0.968331	4	309.471	0.861049	483.211	1.01934	485.59	0.944486	286.759	1.08629	584.89	1.00116	727.18	1.07356	744.413	0.994244	531.308	False	20	False	P	W	Nterm	False			0	0	0	0	0	0	0	0	0	-1.6	-0.9	0.7	0.948302	0.033009	286.759	1.04373	0.0425613	584.89	1.0339	0.0396583	531.308		False
P20S	1.09825	8	667.901	0.927209	873.583	1.01314	1046.68	0.958344	690.779	1.07504	955.331	1.12907	1150.79	1.05066	983.993	1.05109	862.077	False	20	False	P	S	Nterm	False			0	0	0	0	0	0	0	0	0	-1.6	-0.8	0.8	0.999233	0.037479	667.901	1.10205	0.0270162	955.331	1.05087	0.000213352	862.077		False
P20T	1.0179	2	266.148	1.09769	452.156	1.02719	598.249	1.02349	391.006	1.1054	477.815	1.1316	651.623	1.05476	516.271	1.01506	542.486	False	20	False	P	T	Nterm	False			0	0	0	0	0	0	0	0	0	-1.6	-0.7	0.9	1.04157	0.0188048	266.148	1.1185	0.0131002	477.815	1.03491	0.0198498	516.271		False
P20N	0.99056	1	54.9268	1.00713	146.355	0.880974	89.3509	1.02885	93.3103	1.0242	18.735	0.912595	98.1924	0.905133	65.7275	0.781929	114.896	False	20	False	P	N	Nterm	False			0	0	0	0	0	0	0	0	0	-1.6	-3.5	-1.9	0.976879	0.0329153	54.9268	0.968395	0.0558004	18.735	0.843531	0.0616021	65.7275		False
P20Q	1.21677	3	308.338	1.21541	364.188	1.11846	623.368	1.0504	189.472	1.1305	487.251	0.96973	296.678	1.01119	307.972	1.1478	414.249	False	20	False	P	Q	Nterm	False			0	0	0	0	0	0	0	0	0	-1.6	-3.5	-1.9	1.15026	0.0404682	189.472	1.05011	0.0803823	487.251	1.07949	0.0683048	307.972		False
P20C	0.677809	2	209.986	0.776167	435.51	0.676672	337.806	0.817275	272.763	0.786329	357.753	0.832443	302.714	0.944907	500.875	0.829599	607.7	False	20	False	P	C	Nterm	False			0	0	0	0	0	0	0	0	0	-1.6	2.5	4.1	0.736981	0.0354978	209.986	0.809386	0.0230568	357.753	0.887253	0.0576543	500.875		False
P20G	0.960816	10	967.668	0.927382	1360.32	1.00005	1931.01	0.92441	1108.97	1.00179	1500.82	1.02699	1963.94	0.972595	1493.2	0.94797	1374.85	False	20	False	P	G	Nterm	False			0	0	0	0	0	0	0	0	0	-1.6	-0.4	1.2	0.953163	0.0176728	967.668	1.01439	0.0126	1500.82	0.960283	0.0123126	1374.85		False
P20P	1.26058	1	200.177	1.20443	193.455	1.1258	194.119	1.1959	82.0446	1.18412	224.382	1.10736	157.143	1.11498	251.082	0.985358	272.575	False	20	True	P	P	Nterm	False			0	0	0	0	0	0	0	0	0	-1.6	-1.6	0	1.19668	0.0276409	82.0446	1.14574	0.0383785	224.382	1.05017	0.0648127	251.082		False
P20R	0.868254	7	284.534	0.95339	855.467	0.830198	499.516	0.951221	415.11	0.906676	544.47	1.06348	730.346	0.982741	972.9	0.925293	728.954	False	20	False	P	R	Nterm	False			0	0	0	0	0	0	0	0	0	-1.6	-4.5	-2.9	0.900766	0.0307569	284.534	0.985077	0.0784009	544.47	0.954017	0.0287238	728.954		False
P20H		0	0		0		0		0		0		0		0		0	False	20	False	P	H	Nterm	False			0	0	0	0	0	0	0	0	0	-1.6	-3.2	-1.6			0			0			0		False
P20K	1.01587	5	729.933	1.028	808.168	0.965506	851.536	1.04793	346.155	1.12346	831.151	1.05455	811.697	0.993488	640.164	1.01058	887.701	False	20	False	P	K	Nterm	False			0	0	0	0	0	0	0	0	0	-1.6	-3.9	-2.3	1.01432	0.0175633	346.155	1.08901	0.0344569	831.151	1.00203	0.00854435	640.164		False
P20D	1.11406	1	79.3783	0.634565	27.7538	1.0368	62.952	0.952819	25.005	1.05444	58.7099	0.877178	37.4613	0.453459	55.9433	1.1938	128.472	False	20	False	P	D	Nterm	False			0	0	0	0	0	0	0	0	0	-1.6	-3.5	-1.9	0.934562	0.105279	25.005	0.965809	0.0886306	58.7099	0.823628	0.370169	55.9433		False
P20E	1.12957	7	544.692	1.00929	1172.58	1.07337	1144.27	1.08183	585.406	1.07404	1435.17	1.10896	1453.8	1.104	1283.96	1.04021	1493.93	False	20	False	P	E	Nterm	False			0	0	0	0	0	0	0	0	0	-1.6	-3.5	-1.9	1.07352	0.0247256	544.692	1.0915	0.0174579	1435.17	1.07211	0.0318918	1283.96		False
P20*	0.617051	4	145.223	-0.128399	297.288	0.307076	249.337	0.252961	121.478	0.401911	333.22	0.136768	174.646	-0.00513634	255.342	0.488016	331.243	True	20	False	P	*	Nterm	False			0	0	0	0	0	0	0	0	0	-1.6			0.262172	0.152912	121.478	0.26934	0.132571	333.22	0.24144	0.246576	255.342		False
S21A	1.07344	8	491.095	0.900413	1120.78	1.0899	813.949	0.950376	422.933	1.04878	720.61	1.11382	850.126	0.964366	1048.51	0.997298	739.523	False	21	False	S	A	Nterm	False			0	0	0	0	0	0	0	0	0	-0.8	1.8	2.6	1.00353	0.0463737	422.933	1.0813	0.0325191	720.61	0.980832	0.016466	739.523		False
S21V	0.79622	7	538.292	0.970044	531.131	0.980449	562.021	0.951882	431.59	0.626172	523.747	1.01691	838.519	1.00981	777.709	0.950487	772.337	False	21	False	S	V	Nterm	False			0	0	0	0	0	0	0	0	0	-0.8	4.2	5	0.924649	0.0432146	431.59	0.82154	0.195368	523.747	0.980148	0.0296606	772.337		False
S21I	1.07279	3	46.7787	0.959822	116.911	0.99891	133.728	0.948787	114.804	0.974524	98.0178	1.12688	106.262	0.97635	185.541	1.15406	140.408	False	21	False	S	I	Nterm	False			0	0	0	0	0	0	0	0	0	-0.8	4.5	5.3	0.995077	0.0280471	46.7787	1.0507	0.0761767	98.0178	1.06521	0.0888574	140.408		False
S21L	0.98873	10	1506.79	0.996457	1969.99	1.09166	2194.06	1.00904	1320.47	1.11078	1843.67	1.11449	1922.56	1.12387	1726.61	1.09386	2680.93	False	21	False	S	L	Nterm	False			0	0	0	0	0	0	0	0	0	-0.8	3.8	4.6	1.02147	0.0237687	1320.47	1.11264	0.00185552	1843.67	1.10887	0.0150048	1726.61		False
S21M	1.0465	3	132.142	1.11853	227.273	1.13873	318.329	0.98767	99.0407	1.02921	176.901	1.18466	493.879	1.17031	227.961	1.1289	419.108	False	21	False	S	M	Nterm	False			0	0	0	0	0	0	0	0	0	-0.8	1.9	2.7	1.07286	0.0346138	99.0407	1.10693	0.0777229	176.901	1.1496	0.0207042	227.961		False
S21F	0.741894	2	83.6249	1.04088	106.965	0.859028	118.442	1.18172	68.8548	0.601232	36.4841	0.84294	62.8707	0.900239	139.619	1.0182	133.978	False	21	False	S	F	Nterm	False			0	0	0	0	0	0	0	0	0	-0.8	2.8	3.6	0.95588	0.0972108	68.8548	0.722086	0.120854	36.4841	0.959219	0.0589796	133.978		False
S21Y	0.965645	2	181.492	1.10137	191.255	1.0102	365.436	0.874992	199.121	1.13605	428.767	1.08884	436.602	0.942126	205.686	1.03953	454.225	False	21	False	S	Y	Nterm	False			0	0	0	0	0	0	0	0	0	-0.8	-1.3	-0.5	0.988052	0.0470956	181.492	1.11245	0.0236015	428.767	0.990829	0.0487029	205.686		False
S21W	0.942087	4	271.948	0.776431	436.118	0.997371	399.083	1.05971	336.955	1.13028	343.594	1.03393	754.181	1.10743	614.795	0.979105	597.689	False	21	False	S	W	Nterm	False			0	0	0	0	0	0	0	0	0	-0.8	-0.9	-0.1	0.943901	0.0607736	271.948	1.0821	0.0481771	343.594	1.04327	0.0641639	597.689		False
S21S	1.06625	7	780.166	1.16207	909.3	1.00782	1026.55	1.13795	628.924	1.10778	1074.53	1.08071	1118.19	1.09287	1023.99	1.10825	1249.72	False	21	True	S	S	Nterm	False			0	0	0	0	0	0	0	0	0	-0.8	-0.8	0	1.09352	0.035072	628.924	1.09425	0.0135358	1074.53	1.10056	0.00768587	1023.99		False
S21T	1.15925	7	321.009	1.06659	816.27	1.09658	779.216	1.11393	644.803	1.04405	674.554	1.0966	927.241	1.1672	824.223	0.925945	766.601	False	21	False	S	T	Nterm	False			0	0	0	0	0	0	0	0	0	-0.8	-0.7	0.1	1.10909	0.0193694	321.009	1.07032	0.0262746	674.554	1.04657	0.120626	766.601		False
S21N		0	0		0		0		0		0		0		0		0	False	21	False	S	N	Nterm	False			0	0	0	0	0	0	0	0	0	-0.8	-3.5	-2.7			0			0			0		False
S21Q	0.93428	1	99.6108	0.030531	100.145	0.602872	85.7826	0.718673	105.853	0.926563	227.038	0.701358	114.652	0.984098	169.533	0.561689	72.4429	False	21	False	S	Q	Nterm	False			0	0	0	0	0	0	0	0	0	-0.8	-3.5	-2.7	0.571589	0.192981	85.7826	0.813961	0.112603	227.038	0.772894	0.211204	72.4429		False
S21C	0.893462	3	122.062	0.545857	373.492	0.304114	317.423	0.76689	130.507	0.642373	163.543	0.746218	530.148	0.921169	304.03	1.05062	261.983	False	21	False	S	C	Nterm	False			0	0	0	0	0	0	0	0	0	-0.8	2.5	3.3	0.627581	0.129554	122.062	0.694296	0.0519226	163.543	0.985895	0.0647258	261.983		False
S21G	1.15476	11	523.063	0.986805	768.569	0.985214	977.766	1.06197	975.074	1.02821	695.633	1.05201	1017.28	0.862318	1126.02	1.03367	900.676	False	21	False	S	G	Nterm	False			0	0	0	0	0	0	0	0	0	-0.8	-0.4	0.4	1.04719	0.0400804	523.063	1.04011	0.0118972	695.633	0.947994	0.0856758	900.676		False
S21P	1.25384	4	218.207	1.21972	463.397	1.12648	429.78	1.04129	205.966	1.13791	409.782	1.1472	618.384	1.1418	466.448	1.13735	608.753	False	21	False	S	P	Nterm	False			0	0	0	0	0	0	0	0	0	-0.8	-1.6	-0.8	1.16033	0.0479491	205.966	1.14256	0.00464711	409.782	1.13958	0.00222456	466.448		False
S21R	0.682562	16	1223.76	0.887727	2108.58	0.877169	1985.56	0.836623	929.06	0.874753	1644.05	0.830266	1932.04	0.908239	2363.12	0.805753	2183.9	False	21	False	S	R	Nterm	False			0	0	0	0	0	0	0	0	0	-0.8	-4.5	-3.7	0.82102	0.0474488	929.06	0.85251	0.0222434	1644.05	0.856996	0.0512429	2183.9		False
S21H		0	0		0		0		0		0		0		0		0	False	21	False	S	H	Nterm	False			0	0	0	0	0	0	0	0	0	-0.8	-3.2	-2.4			0			0			0		False
S21K	0.785998	4	344.634	0.741768	567.796	0.562325	515.292	0.879364	314.407	0.602718	500.79	0.797554	476.166	0.783091	561.605	0.836182	524.109	False	21	False	S	K	Nterm	False			0	0	0	0	0	0	0	0	0	-0.8	-3.9	-3.1	0.742363	0.0665127	314.407	0.700136	0.0974182	500.79	0.809637	0.0265455	524.109		False
S21D	1.12005	3	172.683	1.02012	306.548	1.07858	244.584	1.10933	170.315	0.973588	220.489	1.06279	395.272	0.942734	491.816	1.03793	306.299	False	21	False	S	D	Nterm	False			0	0	0	0	0	0	0	0	0	-0.8	-3.5	-2.7	1.08202	0.0224284	170.315	1.01819	0.0446021	220.489	0.99033	0.047596	306.299		False
S21E	0.854794	2	342.842	0.898877	303.437	1.01645	510.053	0.711943	350.988	0.950182	311.821	0.700278	407.415	0.892298	347.749	0.948182	411.709	False	21	False	S	E	Nterm	False			0	0	0	0	0	0	0	0	0	-0.8	-3.5	-2.7	0.870516	0.0629108	303.437	0.82523	0.124952	311.821	0.92024	0.0279422	347.749		False
S21*	0.148266	1	64.823	-0.081731	105.654	-0.293547	75.4855	0.0320685	32.8255	0.0750772	118.246	0.146915	167.111	0.517112	78.0628	0.140356	90.5442	True	21	False	S	*	Nterm	False			0	0	0	0	0	0	0	0	0	-0.8			-0.0487359	0.0941453	32.8255	0.110996	0.0359189	118.246	0.328734	0.188378	78.0628		False
N22A	0.936496	2	193.799	0.862732	124.428	1.02854	158.581	1.05017	83.4107	0.814666	32.0212	0.135899	57.3135	0.369915	220.778	0.904954	117.606	False	22	False	N	A	Nterm	False			0	0	0	0	0	0	0	0	0	-3.5	1.8	5.3	0.969484	0.0432836	83.4107	0.475283	0.339383	32.0212	0.637435	0.26752	117.606		False
N22V	0.987811	4	190.3	0.712618	335.394	0.672356	228.505	0.796476	125.485	0.844804	279.46	1.15232	451.009	0.936626	411.693	0.689109	303.997	False	22	False	N	V	Nterm	False			0	0	0	0	0	0	0	0	0	-3.5	4.2	7.7	0.792315	0.0701057	125.485	0.998561	0.153756	279.46	0.812867	0.123759	303.997		False
N22I	0.861401	1	29.6758	0.495373	14.8083	0.546965	34.2216	0.657997	18.7857	1.13474	39.6073	-3.27041	0	0.69906	69.1088	0.813804	39.1532	False	22	False	N	I	Nterm	False			0	0	0	0	0	0	0	0	0	-3.5	4.5	8	0.640434	0.0810937	14.8083	-1.06783	2.20258	39.6073	0.756432	0.0573722	39.1532		False
N22L	0.611031	6	345.03	0.528605	535.395	0.532909	504.078	0.873513	369.172	0.933307	586.303	0.92187	626.979	0.943006	575.703	0.683014	651.163	False	22	False	N	L	Nterm	False			0	0	0	0	0	0	0	0	0	-3.5	3.8	7.3	0.636515	0.0812385	345.03	0.927589	0.00571812	586.303	0.81301	0.129996	575.703		False
N22M	0.755493	4	99.0036	0.557736	190.293	0.682486	154.036	0.773221	153.864	0.969992	112.442	0.985397	112.086	0.850447	144.625	0.693818	195.724	False	22	False	N	M	Nterm	False			0	0	0	0	0	0	0	0	0	-3.5	1.9	5.4	0.692234	0.0489434	99.0036	0.977694	0.00770222	112.442	0.772133	0.0783145	144.625		False
N22F	0.813364	2	235.801	0.61438	263.476	0.69769	377.647	0.845636	275.408	0.677279	191.778	1.00748	276.742	0.559815	324.515	0.604924	358.843	False	22	False	N	F	Nterm	False			0	0	0	0	0	0	0	0	0	-3.5	2.8	6.3	0.742767	0.0532924	235.801	0.842381	0.165102	191.778	0.582369	0.0225545	324.515		False
N22Y	0.734703	2	368.481	0.731015	359.099	0.543402	503.654	0.816134	380.586	0.772519	430.739	0.875885	706.883	0.746546	507.048	0.523617	730.465	False	22	False	N	Y	Nterm	False			0	0	0	0	0	0	0	0	0	-3.5	-1.3	2.2	0.706314	0.0577472	359.099	0.824202	0.051683	430.739	0.635082	0.111465	507.048		False
N22W	0.670188	4	256.182	0.442554	286.337	0.461727	282.107	0.841399	301.954	0.956789	360.529	0.803444	287.063	0.756354	227.451	0.642196	428.623	False	22	False	N	W	Nterm	False			0	0	0	0	0	0	0	0	0	-3.5	-0.9	2.6	0.603967	0.0944482	256.182	0.880116	0.0766728	360.529	0.699275	0.0570792	227.451		False
N22S	0.824134	4	392.751	0.88804	697.54	0.801792	611.115	0.906437	446.497	0.958034	634.484	0.96404	660.743	0.94713	471.422	0.865327	561.127	False	22	False	N	S	Nterm	False			0	0	0	0	0	0	0	0	0	-3.5	-0.8	2.7	0.855101	0.0250353	392.751	0.961037	0.00300333	634.484	0.906228	0.0409016	471.422		False
N22T		0	0		0		0		0		0		0		0		0	False	22	False	N	T	Nterm	False			0	0	0	0	0	0	0	0	0	-3.5	-0.7	2.8			0			0			0		False
N22N		0	0		0		0		0		0		0		0		0	False	22	True	N	N	Nterm	False			0	0	0	0	0	0	0	0	0	-3.5	-3.5	0			0			0			0		False
N22Q	0.792069	1	80.5572	1.02092	118.953	0.629601	12.1	1.05891	31.9096	1.1587	112.953	-0.316088	50.5987	0.924329	152.933	1.03073	122.124	False	22	False	N	Q	Nterm	False			0	0	0	0	0	0	0	0	0	-3.5	-3.5	0	0.875373	0.100917	12.1	0.421307	0.737396	112.953	0.97753	0.0532004	122.124		False
N22C	0.451936	2	208.594	0.512318	139.44	0.646937	151.447	0.230373	96.418	0.665626	222.477	0.948925	405.158	0.65062	420.886	0.36208	168.473	False	22	False	N	C	Nterm	False			0	0	0	0	0	0	0	0	0	-3.5	2.5	6	0.460391	0.0868312	96.418	0.807275	0.141649	222.477	0.50635	0.14427	168.473		False
N22G	0.74714	2	68.2667	0.601883	149.54	0.705301	165.953	0.795557	85.1054	0.827631	75.4901	0.791454	92.6474	0.586372	178.504	0.620298	144.59	False	22	False	N	G	Nterm	False			0	0	0	0	0	0	0	0	0	-3.5	-0.4	3.1	0.71247	0.0412173	68.2667	0.809543	0.0180886	75.4901	0.603335	0.0169632	144.59		False
N22P	0.936466	3	254.34	0.392842	418.052	0.754743	265.893	0.904778	336.877	0.800963	350.446	0.82236	527.651	0.820537	501.885	0.512988	389.596	False	22	False	N	P	Nterm	False			0	0	0	0	0	0	0	0	0	-3.5	-1.6	1.9	0.747207	0.124592	254.34	0.811662	0.0106987	350.446	0.666762	0.153774	389.596		False
N22R	0.912607	6	333.496	0.625799	435.3	0.831987	497.601	0.836994	404.085	0.878536	556.995	1.05716	539.676	0.841191	480.712	0.910516	609.801	False	22	False	N	R	Nterm	False			0	0	0	0	0	0	0	0	0	-3.5	-4.5	-1	0.801846	0.0615118	333.496	0.967847	0.0893113	556.995	0.875854	0.0346625	480.712		False
N22H	0.511506	1	13.3971	0.585987	66.0213	0.759118	113.671	0.963789	67.1047	1.12916	212.545	0.71313	28.9947	0.801105	34.0873	1.0321	40.4781	False	22	False	N	H	Nterm	False			0	0	0	0	0	0	0	0	0	-3.5	-3.2	0.3	0.7051	0.100625	13.3971	0.921146	0.208016	212.545	0.916602	0.115497	34.0873		False
N22K	0.828424	2	70.3695	0.817579	255.312	0.699059	229.75	0.846694	84.9638	0.93784	267.856	0.959406	195.016	0.776107	147.916	0.829365	235.212	False	22	False	N	K	Nterm	False			0	0	0	0	0	0	0	0	0	-3.5	-3.9	-0.4	0.797939	0.0335028	70.3695	0.948623	0.0107829	267.856	0.802736	0.0266289	147.916		False
N22D	1.04869	2	150.469	1.04037	129.569	0.772365	298.93	1.04563	64.2155	1.06179	273.717	0.999437	147.836	1.23668	163.74	0.938768	174.367	False	22	False	N	D	Nterm	False			0	0	0	0	0	0	0	0	0	-3.5	-3.5	0	0.976763	0.0681544	64.2155	1.03062	0.0311781	273.717	1.08772	0.148956	163.74		False
N22E	0.775932	2	197.54	0.715704	243.769	0.640335	381.999	0.789042	192.778	0.999347	213.038	0.942025	327.165	0.776317	247.331	0.754228	367.654	False	22	False	N	E	Nterm	False			0	0	0	0	0	0	0	0	0	-3.5	-3.5	0	0.730253	0.0339603	192.778	0.970686	0.0286612	213.038	0.765272	0.0110446	247.331		False
N22*		0	0		0		0		0		0		0		0		0	True	22	False	N	*	Nterm	False			0	0	0	0	0	0	0	0	0	-3.5					0			0			0		False
S23A	1.20868	4	243.464	1.19583	323.258	0.950894	318.737	1.0532	103.492	1.15721	132.971	1.0207	486.947	1.02386	270.63	1.05601	254.459	False	23	False	S	A	Nterm	False			0	0	0	0	0	0	0	0	0	-0.8	1.8	2.6	1.10215	0.0615093	103.492	1.08895	0.0682556	132.971	1.03993	0.0160758	254.459		False
S23V	0.968311	9	10792.2	0.981615	16371	0.980722	18451	0.990313	10992.3	1.02459	14852.6	1.01856	16410.1	1.01954	17849.1	0.983862	19071.4	False	23	False	S	V	Nterm	False			0	0	0	0	0	0	0	0	0	-0.8	4.2	5	0.98024	0.00452652	10792.2	1.02158	0.00301195	14852.6	1.0017	0.0178378	17849.1		False
S23I	1.15797	3	453.845	1.08848	650.037	1.11728	920.842	1.0866	446.597	1.18389	843.459	1.16951	960.405	1.31011	636.136	1.00951	732.984	False	23	False	S	I	Nterm	False			0	0	0	0	0	0	0	0	0	-0.8	4.5	5.3	1.11258	0.0166785	446.597	1.1767	0.00719204	843.459	1.15981	0.150299	636.136		False
S23L	1.07081	7	485.341	1.08209	500.957	0.920759	488.438	0.949531	454.577	0.811979	476.211	0.900866	587.669	1.02118	345.137	1.0615	503.867	False	23	False	S	L	Nterm	False			0	0	0	0	0	0	0	0	0	-0.8	3.8	4.6	1.0058	0.0412765	454.577	0.856423	0.0444435	476.211	1.04134	0.0201612	345.137		False
S23M	0.96488	2	195.187	1.05297	260.066	1.05563	305.639	0.96292	262.731	0.770124	234.413	1.02455	254.467	0.79611	252.808	0.891196	380.961	False	23	False	S	M	Nterm	False			0	0	0	0	0	0	0	0	0	-0.8	1.9	2.7	1.0091	0.0261039	195.187	0.897339	0.127215	234.413	0.843653	0.0475428	252.808		False
S23F	1.01617	4	336.582	0.999638	733.135	0.727013	710.781	1.01376	460.396	0.923339	732.217	0.820947	669.34	0.994432	573.5	0.927523	670.072	False	23	False	S	F	Nterm	False			0	0	0	0	0	0	0	0	0	-0.8	2.8	3.6	0.939144	0.0708044	336.582	0.872143	0.0511963	732.217	0.960978	0.0334545	573.5		False
S23Y	0.988401	5	354.075	1.00277	592.934	0.976693	680.991	0.992139	398.85	0.991693	623.7	1.01805	817.271	1.063	518.138	0.914244	828.816	False	23	False	S	Y	Nterm	False			0	0	0	0	0	0	0	0	0	-0.8	-1.3	-0.5	0.990001	0.0053801	354.075	1.00487	0.0131774	623.7	0.988623	0.0743792	518.138		False
S23W	1.03177	7	517.745	1.04717	977.638	0.981243	884.57	0.993713	552.49	0.947576	609.228	0.967072	730.012	1.00959	926.783	0.960136	890.319	False	23	False	S	W	Nterm	False			0	0	0	0	0	0	0	0	0	-0.8	-0.9	-0.1	1.01347	0.0155441	517.745	0.957324	0.00974799	609.228	0.984864	0.0247279	890.319		False
S23S	0.855098	2	162.262	1.08763	169.076	0.95013	205.329	1.05619	75.8098	1.05455	139.153	1.07507	230.991	1.00117	36.4094	0.932322	275.368	False	23	True	S	S	Nterm	False			0	0	0	0	0	0	0	0	0	-0.8	-0.8	0	0.987261	0.05297	75.8098	1.06481	0.0102616	139.153	0.966746	0.0344246	36.4094		False
S23T	0.554196	2	62.1042	0.711025	119.111	0.874882	79.3854	0.332096	43.3297	0.536581	71.1613	0.657561	82.3103	0.127139	47.1261	0.814069	80.1067	False	23	False	S	T	Nterm	False			0	0	0	0	0	0	0	0	0	-0.8	-0.7	0.1	0.61805	0.115634	43.3297	0.597071	0.0604899	71.1613	0.470604	0.343465	47.1261		False
S23N	1.22685	4	296.28	0.969089	329.22	1.10393	425.201	0.936139	406.399	1.09774	354.665	1.01467	389.856	0.799968	271.734	0.969843	292.746	False	23	False	S	N	Nterm	False			0	0	0	0	0	0	0	0	0	-0.8	-3.5	-2.7	1.059	0.0666904	296.28	1.0562	0.0415353	354.665	0.884906	0.0849373	271.734		False
S23Q	0.909048	1	107.748	1.27953	207.237	0.923821	72.9245	1.03167	42.4161	-3.275	0	1.14635	102.733	0.835949	78.7639	0.888272	127.286	False	23	False	S	Q	Nterm	False			0	0	0	0	0	0	0	0	0	-0.8	-3.5	-2.7	1.03602	0.0856475	42.4161	-1.06433	2.21067	0	0.862111	0.0261616	78.7639		False
S23C		0	0		0		0		0		0		0		0		0	False	23	False	S	C	Nterm	False			0	0	0	0	0	0	0	0	0	-0.8	2.5	3.3			0			0			0		False
S23G	0.807226	7	561.817	1.00033	627.694	0.879411	843.497	0.810514	577.629	0.851452	499.526	0.684684	671.46	0.757543	514.852	0.956084	812.902	False	23	False	S	G	Nterm	False			0	0	0	0	0	0	0	0	0	-0.8	-0.4	0.4	0.874369	0.045163	561.817	0.768068	0.083384	499.526	0.856814	0.0992703	514.852		False
S23P	1.01936	3	111.086	0.777953	293.907	0.722992	251.724	0.906267	171.917	0.984338	125.292	0.963537	150.621	0.795642	293.408	0.857334	234.449	False	23	False	S	P	Nterm	False			0	0	0	0	0	0	0	0	0	-0.8	-1.6	-0.8	0.856643	0.0664542	111.086	0.973937	0.0104006	125.292	0.826488	0.0308462	234.449		False
S23R	0.957036	7	462.889	0.96678	503.683	0.915076	482.702	0.989784	481.105	0.998396	624.17	0.993425	467.211	0.946194	601.334	1.02746	603.651	False	23	False	S	R	Nterm	False			0	0	0	0	0	0	0	0	0	-0.8	-4.5	-3.7	0.957169	0.0156204	462.889	0.995911	0.00248572	624.17	0.986826	0.0406318	601.334		False
S23H		0	0		0		0		0		0		0		0		0	False	23	False	S	H	Nterm	False			0	0	0	0	0	0	0	0	0	-0.8	-3.2	-2.4			0			0			0		False
S23K	0.854835	4	279.136	0.975451	390.542	0.903289	589.14	0.901046	474.233	0.940195	507.78	0.868344	326.495	1.04937	346.518	0.78766	724.187	False	23	False	S	K	Nterm	False			0	0	0	0	0	0	0	0	0	-0.8	-3.9	-3.1	0.908655	0.0249082	279.136	0.90427	0.0359255	507.78	0.918513	0.130853	346.518		False
S23D	1.12992	2	112.325	1.0516	224.735	0.949431	192.008	1.10735	201.133	0.855854	100.15	0.730119	188.4	0.869189	220.207	0.807726	128.803	False	23	False	S	D	Nterm	False			0	0	0	0	0	0	0	0	0	-0.8	-3.5	-2.7	1.05958	0.0402351	112.325	0.792986	0.0628674	100.15	0.838458	0.0307319	128.803		False
S23E	0.280773	3	117.378	0.686699	393.023	0.787381	213.13	0.912996	174.857	0.648651	84.7185	0.668548	239.696	0.893188	384.606	0.637732	232.529	False	23	False	S	E	Nterm	False			0	0	0	0	0	0	0	0	0	-0.8	-3.5	-2.7	0.666962	0.136798	117.378	0.658599	0.00994866	84.7185	0.76546	0.127728	232.529		False
S23*	-0.0556205	3	284.142	-0.0476689	267.441	-0.188775	342.018	0.219541	219.628	-0.0636283	234.085	-0.23454	350.948	-0.0641731	240.019	0.352357	380.542	True	23	False	S	*	Nterm	False			0	0	0	0	0	0	0	0	0	-0.8			-0.0181308	0.0855791	219.628	-0.149084	0.085456	234.085	0.144092	0.208265	240.019		False
S24A	0.898466	1	124.1	0.17362	313.209	0.694526	261.902	0.144095	180.418	0.548208	284.425	1.0251	305.899	0.537352	245.008	0.631405	278.304	False	24	False	S	A	Nterm	False			0	0	0	0	0	0	0	0	0	-0.8	1.8	2.6	0.477677	0.188815	124.1	0.786656	0.238448	284.425	0.584379	0.0470262	245.008		False
S24V	0.646255	7	771.849	0.688699	1210.25	0.683071	1082.18	0.83858	794.945	1.06377	1077.45	1.02754	882.339	0.815514	1203.05	0.757824	1240.61	False	24	False	S	V	Nterm	False			0	0	0	0	0	0	0	0	0	-0.8	4.2	5	0.714151	0.0425306	771.849	1.04565	0.0181155	1077.45	0.786669	0.0288452	1203.05		False
S24I	-0.325825	1	28.6253	0.349947	14.8593	-0.823783	6.39148	-0.8139	3.34249	-0.637478	6.78147	-0.337271	36.8623	0.344077	33.5676	-3.06428	0.831747	False	24	False	S	I	Nterm	False			0	0	0	0	0	0	0	0	0	-0.8	4.5	5.3	-0.40339	0.276704	3.34249	-0.487375	0.150104	6.78147	-1.3601	1.70418	0.831747		False
S24L	0.684625	7	434.379	0.612308	713.945	0.699753	780.696	0.840243	644.582	0.982679	852.396	0.908416	934.305	0.875786	957.917	0.791531	1149.73	False	24	False	S	L	Nterm	False			0	0	0	0	0	0	0	0	0	-0.8	3.8	4.6	0.709232	0.0476564	434.379	0.945548	0.0371317	852.396	0.833658	0.0421275	957.917		False
S24M	0.242978	1	60.0613	0.261178	102.479	0.216179	94.5963	0.595572	87.4711	0.927689	138.143	0.632341	62.4394	0.525163	84.2181	0.0850687	90.3275	False	24	False	S	M	Nterm	False			0	0	0	0	0	0	0	0	0	-0.8	1.9	2.7	0.328977	0.0893442	60.0613	0.780015	0.147674	138.143	0.305116	0.220047	84.2181		False
S24F	0.200196	1	97.1188	0.660102	142.799	0.529258	112.335	0.938185	60.1178	0.993549	143.024	0.861211	275.624	0.619929	181.24	0.485651	104.769	False	24	False	S	F	Nterm	False			0	0	0	0	0	0	0	0	0	-0.8	2.8	3.6	0.581935	0.153168	60.1178	0.92738	0.0661689	143.024	0.55279	0.0671388	104.769		False
S24Y	0.886997	2	635.625	0.673172	741.931	0.725494	684.128	0.931907	666.039	1.09113	681.985	1.00385	800.312	0.78275	744.725	0.79758	982.729	False	24	False	S	Y	Nterm	False			0	0	0	0	0	0	0	0	0	-0.8	-1.3	-0.5	0.804393	0.0622678	635.625	1.04749	0.0436398	681.985	0.790165	0.00741528	744.725		False
S24W	0.336577	1	172.995	0.516508	280.786	0.532668	243.969	0.70763	154.64	0.711947	291.165	0.658847	297.302	0.654349	333.885	0.581482	409.55	False	24	False	S	W	Nterm	False			0	0	0	0	0	0	0	0	0	-0.8	-0.9	-0.1	0.523346	0.075816	154.64	0.685397	0.0265498	291.165	0.617916	0.0364335	333.885		False
S24S	1.06689	4	620.143	1.12318	858.518	1.12923	986.033	1.0766	817.377	1.05953	919.321	1.06142	722.696	0.899741	859.218	1.07392	891.671	False	24	True	S	S	Nterm	False			0	0	0	0	0	0	0	0	0	-0.8	-0.8	0	1.09897	0.0158924	620.143	1.06047	0.000942303	919.321	0.98683	0.0870893	859.218		False
S24T	1.12084	5	416.22	0.989238	596.593	0.996057	675.387	1.123	380.666	0.899392	502.851	1.1096	1014.2	1.14546	524.758	1.04586	628.274	False	24	False	S	T	Nterm	False			0	0	0	0	0	0	0	0	0	-0.8	-0.7	0.1	1.05728	0.0373459	380.666	1.0045	0.105104	502.851	1.09566	0.0498005	524.758		False
S24N	0.640416	3	217.408	0.695648	316.691	0.753766	395.317	0.818373	155.208	0.986464	304.781	0.937138	282.347	0.757518	362.711	0.742783	294.823	False	24	False	S	N	Nterm	False			0	0	0	0	0	0	0	0	0	-0.8	-3.5	-2.7	0.72705	0.0382374	155.208	0.961801	0.0246627	304.781	0.750151	0.00736768	294.823		False
S24Q	0.86012	3	329.763	0.673187	453.812	0.660093	690.961	0.798499	292.768	1.02114	379.415	0.849458	763.955	0.770872	595.485	0.727669	451.084	False	24	False	S	Q	Nterm	False			0	0	0	0	0	0	0	0	0	-0.8	-3.5	-2.7	0.747975	0.0486876	292.768	0.935297	0.0858387	379.415	0.749271	0.0216017	451.084		False
S24C	0.894501	1	263.64	0.582272	130.834	0.760622	245.296	0.732879	291.982	0.874639	198.541	0.894417	387.721	0.745894	158.545	0.774028	339.233	False	24	False	S	C	Nterm	False			0	0	0	0	0	0	0	0	0	-0.8	2.5	3.3	0.742568	0.0640301	130.834	0.884528	0.00988906	198.541	0.759961	0.0140671	158.545		False
S24G	0.825702	4	471.074	0.734888	979.312	0.65314	665.796	0.835342	415.052	0.878444	895.415	0.972536	915.017	0.785436	490.477	0.705727	802.247	False	24	False	S	G	Nterm	False			0	0	0	0	0	0	0	0	0	-0.8	-0.4	0.4	0.762268	0.0428392	415.052	0.92549	0.047046	895.415	0.745582	0.0398543	490.477		False
S24P	0.705232	2	317.354	0.641005	323.193	0.870401	400.097	0.82508	447.437	0.949766	283.74	1.07787	554.31	0.755582	610.542	0.708391	512.694	False	24	False	S	P	Nterm	False			0	0	0	0	0	0	0	0	0	-0.8	-1.6	-0.8	0.760429	0.0529013	317.354	1.01382	0.0640498	283.74	0.731987	0.0235955	512.694		False
S24R	0.602135	3	133.253	0.930783	296.791	0.531468	176.535	0.427082	80.47	0.616924	241.087	0.796631	220.079	0.723469	241.847	0.681871	230.73	False	24	False	S	R	Nterm	False			0	0	0	0	0	0	0	0	0	-0.8	-4.5	-3.7	0.622867	0.108753	80.47	0.706777	0.0898536	241.087	0.70267	0.0207994	230.73		False
S24H	0.894747	3	135.79	0.780425	186.596	0.798629	266.157	0.872065	143.366	0.995589	274.603	0.957536	229.334	1.07881	249.523	0.891547	227.69	False	24	False	S	H	Nterm	False			0	0	0	0	0	0	0	0	0	-0.8	-3.2	-2.4	0.836467	0.027743	135.79	0.976563	0.0190266	274.603	0.985177	0.0936303	227.69		False
S24K	0.508947	2	90.7261	0.76414	180.043	0.60674	93.5245	0.699381	136.374	0.901879	111.51	1.04265	163.008	0.821796	147.935	0.589809	104.964	False	24	False	S	K	Nterm	False			0	0	0	0	0	0	0	0	0	-0.8	-3.9	-3.1	0.644802	0.0556219	90.7261	0.972265	0.070386	111.51	0.705803	0.115993	104.964		False
S24D	0.747545	2	106.773	0.850943	206.76	0.768098	249.386	0.725159	91.5136	0.858754	354.936	0.991374	243.347	0.903557	187.296	0.724036	311.661	False	24	False	S	D	Nterm	False			0	0	0	0	0	0	0	0	0	-0.8	-3.5	-2.7	0.772936	0.0274405	91.5136	0.925064	0.0663096	354.936	0.813797	0.089761	187.296		False
S24E	0.28546	1	17.7597	0.736408	54.7679	0.683817	69.088	0.703954	62.128	0.862746	73.3552	1.14464	56.5155	0.561284	65.3905	0.522856	76.7324	False	24	False	S	E	Nterm	False			0	0	0	0	0	0	0	0	0	-0.8	-3.5	-2.7	0.60241	0.106204	17.7597	1.00369	0.140948	73.3552	0.54207	0.0192137	65.3905		False
S24*	0.640136	2	281.523	-0.0297026	105.4	0.819465	219.842	0.803801	365.346	0.593809	492.787	0.784007	169.861	0.861556	180.944	0.558955	287.171	True	24	False	S	*	Nterm	False			0	0	0	0	0	0	0	0	0	-0.8			0.558425	0.200192	105.4	0.688908	0.0950988	492.787	0.710255	0.151301	180.944		False
Q25A	0.969926	10	982.657	0.947391	1435.4	0.967756	1559.22	0.855797	919.93	0.96282	1250.39	0.849823	1208.04	1.0072	1184.14	1.00046	1501.81	False	25	False	Q	A	Nterm	False			0	0	0	0	0	0	0	0	0	-3.5	1.8	5.3	0.935218	0.0269557	919.93	0.906321	0.0564983	1250.39	1.00383	0.00336898	1184.14		False
Q25V	1.07937	15	1254.22	0.964392	1959.43	1.07126	2220.53	1.06062	1174.63	0.995839	1863.9	1.02035	2114.05	1.12532	2063.22	1.01207	2404.83	False	25	False	Q	V	Nterm	False			0	0	0	0	0	0	0	0	0	-3.5	4.2	7.7	1.04391	0.026783	1174.63	1.0081	0.0122563	1863.9	1.06869	0.0566271	2063.22		False
Q25I	0.328193	4	427.557	1.11425	386.927	0.913218	388.182	0.873575	248.154	0.898494	318.758	0.753534	287.089	0.941271	368.32	0.897709	542.87	False	25	False	Q	I	Nterm	False			0	0	0	0	0	0	0	0	0	-3.5	4.5	8	0.807309	0.16817	248.154	0.826014	0.0724801	318.758	0.91949	0.0217812	368.32		False
Q25L	0.9938	17	1241.46	0.911525	2279.2	1.03458	2018.67	0.990366	1291.77	1.02801	1851.39	1.0908	2345.45	0.975008	2295	1.00481	2142.11	False	25	False	Q	L	Nterm	False			0	0	0	0	0	0	0	0	0	-3.5	3.8	7.3	0.982568	0.0257219	1241.46	1.05941	0.0313954	1851.39	0.989911	0.0149034	2142.11		False
Q25M	0.892163	7	434.553	0.989589	678.868	1.06638	758.625	1.00522	435.843	1.08122	589.941	0.888325	711.162	0.906257	688.26	1.06576	593.567	False	25	False	Q	M	Nterm	False			0	0	0	0	0	0	0	0	0	-3.5	1.9	5.4	0.988337	0.0360856	434.553	0.984773	0.0964474	589.941	0.986009	0.079752	593.567		False
Q25F	0.984096	5	413.324	1.15219	491.979	0.95797	521.442	1.06402	145.416	0.998942	449.104	1.04646	947.783	1.06596	432.477	0.964552	350.739	False	25	False	Q	F	Nterm	False			0	0	0	0	0	0	0	0	0	-3.5	2.8	6.3	1.03957	0.0437954	145.416	1.0227	0.0237571	449.104	1.01526	0.0507061	350.739		False
Q25Y	0.951625	9	810.023	1.00621	978.788	0.98126	1285.08	1.04298	816.352	1.11657	1038.28	1.00754	1227.66	1.00935	861.677	1.05573	1430.85	False	25	False	Q	Y	Nterm	False			0	0	0	0	0	0	0	0	0	-3.5	-1.3	2.2	0.995519	0.0193586	810.023	1.06205	0.0545163	1038.28	1.03254	0.0231918	861.677		False
Q25W	1.02511	8	747.792	0.945641	1098.41	0.921266	1179.17	0.935731	687.885	0.968922	876.226	0.998948	1129.97	0.932169	1171.97	0.967812	1499.71	False	25	False	Q	W	Nterm	False			0	0	0	0	0	0	0	0	0	-3.5	-0.9	2.6	0.956937	0.0232687	687.885	0.983935	0.015013	876.226	0.94999	0.0178214	1171.97		False
Q25S	1.08824	15	1023.02	1.02734	1380.54	1.02408	1523.16	1.06879	1095.55	1.05405	1090.4	1.05102	1654.43	1.01319	1384.13	0.944462	1697	False	25	False	Q	S	Nterm	False			0	0	0	0	0	0	0	0	0	-3.5	-0.8	2.7	1.05211	0.0157671	1023.02	1.05253	0.00151452	1090.4	0.978827	0.0343653	1384.13		False
Q25T	0.97279	6	294.175	0.886854	536.733	1.02232	635.602	1.04723	365.904	0.991625	531.982	0.776545	310.207	0.852476	550.224	0.855715	646.696	False	25	False	Q	T	Nterm	False			0	0	0	0	0	0	0	0	0	-3.5	-0.7	2.8	0.9823	0.0353772	294.175	0.884085	0.10754	531.982	0.854095	0.00161945	550.224		False
Q25N	1.05681	5	401.537	1.07587	531.839	1.0971	461.439	1.00506	195.536	0.979328	522.498	0.963719	503.225	0.858856	474.833	0.96321	542.328	False	25	False	Q	N	Nterm	False			0	0	0	0	0	0	0	0	0	-3.5	-3.5	0	1.05871	0.0196843	195.536	0.971524	0.00780443	522.498	0.911033	0.0521772	474.833		False
Q25Q		0	0		0		0		0		0		0		0		0	False	25	True	Q	Q	Nterm	False			0	0	0	0	0	0	0	0	0	-3.5	-3.5	0			0			0			0		False
Q25C	0.942064	4	267.48	0.789197	241.776	0.735874	318.617	0.972633	185.035	0.800476	392.179	0.831827	648.177	0.92182	430.04	0.897936	532.543	False	25	False	Q	C	Nterm	False			0	0	0	0	0	0	0	0	0	-3.5	2.5	6	0.859942	0.0576201	185.035	0.816152	0.0156759	392.179	0.909878	0.0119423	430.04		False
Q25G	0.945748	16	1639.5	0.958384	2048.88	0.991608	2074.33	1.08931	1128.67	1.02326	1641.82	0.956781	2205.13	0.999685	2329.17	0.929387	2243.9	False	25	False	Q	G	Nterm	False			0	0	0	0	0	0	0	0	0	-3.5	-0.4	3.1	0.996262	0.0324875	1128.67	0.990023	0.0332413	1641.82	0.964536	0.0351488	2243.9		False
Q25P	1.19478	6	800.387	1.25141	967.733	1.26342	1790.55	1.01529	355.831	1.03278	1569.47	1.13094	1532.52	0.892705	460.967	0.943593	1753.52	False	25	False	Q	P	Nterm	False			0	0	0	0	0	0	0	0	0	-3.5	-1.6	1.9	1.18123	0.0573007	355.831	1.08186	0.0490804	1569.47	0.918149	0.0254438	460.967		False
Q25R	0.924336	14	758.38	0.796957	1019.83	0.82821	1334.07	0.896695	853.653	0.975697	1094.34	0.900534	1294.61	0.871915	1058.1	0.80577	1375.75	False	25	False	Q	R	Nterm	False			0	0	0	0	0	0	0	0	0	-3.5	-4.5	-1	0.86155	0.0295254	758.38	0.938116	0.0375811	1094.34	0.838842	0.0330721	1058.1		False
Q25H	0.929686	1	55.6852	1.1393	79.3863	0.965194	76.559	1.04901	45.6099	1.25453	192.52	0.939178	164.767	1.27435	180.276	1.06004	99.5436	False	25	False	Q	H	Nterm	False			0	0	0	0	0	0	0	0	0	-3.5	-3.2	0.3	1.0208	0.0467556	45.6099	1.09685	0.157675	192.52	1.1672	0.107154	99.5436		False
Q25K	1.09115	2	274.879	0.896029	329.765	1.00074	562.154	1.15489	304.979	1.08168	537.776	1.07406	314.6	1.10958	519.534	1.0151	609.667	False	25	False	Q	K	Nterm	False			0	0	0	0	0	0	0	0	0	-3.5	-3.9	-0.4	1.0357	0.0562811	274.879	1.07787	0.0038112	537.776	1.06234	0.0472405	519.534		False
Q25D	0.982657	7	706.973	1.09809	925.598	1.02341	1431.39	0.939371	724.846	1.04274	1393.35	0.862841	1034.22	1.07204	879.214	0.992971	1298.42	False	25	False	Q	D	Nterm	False			0	0	0	0	0	0	0	0	0	-3.5	-3.5	0	1.01088	0.0337538	706.973	0.952789	0.0899482	1393.35	1.03251	0.0395358	879.214		False
Q25E	0.983402	7	395.873	0.987026	881.733	0.805869	680.651	1.00628	593.796	0.887146	669.986	1.03879	910.962	1.01677	794.442	0.976297	723.588	False	25	False	Q	E	Nterm	False			0	0	0	0	0	0	0	0	0	-3.5	-3.5	0	0.945644	0.0468613	395.873	0.962969	0.075823	669.986	0.996535	0.0202378	723.588		False
Q25*	0.111377	2	493.715	-0.265683	294.414	0.0417521	619.64	-0.0305433	639.088	-0.0489168	683.209	-0.0286493	676.857	0.0552785	419.652	0.0649943	797.104	True	25	False	Q	*	Nterm	False			0	0	0	0	0	0	0	0	0	-3.5			-0.0357743	0.0819294	294.414	-0.0387831	0.0101337	683.209	0.0601364	0.00485789	419.652		False
E26A	0.995703	10	1157.73	0.777373	2010.65	0.895203	2111.19	1.00698	1299.58	1.00958	2087.2	0.960499	1939.67	0.994872	1563.79	0.933473	1742.12	False	26	False	E	A	Nterm	False			0	0	0	0	0	0	0	0	0	-3.5	1.8	5.3	0.918815	0.0534232	1157.73	0.985039	0.0245398	2087.2	0.964173	0.0306999	1563.79		False
E26V	0.958387	8	447.087	0.974462	692.737	0.99771	617.339	0.963506	428.536	1.04483	641.986	1.08076	640.699	0.905868	660.874	0.885752	871.472	False	26	False	E	V	Nterm	False			0	0	0	0	0	0	0	0	0	-3.5	4.2	7.7	0.973516	0.00873369	428.536	1.0628	0.0179645	641.986	0.89581	0.010058	660.874		False
E26I	0.993897	7	480.336	0.99062	690.026	0.994036	839.628	0.88292	376.009	1.00177	827.002	0.976419	666.856	0.95101	584.107	1.00616	660.298	False	26	False	E	I	Nterm	False			0	0	0	0	0	0	0	0	0	-3.5	4.5	8	0.965368	0.0274941	376.009	0.989096	0.0126764	827.002	0.978586	0.0275754	584.107		False
E26L	0.474534	11	748.652	0.929657	1068.04	0.785175	1042.55	0.746578	418.517	0.87216	601.743	0.91725	1094.1	0.87016	998.241	0.792397	828.137	False	26	False	E	L	Nterm	False			0	0	0	0	0	0	0	0	0	-3.5	3.8	7.3	0.733986	0.0950357	418.517	0.894705	0.0225452	601.743	0.831278	0.0388812	828.137		False
E26M	0.856184	6	730.402	0.894245	1053.75	0.725907	1255.71	0.876602	413.484	1.0032	1012.64	0.892114	1282.95	0.96645	1139.97	0.796248	1506.58	False	26	False	E	M	Nterm	False			0	0	0	0	0	0	0	0	0	-3.5	1.9	5.4	0.838235	0.0382414	413.484	0.947656	0.0555425	1012.64	0.881349	0.0851009	1139.97		False
E26F	0.673077	8	1012	0.89042	1044.01	0.79101	1308.24	0.967532	949.016	0.988998	1462.54	0.979534	1746.59	0.852941	1206.98	0.871049	1270.66	False	26	False	E	F	Nterm	False			0	0	0	0	0	0	0	0	0	-3.5	2.8	6.3	0.83051	0.0637114	949.016	0.984266	0.00473197	1462.54	0.861995	0.00905395	1206.98		False
E26Y	0.892861	6	838.559	0.841583	1232.03	0.751476	1201.3	0.90674	860.653	0.85649	1224.14	0.902924	1687.2	0.947362	1418.54	0.790608	1573.31	False	26	False	E	Y	Nterm	False			0	0	0	0	0	0	0	0	0	-3.5	-1.3	2.2	0.848165	0.0351436	838.559	0.879707	0.023217	1224.14	0.868985	0.078377	1418.54		False
E26W	0.752671	7	769.416	0.668377	898.012	0.678068	727.276	0.888231	783.967	0.953879	1094.84	0.764473	1205.24	0.837961	831.471	0.779	1060.86	False	26	False	E	W	Nterm	False			0	0	0	0	0	0	0	0	0	-3.5	-0.9	2.6	0.746837	0.0507539	727.276	0.859176	0.0947026	1094.84	0.80848	0.0294807	831.471		False
E26S	0.725002	15	1664.77	0.922758	2046.38	0.934776	2259.16	0.911184	1492.62	0.991579	2364.51	0.925452	2177.04	0.908116	2391.85	0.933739	2226.26	False	26	False	E	S	Nterm	False			0	0	0	0	0	0	0	0	0	-3.5	-0.8	2.7	0.87343	0.0497098	1492.62	0.958515	0.0330634	2364.51	0.920927	0.0128116	2226.26		False
E26T	0.970098	6	592.218	1.09459	759.601	1.03768	701.837	0.955024	588.747	0.965009	631.559	0.971957	756.612	0.889869	787.656	1.12786	730.764	False	26	False	E	T	Nterm	False			0	0	0	0	0	0	0	0	0	-3.5	-0.7	2.8	1.01435	0.0322226	588.747	0.968483	0.00347378	631.559	1.00887	0.118998	730.764		False
E26N	0.898649	4	302.898	0.864151	492.808	1.02441	541.783	0.833545	305.272	1.10363	378.529	0.99392	569.472	0.848901	504.406	0.973935	662.421	False	26	False	E	N	Nterm	False			0	0	0	0	0	0	0	0	0	-3.5	-3.5	0	0.905188	0.0419057	302.898	1.04877	0.0548527	378.529	0.911418	0.0625167	504.406		False
E26Q	1.01142	3	391.894	0.886844	510.997	0.965499	918.295	0.968717	449.479	0.834848	786.77	0.979015	767.33	0.759833	704.643	0.910047	837.99	False	26	False	E	Q	Nterm	False			0	0	0	0	0	0	0	0	0	-3.5	-3.5	0	0.95812	0.025961	391.894	0.906932	0.0720839	786.77	0.83494	0.0751071	704.643	VUS	False
E26C	0.708206	3	175.277	0.766588	263.419	0.676283	423.143	0.733977	103.659	0.793367	467.306	0.679753	431.446	0.651014	363.037	0.731762	501.591	False	26	False	E	C	Nterm	False			0	0	0	0	0	0	0	0	0	-3.5	2.5	6	0.721264	0.0191696	103.659	0.73656	0.056807	467.306	0.691388	0.0403736	363.037		False
E26G	1.02715	8	682.761	1.00481	724.969	0.95487	920.379	1.11617	563.279	0.970878	679.256	1.01738	891.938	0.896031	818.058	0.959758	724.925	False	26	False	E	G	Nterm	False			0	0	0	0	0	0	0	0	0	-3.5	-0.4	3.1	1.02575	0.0337154	563.279	0.99413	0.0232518	679.256	0.927894	0.0318635	724.925		False
E26P	0.955637	5	388.168	0.97264	569.917	0.972172	538.393	0.783172	491.728	0.943451	542.738	0.935838	668.905	0.984687	743.287	0.941497	752.247	False	26	False	E	P	Nterm	False			0	0	0	0	0	0	0	0	0	-3.5	-1.6	1.9	0.920905	0.0460811	388.168	0.939644	0.00380629	542.738	0.963092	0.0215947	743.287		False
E26R	0.727881	15	1428.54	0.883531	1852.79	0.844298	2605.75	0.893794	1330.18	0.936292	2026.89	0.968716	2098.61	0.897295	2078.27	0.786003	2527.99	False	26	False	E	R	Nterm	False			0	0	0	0	0	0	0	0	0	-3.5	-4.5	-1	0.837376	0.0380244	1330.18	0.952504	0.0162125	2026.89	0.841649	0.0556461	2078.27		False
E26H	0.81157	1	75.4196	0.819373	54.3394	0.752141	55.4702	0.940386	117.453	0.499161	120.078	0.361614	158.97	0.529366	65.8512	0.88119	100.752	False	26	False	E	H	Nterm	False			0	0	0	0	0	0	0	0	0	-3.5	-3.2	0.3	0.830867	0.0394721	54.3394	0.430388	0.0687735	120.078	0.705278	0.175912	65.8512		False
E26K	0.969474	1	91.1284	1.0686	208.597	0.917304	180.772	1.047	199.886	1.09435	363.768	1.09731	410.173	1.07801	411.811	0.841025	430.906	False	26	False	E	K	Nterm	False			0	0	0	0	0	0	0	0	0	-3.5	-3.9	-0.4	1.00059	0.0349798	91.1284	1.09583	0.00147767	363.768	0.959516	0.11849	411.811		False
E26D	0.948715	3	337.276	1.06158	290.588	0.99307	396.173	1.04722	189.282	1.20827	357.949	1.09088	459.41	0.911427	370.693	0.939095	295.491	False	26	False	E	D	Nterm	False			0	0	0	0	0	0	0	0	0	-3.5	-3.5	0	1.01265	0.0259182	189.282	1.14958	0.0586923	357.949	0.925261	0.013834	295.491		False
E26E		0	0		0		0		0		0		0		0		0	False	26	True	E	E	Nterm	False			0	0	0	0	0	0	0	0	0	-3.5	-3.5	0			0			0			0		False
E26*	-0.0901153	3	88.5492	0.0350505	266.173	-0.177797	121.897	0.153805	104.861	-0.0865695	262.47	-0.0737308	239.805	-0.140226	179.437	-0.101874	230.577	True	26	False	E	*	Nterm	False			0	0	0	0	0	0	0	0	0	-3.5			-0.0197641	0.0724883	88.5492	-0.0801501	0.00641938	262.47	-0.12105	0.0191756	179.437		False
R27A		0	0		0		0		0		0		0		0		0	False	27	False	R	A	Nterm	False			0	0	0	0	0	0	0	0	0	-4.5	1.8	6.3			0			0			0		False
R27V	0.941962	10	703.264	1.08307	671.599	0.993042	1154.27	0.938638	539.297	0.923052	772.52	1.03276	1121.68	1.01426	801.571	0.962048	826.607	False	27	False	R	V	Nterm	False			0	0	0	0	0	0	0	0	0	-4.5	4.2	8.7	0.989179	0.0336833	539.297	0.977904	0.0548518	772.52	0.988153	0.0261055	801.571		False
R27I	0.915084	5	500.977	1.0711	682.519	0.948729	643.979	1.07939	403.558	1.01397	500.718	1.08767	741.288	0.996267	540.98	0.965646	781.447	False	27	False	R	I	Nterm	False			0	0	0	0	0	0	0	0	0	-4.5	4.5	9	1.00358	0.0419785	403.558	1.05082	0.036851	500.718	0.980956	0.0153105	540.98		False
R27L	1.01257	5	299.201	0.839356	358.462	1.13309	454.468	0.928551	158.636	1.05916	515.089	0.835579	258.632	0.890381	498.306	1.05002	383.058	False	27	False	R	L	Nterm	False			0	0	0	0	0	0	0	0	0	-4.5	3.8	8.3	0.978392	0.0625258	158.636	0.94737	0.111791	515.089	0.970201	0.0798196	383.058		False
R27M	-3.3732	1	0	0.60162	15.9873	-0.517672	21.0842	-0.400241	10.4833	-0.220261	61.1256	-0.379077	23.8214	-4.98399	0	0.456619	57.4794	False	27	False	R	M	Nterm	False			0	0	0	0	0	0	0	0	0	-4.5	1.9	6.4	-0.922373	0.854669	0	-0.299669	0.0794077	61.1256	-2.26368	2.7203	0		False
R27F	1.00911	2	50.6393	0.835141	155.297	1.02634	101.727	1.00793	49.9728	1.20221	176.576	0.986361	147.068	0.310966	137.474	0.84383	221.462	False	27	False	R	F	Nterm	False			0	0	0	0	0	0	0	0	0	-4.5	2.8	7.3	0.96963	0.0450268	49.9728	1.09429	0.107924	176.576	0.577398	0.266432	137.474		False
R27Y	1.07435	2	38.4622	0.785328	139.48	0.744775	32.4595	0.987783	38.5419	1.03416	69.5874	1.05352	138.599	0.851897	115.479	0.742617	37.2658	False	27	False	R	Y	Nterm	False			0	0	0	0	0	0	0	0	0	-4.5	-1.3	3.2	0.898058	0.0792317	32.4595	1.04384	0.00968146	69.5874	0.797257	0.0546399	37.2658		False
R27W	0.775109	3	450.954	0.584348	886.08	0.917878	829.898	0.843434	487.242	0.786435	646.798	0.623037	949.284	0.832855	719.265	0.859017	1063.67	False	27	False	R	W	Nterm	False			0	0	0	0	0	0	0	0	0	-4.5	-0.9	3.6	0.780192	0.0714945	450.954	0.704736	0.0816989	646.798	0.845936	0.013081	719.265		False
R27S	0.678965	11	1294.71	0.912888	1508.59	1.06624	1571.79	1.01863	1132.48	0.96297	1449.78	1.02353	1817.87	1.01659	1417.81	0.992174	1493.69	False	27	False	R	S	Nterm	False			0	0	0	0	0	0	0	0	0	-4.5	-0.8	3.7	0.91918	0.0862453	1132.48	0.993249	0.0302788	1449.78	1.00438	0.0122076	1417.81	VUS	False
R27T	0.996016	3	126.402	1.07434	137.637	1.08442	221.181	1.05469	134.84	0.674551	152.704	1.07563	257.492	0.978433	100.641	1.01192	223.567	False	27	False	R	T	Nterm	False			0	0	0	0	0	0	0	0	0	-4.5	-0.7	3.8	1.05237	0.0197725	126.402	0.875092	0.200541	152.704	0.995174	0.0167412	100.641		False
R27N	0.945345	2	32.4804	1.27652	19.3687	0.865804	37.8578	0.5571	11.0802	0.954634	85.4888	0.26402	23.5973	1.11782	37.1446	0.727629	45.4914	False	27	False	R	N	Nterm	False			0	0	0	0	0	0	0	0	0	-4.5	-3.5	1	0.911193	0.147782	11.0802	0.609327	0.345307	85.4888	0.922723	0.195094	37.1446		False
R27Q	1.2924	1	28.7607	1.43129	116.526	0.99167	18.9259	1.29204	110.706	1.14139	19.4483	1.02572	265.944	1.40986	98.5758	1.2053	147.721	False	27	False	R	Q	Nterm	False			0	0	0	0	0	0	0	0	0	-4.5	-3.5	1	1.25185	0.0927139	18.9259	1.08356	0.0578307	19.4483	1.30758	0.10228	98.5758		False
R27C	0.63648	3	240.209	0.712318	352.099	0.451581	279.447	0.938081	154.134	0.778277	327.377	0.718094	242.888	0.748745	321.336	0.818098	279.632	False	27	False	R	C	Nterm	False			0	0	0	0	0	0	0	0	0	-4.5	2.5	7	0.684615	0.100679	154.134	0.748186	0.0300914	327.377	0.783421	0.0346766	279.632		False
R27G	0.812527	4	446.113	0.83788	503.493	1.04649	570.843	1.15179	386.733	0.951612	659.417	1.00916	607.944	0.929591	498.868	0.949292	669.391	False	27	False	R	G	Nterm	False			0	0	0	0	0	0	0	0	0	-4.5	-0.4	4.1	0.962172	0.0821113	386.733	0.980387	0.0287753	659.417	0.939441	0.00985034	498.868		True
R27P	1.02284	1	21.8363	1.00532	64.3236	1.14825	19.8331	0.667889	7.65433	-3.275	0	-3.27041	0	0.90326	14.2503	0.748862	19.4782	False	27	False	R	P	Nterm	False			0	0	0	0	0	0	0	0	0	-4.5	-1.6	2.9	0.961074	0.10278	7.65433	-3.27271	0.00229201	0	0.826061	0.077199	14.2503		False
R27R	1.21209	2	83.8178	1.03639	179.348	1.0603	190.242	0.951944	64.5248	0.87881	93.2502	0.852135	174.948	0.488281	39.7135	1.02407	188.548	False	27	True	R	R	Nterm	False			0	0	0	0	0	0	0	0	0	-4.5	-4.5	0	1.06518	0.054205	64.5248	0.865473	0.0133378	93.2502	0.756175	0.267893	39.7135		False
R27H		0	0		0		0		0		0		0		0		0	False	27	False	R	H	Nterm	False			0	0	0	0	0	0	0	0	0	-4.5	-3.2	1.3			0			0			0		False
R27K	1.40104	1	86.5774	1.05756	66.497	1.1105	52.0722	0.524725	10.7948	1.16432	58.614	0.746028	26.6295	0.903937	68.9327	0.973997	44.0077	False	27	False	R	K	Nterm	False			0	0	0	0	0	0	0	0	0	-4.5	-3.9	0.6	1.02345	0.182583	10.7948	0.955173	0.209145	58.614	0.938967	0.0350304	44.0077		False
R27D	1.14774	5	409.017	1.00924	682.434	0.97096	613.922	1.04334	679.768	1.098	578.167	1.06674	589.832	1.09244	787.864	1.08108	616.987	False	27	False	R	D	Nterm	False			0	0	0	0	0	0	0	0	0	-4.5	-3.5	1	1.04282	0.0379688	409.017	1.08237	0.0156279	578.167	1.08676	0.00568061	616.987		False
R27E	1.0229	1	119.968	0.981125	99.6132	1.13868	130.221	1.09205	174.861	1.09058	112.922	0.986337	172.948	0.940326	127.447	1.09405	127.008	False	27	False	R	E	Nterm	False			0	0	0	0	0	0	0	0	0	-4.5	-3.5	1	1.05869	0.0351282	99.6132	1.03846	0.0521236	112.922	1.01719	0.0768643	127.008		False
R27*	0.0654688	6	859.801	0.0777632	1271.97	0.0573039	1101.42	0.137177	735.378	0.0607136	1368.39	0.081543	1486.27	0.127862	1224.69	-0.00623404	1418.11	True	27	False	R	*	Nterm	False			0	0	0	0	0	0	0	0	0	-4.5			0.0844282	0.0180786	735.378	0.0711283	0.0104147	1368.39	0.0608138	0.0670478	1224.69		False
P28A	1.09295	5	340.587	0.888062	583.56	0.979484	693.486	0.962828	322.663	1.0218	494.357	1.01709	597.897	0.929633	593.371	0.938963	661.385	False	28	False	P	A	Nterm	False			0	0	0	0	0	0	0	0	0	-1.6	1.8	3.4	0.980832	0.0423313	322.663	1.01945	0.00235481	494.357	0.934298	0.00466491	593.371		False
P28V	0.956011	2	31.5204	0.650317	23.7604	0.922916	167.512	1.07959	100.057	0.884106	88.2068	1.12211	131.211	1.0243	38.7228	1.06644	118.378	False	28	False	P	V	Nterm	False			0	0	0	0	0	0	0	0	0	-1.6	4.2	5.8	0.902208	0.0904787	23.7604	1.00311	0.119001	88.2068	1.04537	0.0210703	38.7228		False
P28I	0.737064	1	44.9338	0.431279	15.9571	0.760776	36.5053	-3.03738	0	0.467356	24.6137	1.14125	22.9734	0.638333	47.4998	1.1	58.1957	False	28	False	P	I	Nterm	False			0	0	0	0	0	0	0	0	0	-1.6	4.5	6.1	-0.277065	0.923158	0	0.804301	0.336945	24.6137	0.869167	0.230833	47.4998		False
P28L	0.939824	8	568.021	0.853712	979.347	0.852242	1014.35	0.897833	503.958	0.975721	742.262	1.02139	823.172	0.966299	911.673	0.959014	1050.07	False	28	False	P	L	Nterm	False			0	0	0	0	0	0	0	0	0	-1.6	3.8	5.4	0.885903	0.0208549	503.958	0.998558	0.022837	742.262	0.962656	0.00364251	911.673		False
P28M	0.878907	3	212.169	0.912728	169.779	0.60579	211.381	0.943005	166.623	0.765313	278.327	0.743233	358.922	0.933558	305.611	0.583225	323.623	False	28	False	P	M	Nterm	False			0	0	0	0	0	0	0	0	0	-1.6	1.9	3.5	0.835107	0.0775521	166.623	0.754273	0.0110398	278.327	0.758392	0.175167	305.611		False
P28F	1.16168	3	490.086	0.921881	607.95	0.905398	552.445	1.09572	312.757	1.02123	690.699	1.02925	644.826	0.562141	441.816	1.12171	528.227	False	28	False	P	F	Nterm	False			0	0	0	0	0	0	0	0	0	-1.6	2.8	4.4	1.02117	0.0636148	312.757	1.02524	0.00401192	690.699	0.841925	0.279784	441.816		False
P28Y	0.869178	4	584.184	0.814548	506.572	0.993588	596.979	0.978096	456.562	0.910337	516.445	0.966912	1026.41	0.99666	627.368	1.01994	912.857	False	28	False	P	Y	Nterm	False			0	0	0	0	0	0	0	0	0	-1.6	-1.3	0.3	0.913852	0.0431492	456.562	0.938624	0.0282876	516.445	1.0083	0.0116403	627.368		False
P28W	0.816402	3	92.0287	0.700356	235.191	0.813463	132.036	1.01834	166.593	0.261971	25.1743	0.876401	88.7389	0.94399	137.763	0.764923	101.941	False	28	False	P	W	Nterm	False			0	0	0	0	0	0	0	0	0	-1.6	-0.9	0.7	0.837139	0.0661643	92.0287	0.569186	0.307215	25.1743	0.854457	0.0895331	101.941		False
P28S	0.966724	3	522.978	0.942634	519.231	0.800655	620.986	0.969522	313.97	1.10479	461.06	0.956648	441.874	0.977505	433.27	1.01444	669.761	False	28	False	P	S	Nterm	False			0	0	0	0	0	0	0	0	0	-1.6	-0.8	0.8	0.919884	0.0401986	313.97	1.03072	0.0740704	461.06	0.995974	0.0184685	433.27		False
P28T	1.12126	4	431.863	0.823476	521.015	1.03076	632.567	1.06067	314.281	1.14805	427.383	1.06176	651.18	1.00164	510.455	1.0858	666.053	False	28	False	P	T	Nterm	False			0	0	0	0	0	0	0	0	0	-1.6	-0.7	0.9	1.00904	0.0646563	314.281	1.10491	0.0431482	427.383	1.04372	0.0420763	510.455		False
P28N		0	0		0		0		0		0		0		0		0	False	28	False	P	N	Nterm	False			0	0	0	0	0	0	0	0	0	-1.6	-3.5	-1.9			0			0			0		False
P28Q	0.768789	1	64.263	1.28926	39.9635	0.960204	64.2948	0.747961	103.06	0.406869	39.0451	0.55967	91.8466	0.834067	116.743	0.828466	103.283	False	28	False	P	Q	Nterm	False			0	0	0	0	0	0	0	0	0	-1.6	-3.5	-1.9	0.941554	0.125357	39.9635	0.483269	0.0764005	39.0451	0.831267	0.00280002	103.283		False
P28C		0	0		0		0		0		0		0		0		0	False	28	False	P	C	Nterm	False			0	0	0	0	0	0	0	0	0	-1.6	2.5	4.1			0			0			0		False
P28G	0.995386	7	606.508	0.963845	1076.53	0.962257	1278.75	1.01565	763.568	0.978105	1158.34	0.858327	1230.31	0.970377	1103.52	1.00652	1456.53	False	28	False	P	G	Nterm	False			0	0	0	0	0	0	0	0	0	-1.6	-0.4	1.2	0.984285	0.0129424	606.508	0.918216	0.0598891	1158.34	0.98845	0.018073	1103.52		False
P28P		0	0		0		0		0		0		0		0		0	False	28	True	P	P	Nterm	False			0	0	0	0	0	0	0	0	0	-1.6	-1.6	0			0			0			0		False
P28R	1.09116	5	774.806	0.874049	610.936	1.01893	826.97	1.06719	508.217	0.964316	779.342	0.879041	592.681	0.907076	579.75	1.03786	834.875	False	28	False	P	R	Nterm	False			0	0	0	0	0	0	0	0	0	-1.6	-4.5	-2.9	1.01283	0.0486381	508.217	0.921679	0.0426377	779.342	0.972466	0.0653902	579.75		False
P28H	1.14764	1	42.2625	0.565413	32.7774	0.792311	38.0282	1.14452	62.1066	0.98809	32.148	0.800731	39.3117	0.757587	122.342	0.918802	60.0631	False	28	False	P	H	Nterm	False			0	0	0	0	0	0	0	0	0	-1.6	-3.2	-1.6	0.91247	0.142606	32.7774	0.894411	0.0936792	32.148	0.838194	0.0806075	60.0631		False
P28K	0.990676	2	77.9736	1.10181	103.805	0.996294	181.786	1.18073	59.7761	1.05935	75.8665	1.0933	235.693	1.21404	148.653	1.10293	127.762	False	28	False	P	K	Nterm	False			0	0	0	0	0	0	0	0	0	-1.6	-3.9	-2.3	1.06738	0.0456161	59.7761	1.07632	0.0169792	75.8665	1.15848	0.0555576	127.762		False
P28D		0	0		0		0		0		0		0		0		0	False	28	False	P	D	Nterm	False			0	0	0	0	0	0	0	0	0	-1.6	-3.5	-1.9			0			0			0		False
P28E		0	0		0		0		0		0		0		0		0	False	28	False	P	E	Nterm	False			0	0	0	0	0	0	0	0	0	-1.6	-3.5	-1.9			0			0			0		False
P28*	0.112281	3	324.236	0.312053	299.361	0.399694	429	0.0565927	234.935	-0.0596326	325.652	0.337883	375.456	-0.211436	292.369	-0.0503034	546.253	True	28	False	P	*	Nterm	False			0	0	0	0	0	0	0	0	0	-1.6			0.220155	0.0811731	234.935	0.139125	0.198758	325.652	-0.13087	0.0805661	292.369		False
L29A	-0.291487	1	42.7306	-0.571999	59.5506	-0.520969	20.6582	-3.03738	0	-3.275	0	-0.586159	8.17231	-0.575766	40.4938	-0.648711	18.4024	False	29	False	L	A	Nterm	False			0	0	0	0	0	0	0	0	0	3.8	1.8	-2	-1.10546	0.646856	0	-1.93058	1.34442	0	-0.612239	0.0364721	18.4024		False
L29V	0.930797	5	846.751	0.876795	754.024	1.08491	1028.52	1.09097	556.205	1.0389	876.197	1.08586	1323.29	1.01467	812.138	1.08161	986.366	False	29	False	L	V	Nterm	False			0	0	0	0	0	0	0	0	0	3.8	4.2	0.4	0.995869	0.0543035	556.205	1.06238	0.0234803	876.197	1.04814	0.0334706	812.138		False
L29I		0	0		0		0		0		0		0		0		0	False	29	False	L	I	Nterm	False			0	0	0	0	0	0	0	0	0	3.8	4.5	0.7			0			0			0		False
L29L	1.01928	2	71.2295	0.625773	170.9	0.985659	117.648	0.804639	72.4149	0.950373	46.2072	0.897291	93.094	0.897151	92.8151	1.01869	172.811	False	29	True	L	L	Nterm	False			0	0	0	0	0	0	0	0	0	3.8	3.8	0	0.858837	0.0908668	71.2295	0.923832	0.0265409	46.2072	0.957921	0.0607698	92.8151		False
L29M	0.508135	1	65.6605	0.473186	94.5297	1.0795	60.6391	0.558714	60.6046	0.794147	11.9938	1.00855	103.559	0.282319	156.144	1.21109	60.141	False	29	False	L	M	Nterm	False			0	0	0	0	0	0	0	0	0	3.8	1.9	-1.9	0.654883	0.142623	60.6046	0.90135	0.107203	11.9938	0.746707	0.464387	60.141		False
L29F		0	0		0		0		0		0		0		0		0	False	29	False	L	F	Nterm	False			0	0	0	0	0	0	0	0	0	3.8	2.8	-1			0			0			0		False
L29Y		0	0		0		0		0		0		0		0		0	False	29	False	L	Y	Nterm	False			0	0	0	0	0	0	0	0	0	3.8	-1.3	-5.1			0			0			0		False
L29W	0.847868	2	188.074	0.713118	173.753	1.01494	144.334	0.824488	97.08	1.01958	198.501	0.855647	160.67	0.612192	166.25	1.03276	230.016	False	29	False	L	W	Nterm	False			0	0	0	0	0	0	0	0	0	3.8	-0.9	-4.7	0.850104	0.0623148	97.08	0.937612	0.0819657	198.501	0.822478	0.210287	166.25		False
L29S	1.06242	8	452.211	1.03478	856.202	0.982479	640.265	1.07279	434.553	1.17942	527.903	1.09624	583.291	1.06635	659.958	1.06478	846.812	False	29	False	L	S	Nterm	False			0	0	0	0	0	0	0	0	0	3.8	-0.8	-4.6	1.03812	0.0202068	434.553	1.13783	0.0415885	527.903	1.06557	0.000784045	659.958		False
L29T	1.02643	4	378.101	1.00317	422.661	1.09006	536.132	0.722898	203.245	0.865865	222.907	0.887955	634.278	0.807051	253.071	0.995056	320.24	False	29	False	L	T	Nterm	False			0	0	0	0	0	0	0	0	0	3.8	-0.7	-4.5	0.960638	0.0813466	203.245	0.87691	0.0110448	222.907	0.901054	0.0940025	253.071		False
L29N		0	0		0		0		0		0		0		0		0	False	29	False	L	N	Nterm	False			0	0	0	0	0	0	0	0	0	3.8	-3.5	-7.3			0			0			0		False
L29Q		0	0		0		0		0		0		0		0		0	False	29	False	L	Q	Nterm	False			0	0	0	0	0	0	0	0	0	3.8	-3.5	-7.3			0			0			0		False
L29C	0.76682	3	92.7737	0.659599	210.826	0.876076	283.109	0.761899	40.936	0.847769	159.152	0.807592	121.605	0.886709	76.4815	0.938583	242.31	False	29	False	L	C	Nterm	False			0	0	0	0	0	0	0	0	0	3.8	2.5	-1.3	0.766099	0.0442111	40.936	0.827681	0.0200884	159.152	0.912646	0.0259373	76.4815		False
L29G	0.872683	5	320.731	1.00932	544.967	0.83249	501.184	1.07395	305.393	1.10879	553.854	1.06883	632.234	1.03773	648.088	1.08455	583.4	False	29	False	L	G	Nterm	False			0	0	0	0	0	0	0	0	0	3.8	-0.4	-4.2	0.947112	0.0567426	305.393	1.08881	0.0199798	553.854	1.06114	0.0234083	583.4		False
L29P	-3.3732	1	0	1.1249	70.9971	0.793946	42.377	0.864545	32.5463	1.06683	26.6483	0.518205	4.28953	1.14655	34.8025	1.14471	27.4022	False	29	False	L	P	Nterm	False			0	0	0	0	0	0	0	0	0	3.8	-1.6	-5.4	-0.147451	1.0776	0	0.792519	0.274314	26.6483	1.14563	0.000919716	27.4022		False
L29R	0.955662	7	359.246	0.891165	542.882	1.0956	532.588	0.943622	296.492	1.0791	372.603	0.994578	738.412	0.952845	489.108	0.968875	553.254	False	29	False	L	R	Nterm	False			0	0	0	0	0	0	0	0	0	3.8	-4.5	-8.3	0.971511	0.0436671	296.492	1.03684	0.0422603	372.603	0.96086	0.00801538	489.108		False
L29H	0.258811	1	48.1837	0.688199	248.227	0.761728	293.247	0.635822	89.832	0.2296	126.004	0.604275	129.61	0.698409	265.225	1.01047	289.851	False	29	False	L	H	Nterm	False			0	0	0	0	0	0	0	0	0	3.8	-3.2	-7	0.58614	0.112123	48.1837	0.416937	0.187337	126.004	0.85444	0.156031	265.225		False
L29K	-0.46983	1	7.39173	-0.37651	80.406	-0.73046	8.73182	-3.03738	0	-0.937829	3.39074	-0.644876	6.78127	0.607526	35.3567	-5.28288	0	False	29	False	L	K	Nterm	False			0	0	0	0	0	0	0	0	0	3.8	-3.9	-7.7	-1.15354	0.632395	0	-0.791352	0.146477	3.39074	-2.33768	2.9452	0		False
L29D		0	0		0		0		0		0		0		0		0	False	29	False	L	D	Nterm	False			0	0	0	0	0	0	0	0	0	3.8	-3.5	-7.3			0			0			0		False
L29E	0.416323	2	96.7178	1.05038	294.485	0.674757	142.509	0.578995	108.731	0.45891	122.339	0.693766	171.127	0.985963	341.518	0.393911	137.571	False	29	False	L	E	Nterm	False			0	0	0	0	0	0	0	0	0	3.8	-3.5	-7.3	0.680113	0.134454	96.7178	0.576338	0.117428	122.339	0.689937	0.296026	137.571		False
L29*	-0.0232613	2	441.508	-0.087923	478.006	-0.17694	681.771	-0.0107488	426.374	-0.173535	533.961	-0.118117	622.173	0.093239	612.679	-0.0139289	713.455	True	29	False	L	*	Nterm	False			0	0	0	0	0	0	0	0	0	3.8			-0.0747184	0.0380391	426.374	-0.145826	0.0277091	533.961	0.039655	0.053584	612.679		False
D30A	0.6807	2	8.81308	0.846699	104.975	-0.226286	4.73688	0.916042	61.8812	0.545603	80.0305	0.771386	99.0189	1.1229	118.461	0.894292	65.1303	False	30	False	D	A	Nterm	False			0	0	0	0	0	0	0	0	0	-3.5	1.8	5.3	0.554289	0.264834	4.73688	0.658495	0.112891	80.0305	1.0086	0.114306	65.1303		False
D30V	1.11418	4	308.613	1.2761	472.616	1.15314	668.848	1.14519	339.674	1.09095	526.819	1.19434	872.721	1.20409	475.67	1.13433	598.765	False	30	False	D	V	Nterm	False			0	0	0	0	0	0	0	0	0	-3.5	4.2	7.7	1.17215	0.0356534	308.613	1.14264	0.0516979	526.819	1.16921	0.0348806	475.67		False
D30I	0.47586	1	188.454	1.025	420.423	0.447256	146.525	0.835129	511.589	0.524371	137.686	0.537297	126.814	0.945268	496.289	1.34798	544.926	False	30	False	D	I	Nterm	False			0	0	0	0	0	0	0	0	0	-3.5	4.5	8	0.695811	0.140811	146.525	0.530834	0.00646293	137.686	1.14662	0.201357	496.289		False
D30L	1.14429	5	386.292	1.10928	645.785	1.10632	577.257	1.16125	278.928	1.04013	425.816	1.13394	503.224	1.04667	526.706	1.08883	671.591	False	30	False	D	L	Nterm	False			0	0	0	0	0	0	0	0	0	-3.5	3.8	7.3	1.13028	0.013448	278.928	1.08703	0.0469037	425.816	1.06775	0.0210813	526.706		False
D30M		0	0		0		0		0		0		0		0		0	False	30	False	D	M	Nterm	False			0	0	0	0	0	0	0	0	0	-3.5	1.9	5.4			0			0			0		False
D30F	0.938102	2	92.1282	1.02889	214.93	0.945527	166.293	1.05779	113.318	1.18157	137.73	1.03204	96.3655	1.0599	108.126	0.941419	99.6022	False	30	False	D	F	Nterm	False			0	0	0	0	0	0	0	0	0	-3.5	2.8	6.3	0.992578	0.0299349	92.1282	1.10681	0.0747625	137.73	1.00066	0.0592417	99.6022		False
D30Y	-3.3732	1	0	0.717785	65.154	-4.05234	0	-3.03738	0	-3.275	0	-3.27041	0	-4.98399	0	-0.675593	16.531	False	30	False	D	Y	Nterm	False			0	0	0	0	0	0	0	0	0	-3.5	-1.3	2.2	-2.43628	1.07234	0	-3.27271	0.00229201	0	-2.82979	2.1542	0		False
D30W	0.482915	1	19.6924	0.766732	55.8977	0.354039	49.7658	0.327165	22.8851	0.0534627	43.1834	0.93517	54.681	1.11606	45.7753	0.156113	72.1925	False	30	False	D	W	Nterm	False			0	0	0	0	0	0	0	0	0	-3.5	-0.9	2.6	0.482713	0.100589	19.6924	0.494316	0.440854	43.1834	0.636086	0.479972	45.7753		False
D30S	0.80925	3	182.073	1.02855	427.835	1.08142	404.511	0.964317	226.905	1.09235	447.611	1.09746	388.01	0.995487	199.154	1.13117	451.697	False	30	False	D	S	Nterm	False			0	0	0	0	0	0	0	0	0	-3.5	-0.8	2.7	0.970884	0.0589574	182.073	1.0949	0.0025567	447.611	1.06333	0.0678431	199.154		False
D30T	1.03397	2	490.016	0.952763	576.02	1.04525	785.652	0.859646	318.5	1.01364	517.649	0.959069	859.283	1.02407	511.913	1.07483	929.156	False	30	False	D	T	Nterm	False			0	0	0	0	0	0	0	0	0	-3.5	-0.7	2.8	0.972908	0.043008	318.5	0.986353	0.0272837	517.649	1.04945	0.0253824	511.913		False
D30N		0	0		0		0		0		0		0		0		0	False	30	False	D	N	Nterm	False			0	0	0	0	0	0	0	0	0	-3.5	-3.5	0			0			0			0	VUS	False
D30Q	0.860982	1	19.4442	1.37958	93.0096	0.891434	83.9088	1.15374	56.4603	1.17239	75.1839	1.11143	87.2183	1.38584	114.266	1.03298	86.8088	False	30	False	D	Q	Nterm	False			0	0	0	0	0	0	0	0	0	-3.5	-3.5	0	1.07143	0.121935	19.4442	1.14191	0.0304799	75.1839	1.20941	0.176431	86.8088		False
D30C	0.459293	1	12.4379	0.541359	44.5502	0.62536	79.5291	0.519287	65.2662	0.450936	61.5303	0.960941	81.0016	0.644439	107.912	0.750653	49.0824	False	30	False	D	C	Nterm	False			0	0	0	0	0	0	0	0	0	-3.5	2.5	6	0.536325	0.0343715	12.4379	0.705939	0.255003	61.5303	0.697546	0.0531069	49.0824		False
D30G	0.840505	1	129.48	0.711695	105.313	0.646556	124.687	1.0035	93.6306	0.816468	255.294	0.952652	383.419	0.844753	131.888	0.384924	121.902	False	30	False	D	G	Nterm	False			0	0	0	0	0	0	0	0	0	-3.5	-0.4	3.1	0.800565	0.0787378	93.6306	0.88456	0.068092	255.294	0.614838	0.229914	121.902		False
D30P		0	0		0		0		0		0		0		0		0	False	30	False	D	P	Nterm	False			0	0	0	0	0	0	0	0	0	-3.5	-1.6	1.9			0			0			0		False
D30R	0.863594	4	182.694	0.833484	240.098	0.797918	316.104	0.732974	251.555	0.861641	251.334	0.793259	301.749	0.85929	318.486	0.911754	302.769	False	30	False	D	R	Nterm	False			0	0	0	0	0	0	0	0	0	-3.5	-4.5	-1	0.806992	0.028087	182.694	0.82745	0.0341911	251.334	0.885522	0.026232	302.769		False
D30H		0	0		0		0		0		0		0		0		0	False	30	False	D	H	Nterm	False			0	0	0	0	0	0	0	0	0	-3.5	-3.2	0.3			0			0			0		False
D30K		0	0		0		0		0		0		0		0		0	False	30	False	D	K	Nterm	False			0	0	0	0	0	0	0	0	0	-3.5	-3.9	-0.4			0			0			0		False
D30D	1.04295	2	76.5559	1.18511	340.806	0.9524	189.646	0.701722	149.045	1.11836	200.545	0.98972	224.98	1.04498	222.216	0.895222	284.44	False	30	True	D	D	Nterm	False			0	0	0	0	0	0	0	0	0	-3.5	-3.5	0	0.970544	0.101601	76.5559	1.05404	0.0643194	200.545	0.970102	0.07488	222.216		False
D30E		0	0		0		0		0		0		0		0		0	False	30	False	D	E	Nterm	False			0	0	0	0	0	0	0	0	0	-3.5	-3.5	0			0			0			0		False
D30*	0.482421	1	43.0326	0.445407	160.267	0.4957	129.031	-0.0126479	36.7059	0.71761	111.427	0.333245	147.683	0.433071	175.404	0.373101	154.194	True	30	False	D	*	Nterm	False			0	0	0	0	0	0	0	0	0	-3.5			0.35272	0.122253	36.7059	0.525427	0.192183	111.427	0.403086	0.0299854	154.194		False
T31A	0.875519	4	315.818	0.981792	995.239	0.948416	492.304	1.07658	344.619	0.924224	471.379	1.15099	793.635	1.00847	548.327	1.22412	701.052	False	31	False	T	A	Nterm	False			0	0	0	0	0	0	0	0	0	-0.7	1.8	2.5	0.970577	0.0417229	315.818	1.03761	0.113384	471.379	1.11629	0.107823	548.327		False
T31V	0.953035	9	945.758	0.955395	579.528	1.00164	1007.86	1.17603	566.57	0.949819	939.995	1.03839	947.219	0.921535	872.627	0.925888	1298.34	False	31	False	T	V	Nterm	False			0	0	0	0	0	0	0	0	0	-0.7	4.2	4.9	1.02153	0.0527029	566.57	0.994105	0.044286	939.995	0.923711	0.00217673	872.627		False
T31I	1.01082	1	91.8784	1.17708	75.0708	0.866481	110.108	0.27373	34.1342	0.989035	115.008	0.645066	88.6478	0.652461	88.6386	0.836253	100.822	False	31	False	T	I	Nterm	False			0	0	0	0	0	0	0	0	0	-0.7	4.5	5.2	0.832029	0.19662	34.1342	0.817051	0.171984	115.008	0.744357	0.0918959	88.6386		False
T31L	0.967953	2	97.3434	0.955172	316.392	1.07599	265.19	1.06895	107.028	0.798997	292.677	0.883557	200.452	1.01634	311.909	1.13871	213.86	False	31	False	T	L	Nterm	False			0	0	0	0	0	0	0	0	0	-0.7	3.8	4.5	1.01702	0.0321545	97.3434	0.841277	0.0422799	292.677	1.07752	0.061187	213.86		False
T31M	1.04436	3	142.63	0.786498	315.47	0.997775	274.974	0.99252	337.226	1.02729	341.266	0.845127	533.534	1.12891	548.212	1.07698	375.617	False	31	False	T	M	Nterm	False			0	0	0	0	0	0	0	0	0	-0.7	1.9	2.6	0.955287	0.0574561	142.63	0.936209	0.0910814	341.266	1.10294	0.0259681	375.617		False
T31F	-3.3732	1	0	0.928264	40.7676	-4.05234	0	-0.584946	5.62146	-3.275	0	-3.27041	0	-1.33364	4.90467	-5.28288	0	False	31	False	T	F	Nterm	False			0	0	0	0	0	0	0	0	0	-0.7	2.8	3.5	-1.77056	1.17133	0	-3.27271	0.00229201	0	-3.30826	1.97462	0		False
T31Y	0.875882	3	186.017	0.723842	334.138	0.87204	392.66	1.00951	372.906	0.876533	232.861	0.991465	384.841	0.726694	360.772	0.970618	470.937	False	31	False	T	Y	Nterm	False			0	0	0	0	0	0	0	0	0	-0.7	-1.3	-0.6	0.870318	0.0583548	186.017	0.933999	0.0574658	232.861	0.848656	0.121962	360.772		False
T31W	0.316814	1	8.48745	0.129545	29.5488	0.234159	35.4777	0.488521	26.6972	1.0716	23.7159	0.345425	4.45998	0.00166373	63.5188	0.811534	82.0834	False	31	False	T	W	Nterm	False			0	0	0	0	0	0	0	0	0	-0.7	-0.9	-0.2	0.29226	0.0758139	8.48745	0.708513	0.363088	23.7159	0.406599	0.404935	63.5188		False
T31S	0.837557	9	1088.87	0.986885	1310.53	0.987647	1554.73	1.01235	912.232	1.00257	1380.73	0.934857	1336.67	1.1352	1227.62	1.00114	1495.71	False	31	False	T	S	Nterm	False			0	0	0	0	0	0	0	0	0	-0.7	-0.8	-0.1	0.956109	0.0399573	912.232	0.968713	0.0338562	1380.73	1.06817	0.0670308	1227.62		False
T31T	1.14015	2	126.111	1.22886	182.966	1.06162	185.455	1.08201	88.2514	0.816966	119.588	1.16866	163.944	1.24424	105.31	1.04058	255.811	False	31	True	T	T	Nterm	False			0	0	0	0	0	0	0	0	0	-0.7	-0.7	0	1.12816	0.0374625	88.2514	0.992815	0.175849	119.588	1.14241	0.101832	105.31		False
T31N	0.864571	2	130.467	0.90079	329.4	1.12855	289.973	0.959375	179.445	0.90257	158.031	1.0609	287.632	1.02858	324.352	1.05837	206.54	False	31	False	T	N	Nterm	False			0	0	0	0	0	0	0	0	0	-0.7	-3.5	-2.8	0.963323	0.0584375	130.467	0.981733	0.0791625	158.031	1.04347	0.0148938	206.54		False
T31Q	0.787464	1	24.7031	1.15534	82.8299	1.0387	86.4898	0.739522	15.927	1.26519	43.9585	0.902888	84.2907	0.581158	123.371	0.964459	51.544	False	31	False	T	Q	Nterm	False			0	0	0	0	0	0	0	0	0	-0.7	-3.5	-2.8	0.930258	0.0996636	15.927	1.08404	0.181149	43.9585	0.772809	0.19165	51.544		False
T31C	0.709666	4	541.335	0.652143	450.156	0.591474	748.404	0.755117	455.474	0.779793	957.284	0.848822	716.589	0.981853	453.735	0.875027	776.804	False	31	False	T	C	Nterm	False			0	0	0	0	0	0	0	0	0	-0.7	2.5	3.2	0.6771	0.0354751	450.156	0.814308	0.0345146	957.284	0.92844	0.0534134	453.735		False
T31G	0.842161	12	1207.88	0.903266	1400.89	0.95396	1799.24	1.04591	1269.64	0.966263	1838.78	0.960166	1595.27	0.915756	1599.67	0.893827	1632.63	False	31	False	T	G	Nterm	False			0	0	0	0	0	0	0	0	0	-0.7	-0.4	0.3	0.936324	0.0430889	1207.88	0.963214	0.00304865	1838.78	0.904792	0.0109647	1599.67		False
T31P	0.968464	5	367.17	0.945387	624.568	0.887782	552.282	0.80606	316.187	0.768925	492.283	1.11475	482.585	1.04488	613.699	0.892273	739.559	False	31	False	T	P	Nterm	False			0	0	0	0	0	0	0	0	0	-0.7	-1.6	-0.9	0.901923	0.0361785	316.187	0.941838	0.172913	492.283	0.968576	0.0763027	613.699		False
T31R	1.10927	4	458.394	1.0293	464.437	1.13671	526.486	1.06778	360.398	1.16708	576.689	1.09523	474.435	0.992207	407.291	1.11115	456.95	False	31	False	T	R	Nterm	False			0	0	0	0	0	0	0	0	0	-0.7	-4.5	-3.8	1.08576	0.0235574	360.398	1.13116	0.0359254	576.689	1.05168	0.0594715	407.291		False
T31H	0.904835	1	28.4848	1.25427	61.0282	1.03231	82.9999	0.722136	44.9566	0.0556645	26.2873	0.313225	47.3103	0.158851	3.85299	1.1347	79.2885	False	31	False	T	H	Nterm	False			0	0	0	0	0	0	0	0	0	-0.7	-3.2	-2.5	0.978387	0.111838	28.4848	0.184445	0.12878	26.2873	0.646777	0.487925	3.85299		False
T31K	1.19753	1	214.71	1.16524	225.188	1.10558	444.629	0.69282	110.256	1.05124	222.386	1.0214	578.134	0.825099	222.117	1.00048	379.971	False	31	False	T	K	Nterm	False			0	0	0	0	0	0	0	0	0	-0.7	-3.9	-3.2	1.04029	0.117379	110.256	1.03632	0.0149192	222.386	0.912791	0.0876917	222.117		False
T31D	1.04164	1	71.0816	1.08129	78.2105	1.10202	142.578	0.970814	96.4202	1.12946	133.049	1.11616	126.572	0.956636	91.6752	1.05163	169.091	False	31	False	T	D	Nterm	False			0	0	0	0	0	0	0	0	0	-0.7	-3.5	-2.8	1.04894	0.028898	71.0816	1.12281	0.00665382	133.049	1.00413	0.0474945	91.6752		False
T31E	0.912049	3	445.563	1.06168	448.4	1.1417	652.377	1.01691	407.586	0.988816	522.706	1.03779	511.091	1.09947	586.63	0.952369	620.634	False	31	False	T	E	Nterm	False			0	0	0	0	0	0	0	0	0	-0.7	-3.5	-2.8	1.03308	0.0478942	407.586	1.0133	0.0244886	522.706	1.02592	0.0735507	586.63		False
T31*	0.080403	1	24.4594	0.447494	133.788	0.278452	113.579	0.354609	98.8705	0.643473	186.855	0.416897	170.448	0.264146	99.673	0.117509	81.9062	True	31	False	T	*	Nterm	False			0	0	0	0	0	0	0	0	0	-0.7			0.290239	0.0780185	24.4594	0.530185	0.113288	186.855	0.190828	0.0733188	81.9062		False
R32A	1.15683	6	907.93	1.10576	915.426	1.01896	1074.06	1.11927	992.112	1.11283	981.102	1.01915	1125.56	0.976399	1046.81	1.03367	1222.23	False	32	False	R	A	Nterm	False	3.04425	48.7456	0	0	0	3	2	0	0	0	5	-4.5	1.8	6.3	1.1002	0.0291574	907.93	1.06599	0.0468433	981.102	1.00504	0.0286371	1046.81		False
R32V	0.934221	8	1353.57	0.776389	794.729	0.884583	1208.75	1.03214	1392.07	1.03829	1627.51	1.0093	1474.9	0.918105	832.013	1.01968	1130.03	False	32	False	R	V	Nterm	False	3.04425	48.7456	0	0	0	3	2	0	0	0	5	-4.5	4.2	8.7	0.906832	0.0531992	794.729	1.02379	0.0144986	1627.51	0.968891	0.0507854	832.013		False
R32I	1.0398	5	263.111	0.830421	733.664	0.99345	369.346	1.02635	358.487	1.07724	529.344	0.985511	424.104	0.917836	744.744	0.890683	355.814	False	32	False	R	I	Nterm	False	3.04425	48.7456	0	0	0	3	2	0	0	0	5	-4.5	4.5	9	0.972504	0.0483511	263.111	1.03138	0.0458657	529.344	0.90426	0.0135765	355.814		False
R32L	1.0066	13	761.754	1.04377	1479.18	0.95021	1246.1	1.00878	1134.3	0.988934	1173.95	0.843675	1523.58	0.970523	1326.51	0.987331	1418.56	False	32	False	R	L	Nterm	False	3.04425	48.7456	0	0	0	3	2	0	0	0	5	-4.5	3.8	8.3	1.00234	0.0193514	761.754	0.916305	0.0726297	1173.95	0.978927	0.00840438	1326.51		False
R32M	0.961936	6	172.232	0.755075	400.145	0.982401	274.689	0.830356	163.848	0.919165	361.516	0.585703	316.695	0.992476	294.275	0.968609	446.876	False	32	False	R	M	Nterm	False	3.04425	48.7456	0	0	0	3	2	0	0	0	5	-4.5	1.9	6.4	0.882442	0.0541959	163.848	0.752434	0.166731	361.516	0.980543	0.0119334	294.275		False
R32F	0.961952	10	1044.89	1.00272	1070.43	0.992717	1724.47	0.95972	587.324	0.976093	1104.59	0.949155	1883.99	0.799311	896.882	1.02266	1267.25	False	32	False	R	F	Nterm	False	3.04425	48.7456	0	0	0	3	2	0	0	0	5	-4.5	2.8	7.3	0.979277	0.0108504	587.324	0.962624	0.013469	1104.59	0.910986	0.111675	896.882		False
R32Y	1.1591	4	106.851	1.03715	318.836	0.769717	219.552	1.0422	197.963	1.02051	224.518	0.958202	256.662	0.97432	284.668	1.11148	221.78	False	32	False	R	Y	Nterm	False	3.04425	48.7456	0	0	0	3	2	0	0	0	5	-4.5	-1.3	3.2	1.00204	0.082405	106.851	0.989355	0.0311526	224.518	1.0429	0.0685788	221.78		False
R32W	0.874279	5	304.644	0.838004	649.633	0.769761	478.714	1.02316	351.197	0.975027	408.728	0.984434	587.185	0.93982	646.946	1.00566	588.336	False	32	False	R	W	Nterm	False	3.04425	48.7456	0	0	0	3	2	0	0	0	5	-4.5	-0.9	3.6	0.8763	0.0535318	304.644	0.979731	0.00470363	408.728	0.97274	0.032919	588.336		False
R32S	0.926462	8	543.422	0.81383	638.29	0.887211	813.136	0.89152	392.821	1.06381	541.936	0.959102	1109.36	1.06106	603.249	1.05135	755.003	False	32	False	R	S	Nterm	False	3.04425	48.7456	0	0	0	3	2	0	0	0	5	-4.5	-0.8	3.7	0.879756	0.0236673	392.821	1.01146	0.0523537	541.936	1.05621	0.00485504	603.249		False
R32T	1.01377	7	604.404	0.967106	1087.56	1.02808	1053.94	0.974149	624.875	1.04551	1052.97	1.04181	1234.2	1.02757	1174.95	0.948701	1252.03	False	32	False	R	T	Nterm	False	3.04425	48.7456	0	0	0	3	2	0	0	0	5	-4.5	-0.7	3.8	0.995774	0.0148792	604.404	1.04366	0.00185069	1052.97	0.988136	0.0394351	1174.95		False
R32N		0	0		0		0		0		0		0		0		0	False	32	False	R	N	Nterm	False	3.04425	48.7456	0	0	0	3	2	0	0	0	5	-4.5	-3.5	1			0			0			0		False
R32Q	0.518264	1	13.7406	1.00962	65.3946	0.561011	73.1227	1.01166	68.165	-2.29815	0.266415	0.920775	37.1395	1.21379	75.0797	0.815882	48.0192	False	32	False	R	Q	Nterm	False	3.04425	48.7456	0	0	0	3	2	0	0	0	5	-4.5	-3.5	1	0.775139	0.136247	13.7406	-0.688689	1.60946	0.266415	1.01484	0.198956	48.0192		False
R32C	0.68481	4	356.575	0.66938	502.623	0.74699	571.629	0.835576	548.583	0.804114	488.65	0.819331	837.646	0.859965	572.795	0.947489	727.188	False	32	False	R	C	Nterm	False	3.04425	48.7456	0	0	0	3	2	0	0	0	5	-4.5	2.5	7	0.734189	0.0377289	356.575	0.811723	0.00760841	488.65	0.903727	0.0437621	572.795		False
R32G	0.955449	13	1399.66	0.922351	1419.89	0.939787	1600.8	0.991825	981.164	0.960699	1145.45	1.04054	1582.99	1.0105	1510.35	1.05019	1589.61	False	32	False	R	G	Nterm	False	3.04425	48.7456	0	0	0	3	2	0	0	0	5	-4.5	-0.4	4.1	0.952353	0.0147921	981.164	1.00062	0.0399226	1145.45	1.03034	0.0198439	1510.35		False
R32P	0.766695	1	10.8164	-5.08536	0	0.982265	30.1375	0.98068	39.0295	0.685327	19.8186	1.23697	88.0537	0.776137	79.1232	1.14018	52.1028	False	32	False	R	P	Nterm	False	3.04425	48.7456	0	0	0	3	2	0	0	0	5	-4.5	-1.6	2.9	-0.588931	1.49967	0	0.961148	0.275821	19.8186	0.958158	0.18202	52.1028		False
R32R	1.01306	4	386.649	1.02271	646.611	0.908592	775.401	0.847407	601.281	0.926294	465.792	1.05766	836.064	0.957568	657.063	0.949462	752.916	False	32	True	R	R	Nterm	False	3.04425	48.7456	0	0	0	3	2	0	0	0	5	-4.5	-4.5	0	0.947944	0.0423151	386.649	0.991979	0.0656847	465.792	0.953515	0.0040532	657.063		False
R32H	0.948248	1	197.323	1.1789	354.07	1.06088	322.683	0.952424	182.914	1.09894	280.949	1.08012	221.754	0.874315	315.197	0.786125	457.771	False	32	False	R	H	Nterm	False	3.04425	48.7456	0	0	0	3	2	0	0	0	5	-4.5	-3.2	1.3	1.03511	0.0545606	182.914	1.08953	0.00940951	280.949	0.83022	0.0440947	315.197		False
R32K	1.03029	4	689.762	1.11174	650.625	1.06778	969.904	0.903549	919.452	1.09998	964.623	0.966566	801.342	0.942017	895.622	1.01582	901.327	False	32	False	R	K	Nterm	False	3.04425	48.7456	0	0	0	3	2	0	0	0	5	-4.5	-3.9	0.6	1.02834	0.0448026	650.625	1.03327	0.0667048	964.623	0.978919	0.0369017	895.622		False
R32D	0.857373	3	479.487	0.576862	822.501	0.730638	513.394	1.03507	331.613	0.951641	798.849	0.950364	784.564	1.03619	691.975	0.878017	731.784	False	32	False	R	D	Nterm	False	3.04425	48.7456	0	0	0	3	2	0	0	0	5	-4.5	-3.5	1	0.799985	0.097104	331.613	0.951003	0.000638192	798.849	0.957105	0.0790886	691.975		False
R32E	1.11735	5	886.906	1.06248	964.889	1.03675	1187.21	1.08896	651.177	1.04276	1214.04	1.09909	1229.56	0.906052	1093.14	1.16427	1347.73	False	32	False	R	E	Nterm	False	3.04425	48.7456	0	0	0	3	2	0	0	0	5	-4.5	-3.5	1	1.07638	0.0173218	651.177	1.07093	0.0281634	1214.04	1.03516	0.129107	1093.14		False
R32*	0.0355796	3	195.415	0.0599383	312.924	0.228354	433.958	0.109205	126.976	0.00402648	322.43	0.31136	269.606	0.114652	422.904	0.303024	260.149	True	32	False	R	*	Nterm	False	3.04425	48.7456	0	0	0	3	2	0	0	0	5	-4.5			0.108269	0.0428572	126.976	0.157693	0.153667	322.43	0.208838	0.0941858	260.149		False
D33A	0.990379	11	723.78	1.00354	1121.27	1.06939	1100.88	0.965297	627.783	0.926631	1034.2	1.04185	1183.26	1.03324	1070.76	1.07121	1381.65	False	33	False	D	A	Nterm	False	3.21272	46.79	0	0	0	9	5	0	0	0	14	-3.5	1.8	5.3	1.00715	0.0222096	627.783	0.98424	0.0576087	1034.2	1.05223	0.0189859	1070.76		False
D33V	1.02863	21	1455.7	0.977933	2219.1	0.996381	2656.66	1.04863	1905.08	0.975834	2306.04	0.99485	2580.92	0.927884	1969.54	1.09969	2583.43	False	33	False	D	V	Nterm	False	3.21272	46.79	0	0	0	9	5	0	0	0	14	-3.5	4.2	7.7	1.01289	0.0158636	1455.7	0.985342	0.00950815	2306.04	1.01378	0.0859012	1969.54		False
D33I	0.74558	12	1035.79	1.06182	1277.03	0.934491	1258.61	0.951877	894.674	0.956197	1311.37	0.903462	1528.25	0.957487	1204.07	0.854279	1346.97	False	33	False	D	I	Nterm	False	3.21272	46.79	0	0	0	9	5	0	0	0	14	-3.5	4.5	8	0.923442	0.0656471	894.674	0.929829	0.0263674	1311.37	0.905883	0.0516039	1204.07		False
D33L	1.03139	36	2740.32	0.886548	3692.68	0.964641	4349.48	0.938479	2789.4	0.987421	3739.23	1.02093	3746.59	0.937919	3897.15	0.979432	4645.73	False	33	False	D	L	Nterm	False	3.21272	46.79	0	0	0	9	5	0	0	0	14	-3.5	3.8	7.3	0.955264	0.0301203	2740.32	1.00418	0.0167538	3739.23	0.958676	0.0207563	3897.15		False
D33M	1.09299	12	842.56	1.0791	1293.91	0.935622	1401.4	1.07461	1073.34	1.02463	1254.72	1.03854	1375.91	1.03056	1317.9	1.06613	1404.58	False	33	False	D	M	Nterm	False	3.21272	46.79	0	0	0	9	5	0	0	0	14	-3.5	1.9	5.4	1.04558	0.0368617	842.56	1.03158	0.00695236	1254.72	1.04834	0.0177827	1317.9		False
D33F	1.07618	8	614.352	1.01233	735.154	1.05064	720.064	1.01993	397.877	1.15885	650.202	1.0393	840.644	1.1247	567.398	1.14516	744.193	False	33	False	D	F	Nterm	False	3.21272	46.79	0	0	0	9	5	0	0	0	14	-3.5	2.8	6.3	1.03977	0.014692	397.877	1.09908	0.0597758	650.202	1.13493	0.0102277	567.398		False
D33Y	1.01803	19	1372.74	1.05651	1872.45	1.02823	3185.81	1.10441	1539.11	1.00737	2013.26	0.968063	2677.59	1.0034	2069.73	1.00782	2610.23	False	33	False	D	Y	Nterm	False	3.21272	46.79	0	0	0	9	5	0	0	0	14	-3.5	-1.3	2.2	1.05179	0.0193354	1372.74	0.987714	0.0196511	2013.26	1.00561	0.00221391	2069.73		False
D33W	0.853743	8	459.93	1.03589	917.523	0.817687	813.91	0.744328	542.695	0.872691	965.517	0.875896	910.321	0.881368	727.288	0.983634	797.53	False	33	False	D	W	Nterm	False	3.21272	46.79	0	0	0	9	5	0	0	0	14	-3.5	-0.9	2.6	0.862911	0.0619888	459.93	0.874294	0.00160244	965.517	0.932501	0.0511328	727.288		False
D33S	1.01455	35	3944.55	0.964634	4783.16	0.88285	5606.31	0.965957	3477.22	0.962217	5038.47	0.935646	5828.53	0.938642	5569.39	0.900974	6255.97	False	33	False	D	S	Nterm	False	3.21272	46.79	0	0	0	9	5	0	0	0	14	-3.5	-0.8	2.7	0.956998	0.0273084	3477.22	0.948931	0.0132854	5038.47	0.919808	0.0188337	5569.39		False
D33T	1.06128	19	1242.47	0.792576	2610.57	0.962822	1874.08	0.944308	1323.47	0.90062	1585.27	1.05205	2202.35	0.961319	2306.3	0.714599	3002.24	False	33	False	D	T	Nterm	False	3.21272	46.79	0	0	0	9	5	0	0	0	14	-3.5	-0.7	2.8	0.940246	0.0555144	1242.47	0.976335	0.0757159	1585.27	0.837959	0.12336	2306.3		False
D33N	1.07224	10	791.448	0.986965	1782.28	0.858245	1457.11	0.961926	1003.1	0.976818	1561.64	0.992387	1946.61	1.00655	1305.83	0.954947	1733.45	False	33	False	D	N	Nterm	False	3.21272	46.79	0	0	0	9	5	0	0	0	14	-3.5	-3.5	0	0.969844	0.0440596	791.448	0.984603	0.00778467	1561.64	0.98075	0.0258029	1305.83		False
D33Q	1.1946	9	1083.74	1.04297	1452.02	1.07206	1795.41	1.09405	864.32	0.935248	1878.92	1.09961	1870.27	0.989946	1512.99	1.1001	1697.3	False	33	False	D	Q	Nterm	False	3.21272	46.79	0	0	0	9	5	0	0	0	14	-3.5	-3.5	0	1.10092	0.0329325	864.32	1.01743	0.0821796	1878.92	1.04502	0.055076	1512.99		False
D33C	0.779201	13	1378.63	0.726534	2239.9	0.411865	2457.95	0.753042	1189.84	0.915875	2084.39	0.869757	2290.28	1.05767	1996.86	0.943919	2700.62	False	33	False	D	C	Nterm	False	3.21272	46.79	0	0	0	9	5	0	0	0	14	-3.5	2.5	6	0.66766	0.0859402	1189.84	0.892816	0.0230592	2084.39	1.0008	0.0568768	1996.86		False
D33G	1.03899	26	3278.86	1.0825	4163.83	0.966146	5015.19	1.03458	3065.68	0.979643	4829.63	0.980923	4880.94	0.964681	4039.23	1.03103	5380.99	False	33	False	D	G	Nterm	False	3.21272	46.79	0	0	0	9	5	0	0	0	14	-3.5	-0.4	3.1	1.03055	0.0240384	3065.68	0.980283	0.000639741	4829.63	0.997853	0.0331724	4039.23		False
D33P	1.12117	13	942.964	0.992823	1086.07	1.13342	1150.2	1.0492	854.566	0.996574	1353.22	1.12524	1528.3	1.10437	1215.37	1.09831	1307.38	False	33	False	D	P	Nterm	False	3.21272	46.79	0	0	0	9	5	0	0	0	14	-3.5	-1.6	1.9	1.07415	0.0328631	854.566	1.0609	0.0643308	1353.22	1.10134	0.0030299	1215.37		False
D33R	1.0366	35	3707.68	0.994679	5572.12	0.957915	5867.41	0.939053	4117.11	0.97243	5787.81	0.93175	6278.37	0.956899	5880.52	1.01118	6414.31	False	33	False	D	R	Nterm	False	3.21272	46.79	0	0	0	9	5	0	0	0	14	-3.5	-4.5	-1	0.982062	0.0215377	3707.68	0.95209	0.0203398	5787.81	0.984039	0.0271406	5880.52		False
D33H	1.07198	10	630.902	1.02336	1012.97	1.07134	1255.88	0.962497	644.859	1.02693	934.206	0.992606	1167.06	1.02998	1208.27	1.06094	1242.98	False	33	False	D	H	Nterm	False	3.21272	46.79	0	0	0	9	5	0	0	0	14	-3.5	-3.2	0.3	1.03229	0.0259028	630.902	1.00977	0.0171602	934.206	1.04546	0.0154804	1208.27		False
D33K	0.967811	9	445.579	0.857343	870.677	1.00749	801.432	1.02969	336.523	0.980498	568.574	1.04984	791.891	0.915921	848.117	1.08409	907.409	False	33	False	D	K	Nterm	False	3.21272	46.79	0	0	0	9	5	0	0	0	14	-3.5	-3.9	-0.4	0.965585	0.0382832	336.523	1.01517	0.0346693	568.574	1	0.0840827	848.117		False
D33D	0.995044	6	780.73	1.06293	981.207	1.03269	1361.57	1.02811	736.393	1.01564	1013.62	1.03253	1306.62	1.1179	829.863	1.05464	1471.26	False	33	True	D	D	Nterm	False	3.21272	46.79	0	0	0	9	5	0	0	0	14	-3.5	-3.5	0	1.02969	0.0138938	736.393	1.02408	0.00844762	1013.62	1.08627	0.0316313	829.863		False
D33E	1.07073	11	1066.01	0.858152	2133.7	1.04798	2272.46	0.988299	1397.36	1.06527	1796.08	0.97699	1812.73	0.897402	2068.8	1.02706	1978.1	False	33	False	D	E	Nterm	False	3.21272	46.79	0	0	0	9	5	0	0	0	14	-3.5	-3.5	0	0.991291	0.0476615	1066.01	1.02113	0.0441404	1796.08	0.962229	0.0648277	1978.1		False
D33*	0.162636	10	1564.32	0.131619	1649.46	0.116361	2382.87	0.267653	1342.95	0.230429	1957.57	0.198875	2422.12	0.119303	1416.64	0.0930348	2232.43	True	33	False	D	*	Nterm	False	3.21272	46.79	0	0	0	9	5	0	0	0	14	-3.5			0.169567	0.034083	1342.95	0.214652	0.0157772	1957.57	0.106169	0.0131343	1416.64		False
P34A	0.637808	15	703.848	0.836384	872.175	0.93064	1132.66	0.963728	608.332	0.965467	924.684	0.942685	1026.41	0.915496	994.743	0.970839	1188.11	False	34	False	P	A	Nterm	False	6.06415	46.0919	0	0	0	9	5	0	0	0	14	-1.6	1.8	3.4	0.84214	0.0732579	608.332	0.954076	0.0113909	924.684	0.943167	0.0276715	994.743		False
P34V	1.00943	27	1985.98	0.955923	3602.23	0.962586	3234.32	0.933068	2117.65	1.00752	2814.7	0.879715	3582.97	1.00146	3209.67	0.979823	3350.01	False	34	False	P	V	Nterm	False	6.06415	46.0919	0	0	0	9	5	0	0	0	14	-1.6	4.2	5.8	0.965251	0.0160246	1985.98	0.943615	0.0639005	2814.7	0.990643	0.0108195	3209.67		False
P34I	0.946616	17	1342.13	0.977854	1447.1	0.964881	2461.67	0.921138	1400	0.909487	1896.45	0.892733	1897.4	1.02535	1771.22	0.91831	2315.61	False	34	False	P	I	Nterm	False	6.06415	46.0919	0	0	0	9	5	0	0	0	14	-1.6	4.5	6.1	0.952622	0.0122958	1342.13	0.90111	0.00837679	1896.45	0.971831	0.0535216	1771.22		False
P34L	0.915579	28	2175.4	0.927145	2478.87	0.916521	3172.83	0.973321	2379.77	0.884387	2661.28	0.922026	3300.03	1.01268	3067.65	1.00451	2881.26	False	34	False	P	L	Nterm	False	6.06415	46.0919	0	0	0	9	5	0	0	0	14	-1.6	3.8	5.4	0.933141	0.0136474	2175.4	0.903207	0.0188194	2661.28	1.00859	0.00408311	2881.26	VUS	False
P34M	0.860995	7	364.533	0.845386	603.93	0.765807	545.097	0.797211	448.075	0.846867	747.289	0.654628	714.601	0.999237	632.466	0.759615	728.089	False	34	False	P	M	Nterm	False	6.06415	46.0919	0	0	0	9	5	0	0	0	14	-1.6	1.9	3.5	0.81735	0.0218957	364.533	0.750748	0.0961194	747.289	0.879426	0.119811	632.466		False
P34F	0.883979	21	1641.45	0.760005	2353.23	0.828252	2310.28	0.778043	1537.23	0.904097	2327.76	0.901782	2198.98	0.933017	2277.88	0.89496	2633.59	False	34	False	P	F	Nterm	False	6.06415	46.0919	0	0	0	9	5	0	0	0	14	-1.6	2.8	4.4	0.81257	0.0278395	1537.23	0.90294	0.00115749	2327.76	0.913989	0.0190284	2277.88		False
P34Y	0.902693	12	676.982	0.841385	1342.95	0.849659	1368.93	0.864628	979.528	0.871027	1261.98	0.88935	1658.36	0.850886	1235.79	0.934754	1620.63	False	34	False	P	Y	Nterm	False	6.06415	46.0919	0	0	0	9	5	0	0	0	14	-1.6	-1.3	0.3	0.864591	0.0135806	676.982	0.880188	0.00916194	1261.98	0.89282	0.0419343	1235.79		False
P34W	0.973007	14	942.261	0.906283	1227.77	0.95808	1722.18	0.976605	954.886	0.967639	1680.71	0.869947	1588.89	0.891696	1287.97	0.968528	1872.82	False	34	False	P	W	Nterm	False	6.06415	46.0919	0	0	0	9	5	0	0	0	14	-1.6	-0.9	0.7	0.953494	0.0162399	942.261	0.918793	0.0488458	1680.71	0.930112	0.0384163	1287.97		False
P34S	0.921379	33	2848.59	0.956473	4423.12	0.966842	4587.56	0.925994	2540.42	0.92674	4070.15	0.92974	4439.39	0.920648	4301.28	0.950857	4386.55	False	34	False	P	S	Nterm	False	6.06415	46.0919	0	0	0	9	5	0	0	0	14	-1.6	-0.8	0.8	0.942672	0.0112034	2540.42	0.92824	0.00150001	4070.15	0.935753	0.0151046	4301.28		False
P34T	0.991452	9	399.75	0.979114	1046.48	1.03309	703.574	0.979409	542.088	1.08583	570.7	1.01918	919.85	1.0561	1000.77	1.01545	750.284	False	34	False	P	T	Nterm	False	6.06415	46.0919	0	0	0	9	5	0	0	0	14	-1.6	-0.7	0.9	0.995765	0.0127676	399.75	1.05251	0.0333248	570.7	1.03577	0.0203242	750.284		False
P34N	0.975454	11	811.842	0.828429	1120.05	0.913673	1404.37	0.89743	929.925	0.746783	1134.9	1.00535	1117.44	0.86718	971.615	0.957763	1578.87	False	34	False	P	N	Nterm	False	6.06415	46.0919	0	0	0	9	5	0	0	0	14	-1.6	-3.5	-1.9	0.903747	0.0302117	811.842	0.876068	0.129284	1134.9	0.912472	0.0452914	971.615		False
P34Q	1.00205	4	332.492	0.897987	646.158	0.854658	563.151	0.756064	308.433	1.00842	384.479	0.811826	556.062	0.982621	669.054	0.97112	492.674	False	34	False	P	Q	Nterm	False	6.06415	46.0919	0	0	0	9	5	0	0	0	14	-1.6	-3.5	-1.9	0.877691	0.0509918	308.433	0.910121	0.0982947	384.479	0.97687	0.00575081	492.674		False
P34C	0.683213	6	488.168	0.799217	661.246	0.620489	913.094	0.878733	913.987	0.935783	763.515	0.80943	938.486	0.829055	792.401	0.84325	844.811	False	34	False	P	C	Nterm	False	6.06415	46.0919	0	0	0	9	5	0	0	0	14	-1.6	2.5	4.1	0.745413	0.0578388	488.168	0.872607	0.0631769	763.515	0.836153	0.0070977	792.401		False
P34G	0.940265	25	2628.12	1.0303	3745.79	1.04569	4132.57	0.983431	2475.35	0.939974	4037.69	0.992811	3410.43	1.00078	3370.68	1.02041	4203.36	False	34	False	P	G	Nterm	False	6.06415	46.0919	0	0	0	9	5	0	0	0	14	-1.6	-0.4	1.2	0.999922	0.0238898	2475.35	0.966393	0.0264184	4037.69	1.0106	0.00981534	3370.68		False
P34P	1.06982	5	936.041	0.98594	875.57	1.00001	1274.84	1.05111	587.663	0.996713	2815.24	0.978149	1228.26	0.973009	970.143	1.04159	1677.54	False	34	True	P	P	Nterm	False	6.06415	46.0919	0	0	0	9	5	0	0	0	14	-1.6	-1.6	0	1.02672	0.0200614	587.663	0.987431	0.00928205	2815.24	1.0073	0.0342888	970.143		False
P34R	0.946911	20	1457.9	1.04894	2609.95	0.976933	2193.28	1.0635	1570.17	1.05889	2295.86	0.998431	2533.94	1.03745	1992.58	1.0415	2400.27	False	34	False	P	R	Nterm	False	6.06415	46.0919	0	0	0	9	5	0	0	0	14	-1.6	-4.5	-2.9	1.00907	0.0280609	1457.9	1.02866	0.0302282	2295.86	1.03947	0.00202662	1992.58		False
P34H	0.839103	8	461.12	0.873138	849.081	0.890144	669.442	1.01848	455.014	0.921672	577.383	0.919044	812.328	1.00094	1021.47	0.908197	866.965	False	34	False	P	H	Nterm	False	6.06415	46.0919	0	0	0	9	5	0	0	0	14	-1.6	-3.2	-1.6	0.905216	0.0392176	455.014	0.920358	0.00131406	577.383	0.954568	0.0463709	866.965		False
P34K	0.96628	6	602.626	0.793373	734.004	0.970144	962.774	1.11566	736.315	0.919955	1116.9	0.849475	864.907	1.01096	786.628	1.09151	1323.96	False	34	False	P	K	Nterm	False	6.06415	46.0919	0	0	0	9	5	0	0	0	14	-1.6	-3.9	-2.3	0.961364	0.0659098	602.626	0.884715	0.03524	1116.9	1.05123	0.0402749	786.628		False
P34D	1.17302	8	784.524	1.05864	984.175	0.989658	1077.93	1.01273	713.453	1.01941	1092.68	0.982013	1238.6	1.01001	1004.11	0.962364	1369.53	False	34	False	P	D	Nterm	False	6.06415	46.0919	0	0	0	9	5	0	0	0	14	-1.6	-3.5	-1.9	1.05851	0.040773	713.453	1.00071	0.0186987	1092.68	0.986189	0.0238253	1004.11		False
P34E	0.850839	9	1507.45	1.07217	1765.78	1.01837	1887.1	0.94462	1250.37	0.752919	1623.58	0.905697	2504.98	1.09712	2367.99	0.999508	2279.1	False	34	False	P	E	Nterm	False	6.06415	46.0919	0	0	0	9	5	0	0	0	14	-1.6	-3.5	-1.9	0.9715	0.0479696	1250.37	0.829308	0.0763891	1623.58	1.04831	0.0488067	2279.1		False
P34*	0.0521119	14	1170.78	0.226346	1493.8	-0.00228714	2378.76	0.0525217	1366.63	0.0151163	1686.92	0.0223585	2239.94	0.0769514	1517.14	-0.0159675	1980.62	True	34	False	P	*	Nterm	False	6.06415	46.0919	0	0	0	9	5	0	0	0	14	-1.6			0.0821732	0.0497513	1170.78	0.0187374	0.00362113	1686.92	0.030492	0.0464595	1517.14		False
L35A	0.818224	16	1121.79	0.864469	2182.03	0.974396	1929.9	0.934684	1280.63	0.968224	1998.12	1.03124	2010.44	1.01973	2468.41	1.01375	2192.41	False	35	False	L	A	Nterm	False	7.47447	43.9677	0	0	0	10	8	0	0	0	18	3.8	1.8	-2	0.897943	0.0349649	1121.79	0.999734	0.0315095	1998.12	1.01674	0.00299264	2192.41		False
L35V	0.977731	22	2031.23	0.88434	2507.39	0.946694	2852.7	1.04085	1691.59	1.02736	3360.64	1.00381	2972.17	0.913207	2807.67	1.04281	3026.25	False	35	False	L	V	Nterm	False	7.47447	43.9677	0	0	0	10	8	0	0	0	18	3.8	4.2	0.4	0.962404	0.03257	1691.59	1.01559	0.0117748	3360.64	0.978008	0.0648006	2807.67		True
L35I	1.15119	12	1091.07	0.897447	1557.37	0.990726	1854.34	1.00435	1073.6	1.07823	1932.99	1.07541	1441.93	0.984921	1732.23	0.98946	1523.29	False	35	False	L	I	Nterm	False	7.47447	43.9677	0	0	0	10	8	0	0	0	18	3.8	4.5	0.7	1.01093	0.0524415	1073.6	1.07682	0.00140866	1932.99	0.987191	0.00226948	1523.29		False
L35L	1.07514	22	2157.21	1.04918	2731.01	0.998309	3497.23	1.05698	2222.09	1.03379	2644.33	1.05857	3038.81	0.974821	2512.13	1.1004	3580.74	False	35	True	L	L	Nterm	False	7.47447	43.9677	0	0	0	10	8	0	0	0	18	3.8	3.8	0	1.0449	0.0164562	2157.21	1.04618	0.0123889	2644.33	1.03761	0.0627883	2512.13		False
L35M	1.01867	9	610.051	1.0227	764.903	1.16529	1188.19	1.12121	522.63	1.0792	673.636	1.07634	801.862	1.15994	770.764	1.13925	871.978	False	35	False	L	M	Nterm	False	7.47447	43.9677	0	0	0	10	8	0	0	0	18	3.8	1.9	-1.9	1.08197	0.0365167	522.63	1.07777	0.00143215	673.636	1.14959	0.0103425	770.764		False
L35F	0.897597	23	1741.57	1.00307	2012.91	1.01018	2526.68	1.08716	1386.62	1.07929	2289.72	1.02933	2713.51	1.0163	2385.53	1.02584	2405.91	False	35	False	L	F	Nterm	False	7.47447	43.9677	0	0	0	10	8	0	0	0	18	3.8	2.8	-1	0.999502	0.0389386	1386.62	1.05431	0.0249789	2289.72	1.02107	0.0047701	2385.53		False
L35Y	0.937396	8	456.262	0.914368	527.098	0.960943	638.705	1.06762	262.546	1.01109	486.244	0.989793	607.112	1.11192	467.606	0.980671	501.368	False	35	False	L	Y	Nterm	False	7.47447	43.9677	0	0	0	10	8	0	0	0	18	3.8	-1.3	-5.1	0.970081	0.0338731	262.546	1.00044	0.0106505	486.244	1.0463	0.0656259	467.606		False
L35W	0.996766	12	1078.1	0.852925	1332.91	1.0676	1520.72	0.929342	784.301	1.02988	1258.94	1.00633	1274.9	0.94547	1205.03	0.958578	1660.42	False	35	False	L	W	Nterm	False	7.47447	43.9677	0	0	0	10	8	0	0	0	18	3.8	-0.9	-4.7	0.961657	0.0459371	784.301	1.0181	0.0117773	1258.94	0.952024	0.00655407	1205.03		False
L35S	0.97761	17	1726.9	0.972705	2120.81	0.852379	2351.05	0.986316	1385.85	0.990928	2033.57	1.06559	2093.59	1.05297	2168.24	1.00862	2315.41	False	35	False	L	S	Nterm	False	7.47447	43.9677	0	0	0	10	8	0	0	0	18	3.8	-0.8	-4.6	0.947252	0.0317495	1385.85	1.02826	0.0373302	2033.57	1.0308	0.0221746	2168.24		False
L35T	1.07396	15	952.97	0.996169	1594.29	0.976701	1791.39	1.06514	1082.95	0.881509	1289.89	0.981291	1719.78	0.828127	1136.11	1.06922	1344.23	False	35	False	L	T	Nterm	False	7.47447	43.9677	0	0	0	10	8	0	0	0	18	3.8	-0.7	-4.5	1.02799	0.024386	952.97	0.9314	0.0498914	1289.89	0.948675	0.120548	1136.11		False
L35N	0.933984	6	375.013	0.726864	541.353	0.887928	610.323	0.822086	219.501	0.985116	484.62	0.86447	652.585	0.879696	504.525	1.0419	591.345	False	35	False	L	N	Nterm	False	7.47447	43.9677	0	0	0	10	8	0	0	0	18	3.8	-3.5	-7.3	0.842716	0.044927	219.501	0.924793	0.0603229	484.62	0.960796	0.0810994	504.525		False
L35Q	0.902862	3	128.546	0.80963	167.759	0.740079	130.614	0.744231	182.11	0.956325	184.869	0.925324	126.15	0.625782	157.496	1.07019	255.365	False	35	False	L	Q	Nterm	False	7.47447	43.9677	0	0	0	10	8	0	0	0	18	3.8	-3.5	-7.3	0.799201	0.0380478	128.546	0.940825	0.0155008	184.869	0.847988	0.222206	157.496		False
L35C	0.756819	12	1131.49	0.696884	1659.34	0.679144	1649.47	0.776816	1303.82	0.908561	1753.72	0.907153	2068.75	0.979803	1669.84	0.976032	2116.38	False	35	False	L	C	Nterm	False	7.47447	43.9677	0	0	0	10	8	0	0	0	18	3.8	2.5	-1.3	0.727416	0.0233938	1131.49	0.907857	0.000704146	1753.72	0.977917	0.00188542	1669.84		False
L35G	0.912603	13	892.909	0.994964	1838.8	0.785276	1837.5	0.918801	1172.55	0.95483	1386.26	0.914213	1739.29	1.07726	2274.99	1.0074	1678.66	False	35	False	L	G	Nterm	False	7.47447	43.9677	0	0	0	10	8	0	0	0	18	3.8	-0.4	-4.2	0.902911	0.0434531	892.909	0.934521	0.0203085	1386.26	1.04233	0.0349293	1678.66		False
L35P	0.955658	16	2051.85	1.08243	2894.44	1.02034	3386.55	0.936084	1842.11	1.08647	3156.18	0.981068	2661.79	1.04236	2963.63	1.09583	3096.81	False	35	False	L	P	Nterm	False	7.47447	43.9677	0	0	0	10	8	0	0	0	18	3.8	-1.6	-5.4	0.998629	0.0332322	1842.11	1.03377	0.0526986	3156.18	1.06909	0.0267357	2963.63		False
L35R	0.975171	19	1528.2	0.902053	2235.74	0.945722	2432.13	0.970161	1698.63	1.04731	2586.36	1.00542	2611.51	1.08347	2241.94	1.05163	2761.29	False	35	False	L	R	Nterm	False	7.47447	43.9677	0	0	0	10	8	0	0	0	18	3.8	-4.5	-8.3	0.948277	0.0166967	1528.2	1.02636	0.0209437	2586.36	1.06755	0.0159161	2241.94		True
L35H	0.971556	7	1119.6	0.867576	1036.58	0.91282	1236.79	0.977174	837.537	0.930026	1200.11	1.03418	1502.27	0.771309	917.333	1.00384	1118.56	False	35	False	L	H	Nterm	False	7.47447	43.9677	0	0	0	10	8	0	0	0	18	3.8	-3.2	-7	0.932282	0.0260183	837.537	0.982104	0.0520782	1200.11	0.887577	0.116267	917.333		False
L35K	0.868518	6	319.952	0.882338	540.003	0.781335	475.412	0.892897	445.879	0.751877	541.804	0.78403	448.74	1.09995	742.871	0.880237	564.114	False	35	False	L	K	Nterm	False	7.47447	43.9677	0	0	0	10	8	0	0	0	18	3.8	-3.9	-7.7	0.856272	0.0254729	319.952	0.767954	0.0160761	541.804	0.990095	0.109858	564.114		False
L35D	0.887451	4	190.107	0.855941	261.753	0.962201	228.966	0.989	202.021	0.878661	268.225	0.687158	289.509	0.906403	431.349	0.748842	341.063	False	35	False	L	D	Nterm	False	7.47447	43.9677	0	0	0	10	8	0	0	0	18	3.8	-3.5	-7.3	0.923648	0.0311603	190.107	0.78291	0.0957514	268.225	0.827623	0.0787801	341.063		False
L35E	0.654253	8	607.152	0.666693	1172.39	0.84	997.601	0.73971	990.841	0.738558	1171.6	0.732522	1188.07	0.926446	1060.65	0.90027	1278.75	False	35	False	L	E	Nterm	False	7.47447	43.9677	0	0	0	10	8	0	0	0	18	3.8	-3.5	-7.3	0.725164	0.0426674	607.152	0.73554	0.00301805	1171.6	0.913358	0.0130881	1060.65		False
L35*	0.0842987	9	1219.26	-0.00545482	910.693	0.22119	1848.77	0.258155	1118.3	0.0509501	1466.47	0.0833262	2039.41	0.333954	1952.52	0.171626	1773.24	True	35	False	L	*	Nterm	False	7.47447	43.9677	0	0	0	10	8	0	0	0	18	3.8			0.139547	0.0611088	910.693	0.0671381	0.016188	1466.47	0.25279	0.0811641	1773.24		False
L36A	0.868847	2	295.467	1.25183	453.992	1.06622	278.193	1.04285	185.93	1.16178	261.815	1.1115	286.121	0.798615	307.894	1.15884	224.659	False	36	False	L	A	Nterm	False	4.33346	41.8605	0	0	0	13	7	0	0	1	21	3.8	1.8	-2	1.05744	0.0783399	185.93	1.13664	0.0251371	261.815	0.978728	0.180113	224.659		False
L36V	0.947865	4	361.178	1.13374	721.446	1.01124	428.967	1.01277	334.701	1.01515	460.952	0.900907	473.652	0.967068	423.004	0.988576	538.999	False	36	False	L	V	Nterm	False	4.33346	41.8605	0	0	0	13	7	0	0	1	21	3.8	4.2	0.4	1.0264	0.038842	334.701	0.95803	0.0571225	460.952	0.977822	0.0107542	423.004		False
L36I	0.780395	2	47.1494	0.599911	138.99	0.641205	128.445	0.7807	43.481	0.730082	114.283	1.12225	242.807	1.12128	108.227	1.13664	91.1396	False	36	False	L	I	Nterm	False	4.33346	41.8605	0	0	0	13	7	0	0	1	21	3.8	4.5	0.7	0.700553	0.0469481	43.481	0.926165	0.196083	114.283	1.12896	0.00767897	91.1396		False
L36L	0.628918	7	451.485	0.9547	583.979	0.992305	599.845	0.953627	238.752	0.959833	423.801	0.737911	421.204	0.963968	409.174	1.02785	534.934	False	36	True	L	L	Nterm	False	4.33346	41.8605	0	0	0	13	7	0	0	1	21	3.8	3.8	0	0.882388	0.0849671	238.752	0.848872	0.110961	423.801	0.99591	0.0319422	409.174		False
L36M	1.06187	5	177.746	0.915558	200.987	0.967167	402.708	1.12798	130.536	1.1358	291.673	1.15291	168.561	0.926769	237.427	1.07976	352.604	False	36	False	L	M	Nterm	False	4.33346	41.8605	0	0	0	13	7	0	0	1	21	3.8	1.9	-1.9	1.01815	0.0475215	130.536	1.14435	0.00855538	291.673	1.00327	0.076497	237.427		False
L36F	0.936738	5	775.417	0.912279	777.659	0.917923	893.591	0.98313	528.406	0.988074	1096.22	0.991578	900.006	1.00645	666.553	0.974398	978.866	False	36	False	L	F	Nterm	False	4.33346	41.8605	0	0	0	13	7	0	0	1	21	3.8	2.8	-1	0.937517	0.0160779	528.406	0.989826	0.00175191	1096.22	0.990423	0.0160243	666.553		False
L36Y	0.983639	5	57768.3	1.01366	64757.5	0.996704	80024.8	1.01545	53187.4	0.984823	72250.9	0.999673	87793	0.86622	57605.1	0.955345	79978.1	False	36	False	L	Y	Nterm	False	4.33346	41.8605	0	0	0	13	7	0	0	1	21	3.8	-1.3	-5.1	1.00236	0.00753508	53187.4	0.992248	0.00742529	72250.9	0.910782	0.0445624	57605.1		False
L36W		0	0		0		0		0		0		0		0		0	False	36	False	L	W	Nterm	False	4.33346	41.8605	0	0	0	13	7	0	0	1	21	3.8	-0.9	-4.7			0			0			0		False
L36S	1.04707	2	283.891	1.00699	406.93	1.05032	440.821	1.05708	417.274	0.999816	514.898	1.13304	507.755	1.12337	434.2	1.03844	640.747	False	36	False	L	S	Nterm	False	4.33346	41.8605	0	0	0	13	7	0	0	1	21	3.8	-0.8	-4.6	1.04036	0.0113188	283.891	1.06643	0.0666103	514.898	1.0809	0.0424652	434.2		False
L36T	0.730849	2	164.318	0.568371	150.557	0.582094	291.91	0.418642	124.721	0.534712	398.169	0.703248	348.954	0.873838	194.97	0.421733	299.682	False	36	False	L	T	Nterm	False	4.33346	41.8605	0	0	0	13	7	0	0	1	21	3.8	-0.7	-4.5	0.574989	0.0637907	124.721	0.61898	0.0842678	398.169	0.647786	0.226052	194.97		False
L36N	0.747034	2	63.7838	0.89671	187.788	0.693921	242.791	0.830674	104.722	0.921752	93.0465	0.915769	180.53	1.01533	158.21	0.756195	132.876	False	36	False	L	N	Nterm	False	4.33346	41.8605	0	0	0	13	7	0	0	1	21	3.8	-3.5	-7.3	0.792085	0.0448157	63.7838	0.918761	0.00299138	93.0465	0.885765	0.12957	132.876		False
L36Q	0.973232	1	109.042	1.02017	177.107	0.984831	165.558	0.931335	116.613	0.922698	213.231	1.16106	158.582	0.954097	106.162	0.923126	197.976	False	36	False	L	Q	Nterm	False	4.33346	41.8605	0	0	0	13	7	0	0	1	21	3.8	-3.5	-7.3	0.977392	0.0183121	109.042	1.04188	0.119182	213.231	0.938611	0.0154855	106.162		False
L36C	0.796707	4	188.64	0.941298	257.429	0.735321	305.673	0.921672	213.416	0.847002	288.806	0.876988	267.265	1.04874	306.986	0.834986	184.652	False	36	False	L	C	Nterm	False	4.33346	41.8605	0	0	0	13	7	0	0	1	21	3.8	2.5	-1.3	0.848749	0.0495458	188.64	0.861995	0.0149933	288.806	0.941864	0.106878	184.652		False
L36G	0.833247	4	324.661	0.681831	294.184	0.971792	626.972	1.07859	284.072	0.859882	379.328	0.953274	488.801	0.865665	445.088	0.923759	457.058	False	36	False	L	G	Nterm	False	4.33346	41.8605	0	0	0	13	7	0	0	1	21	3.8	-0.4	-4.2	0.891364	0.0860244	284.072	0.906578	0.0466959	379.328	0.894712	0.029047	445.088		False
L36P	0.883162	2	357.85	1.06134	457.28	0.934163	519.511	0.920556	453.867	0.973634	633.127	0.982004	500.899	0.96857	437.988	0.733807	478.874	False	36	False	L	P	Nterm	False	4.33346	41.8605	0	0	0	13	7	0	0	1	21	3.8	-1.6	-5.4	0.949806	0.0387107	357.85	0.977819	0.00418489	633.127	0.851189	0.117382	437.988	VUS	False
L36R	1.16304	2	256.699	0.922077	310.617	1.12103	389.247	0.896675	223.625	1.13126	390.103	1.10455	411.309	1.00999	364.693	1.13069	503.259	False	36	False	L	R	Nterm	False	4.33346	41.8605	0	0	0	13	7	0	0	1	21	3.8	-4.5	-8.3	1.02571	0.0679061	223.625	1.11791	0.0133536	390.103	1.07034	0.0603503	364.693		False
L36H		0	0		0		0		0		0		0		0		0	False	36	False	L	H	Nterm	False	4.33346	41.8605	0	0	0	13	7	0	0	1	21	3.8	-3.2	-7			0			0			0		False
L36K	0.738782	2	57.9289	0.972597	216.717	1.10299	291.122	0.704866	69.7874	1.19365	183.118	1.14082	246.437	0.968492	220.919	1.09705	344.024	False	36	False	L	K	Nterm	False	4.33346	41.8605	0	0	0	13	7	0	0	1	21	3.8	-3.9	-7.7	0.879809	0.0952686	57.9289	1.16723	0.0264152	183.118	1.03277	0.064279	220.919		False
L36D	0.734119	2	142.266	0.810322	261.604	0.881598	368.449	1.03191	343.308	0.801597	308.299	1.03162	306.835	0.908078	254.035	1.07641	351.716	False	36	False	L	D	Nterm	False	4.33346	41.8605	0	0	0	13	7	0	0	1	21	3.8	-3.5	-7.3	0.864488	0.0634125	142.266	0.916608	0.115011	308.299	0.992246	0.0841677	254.035		False
L36E	0.20607	2	6.01151	0.764568	100.921	0.562945	52.5592	0.513387	44.0125	0.300515	54.7534	0.779904	14.3722	0.462177	39.8717	0.986137	100.291	False	36	False	L	E	Nterm	False	4.33346	41.8605	0	0	0	13	7	0	0	1	21	3.8	-3.5	-7.3	0.511742	0.115463	6.01151	0.54021	0.239695	54.7534	0.724157	0.26198	39.8717		False
L36*	-0.0372354	2	142.776	-0.0482895	125.962	-0.0813919	240.612	-0.182906	83.4103	0.215362	106.098	-0.0115785	155.059	-0.0929286	199.74	0.185323	177.793	True	36	False	L	*	Nterm	False	4.33346	41.8605	0	0	0	13	7	0	0	1	21	3.8			-0.0874557	0.0331707	83.4103	0.101892	0.11347	106.098	0.0461971	0.139126	177.793		False
A37A	0.969771	2	37.6437	1.11078	112.635	1.07906	145.379	0.945222	79.3283	0.773008	99.2346	0.937151	121.977	0.89851	101.499	0.791968	99.9456	False	37	True	A	A	Nterm	False	5.79623	41.5264	0	0	0	17	10	0	0	0	27	1.8	1.8	0	1.02621	0.0405054	37.6437	0.85508	0.0820717	99.2346	0.845239	0.0532707	99.9456		False
A37V	0.49168	5	221.193	0.984445	514.915	0.597752	467.561	0.373275	202.472	0.647086	290.078	0.444572	311.463	0.840784	511.831	0.538604	351.646	False	37	False	A	V	Nterm	False	5.79623	41.5264	0	0	0	17	10	0	0	0	27	1.8	4.2	2.4	0.611788	0.132409	202.472	0.545829	0.101257	290.078	0.689694	0.15109	351.646		False
A37I	1.00319	3	48.8127	1.13484	163.276	0.93627	174.15	0.584158	21.4027	1.04585	88.9583	1.00807	90.2318	0.999421	98.7805	0.930428	98.6528	False	37	False	A	I	Nterm	False	5.79623	41.5264	0	0	0	17	10	0	0	0	27	1.8	4.5	2.7	0.914615	0.117621	21.4027	1.02696	0.0188947	88.9583	0.964925	0.0344966	98.6528		False
A37L	1.00301	6	621.17	0.817754	916.055	0.964336	995.993	1.02334	451.889	0.951666	859.741	0.864511	1077.76	0.861038	777.99	0.995748	1102.08	False	37	False	A	L	Nterm	False	5.79623	41.5264	0	0	0	17	10	0	0	0	27	1.8	3.8	2	0.952111	0.0464277	451.889	0.908088	0.0435773	859.741	0.928393	0.0673547	777.99		False
A37M		0	0		0		0		0		0		0		0		0	False	37	False	A	M	Nterm	False	5.79623	41.5264	0	0	0	17	10	0	0	0	27	1.8	1.9	0.1			0			0			0		False
A37F	1.01862	7	844.537	0.929479	1056.56	1.04503	1576.71	0.978737	896.884	1.16455	833.339	1.07104	1479.68	1.02843	1204.44	1.03993	1261.68	False	37	False	A	F	Nterm	False	5.79623	41.5264	0	0	0	17	10	0	0	0	27	1.8	2.8	1	0.992965	0.0251682	844.537	1.11779	0.0467538	833.339	1.03418	0.00574718	1204.44		False
A37Y	0.947451	1	49.3536	0.822196	15.109	0.966973	53.0736	1.09484	29.817	0.920169	17.3235	0.237462	9.71027	0.854504	19.7696	1.22817	63.2247	False	37	False	A	Y	Nterm	False	5.79623	41.5264	0	0	0	17	10	0	0	0	27	1.8	-1.3	-3.1	0.957865	0.055797	15.109	0.578815	0.341354	17.3235	1.04134	0.186833	19.7696		False
A37W	-3.3732	1	0	0.790642	39.415	0.431211	42.1654	0.885267	22.3648	0.167862	27.58	-0.403607	19.6483	0.382431	17.4815	0.44502	7.6434	False	37	False	A	W	Nterm	False	5.79623	41.5264	0	0	0	17	10	0	0	0	27	1.8	-0.9	-2.7	-0.31652	1.02358	0	-0.117872	0.285735	27.58	0.413726	0.0312946	7.6434		False
A37S	0.826787	7	667.635	1.03467	1005.43	0.967564	1539.83	0.985569	956.83	1.05525	1015.06	0.997617	838.218	0.99691	812.8	0.987554	1232.7	False	37	False	A	S	Nterm	False	5.79623	41.5264	0	0	0	17	10	0	0	0	27	1.8	-0.8	-2.6	0.953648	0.0446011	667.635	1.02644	0.0288186	1015.06	0.992232	0.00467814	812.8		False
A37T	0.968892	7	288.313	0.827496	717.685	0.823495	745.706	0.858901	428.131	1.0247	564.719	0.957293	437.875	0.867121	779.824	1.0139	790.718	False	37	False	A	T	Nterm	False	5.79623	41.5264	0	0	0	17	10	0	0	0	27	1.8	-0.7	-2.5	0.869696	0.0339998	288.313	0.990995	0.0337023	564.719	0.94051	0.0733888	779.824		False
A37N	0.899878	7	315.821	0.987171	508.896	1.01498	538.594	1.09025	418.951	0.935229	335.054	0.912722	490.097	1.08123	327.409	1.13243	534.073	False	37	False	A	N	Nterm	False	5.79623	41.5264	0	0	0	17	10	0	0	0	27	1.8	-3.5	-5.3	0.99807	0.039311	315.821	0.923976	0.0112536	335.054	1.10683	0.0256004	327.409		False
A37Q	1.14879	1	232.57	0.905362	272.368	0.951055	442.543	0.841512	259.65	0.894624	137.847	0.990378	401.766	0.99861	275.804	0.952815	186.313	False	37	False	A	Q	Nterm	False	5.79623	41.5264	0	0	0	17	10	0	0	0	27	1.8	-3.5	-5.3	0.961679	0.0662909	232.57	0.942501	0.0478766	137.847	0.975713	0.0228974	186.313		False
A37C	0.39894	2	150.191	0.711077	243.013	0.627674	237.645	-3.03738	0	0.791543	285.15	0.687012	227.722	0.701407	132.264	1.02018	275.441	False	37	False	A	C	Nterm	False	5.79623	41.5264	0	0	0	17	10	0	0	0	27	1.8	2.5	0.7	-0.324922	0.906556	0	0.739278	0.0522655	285.15	0.860794	0.159387	132.264		False
A37G	0.858335	5	360.282	0.992887	567.168	0.978422	752.796	0.902681	352.868	1.04434	502.345	1.02277	678.891	0.984045	533.742	1.03339	743.186	False	37	False	A	G	Nterm	False	5.79623	41.5264	0	0	0	17	10	0	0	0	27	1.8	-0.4	-2.2	0.933081	0.0318114	352.868	1.03355	0.0107846	502.345	1.00872	0.0246726	533.742		False
A37P	0.459621	3	329.563	0.857046	293.713	0.891456	291.091	0.943162	324.997	1.03936	323.384	1.03757	409.793	1.00842	244.52	0.835528	409.625	False	37	False	A	P	Nterm	False	5.79623	41.5264	0	0	0	17	10	0	0	0	27	1.8	-1.6	-3.4	0.787821	0.110822	291.091	1.03847	0.000892073	323.384	0.921976	0.0864477	244.52		False
A37R	1.24063	3	180.666	1.01532	504.768	1.05499	433.754	1.17485	241.304	1.17788	217.138	1.21469	628.984	1.01208	696.534	1.08717	409.26	False	37	False	A	R	Nterm	False	5.79623	41.5264	0	0	0	17	10	0	0	0	27	1.8	-4.5	-6.3	1.12145	0.0522303	180.666	1.19629	0.0184032	217.138	1.04963	0.0375463	409.26		False
A37H	0.703436	1	45.3312	0.997485	31.6997	0.395292	32.7489	0.730262	10.0656	0.956953	53.0664	-2.03457	0.695515	0.622924	14.1305	-0.0858998	27.1148	False	37	False	A	H	Nterm	False	5.79623	41.5264	0	0	0	17	10	0	0	0	27	1.8	-3.2	-5	0.706619	0.123186	10.0656	-0.53881	1.49576	53.0664	0.268512	0.354412	14.1305		False
A37K		0	0		0		0		0		0		0		0		0	False	37	False	A	K	Nterm	False	5.79623	41.5264	0	0	0	17	10	0	0	0	27	1.8	-3.9	-5.7			0			0			0		False
A37D	0.285394	1	673.98	0.762242	30.8866	0.970674	55.6636	1.05156	24.7237	0.402364	22.8659	0.934881	82.4958	0.823408	49.2814	1.52751	493.348	False	37	False	A	D	Nterm	False	5.79623	41.5264	0	0	0	17	10	0	0	0	27	1.8	-3.5	-5.3	0.767468	0.171859	24.7237	0.668622	0.266259	22.8659	1.17546	0.352049	49.2814		False
A37E	1.31789	2	66.3431	0.884172	62.7815	1.13673	142.414	1.04458	114.86	0.755863	65.3798	1.12772	151.67	0.616429	56.7161	0.770149	135.464	False	37	False	A	E	Nterm	False	5.79623	41.5264	0	0	0	17	10	0	0	0	27	1.8	-3.5	-5.3	1.09584	0.0905576	62.7815	0.941791	0.185928	65.3798	0.693289	0.0768603	56.7161		False
A37*	0.51004	1	48.8441	0.59323	87.3785	0.646638	21.7538	0.250103	39.7287	0.839856	60.215	0.231166	97.6422	-0.0285464	84.0332	0.399305	106.753	True	37	False	A	*	Nterm	False	5.79623	41.5264	0	0	0	17	10	0	0	0	27	1.8			0.500003	0.0879127	21.7538	0.535511	0.304345	60.215	0.185379	0.213926	84.0332		False
R38A	0.881048	7	409.124	0.883869	752.45	0.976811	754.949	0.933521	287.793	1.0369	641.342	0.985223	775.811	1.01867	670.878	0.901789	611.942	False	38	False	R	A	Nterm	False	8.55202	40.4745	0	0	0	12	10	0	0	0	22	-4.5	1.8	6.3	0.918812	0.0227806	287.793	1.01106	0.0258393	641.342	0.960228	0.058439	611.942		False
R38V	0.893183	16	1143.56	0.813108	1424.91	0.889167	1433.53	0.914262	1132.91	0.780517	1201.05	0.830141	1567.46	0.852918	1254.24	0.974815	1847.58	False	38	False	R	V	Nterm	False	8.55202	40.4745	0	0	0	12	10	0	0	0	22	-4.5	4.2	8.7	0.87743	0.0221355	1132.91	0.805329	0.0248123	1201.05	0.913867	0.0609485	1254.24		False
R38I	0.955853	7	426.209	0.907659	840.521	0.794124	655.702	0.952599	515.257	0.995366	583.569	1.00419	705.295	0.877633	771.037	1.01461	716.937	False	38	False	R	I	Nterm	False	8.55202	40.4745	0	0	0	12	10	0	0	0	22	-4.5	4.5	9	0.902559	0.0377804	426.209	0.999778	0.00441199	583.569	0.946123	0.0684905	716.937		False
R38L	0.776548	17	1108.24	0.809601	1598.46	0.742951	2014.68	0.808183	1465.58	0.934125	1686.04	0.864569	1721.75	0.954137	2004.23	0.900727	2367.36	False	38	False	R	L	Nterm	False	8.55202	40.4745	0	0	0	12	10	0	0	0	22	-4.5	3.8	8.3	0.784321	0.0157597	1108.24	0.899347	0.034778	1686.04	0.927432	0.0267051	2004.23		False
R38M	0.947354	13	1293.76	0.865574	1337.56	0.880203	1862.7	0.951725	1137.49	0.962089	1960.83	0.912993	2041.65	1.00752	1557.81	1.00518	2312.63	False	38	False	R	M	Nterm	False	8.55202	40.4745	0	0	0	12	10	0	0	0	22	-4.5	1.9	6.4	0.911214	0.0223455	1137.49	0.937541	0.0245478	1960.83	1.00635	0.00117342	1557.81		False
R38F	0.98398	4	407.802	1.0302	550.809	0.835228	788.209	0.967375	461.236	0.877411	649.013	0.850915	730.561	0.930443	936.958	0.761063	653.269	False	38	False	R	F	Nterm	False	8.55202	40.4745	0	0	0	12	10	0	0	0	22	-4.5	2.8	7.3	0.954195	0.0418231	407.802	0.864163	0.013248	649.013	0.845753	0.08469	653.269		False
R38Y	0.959761	10	2523.24	0.867331	3833.1	0.901308	3658.83	0.922765	2465.69	0.921937	3672.25	0.956621	4791.74	0.929293	4491.27	0.922533	4619.97	False	38	False	R	Y	Nterm	False	8.55202	40.4745	0	0	0	12	10	0	0	0	22	-4.5	-1.3	3.2	0.912791	0.0193737	2465.69	0.939279	0.0173418	3672.25	0.925913	0.00338016	4491.27		False
R38W	1.00237	8	953.133	0.987484	1471.66	1.01066	1515.32	0.87367	1172.31	1.03382	1193.57	1.05396	1431.4	0.955829	1544.98	1.06745	1559.4	False	38	False	R	W	Nterm	False	8.55202	40.4745	0	0	0	12	10	0	0	0	22	-4.5	-0.9	3.6	0.968546	0.0319864	953.133	1.04389	0.0100694	1193.57	1.01164	0.0558107	1544.98		True
R38S	0.838018	12	727.076	0.949111	998.447	0.922292	1302.68	1.01267	690.081	0.976321	1005.66	1.07425	1763.03	0.978206	1346.42	0.951004	1461.22	False	38	False	R	S	Nterm	False	8.55202	40.4745	0	0	0	12	10	0	0	0	22	-4.5	-0.8	3.7	0.930522	0.0361913	690.081	1.02528	0.0489638	1005.66	0.964605	0.0136008	1346.42		False
R38T	0.981271	3	168.33	0.993089	353.511	0.933317	335.295	0.941201	208.657	1.04808	315.314	0.990732	364.336	1.14065	287.073	0.996632	409.599	False	38	False	R	T	Nterm	False	8.55202	40.4745	0	0	0	12	10	0	0	0	22	-4.5	-0.7	3.8	0.962219	0.0146998	168.33	1.01941	0.0286759	315.314	1.06864	0.0720085	287.073		False
R38N	1.03853	4	652.94	0.908554	676.003	1.06204	737.214	1.06178	547.267	1.04497	758.549	1.09106	730.332	1.08365	877.524	1.00131	1045.58	False	38	False	R	N	Nterm	False	8.55202	40.4745	0	0	0	12	10	0	0	0	22	-4.5	-3.5	1	1.01773	0.0368058	547.267	1.06802	0.0230424	758.549	1.04248	0.0411694	877.524		False
R38Q	1.18778	7	805.152	0.963989	1074.78	1.01333	1195.76	1.02199	594.192	1.22462	1077.76	0.94298	1183.17	1.10255	1136.62	1.04297	1554.69	False	38	False	R	Q	Nterm	False	8.55202	40.4745	0	0	0	12	10	0	0	0	22	-4.5	-3.5	1	1.04677	0.0487064	594.192	1.0838	0.14082	1077.76	1.07276	0.0297937	1136.62	likely_benign	False
R38C	0.816212	9	932.545	0.803038	1278.06	0.738916	1157.73	0.78553	898.975	0.818806	1124.73	0.819892	1558.37	0.941316	1221.41	0.865511	1688.13	False	38	False	R	C	Nterm	False	8.55202	40.4745	0	0	0	12	10	0	0	0	22	-4.5	2.5	7	0.785924	0.0168824	898.975	0.819349	0.000543224	1124.73	0.903414	0.0379024	1221.41		False
R38G	0.583874	11	1264.33	0.450794	1873.89	0.699709	1583.57	0.939236	942.841	0.575721	2044.49	0.413199	2550.23	0.930536	1349.64	0.731217	1455.97	False	38	False	R	G	Nterm	False	8.55202	40.4745	0	0	0	12	10	0	0	0	22	-4.5	-0.4	4.1	0.668403	0.103614	942.841	0.49446	0.0812609	2044.49	0.830877	0.0996592	1349.64		False
R38P	0.80048	8	462.971	0.926669	819.601	0.824938	755.265	0.869135	629.614	0.690745	665.427	0.761921	866.022	1.01828	905.53	0.824565	776.513	False	38	False	R	P	Nterm	False	8.55202	40.4745	0	0	0	12	10	0	0	0	22	-4.5	-1.6	2.9	0.855305	0.0277067	462.971	0.726333	0.0355881	665.427	0.921422	0.096857	776.513		False
R38R	0.985764	10	611.219	1.02607	1243.6	1.0206	1155.27	1.09067	741.34	1.02189	872.054	1.00222	1028.22	0.967431	1152.61	1.04152	1090.88	False	38	True	R	R	Nterm	False	8.55202	40.4745	0	0	0	12	10	0	0	0	22	-4.5	-4.5	0	1.03078	0.0218688	611.219	1.01205	0.0098375	872.054	1.00448	0.0370442	1090.88		False
R38H	0.77343	4	739.65	0.903298	1171.33	0.967736	1070.45	1.06418	716.397	0.963422	818.789	1.04691	1261.12	1.04389	894.002	1.02754	1098.6	False	38	False	R	H	Nterm	False	8.55202	40.4745	0	0	0	12	10	0	0	0	22	-4.5	-3.2	1.3	0.92716	0.0609798	716.397	1.00517	0.0417434	818.789	1.03572	0.00817329	894.002		False
R38K	0.707789	3	143.542	0.859869	134.576	0.896288	47.4488	0.814649	86.598	0.813697	243.013	0.894509	161.446	0.960901	183.105	0.930642	139.224	False	38	False	R	K	Nterm	False	8.55202	40.4745	0	0	0	12	10	0	0	0	22	-4.5	-3.9	0.6	0.819649	0.0408545	47.4488	0.854103	0.0404064	243.013	0.945772	0.0151295	139.224		False
R38D	0.676495	3	392.449	0.885583	642.842	0.810947	598.952	0.817198	394.109	0.809643	590.14	0.812178	770.35	0.809986	600.202	0.899537	682.309	False	38	False	R	D	Nterm	False	8.55202	40.4745	0	0	0	12	10	0	0	0	22	-4.5	-3.5	1	0.797556	0.0437508	392.449	0.81091	0.00126768	590.14	0.854762	0.0447754	600.202		False
R38E	0.861574	7	378.76	0.923085	636.301	0.937698	614.44	0.87491	513.37	0.905576	586.744	0.922503	684.602	1.1078	575.767	1.10324	503.217	False	38	False	R	E	Nterm	False	8.55202	40.4745	0	0	0	12	10	0	0	0	22	-4.5	-3.5	1	0.899317	0.0183899	378.76	0.91404	0.00846396	586.744	1.10552	0.00227671	503.217		False
R38*	0.0483247	6	914.842	0.137922	1067.31	-0.024447	1161.17	0.0641748	604.683	0.267199	1135.68	-0.0296494	1156.5	0.184617	912.089	0.123268	1638.39	True	38	False	R	*	Nterm	False	8.55202	40.4745	0	0	0	12	10	0	0	0	22	-4.5			0.0564935	0.0333012	604.683	0.118775	0.148424	1135.68	0.153942	0.0306746	912.089		False
A39A	1.04205	2	409.214	0.899564	1156.84	1.10759	909.351	1.10166	380.294	1.17633	745.182	1.16834	913.92	1.1574	840.084	0.951103	916.457	False	39	True	A	A	TM1	True	9.84736	37.9312	0	0	0	13	9	0	0	0	22	1.8	1.8	0	1.03771	0.0483695	380.294	1.17233	0.00399589	745.182	1.05425	0.103147	840.084		False
A39V	1.12032	18	1461.04	1.05574	2063.44	1.00091	2531.92	0.923073	1271.01	0.95366	2087.99	0.952098	2170.55	0.985716	1824.96	1.05916	2244.86	False	39	False	A	V	TM1	True	9.84736	37.9312	0	0	0	13	9	0	0	0	22	1.8	4.2	2.4	1.02501	0.0418331	1271.01	0.952879	0.000781096	2087.99	1.02244	0.0367224	1824.96		False
A39I	0.766122	10	617.947	0.985284	982.489	0.854571	659.056	0.989557	495.255	0.931982	547.71	0.922521	769.389	0.918491	761.118	0.839387	824.101	False	39	False	A	I	TM1	True	9.84736	37.9312	0	0	0	13	9	0	0	0	22	1.8	4.5	2.7	0.898883	0.0542188	495.255	0.927251	0.00473075	547.71	0.878939	0.0395518	761.118		False
A39L	1.00535	23	3305.59	1.03729	4115.59	0.96637	4540.59	1.01	3078.04	1.00924	4152.21	0.952575	4987.09	0.980421	3864.15	0.879437	4846	False	39	False	A	L	TM1	True	9.84736	37.9312	0	0	0	13	9	0	0	0	22	1.8	3.8	2	1.00475	0.0146062	3078.04	0.980905	0.0283309	4152.21	0.929929	0.0504921	3864.15		False
A39M	0.978785	3	82.0907	0.595112	161.905	1.06426	121.167	1.16046	86.6363	0.996401	225.984	1.1498	40.9054	0.803055	107.328	1.14238	74.41	False	39	False	A	M	TM1	True	9.84736	37.9312	0	0	0	13	9	0	0	0	22	1.8	1.9	0.1	0.949655	0.123869	82.0907	1.0731	0.0767001	225.984	0.972717	0.169663	74.41		False
A39F	0.987094	14	1040.83	1.11564	1522.39	1.08315	1602.28	1.00961	1186.01	1.05135	1488.58	1.06986	1504.36	1.01712	1427.43	1.10911	1741.81	False	39	False	A	F	TM1	True	9.84736	37.9312	0	0	0	13	9	0	0	0	22	1.8	2.8	1	1.04887	0.0302643	1040.83	1.0606	0.00925493	1488.58	1.06312	0.0459929	1427.43		False
A39Y	0.988206	8	664.01	0.928146	896.874	0.860952	918.052	0.878294	727.696	0.909146	843.536	0.913883	586.474	0.958856	929.814	0.82282	1015.62	False	39	False	A	Y	TM1	True	9.84736	37.9312	0	0	0	13	9	0	0	0	22	1.8	-1.3	-3.1	0.9139	0.028571	664.01	0.911514	0.00236856	843.536	0.890838	0.068018	929.814		False
A39W	1.08938	10	687.872	0.980103	784.608	1.02532	1229.6	1.01439	829.214	1.20276	1277.67	1.11281	1228.66	1.08211	954.437	1.0947	1243.9	False	39	False	A	W	TM1	True	9.84736	37.9312	0	0	0	13	9	0	0	0	22	1.8	-0.9	-2.7	1.0273	0.022826	687.872	1.15779	0.0449787	1277.67	1.0884	0.0062934	954.437		False
A39S	0.727411	21	1640.23	0.827613	2359.71	0.798493	2305.04	0.792206	1461.9	0.879641	2570.72	0.896338	3059.9	1.00096	2171.21	0.893625	2946.34	False	39	False	A	S	TM1	True	9.84736	37.9312	0	0	0	13	9	0	0	0	22	1.8	-0.8	-2.6	0.786431	0.0211307	1461.9	0.88799	0.00834857	2570.72	0.947294	0.0536691	2171.21		False
A39T	0.90915	8	438.598	0.870771	625.811	0.882749	794.156	0.87639	475.702	0.930828	663.407	0.913817	745.586	0.831266	577.339	0.894634	1010.86	False	39	False	A	T	TM1	True	9.84736	37.9312	0	0	0	13	9	0	0	0	22	1.8	-0.7	-2.5	0.884765	0.00848848	438.598	0.922323	0.0085056	663.407	0.86295	0.0316837	577.339		False
A39N	0.593966	4	483.702	0.345307	548.839	0.632654	653.839	0.546387	503.626	0.688902	578.093	0.681298	703.095	0.956036	596.784	0.946421	814.245	False	39	False	A	N	TM1	True	9.84736	37.9312	0	0	0	13	9	0	0	0	22	1.8	-3.5	-5.3	0.529579	0.0639068	483.702	0.6851	0.00380178	578.093	0.951229	0.00480738	596.784		False
A39Q	0.535722	7	515.43	0.531317	900.973	0.563071	1101.55	0.500553	817.258	0.817482	1128.67	0.751644	1291.11	0.895652	1054.34	0.773306	1471.01	False	39	False	A	Q	TM1	True	9.84736	37.9312	0	0	0	13	9	0	0	0	22	1.8	-3.5	-5.3	0.532666	0.0128027	515.43	0.784563	0.0329191	1128.67	0.834479	0.061173	1054.34		False
A39C	0.986347	16	723.491	1.20149	1642.67	0.937325	1253.37	1.07983	878.157	1.05544	1008.22	1.02827	1250.15	0.996352	1398.34	1.0966	1421.65	False	39	False	A	C	TM1	True	9.84736	37.9312	0	0	0	13	9	0	0	0	22	1.8	2.5	0.7	1.05125	0.0581524	723.491	1.04186	0.013582	1008.22	1.04648	0.0501234	1398.34		False
A39G	0.739458	13	929.336	0.990754	1796.58	0.764973	1291.9	0.88199	909.474	0.884882	1313.82	0.9985	1673.92	0.919738	1535.74	0.910268	1535.54	False	39	False	A	G	TM1	True	9.84736	37.9312	0	0	0	13	9	0	0	0	22	1.8	-0.4	-2.2	0.844294	0.0578461	909.474	0.941691	0.056809	1313.82	0.915003	0.00473488	1535.54		False
A39P	0.485532	15	1395.8	0.658418	2082.29	0.576751	1595.63	0.371485	1395.95	0.652967	1593.51	0.690512	2000	0.992243	2813.47	0.996365	1990.88	False	39	False	A	P	TM1	True	9.84736	37.9312	0	0	0	13	9	0	0	0	22	1.8	-1.6	-3.4	0.523047	0.0616359	1395.8	0.671739	0.0187724	1593.51	0.994304	0.00206137	1990.88		False
A39R	0.325041	17	1393.57	0.580502	1496.65	0.383227	1928.65	0.296424	1282.78	0.761819	1705.04	0.667028	1998.31	0.94889	1781.99	0.836141	2507.72	False	39	False	A	R	TM1	True	9.84736	37.9312	0	0	0	13	9	0	0	0	22	1.8	-4.5	-6.3	0.396299	0.0640016	1282.78	0.714423	0.0473956	1705.04	0.892516	0.0563747	1781.99		False
A39H	0.979167	3	147.898	0.743722	217.236	0.744176	333.118	0.744175	136.153	0.926585	199.496	0.711571	101.761	0.344631	339.883	0.929691	308.913	False	39	False	A	H	TM1	True	9.84736	37.9312	0	0	0	13	9	0	0	0	22	1.8	-3.2	-5	0.80281	0.0587858	136.153	0.819078	0.107507	199.496	0.637161	0.29253	308.913		False
A39K	0.233971	4	151.663	0.016071	336.463	0.296522	424.516	0.39226	293.998	0.921936	388.488	0.803119	274.967	0.930357	366.672	0.790276	548.034	False	39	False	A	K	TM1	True	9.84736	37.9312	0	0	0	13	9	0	0	0	22	1.8	-3.9	-5.7	0.234706	0.0798155	151.663	0.862527	0.0594085	388.488	0.860316	0.0700405	366.672		False
A39D	0.019919	7	198.59	0.499223	568.555	0.400212	497.752	0.264201	319.169	0.750836	334.261	0.167608	463.814	1.01381	523.766	0.629444	502.604	False	39	False	A	D	TM1	True	9.84736	37.9312	0	0	0	13	9	0	0	0	22	1.8	-3.5	-5.3	0.295889	0.103839	198.59	0.459222	0.291614	334.261	0.821625	0.192182	502.604		False
A39E	0.273397	7	637.997	0.686481	763.247	0.521401	884.837	0.267758	598.908	0.634801	833.475	0.72597	837.898	0.973147	864.577	0.994635	834.671	False	39	False	A	E	TM1	True	9.84736	37.9312	0	0	0	13	9	0	0	0	22	1.8	-3.5	-5.3	0.43726	0.101969	598.908	0.680385	0.0455848	833.475	0.983891	0.0107441	834.671		False
A39*	0.034481	4	261.228	-0.115828	288.52	-0.0838419	566.933	-0.00972981	310.174	-0.0297212	236.609	0.349434	868.197	-0.0744599	371.514	0.00997135	495.799	True	39	False	A	*	TM1	True	9.84736	37.9312	0	0	0	13	9	0	0	0	22	1.8			-0.0437296	0.034254	261.228	0.159856	0.189578	236.609	-0.0322443	0.0422156	371.514		False
E40A	0.505348	4	252.271	0.385376	227.586	0.672684	407.751	0.651336	258.82	0.681281	272.251	0.82238	518.928	0.953818	316.397	0.78737	531.824	False	40	False	E	A	TM1	True	5.3648	36.5491	0	0	0	23	10	0	0	0	33	-3.5	1.8	5.3	0.553686	0.0673058	227.586	0.751831	0.0705493	272.251	0.870594	0.083224	316.397		False
E40V	0.730363	11	1111.76	0.735913	2087.64	0.719743	1865.79	0.741096	971.825	0.750794	2108.77	0.823878	2283.93	1.03249	2161.48	0.95799	2058.61	False	40	False	E	V	TM1	True	5.3648	36.5491	0	0	0	23	10	0	0	0	33	-3.5	4.2	7.7	0.731779	0.00457144	971.825	0.787336	0.0365419	2108.77	0.995239	0.0372484	2058.61		False
E40I	1.0939	5	772.702	0.909276	555.091	1.10136	1280.32	1.19237	902.438	0.899308	793.993	0.947846	822.707	0.326089	630.273	0.995549	819.108	False	40	False	E	I	TM1	True	5.3648	36.5491	0	0	0	23	10	0	0	0	33	-3.5	4.5	8	1.07423	0.0593651	555.091	0.923577	0.0242688	793.993	0.660819	0.33473	630.273		False
E40L	0.928356	8	793.665	0.758163	820.345	0.838003	1007.98	0.887073	440.568	0.864775	674.279	0.755176	775.302	0.854447	895.707	0.992047	988.561	False	40	False	E	L	TM1	True	5.3648	36.5491	0	0	0	23	10	0	0	0	33	-3.5	3.8	7.3	0.852899	0.0365815	440.568	0.809976	0.0547995	674.279	0.923247	0.0687999	895.707		False
E40M	0.89745	3	220.507	0.872356	304.574	0.993318	469.7	0.874295	184.549	1.06163	291.536	1.00328	530.536	0.931441	162.563	1.02857	420.208	False	40	False	E	M	TM1	True	5.3648	36.5491	0	0	0	23	10	0	0	0	33	-3.5	1.9	5.4	0.909355	0.0285623	184.549	1.03246	0.0291739	291.536	0.980004	0.0485631	162.563		False
E40F	0.770254	7	762.016	0.747502	804.913	0.69046	1022.99	0.770519	819.072	0.82359	1045.11	0.722794	1153.81	0.913826	836.865	0.931311	1043.18	False	40	False	E	F	TM1	True	5.3648	36.5491	0	0	0	23	10	0	0	0	33	-3.5	2.8	6.3	0.744684	0.0188624	762.016	0.773192	0.0503977	1045.11	0.922568	0.00874246	836.865		False
E40Y	0.833107	6	12195.8	0.806077	15875.6	0.845018	18348.3	0.843342	12421.2	0.938041	15424.7	0.890171	16996.3	0.860799	14150.4	0.979107	18600.5	False	40	False	E	Y	TM1	True	5.3648	36.5491	0	0	0	23	10	0	0	0	33	-3.5	-1.3	2.2	0.831886	0.00899658	12195.8	0.914106	0.0239351	15424.7	0.919953	0.0591538	14150.4		False
E40W	0.802476	5	960.275	0.797253	975.136	0.890902	1379.31	0.904065	905.108	1.0232	888.493	0.952248	1522.17	0.959695	928.255	1.07379	1343.14	False	40	False	E	W	TM1	True	5.3648	36.5491	0	0	0	23	10	0	0	0	33	-3.5	-0.9	2.6	0.848674	0.028328	905.108	0.987726	0.0354775	888.493	1.01674	0.0570472	928.255		False
E40S	0.778153	7	763.957	0.585474	919.702	0.636319	850.806	0.708741	573.539	0.77986	861.506	0.806119	1089.84	0.909966	789.685	0.920925	1197.58	False	40	False	E	S	TM1	True	5.3648	36.5491	0	0	0	23	10	0	0	0	33	-3.5	-0.8	2.7	0.677172	0.0421022	573.539	0.79299	0.0131297	861.506	0.915446	0.00547976	789.685		False
E40T	0.678377	6	568.386	0.698874	861.297	0.639621	676.125	0.647885	579.369	0.815609	585.802	0.687916	812.185	0.9094	866.041	0.941456	766.125	False	40	False	E	T	TM1	True	5.3648	36.5491	0	0	0	23	10	0	0	0	33	-3.5	-0.7	2.8	0.666189	0.0137167	568.386	0.751762	0.0638464	585.802	0.925428	0.0160281	766.125		False
E40N	0.658173	10	1290.82	0.678557	1595.48	0.588774	1546.99	0.754706	757.487	0.769349	1536.97	0.759989	1747.13	1.05297	2016.36	1.08359	1760.28	False	40	False	E	N	TM1	True	5.3648	36.5491	0	0	0	23	10	0	0	0	33	-3.5	-3.5	0	0.670052	0.0341393	757.487	0.764669	0.00468003	1536.97	1.06828	0.0153105	1760.28		False
E40Q	0.853179	4	3278.99	0.796093	3046.29	0.841477	4816.49	0.851482	3356.5	0.875961	4283.57	0.832862	3332.84	0.844251	2044.66	1.03656	4740.64	False	40	False	E	Q	TM1	True	5.3648	36.5491	0	0	0	23	10	0	0	0	33	-3.5	-3.5	0	0.835558	0.0134058	3046.29	0.854411	0.0215492	4283.57	0.940407	0.0961562	2044.66		False
E40C	0.784066	5	436.793	0.708129	510.298	0.657765	490.333	0.748609	277.769	0.806834	685.697	0.698048	615.141	0.998964	574.517	0.8969	524.393	False	40	False	E	C	TM1	True	5.3648	36.5491	0	0	0	23	10	0	0	0	33	-3.5	2.5	6	0.724642	0.0271582	277.769	0.752441	0.0543934	685.697	0.947932	0.0510319	524.393		False
E40G	0.700892	8	849.579	0.746933	980.576	0.655071	975.211	0.738891	631.863	0.804578	927.707	0.898131	932.714	1.05394	1086.3	0.997786	1114.72	False	40	False	E	G	TM1	True	5.3648	36.5491	0	0	0	23	10	0	0	0	33	-3.5	-0.4	3.1	0.710447	0.021012	631.863	0.851355	0.0467764	927.707	1.02586	0.0280763	1086.3		False
E40P	0.543302	3	165.99	0.486428	254.915	0.53807	249.151	0.69641	150.034	0.77008	344.341	0.678966	263.92	0.922697	137.832	1.07817	227.079	False	40	False	E	P	TM1	True	5.3648	36.5491	0	0	0	23	10	0	0	0	33	-3.5	-1.6	1.9	0.566052	0.0453081	150.034	0.724523	0.0455569	344.341	1.00043	0.0777368	137.832		False
E40R	0.215539	14	1104.92	0.379871	1449.84	0.368852	2041.13	0.247859	1256.46	0.640286	1807.97	0.674033	1975.17	0.931307	1594.56	0.989879	2037.75	False	40	False	E	R	TM1	True	5.3648	36.5491	0	0	0	23	10	0	0	0	33	-3.5	-4.5	-1	0.30303	0.0417688	1104.92	0.657159	0.0168731	1807.97	0.960593	0.0292864	1594.56		False
E40H	0.87713	4	249.141	0.807155	229.586	0.685833	349.724	0.927503	167.485	0.83771	582.691	0.796399	456.133	0.968576	345.515	0.732408	671.218	False	40	False	E	H	TM1	True	5.3648	36.5491	0	0	0	23	10	0	0	0	33	-3.5	-3.2	0.3	0.824405	0.0523679	167.485	0.817055	0.0206555	582.691	0.850492	0.118084	345.515		False
E40K	-0.436095	1	13.5521	-0.0158893	114.167	0.521084	40.7115	0.218371	13.7408	0.849881	25.3838	0.739353	59.9967	0.595208	58.1296	0.40196	18.7494	False	40	False	E	K	TM1	True	5.3648	36.5491	0	0	0	23	10	0	0	0	33	-3.5	-3.9	-0.4	0.0718675	0.201863	13.5521	0.794617	0.0552641	25.3838	0.498584	0.0966236	18.7494		False
E40D	0.506438	7	420.869	0.582204	700.412	0.519155	851.695	0.589539	630.61	0.572894	740.257	0.632064	1024.12	0.854588	673.596	0.814898	750.377	False	40	False	E	D	TM1	True	5.3648	36.5491	0	0	0	23	10	0	0	0	33	-3.5	-3.5	0	0.549334	0.0213068	420.869	0.602479	0.029585	740.257	0.834743	0.0198448	673.596		False
E40E		0	0		0		0		0		0		0		0		0	False	40	True	E	E	TM1	True	5.3648	36.5491	0	0	0	23	10	0	0	0	33	-3.5	-3.5	0			0			0			0		False
E40*	0.199644	6	943.069	0.251779	933.44	0.0941253	1117.95	0.32972	762.329	0.302781	1086.43	0.16318	1451.34	0.141378	706.599	0.21264	1180.92	True	40	False	E	*	TM1	True	5.3648	36.5491	0	0	0	23	10	0	0	0	33	-3.5			0.218817	0.0494146	762.329	0.232981	0.0698004	1086.43	0.177009	0.0356308	706.599		False
L41A	0.840486	7	468.628	0.776759	897.487	0.736389	1062.55	0.59793	366.066	0.623785	552.705	0.849979	1084.53	0.927834	1058.23	0.912174	831.769	False	41	False	L	A	TM1	True	9.84044	36.46	0	0	0	24	9	1	0	2	36	3.8	1.8	-2	0.737891	0.0513387	366.066	0.736882	0.113097	552.705	0.920004	0.00783026	831.769		False
L41V	1.04716	11	838.674	1.05794	1249.5	1.02772	1271.36	1.03254	824.35	1.07751	1260.34	0.922656	1378.32	1.08448	1155.88	0.943771	1383.85	False	41	False	L	V	TM1	True	9.84044	36.46	0	0	0	24	9	1	0	2	36	3.8	4.2	0.4	1.04134	0.00690645	824.35	1.00009	0.0774292	1260.34	1.01413	0.0703555	1155.88		False
L41I	1.02774	12	1196.54	1.10128	1615.61	1.07194	2049.05	1.07936	1398.09	1.16931	1565.68	1.04016	1825.69	0.907271	1611.37	0.983807	2063.47	False	41	False	L	I	TM1	True	9.84044	36.46	0	0	0	24	9	1	0	2	36	3.8	4.5	0.7	1.07008	0.0154276	1196.54	1.10474	0.0645755	1565.68	0.945539	0.038268	1611.37		False
L41L	1.04639	8	895.378	1.02165	1675.22	1.04718	1547.11	1.02042	1042.06	1.03529	1240.78	1.05646	1583.85	1.04378	1445.84	0.953081	1592.76	False	41	True	L	L	TM1	True	9.84044	36.46	0	0	0	24	9	1	0	2	36	3.8	3.8	0	1.03391	0.00743907	895.378	1.04587	0.0105828	1240.78	0.998432	0.0453505	1445.84		False
L41M	0.986838	5	337.085	1.00042	446.038	1.06671	749.639	0.962181	360.437	1.00957	649.438	0.995908	434.265	1.12965	428.988	1.07128	545.449	False	41	False	L	M	TM1	True	9.84044	36.46	0	0	0	24	9	1	0	2	36	3.8	1.9	-1.9	1.00404	0.0223392	337.085	1.00274	0.00683034	649.438	1.10046	0.0291871	428.988		False
L41F	0.830913	6	842.763	0.778796	754.817	0.795871	1190.15	0.86383	627.032	0.758347	830.607	0.803799	1055.56	0.818779	859.898	0.958255	956.373	False	41	False	L	F	TM1	True	9.84044	36.46	0	0	0	24	9	1	0	2	36	3.8	2.8	-1	0.817353	0.0189124	627.032	0.781073	0.0227262	830.607	0.888517	0.0697384	859.898		False
L41Y	0.617273	5	318.265	0.722742	567.848	0.827565	385.512	0.887822	228.937	0.844098	526.529	0.888527	418.823	1.09257	488.304	1.01678	359	False	41	False	L	Y	TM1	True	9.84044	36.46	0	0	0	24	9	1	0	2	36	3.8	-1.3	-5.1	0.76385	0.0595842	228.937	0.866312	0.0222149	526.529	1.05467	0.0378942	359		False
L41W	0.8863	7	1054.24	0.665861	1328.01	0.759986	1740.61	0.891899	1244.73	0.825988	1156.34	0.857483	1447.52	1.00199	1437.56	1.10914	2010.78	False	41	False	L	W	TM1	True	9.84044	36.46	0	0	0	24	9	1	0	2	36	3.8	-0.9	-4.7	0.801011	0.0543779	1054.24	0.841736	0.0157473	1156.34	1.05556	0.0535732	1437.56		False
L41S	0.860259	20	25011.8	0.811361	32698.3	0.825182	36635.6	0.878468	23389.8	0.914713	35052.1	0.942839	44332.7	1.05023	36243	1.03325	39368.6	False	41	False	L	S	TM1	True	9.84044	36.46	0	0	0	24	9	1	0	2	36	3.8	-0.8	-4.6	0.843818	0.0154696	23389.8	0.928776	0.0140628	35052.1	1.04174	0.00849083	36243		False
L41T	0.523405	5	66.9799	0.783962	188.387	0.954182	225.026	0.922513	79.6913	0.632347	106.376	0.689996	75.1576	0.864997	209.676	0.746022	132.502	False	41	False	L	T	TM1	True	9.84044	36.46	0	0	0	24	9	1	0	2	36	3.8	-0.7	-4.5	0.796016	0.0980987	66.9799	0.661172	0.0288244	106.376	0.80551	0.0594873	132.502		False
L41N	0.764389	5	135.383	0.657679	305.342	0.573432	306.701	0.830946	234.023	0.899701	310.784	0.750033	153.22	0.87134	360.805	0.824998	315.784	False	41	False	L	N	TM1	True	9.84044	36.46	0	0	0	24	9	1	0	2	36	3.8	-3.5	-7.3	0.706611	0.0569563	135.383	0.824867	0.0748338	310.784	0.848169	0.023171	315.784		False
L41Q	0.91476	4	173.163	0.964381	418.182	0.88717	405.119	0.779179	285.433	0.957663	350.438	0.823424	338.642	1.22493	351.097	0.980445	395.884	False	41	False	L	Q	TM1	True	9.84044	36.46	0	0	0	24	9	1	0	2	36	3.8	-3.5	-7.3	0.886373	0.0391389	173.163	0.890543	0.0671195	350.438	1.10269	0.122242	351.097		False
L41C	0.905911	4	360.023	0.848935	563.669	0.763726	388.5	0.980385	312.373	1.07563	712.095	1.05814	505.386	1.1016	714.221	0.926174	544.225	False	41	False	L	C	TM1	True	9.84044	36.46	0	0	0	24	9	1	0	2	36	3.8	2.5	-1.3	0.874739	0.0457553	312.373	1.06689	0.0087435	712.095	1.01389	0.0877119	544.225		False
L41G	0.811351	11	1310.22	0.884472	2060.95	0.762698	1775.66	0.866166	1290.63	0.911578	1577.69	0.901005	1453.35	0.973869	1433.81	1.06527	1870.92	False	41	False	L	G	TM1	True	9.84044	36.46	0	0	0	24	9	1	0	2	36	3.8	-0.4	-4.2	0.831172	0.0276089	1290.63	0.906292	0.00528619	1577.69	1.01957	0.0456982	1433.81		False
L41P	0.781816	5	334.256	0.587301	486.491	0.729558	444.479	0.878096	295.518	0.959506	380.859	0.760997	482.93	1.01623	613.316	0.933293	586.882	False	41	False	L	P	TM1	True	9.84044	36.46	0	0	0	24	9	1	0	2	36	3.8	-1.6	-5.4	0.744193	0.0606731	295.518	0.860252	0.0992543	380.859	0.97476	0.0414671	586.882		False
L41R	0.697181	17	1671.04	0.646241	2463.61	0.570384	2690.49	0.746343	2073.5	0.759934	2543.94	0.716097	3473.73	0.912414	2588.48	0.890919	3283.55	False	41	False	L	R	TM1	True	9.84044	36.46	0	0	0	24	9	1	0	2	36	3.8	-4.5	-8.3	0.665037	0.0375904	1671.04	0.738016	0.0219185	2543.94	0.901666	0.0107475	2588.48		False
L41H	0.842337	4	93.563	0.947348	153.453	0.655273	143.093	0.793295	54.3305	0.798996	270.804	0.746817	118.518	0.620521	240.722	0.756293	138.13	False	41	False	L	H	TM1	True	9.84044	36.46	0	0	0	24	9	1	0	2	36	3.8	-3.2	-7	0.809563	0.0606415	54.3305	0.772906	0.0260899	270.804	0.688407	0.0678859	138.13		False
L41K	0.877571	5	464.347	0.80392	756.899	0.83178	792.541	0.950762	654.793	0.799592	654.428	0.758852	777.923	1.00514	856.169	0.812714	853.172	False	41	False	L	K	TM1	True	9.84044	36.46	0	0	0	24	9	1	0	2	36	3.8	-3.9	-7.7	0.866008	0.0320722	464.347	0.779222	0.0203699	654.428	0.908928	0.0962134	853.172		False
L41D	0.908682	3	290.758	0.829671	328.148	0.72479	342.609	0.735084	170.636	0.962091	447.651	0.890009	475.377	1.08285	278.468	1.1232	407.807	False	41	False	L	D	TM1	True	9.84044	36.46	0	0	0	24	9	1	0	2	36	3.8	-3.5	-7.3	0.799557	0.0433608	170.636	0.92605	0.0360414	447.651	1.10303	0.0201714	278.468		False
L41E	0.866422	5	642.913	0.780546	778.564	0.864641	846.065	0.802666	602.025	0.941521	534.386	0.898852	842.689	1.12668	964.279	1.09843	745.2	False	41	False	L	E	TM1	True	9.84044	36.46	0	0	0	24	9	1	0	2	36	3.8	-3.5	-7.3	0.828569	0.0218161	602.025	0.920187	0.0213345	534.386	1.11255	0.0141229	745.2		False
L41*	-0.369182	2	20.0516	0.435904	63.0216	0.199418	63.476	0.0781063	38.3641	0.773918	95.8738	0.60644	112.993	0.938037	65.665	0.407792	26.6375	True	41	False	L	*	TM1	True	9.84044	36.46	0	0	0	24	9	1	0	2	36	3.8			0.0860613	0.168955	20.0516	0.690179	0.083739	95.8738	0.672915	0.265122	26.6375		False
A42A	0.660009	2	241.334	1.12875	226.035	1.05756	315.165	1.02152	305.232	1.08096	655.883	1.03915	552.437	1.07821	307.453	1.07892	437.548	False	42	True	A	A	TM1	True	11.0432	34.5481	0	0	0	19	10	1	0	0	30	1.8	1.8	0	0.96696	0.104714	226.035	1.06005	0.0209041	655.883	1.07856	0.000356386	307.453		False
A42V	1.09984	15	1439.15	1.09645	2598.05	1.0428	2215.8	0.938299	1783.22	1.05032	2202.96	1.00228	2482.09	1.05684	2405.86	1.03157	2785.83	False	42	False	A	V	TM1	True	11.0432	34.5481	0	0	0	19	10	1	0	0	30	1.8	4.2	2.4	1.04435	0.0376852	1439.15	1.0263	0.0240173	2202.96	1.04421	0.0126338	2405.86	benign	True
A42I	0.99758	6	514.982	1.06651	564.427	1.0423	720.41	1.08865	372.985	1.06206	526.404	1.19968	634.915	1.10218	681.431	1.06262	756.034	False	42	False	A	I	TM1	True	11.0432	34.5481	0	0	0	19	10	1	0	0	30	1.8	4.5	2.7	1.04876	0.0195102	372.985	1.13087	0.0688091	526.404	1.0824	0.0197821	681.431		False
A42L	0.997489	18	1681.07	0.925709	2495.99	0.96746	2630.14	0.972091	1869.72	0.99656	2684.42	1.03846	2590.09	0.936442	2452.51	0.977473	2952.61	False	42	False	A	L	TM1	True	11.0432	34.5481	0	0	0	19	10	1	0	0	30	1.8	3.8	2	0.965687	0.014871	1681.07	1.01751	0.0209504	2684.42	0.956958	0.0205156	2452.51		False
A42M	0.949033	3	106.963	0.921035	209.997	0.865084	226.113	1.10557	126.431	1.017	162.488	0.940975	200.646	0.719141	194.482	1.1027	165.813	False	42	False	A	M	TM1	True	11.0432	34.5481	0	0	0	19	10	1	0	0	30	1.8	1.9	0.1	0.960179	0.0515078	106.963	0.978986	0.0380118	162.488	0.910919	0.191778	165.813		False
A42F	0.840655	6	506.971	0.999533	460.419	0.915751	694.612	1.0322	491.876	1.02563	564.065	0.992096	1036.41	1.13967	476.709	1.0122	772.985	False	42	False	A	F	TM1	True	11.0432	34.5481	0	0	0	19	10	1	0	0	30	1.8	2.8	1	0.947035	0.043113	460.419	1.00886	0.016766	564.065	1.07594	0.0637343	476.709		False
A42Y	1.06662	9	1164.49	1.02477	1180.18	1.07026	1866.69	1.03835	1023.21	1.04192	1658.82	0.891802	1395.43	1.14764	1463.32	1.07774	1843.23	False	42	False	A	Y	TM1	True	11.0432	34.5481	0	0	0	19	10	1	0	0	30	1.8	-1.3	-3.1	1.05	0.0110282	1023.21	0.966859	0.0750566	1658.82	1.11269	0.0349494	1463.32		False
A42W	1.12429	5	395.772	0.98693	613.768	1.14312	540.324	1.05199	403.619	1.10742	517.472	1.0777	489.886	1.07021	522.635	1.13811	490.98	False	42	False	A	W	TM1	True	11.0432	34.5481	0	0	0	19	10	1	0	0	30	1.8	-0.9	-2.7	1.07658	0.0357601	395.772	1.09256	0.0148576	517.472	1.10416	0.0339539	490.98		False
A42S	0.850388	18	1944.3	0.93476	2406.97	0.943001	3004.65	0.819771	1886.97	1.00568	2893.84	0.949194	3216.07	1.02158	2702.39	1.01007	3345.4	False	42	False	A	S	TM1	True	11.0432	34.5481	0	0	0	19	10	1	0	0	30	1.8	-0.8	-2.6	0.88698	0.0306557	1886.97	0.977435	0.0282409	2893.84	1.01582	0.00575536	2702.39		False
A42T	1.00656	10	861.108	1.03111	1375.24	0.983845	1627.09	0.956138	679.97	0.979613	1567.32	0.99919	1387.64	1.05974	1484.99	1.14667	1534.83	False	42	False	A	T	TM1	True	11.0432	34.5481	0	0	0	19	10	1	0	0	30	1.8	-0.7	-2.5	0.994413	0.0159972	679.97	0.989402	0.00978827	1567.32	1.10321	0.0434675	1484.99		False
A42N	0.921432	4	276.015	0.528363	449.722	0.342748	453.113	0.464263	486.557	0.804412	394.883	0.649436	502.963	1.01627	579.671	0.925489	483.981	False	42	False	A	N	TM1	True	11.0432	34.5481	0	0	0	19	10	1	0	0	30	1.8	-3.5	-5.3	0.564202	0.125142	276.015	0.726924	0.0774878	394.883	0.970881	0.0453914	483.981		False
A42Q	0.199553	3	270.564	0.503892	375.08	0.438646	549.704	0.264172	361.495	0.341028	455.655	0.611681	561.759	0.90924	343.386	0.833708	512.013	False	42	False	A	Q	TM1	True	11.0432	34.5481	0	0	0	19	10	1	0	0	30	1.8	-3.5	-5.3	0.351566	0.0716077	270.564	0.476355	0.135327	455.655	0.871474	0.0377663	343.386		False
A42C	1.05606	5	441.72	1.09137	514.11	0.960723	396.376	0.767138	139.574	1.09369	496.519	0.919909	573.17	1.0994	640.412	0.974431	506.923	False	42	False	A	C	TM1	True	11.0432	34.5481	0	0	0	19	10	1	0	0	30	1.8	2.5	0.7	0.968825	0.0726705	139.574	1.0068	0.0868882	496.519	1.03692	0.062485	506.923		False
A42G	0.873988	14	1138.81	0.918408	1871.67	1.02875	2765.78	0.888741	1195.93	0.996211	1688.15	0.847127	1617.7	0.891744	2013.79	0.929393	2727.52	False	42	False	A	G	TM1	True	11.0432	34.5481	0	0	0	19	10	1	0	0	30	1.8	-0.4	-2.2	0.927472	0.0350005	1138.81	0.921669	0.0745419	1688.15	0.910569	0.0188247	2013.79		False
A42P	1.08119	6	578.737	1.07466	755.872	1.09743	871.366	1.07244	554.788	1.1187	618.726	1.08719	672.779	1.12602	532.403	1.14277	848.226	False	42	False	A	P	TM1	True	11.0432	34.5481	0	0	0	19	10	1	0	0	30	1.8	-1.6	-3.4	1.08143	0.00564616	554.788	1.10294	0.0157568	618.726	1.13439	0.00837315	532.403		False
A42R	0.25532	12	1264.42	0.124264	1733.95	0.187324	2325.6	0.153732	1527.75	0.271845	1666.89	0.237757	2097.09	0.781908	1745.6	0.782955	1935.72	False	42	False	A	R	TM1	True	11.0432	34.5481	0	0	0	19	10	1	0	0	30	1.8	-4.5	-6.3	0.18016	0.0281708	1264.42	0.254801	0.0170442	1666.89	0.782432	0.000523934	1745.6		False
A42H	0.505692	4	126.435	0.625774	476.657	0.487583	308.544	0.625114	301.122	0.881845	386.96	0.817197	363.417	0.96881	415.008	0.879281	614.285	False	42	False	A	H	TM1	True	11.0432	34.5481	0	0	0	19	10	1	0	0	30	1.8	-3.2	-5	0.561041	0.0373666	126.435	0.849521	0.0323242	386.96	0.924045	0.0447645	415.008		False
A42K	0.0776575	7	322.713	0.339547	510.356	0.183855	495.568	0.00706158	297.853	0.45398	375.082	0.457614	612.95	0.668297	506.436	0.751532	679.789	False	42	False	A	K	TM1	True	11.0432	34.5481	0	0	0	19	10	1	0	0	30	1.8	-3.9	-5.7	0.15203	0.0722971	297.853	0.455797	0.00181662	375.082	0.709914	0.0416176	506.436		False
A42D	0.588347	8	637.674	-0.13231	693.074	0.169208	929.79	-0.0252369	510.948	0.275759	1042.34	0.0369033	1005.3	0.781845	654.035	0.728271	692.348	False	42	False	A	D	TM1	True	11.0432	34.5481	0	0	0	19	10	1	0	0	30	1.8	-3.5	-5.3	0.150002	0.158883	510.948	0.156331	0.119428	1042.34	0.755058	0.0267869	654.035		False
A42E	-0.0664055	4	590.913	-0.163149	391.751	0.236719	596.489	0.0581587	329.608	0.338288	585.135	0.198778	566.23	0.548472	555.77	0.597502	759.062	False	42	False	A	E	TM1	True	11.0432	34.5481	0	0	0	19	10	1	0	0	30	1.8	-3.5	-5.3	0.0163307	0.0863033	329.608	0.268533	0.0697553	585.135	0.572987	0.024515	555.77		False
A42*	-0.0221162	10	889.082	0.16146	1014.27	0.0306697	1571.87	0.126772	426.68	0.0666226	1403.47	0.215088	1617.66	0.17799	1207.7	0.119753	1556.01	True	42	False	A	*	TM1	True	11.0432	34.5481	0	0	0	19	10	1	0	0	30	1.8			0.0741964	0.0423771	426.68	0.140855	0.0742328	1403.47	0.148871	0.0291182	1207.7		False
L43A	1.04522	9	412.337	0.983106	641.683	1.07844	794.798	0.912361	313.154	1.12623	412.001	1.02463	693.776	0.876885	708.288	0.93342	909.375	False	43	False	L	A	TM1	True	8.41212	32.0714	0	0	0	16	10	0	0	1	27	3.8	1.8	-2	1.00478	0.0365979	313.154	1.07543	0.0508015	412.001	0.905153	0.0282677	708.288		False
L43V	1.13754	9	2081.61	1.06919	1146.1	1.12239	1643.85	1.01578	720.407	0.799503	1832.13	1.1301	1327.66	1.04631	816.57	1.15658	1595.93	False	43	False	L	V	TM1	True	8.41212	32.0714	0	0	0	16	10	0	0	1	27	3.8	4.2	0.4	1.08622	0.0276779	720.407	0.964803	0.1653	1832.13	1.10145	0.0551347	816.57		False
L43I	1.02418	4	238.961	0.879042	325.587	0.946068	567.507	1.02989	395.574	1.13864	252.039	1.10847	409.314	0.987368	217.973	0.973129	386.456	False	43	False	L	I	TM1	True	8.41212	32.0714	0	0	0	16	10	0	0	1	27	3.8	4.5	0.7	0.969793	0.035786	238.961	1.12355	0.0150839	252.039	0.980249	0.00711922	217.973		False
L43L	0.942471	10	399.676	0.956259	917.195	0.828971	780.427	0.906522	475.82	0.826758	511.739	0.952123	790.468	0.932429	904.661	1.01965	805.312	False	43	True	L	L	TM1	True	8.41212	32.0714	0	0	0	16	10	0	0	1	27	3.8	3.8	0	0.908556	0.0285243	399.676	0.889441	0.0626824	511.739	0.976042	0.0436125	805.312		False
L43M	1.066	3	372.111	1.07336	390.78	1.05527	687.507	1.04025	318.379	0.967423	586.665	1.11417	381.844	1.02997	401.309	1.19485	533.898	False	43	False	L	M	TM1	True	8.41212	32.0714	0	0	0	16	10	0	0	1	27	3.8	1.9	-1.9	1.05872	0.0071912	318.379	1.0408	0.0733747	586.665	1.11241	0.082442	401.309		False
L43F	0.89928	7	1232.55	0.735091	1732.93	0.734384	2013.58	0.880866	1055.09	0.895962	1816.64	0.818167	2130.72	0.840709	1658.46	0.915991	2202.75	False	43	False	L	F	TM1	True	8.41212	32.0714	0	0	0	16	10	0	0	1	27	3.8	2.8	-1	0.812405	0.044999	1055.09	0.857065	0.0388973	1816.64	0.87835	0.0376411	1658.46		False
L43Y	0.494906	5	282.622	0.75078	526.539	0.509357	475.008	0.510247	484.983	0.852114	596.365	0.639873	442.871	0.825405	518.807	0.967784	624.66	False	43	False	L	Y	TM1	True	8.41212	32.0714	0	0	0	16	10	0	0	1	27	3.8	-1.3	-5.1	0.566322	0.0615863	282.622	0.745994	0.10612	596.365	0.896595	0.0711896	518.807		False
L43W	0.453768	8	980.313	0.635166	1286.56	0.539079	1366.15	0.674002	859.735	0.822471	1209.7	0.748741	1370.6	0.809262	1253.3	0.920855	1596.84	False	43	False	L	W	TM1	True	8.41212	32.0714	0	0	0	16	10	0	0	1	27	3.8	-0.9	-4.7	0.575504	0.0495041	859.735	0.785606	0.0368651	1209.7	0.865059	0.0557966	1253.3		False
L43S	0.765006	21	2295.55	0.753937	2722.2	0.79711	2972.38	0.789021	1801.08	0.852495	2744.25	0.830193	3367.77	0.985644	2179.81	0.865267	3639.15	False	43	False	L	S	TM1	True	8.41212	32.0714	0	0	0	16	10	0	0	1	27	3.8	-0.8	-4.6	0.776269	0.0100935	1801.08	0.841344	0.0111509	2744.25	0.925455	0.0601886	2179.81		False
L43T	0.801635	16	1005.15	0.687197	1671.37	0.671286	1801.78	0.828948	1372.51	0.809475	1892.58	0.869299	1898.1	0.856711	1533.79	0.955057	1886.59	False	43	False	L	T	TM1	True	8.41212	32.0714	0	0	0	16	10	0	0	1	27	3.8	-0.7	-4.5	0.747267	0.0398007	1005.15	0.839387	0.0299124	1892.58	0.905884	0.049173	1533.79		False
L43N	0.789386	6	656.619	0.229625	724.631	0.409634	875.783	0.545744	648.88	0.259192	670.572	0.631453	1328.46	0.92076	1363.59	0.864218	1137.63	False	43	False	L	N	TM1	True	8.41212	32.0714	0	0	0	16	10	0	0	1	27	3.8	-3.5	-7.3	0.493597	0.117948	648.88	0.445322	0.18613	670.572	0.892489	0.0282711	1137.63		False
L43Q	0.0754426	6	779.398	0.0841957	744.402	0.0286584	1093.19	0.249797	865.324	0.158487	1200.94	0.0920658	1175.86	0.848617	960.561	0.770328	1111.76	False	43	False	L	Q	TM1	True	8.41212	32.0714	0	0	0	16	10	0	0	1	27	3.8	-3.5	-7.3	0.109523	0.0483208	744.402	0.125277	0.0332108	1200.94	0.809472	0.0391447	960.561		False
L43C	0.83562	5	501.836	0.743244	689.783	0.832134	765.963	0.860735	535.269	0.943336	375.374	1.0925	932.09	0.775335	971.247	0.90621	704.806	False	43	False	L	C	TM1	True	8.41212	32.0714	0	0	0	16	10	0	0	1	27	3.8	2.5	-1.3	0.817933	0.0256985	501.836	1.01792	0.0745822	375.374	0.840772	0.0654376	704.806		False
L43G	0.778086	24	1984.93	0.836385	2618.52	0.841581	3234.17	0.907808	2015.26	0.939109	2900.7	0.90291	3440.1	0.87761	2855.08	0.885248	3604.68	False	43	False	L	G	TM1	True	8.41212	32.0714	0	0	0	16	10	0	0	1	27	3.8	-0.4	-4.2	0.840965	0.0265253	1984.93	0.921009	0.0180997	2900.7	0.881429	0.00381894	2855.08		False
L43P	0.365765	9	562.716	0.269063	1097.83	0.317785	994.284	0.231703	530.448	0.246261	1132.98	0.209287	860.128	0.856588	1025.76	0.915877	881.034	False	43	False	L	P	TM1	True	8.41212	32.0714	0	0	0	16	10	0	0	1	27	3.8	-1.6	-5.4	0.296079	0.0291569	530.448	0.227774	0.0184869	1132.98	0.886233	0.0296445	881.034		False
L43R	0.141561	13	1653.89	0.245979	2189.57	0.057736	2235.84	0.294287	1230.24	0.111732	2300.02	0.128922	2404.92	0.643491	2176.17	0.550133	2664.53	False	43	False	L	R	TM1	True	8.41212	32.0714	0	0	0	16	10	0	0	1	27	3.8	-4.5	-8.3	0.184891	0.0530292	1230.24	0.120327	0.00859505	2300.02	0.596812	0.0466787	2176.17		False
L43H	0.0123103	3	493.788	0.107833	610.877	0.10046	936.283	0.0883721	406.632	0.00665334	639.469	0.198614	952.601	0.714482	689.016	0.743445	720.421	False	43	False	L	H	TM1	True	8.41212	32.0714	0	0	0	16	10	0	0	1	27	3.8	-3.2	-7	0.0772439	0.0220131	406.632	0.102634	0.0959803	639.469	0.728963	0.0144812	689.016		False
L43K	0.555344	6	322.159	0.216833	349.751	0.0928698	397.322	0.0693699	211.396	0.175296	423.785	0.132592	519.658	0.763517	404.029	0.684214	434.83	False	43	False	L	K	TM1	True	8.41212	32.0714	0	0	0	16	10	0	0	1	27	3.8	-3.9	-7.7	0.233604	0.112018	211.396	0.153944	0.0213519	423.785	0.723866	0.0396514	404.029		False
L43D	0.544199	7	743.738	0.101903	601.117	0.318244	1000.52	0.701949	639.597	0.277999	994.167	0.339484	982.112	0.541034	878.024	0.495328	978.635	False	43	False	L	D	TM1	True	8.41212	32.0714	0	0	0	16	10	0	0	1	27	3.8	-3.5	-7.3	0.416574	0.131153	601.117	0.308742	0.0307425	994.167	0.518181	0.0228528	878.024		False
L43E	0.23726	5	235.663	0.488691	532.252	0.346666	434.717	0.384325	209.905	0.183968	367.05	0.396196	492.289	0.722831	425.011	0.642637	519.699	False	43	False	L	E	TM1	True	8.41212	32.0714	0	0	0	16	10	0	0	1	27	3.8	-3.5	-7.3	0.364235	0.0519006	209.905	0.290082	0.106114	367.05	0.682734	0.040097	425.011		False
L43*	0.0772784	8	1055.74	0.129531	1320.76	-0.0171563	1605.62	0.0224491	1076.37	0.0801246	1514.19	-0.0427395	1867.54	0.0515226	1431.66	0.025511	1818.01	True	43	False	L	*	TM1	True	8.41212	32.0714	0	0	0	16	10	0	0	1	27	3.8			0.0530257	0.0320179	1055.74	0.0186926	0.0614321	1514.19	0.0385168	0.0130058	1431.66		False
L44A	0.825261	12	646.842	0.775279	1062.49	0.844191	1179.72	0.963392	880.693	1.04427	897.122	0.875638	1021.48	0.989889	1094.13	1.03202	1224.48	False	44	False	L	A	TM1	True	4.15254	31.6764	0	0	0	18	10	0	0	2	30	3.8	1.8	-2	0.852031	0.0398645	646.842	0.959953	0.0843155	897.122	1.01095	0.0210634	1094.13		False
L44V	0.834564	28	1769.81	0.81869	2302.56	0.866476	2524.02	0.860125	1687.67	0.869986	2225.63	0.950823	2895.59	0.938841	2228.35	0.970765	2756.21	False	44	False	L	V	TM1	True	4.15254	31.6764	0	0	0	18	10	0	0	2	30	3.8	4.2	0.4	0.844964	0.0111471	1687.67	0.910405	0.0404187	2225.63	0.954803	0.0159615	2228.35		False
L44I	0.899093	8	866.273	0.832387	1353.77	0.863156	1357.99	0.970997	899.614	0.954594	793.637	1.01193	1537.59	0.91106	1048.23	0.973872	1713.43	False	44	False	L	I	TM1	True	4.15254	31.6764	0	0	0	18	10	0	0	2	30	3.8	4.5	0.7	0.891408	0.029826	866.273	0.983261	0.0286679	793.637	0.942466	0.0314061	1048.23		False
L44L	0.968598	23	1549.93	1.02516	2619.88	0.990281	1990.35	1.04722	1194.07	0.994873	2028.05	0.914308	2383.55	0.987901	2750.38	0.992589	2590.29	False	44	True	L	L	TM1	True	4.15254	31.6764	0	0	0	18	10	0	0	2	30	3.8	3.8	0	1.00781	0.0175565	1194.07	0.95459	0.0402824	2028.05	0.990245	0.00234409	2590.29		False
L44M	0.900312	10	677.745	0.908701	1473.57	0.980508	1065.18	0.764705	541.224	0.893156	1144.98	0.812992	1108.54	0.955335	1238.49	0.944409	1178.24	False	44	False	L	M	TM1	True	4.15254	31.6764	0	0	0	18	10	0	0	2	30	3.8	1.9	-1.9	0.888556	0.0450356	541.224	0.853074	0.0400823	1144.98	0.949872	0.0054629	1178.24		False
L44F	1.04029	18	971.85	0.909048	1665.67	0.978734	1847.1	0.934544	1238.04	0.971494	1542.1	0.98587	1873.61	0.887663	1540.89	0.962648	1990.56	False	44	False	L	F	TM1	True	4.15254	31.6764	0	0	0	18	10	0	0	2	30	3.8	2.8	-1	0.965655	0.0287436	971.85	0.978682	0.00718839	1542.1	0.925155	0.0374924	1540.89		False
L44Y	1.07195	9	680.077	1.08805	1094.25	1.02479	1150.2	0.898676	641.22	1.05916	850.827	1.09958	1066.68	0.97352	1063.45	1.07339	1185.36	False	44	False	L	Y	TM1	True	4.15254	31.6764	0	0	0	18	10	0	0	2	30	3.8	-1.3	-5.1	1.02087	0.0428843	641.22	1.07937	0.0202103	850.827	1.02345	0.049935	1063.45		False
L44W	0.969419	12	1256.6	0.876049	1870.25	0.973884	2072.69	0.822613	1234.93	1.02848	1968.84	1.02526	1996.51	0.765485	1845.54	0.886684	1858.4	False	44	False	L	W	TM1	True	4.15254	31.6764	0	0	0	18	10	0	0	2	30	3.8	-0.9	-4.7	0.910492	0.0369683	1234.93	1.02687	0.00161312	1968.84	0.826084	0.0605995	1845.54		False
L44S	0.854176	24	1752.08	0.751989	2939.7	0.8448	2357.79	0.730344	2024.8	0.990897	2555.53	0.929876	3199.87	1.04141	3203.88	0.855141	2685.56	False	44	False	L	S	TM1	True	4.15254	31.6764	0	0	0	18	10	0	0	2	30	3.8	-0.8	-4.6	0.795327	0.0316382	1752.08	0.960386	0.0305106	2555.53	0.948275	0.0931344	2685.56		False
L44T	0.725823	11	692.879	0.866297	1092.46	0.832612	1068.39	0.885635	854.152	0.852051	1043.96	0.831895	1327.1	0.976018	1202.55	0.966642	1432.62	False	44	False	L	T	TM1	True	4.15254	31.6764	0	0	0	18	10	0	0	2	30	3.8	-0.7	-4.5	0.827592	0.0356479	692.879	0.841973	0.0100779	1043.96	0.97133	0.00468799	1202.55		False
L44N	0.848483	12	551.511	0.864754	746.835	0.85562	869.38	0.776164	456.391	0.95773	879.705	0.778039	1010.41	1.02658	747.515	1.04161	788.428	False	44	False	L	N	TM1	True	4.15254	31.6764	0	0	0	18	10	0	0	2	30	3.8	-3.5	-7.3	0.836255	0.0203054	456.391	0.867885	0.0898454	879.705	1.0341	0.00751804	747.515		False
L44Q	0.745309	5	403.391	0.78618	578.92	0.692255	754.166	0.881249	403.921	0.877618	704.113	0.82324	746.409	0.918284	401.176	1.04893	734.196	False	44	False	L	Q	TM1	True	4.15254	31.6764	0	0	0	18	10	0	0	2	30	3.8	-3.5	-7.3	0.776248	0.0399331	403.391	0.850429	0.0271891	704.113	0.983608	0.0653247	401.176		False
L44C	0.874815	8	1062.85	1.01987	1532.84	0.843253	1643.49	0.869668	1142.17	0.889059	1383.38	0.968312	1935.54	0.879647	1753.4	1.0364	1819.64	False	44	False	L	C	TM1	True	4.15254	31.6764	0	0	0	18	10	0	0	2	30	3.8	2.5	-1.3	0.9019	0.0399247	1062.85	0.928685	0.0396263	1383.38	0.958022	0.0783754	1753.4		False
L44G	0.602777	14	819.709	0.776105	1502.2	0.721784	1397.81	0.7831	792.74	0.880784	1304.44	0.840979	1485.15	0.912552	1779.69	0.81764	1645.69	False	44	False	L	G	TM1	True	4.15254	31.6764	0	0	0	18	10	0	0	2	30	3.8	-0.4	-4.2	0.720941	0.0417035	792.74	0.860881	0.0199028	1304.44	0.865096	0.0474562	1645.69		False
L44P	0.0245017	12	918.16	0.134195	1078.39	0.0185406	1445.7	-0.0363811	909.827	0.443394	1186.2	0.556	1508.84	0.739967	1006.96	0.762123	1448.08	False	44	False	L	P	TM1	True	4.15254	31.6764	0	0	0	18	10	0	0	2	30	3.8	-1.6	-5.4	0.0352139	0.0357255	909.827	0.499697	0.056303	1186.2	0.751045	0.011078	1006.96		False
L44R	0.265375	26	1843.86	0.42312	3422.6	0.352408	3345.67	0.331719	2337.13	0.678942	2873.64	0.651214	4542.6	0.988498	4233.97	0.869594	3906.58	False	44	False	L	R	TM1	True	4.15254	31.6764	0	0	0	18	10	0	0	2	30	3.8	-4.5	-8.3	0.343155	0.0324816	1843.86	0.665078	0.013864	2873.64	0.929046	0.0594517	3906.58		False
L44H	0.846448	12	847.16	0.768489	1412.08	0.692966	1047.93	0.689216	749.604	0.829847	1122.88	0.906863	1373.35	0.879083	1086.93	0.742429	926.885	False	44	False	L	H	TM1	True	4.15254	31.6764	0	0	0	18	10	0	0	2	30	3.8	-3.2	-7	0.74928	0.0371815	749.604	0.868355	0.0385079	1122.88	0.810756	0.0683273	926.885		False
L44K	0.142831	5	527.078	0.139353	289.961	0.353746	484.755	0.28756	248.746	0.46129	601.633	0.267587	709.969	0.940184	445.134	0.577378	843.434	False	44	False	L	K	TM1	True	4.15254	31.6764	0	0	0	18	10	0	0	2	30	3.8	-3.9	-7.7	0.230873	0.0535713	248.746	0.364439	0.0968515	601.633	0.758781	0.181403	445.134		False
L44D	0.248499	4	203.27	0.743452	399.099	0.547542	261.588	0.550308	169.134	0.570071	433.91	0.716402	331.607	0.962534	532.144	0.69245	395.118	False	44	False	L	D	TM1	True	4.15254	31.6764	0	0	0	18	10	0	0	2	30	3.8	-3.5	-7.3	0.52245	0.102183	169.134	0.643237	0.0731655	433.91	0.827492	0.135042	395.118		False
L44E	0.809841	7	600.157	0.64433	1538.53	0.804176	877.391	0.76634	800.989	0.779169	946.577	0.746501	1183.37	0.996651	1118.47	0.955717	1086.54	False	44	False	L	E	TM1	True	4.15254	31.6764	0	0	0	18	10	0	0	2	30	3.8	-3.5	-7.3	0.756172	0.0385106	600.157	0.762835	0.0163337	946.577	0.976184	0.0204667	1086.54		False
L44*	0.219419	10	1019.4	0.261783	1152.88	0.197153	1277.61	0.495155	1046.98	0.474202	1255.93	0.227632	1427.43	0.294853	1335.42	0.141198	1244.84	True	44	False	L	*	TM1	True	4.15254	31.6764	0	0	0	18	10	0	0	2	30	3.8			0.293377	0.0685816	1019.4	0.350917	0.123285	1255.93	0.218025	0.0768275	1244.84		False
S45A	1.14201	15	1216.34	1.13587	1995.45	1.17369	2466.26	1.2086	1491.17	1.03974	2113.41	1.1048	2571.62	1.12707	2127.88	0.885786	2171.74	False	45	False	S	A	TM1	True	9.29501	31.3224	0	0	0	18	10	3	0	0	31	-0.8	1.8	2.6	1.16504	0.0167163	1216.34	1.07227	0.0325304	2113.41	1.00643	0.120644	2127.88		False
S45V	1.05496	23	1482.46	0.933966	2877.34	0.996836	3250.06	0.919789	1897.88	1.05398	2585.88	0.981782	3289.96	0.79738	2830.91	0.949353	3186.18	False	45	False	S	V	TM1	True	9.29501	31.3224	0	0	0	18	10	3	0	0	31	-0.8	4.2	5	0.976388	0.0310843	1482.46	1.01788	0.0360979	2585.88	0.873366	0.0759866	2830.91		False
S45I	0.775019	14	1110.45	0.858931	1608.37	0.863051	2000.71	0.883946	1353.54	0.949175	1992.21	0.966038	2285.48	1.06779	2108.7	0.884192	1791.79	False	45	False	S	I	TM1	True	9.29501	31.3224	0	0	0	18	10	3	0	0	31	-0.8	4.5	5.3	0.845237	0.0240378	1110.45	0.957606	0.00843148	1992.21	0.97599	0.0917984	1791.79		False
S45L	0.888654	22	1971.59	1.02791	2829.95	0.899717	2932.71	0.957535	1855.87	0.995547	3206.84	1.00706	3469.2	1.01093	2742.61	0.982054	3444.1	False	45	False	S	L	TM1	True	9.29501	31.3224	0	0	0	18	10	3	0	0	31	-0.8	3.8	4.6	0.943453	0.0319459	1855.87	1.0013	0.00575709	3206.84	0.996493	0.0144385	2742.61		False
S45M	0.753002	14	1269.54	0.844138	1399.02	0.848258	1841.19	0.881573	838.996	0.981344	1273.22	0.963708	1745.68	1.05808	1619.05	0.94318	2063.02	False	45	False	S	M	TM1	True	9.29501	31.3224	0	0	0	18	10	3	0	0	31	-0.8	1.9	2.7	0.831743	0.0275523	838.996	0.972526	0.00881792	1273.22	1.00063	0.0574523	1619.05		False
S45F	0.657061	12	534.25	0.820996	1123.16	0.778168	1027.61	0.937995	776.989	0.911869	1029.04	0.907122	1106.06	0.952273	1247.56	0.911644	1106.24	False	45	False	S	F	TM1	True	9.29501	31.3224	0	0	0	18	10	3	0	0	31	-0.8	2.8	3.6	0.798555	0.0580111	534.25	0.909495	0.00237361	1029.04	0.931959	0.0203143	1106.24		False
S45Y	0.693037	11	464.654	0.495989	853.335	0.777188	952.861	0.834636	388.426	0.782786	640.303	0.75708	836.695	0.812687	678.983	0.821408	971.348	False	45	False	S	Y	TM1	True	9.29501	31.3224	0	0	0	18	10	3	0	0	31	-0.8	-1.3	-0.5	0.700213	0.0740235	388.426	0.769933	0.0128533	640.303	0.817047	0.00436037	678.983		False
S45W	0.526269	14	1037.78	0.718563	1172.64	0.61015	1092.71	0.838489	802.62	0.784302	1019.35	0.868219	1190.27	0.801976	1086.08	0.777105	1335.55	False	45	False	S	W	TM1	True	9.29501	31.3224	0	0	0	18	10	3	0	0	31	-0.8	-0.9	-0.1	0.673368	0.0676646	802.62	0.826261	0.0419588	1019.35	0.789541	0.0124352	1086.08		False
S45S	0.98543	22	1755.95	0.988756	2687.41	1.02497	3181.33	0.979687	2006.17	0.976733	2549.27	1.05496	2863.97	0.849787	3058.8	0.986279	2982.96	False	45	True	S	S	TM1	True	9.29501	31.3224	0	0	0	18	10	3	0	0	31	-0.8	-0.8	0	0.99471	0.0102576	1755.95	1.01585	0.0391137	2549.27	0.918033	0.0682458	2982.96		False
S45T	1.09352	13	799.461	1.02449	1763.56	1.00002	1825.33	1.06215	988.411	1.02227	1102.96	1.08504	1532.39	1.00245	1442.39	1.07566	1563.83	False	45	False	S	T	TM1	True	9.29501	31.3224	0	0	0	18	10	3	0	0	31	-0.8	-0.7	0.1	1.04505	0.0206007	799.461	1.05366	0.0313838	1102.96	1.03906	0.0366042	1442.39		False
S45N	0.526391	7	567.308	0.711434	880.148	0.614592	1067.28	0.638684	528.31	0.764849	790.05	0.761303	1111.8	0.975135	971.549	0.793436	1012.14	False	45	False	S	N	TM1	True	9.29501	31.3224	0	0	0	18	10	3	0	0	31	-0.8	-3.5	-2.7	0.622775	0.0381558	528.31	0.763076	0.00177322	790.05	0.884286	0.0908494	971.549		False
S45Q	0.376803	6	316.824	0.629559	588.923	0.553616	533.641	0.77214	532.557	0.673478	450.286	0.735327	654.685	0.900568	491.785	0.861204	586.85	False	45	False	S	Q	TM1	True	9.29501	31.3224	0	0	0	18	10	3	0	0	31	-0.8	-3.5	-2.7	0.58303	0.0823216	316.824	0.704402	0.0309243	450.286	0.880886	0.0196821	491.785		False
S45C	1.05282	11	807.142	0.998557	1060.71	0.968311	1005.92	1.06372	706.992	0.943636	1202.74	1.10046	1348.91	0.999088	888.841	1.08732	1395.99	False	45	False	S	C	TM1	True	9.29501	31.3224	0	0	0	18	10	3	0	0	31	-0.8	2.5	3.3	1.02085	0.022578	706.992	1.02205	0.0784133	1202.74	1.0432	0.0441165	888.841		False
S45G	1.0119	25	2926.8	1.1451	4134.96	1.0044	4811.12	1.06075	3026.89	1.03727	3812.14	1.07707	4731.43	1.08452	3782.98	0.995831	4710.85	False	45	False	S	G	TM1	True	9.29501	31.3224	0	0	0	18	10	3	0	0	31	-0.8	-0.4	0.4	1.05554	0.0323644	2926.8	1.05717	0.0198959	3812.14	1.04017	0.0443434	3782.98		False
S45P	0.793035	8	1114.62	0.777689	1466.15	0.744212	1448	0.872331	910.42	1.00427	1309.35	1.04311	1728.79	1.11801	1417.05	1.05755	1426.63	False	45	False	S	P	TM1	True	9.29501	31.3224	0	0	0	18	10	3	0	0	31	-0.8	-1.6	-0.8	0.796817	0.0271569	910.42	1.02369	0.0194214	1309.35	1.08778	0.0302273	1417.05		False
S45R	0.132469	14	1485.7	0.0999042	1763.94	0.174026	1935.07	0.24786	1175.08	0.274895	1637.7	0.232862	2181.64	0.700437	1451.08	0.737326	2274.44	False	45	False	S	R	TM1	True	9.29501	31.3224	0	0	0	18	10	3	0	0	31	-0.8	-4.5	-3.7	0.163565	0.0319304	1175.08	0.253878	0.0210164	1637.7	0.718881	0.0184442	1451.08		False
S45H	0.462828	4	447.015	0.49076	501.499	0.501843	756.705	0.733174	444.279	0.740246	638.353	0.716594	860.217	0.947635	761.6	0.782586	1010.19	False	45	False	S	H	TM1	True	9.29501	31.3224	0	0	0	18	10	3	0	0	31	-0.8	-3.2	-2.4	0.547152	0.0625484	444.279	0.72842	0.0118259	638.353	0.865111	0.0825243	761.6		False
S45K	-0.0277969	7	603.082	-0.0795391	724.052	0.0973573	792.693	0.0409579	462.2	0.446908	1008.75	0.37645	804.609	1.0102	760.936	0.739239	1033.66	False	45	False	S	K	TM1	True	9.29501	31.3224	0	0	0	18	10	3	0	0	31	-0.8	-3.9	-3.1	0.00774479	0.0387462	462.2	0.411679	0.0352294	1008.75	0.874721	0.135482	760.936		False
S45D	0.172503	11	1090.64	0.0793434	1289.49	0.147211	1540.15	0.23457	1091.85	0.250693	1387.32	0.0879666	1283.68	0.668957	1248.76	0.698762	1577.58	False	45	False	S	D	TM1	True	9.29501	31.3224	0	0	0	18	10	3	0	0	31	-0.8	-3.5	-2.7	0.158407	0.0321144	1090.64	0.16933	0.0813632	1387.32	0.68386	0.0149024	1248.76		False
S45E	0.48594	5	207.687	0.519116	319.994	0.555186	350.709	0.630747	232.43	0.804594	335.279	0.716122	369.128	0.771012	265.818	0.785148	210.795	False	45	False	S	E	TM1	True	9.29501	31.3224	0	0	0	18	10	3	0	0	31	-0.8	-3.5	-2.7	0.547747	0.0310699	207.687	0.760358	0.0442356	335.279	0.77808	0.00706826	210.795		False
S45*	0.172285	8	639.848	0.197793	1394.24	0.922029	2931.9	0.0338133	693.003	-0.00476773	941.774	0.562655	1854.58	0.28425	1356.92	0.0956011	1083.92	True	45	False	S	*	TM1	True	9.29501	31.3224	0	0	0	18	10	3	0	0	31	-0.8			0.33148	0.200119	639.848	0.278943	0.283711	941.774	0.189926	0.0943244	1083.92		False
I46A	0.933093	14	675.164	0.899924	1155.27	0.933094	935.857	0.927463	698.436	0.847499	1080.16	0.938894	1372.8	1.04407	1427.09	0.984897	1080.44	False	46	False	I	A	TM1	True	10.8976	28.7016	0	0	0	17	10	1	0	0	28	4.5	1.8	-2.7	0.923393	0.00793479	675.164	0.893196	0.0456974	1080.16	1.01448	0.0295847	1080.44		False
I46V	0.945303	22	1781.69	0.988757	2828.08	0.900388	3035.67	0.916624	1693.22	0.925207	3062.62	0.830184	2545.62	0.964003	2542.12	0.904942	2922.42	False	46	False	I	V	TM1	True	10.8976	28.7016	0	0	0	17	10	1	0	0	28	4.5	4.2	-0.3	0.937768	0.0193671	1693.22	0.877696	0.0475115	3062.62	0.934472	0.0295303	2542.12		False
I46I	1.09751	8	923.72	0.841453	1160.59	1.06146	1296.49	0.996715	797.517	1.07445	1360.45	1.06222	1877.27	0.993009	1514.12	1.03461	1498.17	False	46	True	I	I	TM1	True	10.8976	28.7016	0	0	0	17	10	1	0	0	28	4.5	4.5	0	0.999286	0.0565926	797.517	1.06833	0.00611636	1360.45	1.01381	0.0207992	1498.17		False
I46L	0.879197	25	1970.13	0.901134	3017.44	0.86419	3284.27	0.877019	1836.56	0.880923	2910.44	0.924688	2431.05	0.955343	3099.04	0.926021	3270.79	False	46	False	I	L	TM1	True	10.8976	28.7016	0	0	0	17	10	1	0	0	28	4.5	3.8	-0.7	0.880385	0.00766783	1836.56	0.902806	0.0218822	2910.44	0.940682	0.014661	3099.04		False
I46M	0.699978	2	9.06238	0.956908	94.37	0.710306	17.9173	0.961125	41.4744	1.02474	38.1424	1.27429	35.7461	0.919306	86.5021	-5.28288	0	False	46	False	I	M	TM1	True	10.8976	28.7016	0	0	0	17	10	1	0	0	28	4.5	1.9	-2.6	0.832079	0.0733226	9.06238	1.14952	0.124775	38.1424	-2.18179	3.10109	0		False
I46F	0.832065	11	939.691	0.974752	1689.48	0.953062	1347.29	0.990512	694.179	0.965209	1236.67	0.884498	1378.03	1.00929	1375.37	0.94593	1799.86	False	46	False	I	F	TM1	True	10.8976	28.7016	0	0	0	17	10	1	0	0	28	4.5	2.8	-1.7	0.937598	0.0360054	694.179	0.924853	0.0403555	1236.67	0.977611	0.0316807	1375.37		False
I46Y	0.284867	7	995.483	0.0986014	1130.4	0.218357	1771.23	0.223615	1267.09	0.36423	1522.17	0.273317	1342.55	0.523282	1208.87	0.581654	2232.07	False	46	False	I	Y	TM1	True	10.8976	28.7016	0	0	0	17	10	1	0	0	28	4.5	-1.3	-5.8	0.20636	0.0389625	995.483	0.318773	0.0454561	1522.17	0.552468	0.029186	1208.87		False
I46W	0.670907	13	1035.66	0.515047	1600.72	0.566584	1631.49	0.718264	1115.45	0.775738	1459.71	0.783502	1483.61	0.763084	1590.16	0.873179	1838.62	False	46	False	I	W	TM1	True	10.8976	28.7016	0	0	0	17	10	1	0	0	28	4.5	-0.9	-5.4	0.617701	0.046632	1035.66	0.77962	0.003882	1459.71	0.818131	0.0550476	1590.16		False
I46S	0.694994	27	2335.02	0.741953	3057.56	0.725818	3284.36	0.725252	2053.34	0.745772	2847.18	0.752116	3219.69	0.882254	3263.55	0.863338	3650.79	False	46	False	I	S	TM1	True	10.8976	28.7016	0	0	0	17	10	1	0	0	28	4.5	-0.8	-5.3	0.722004	0.00980063	2053.34	0.748944	0.00317194	2847.18	0.872796	0.00945823	3263.55		False
I46T	0.658393	7	586.964	0.780826	532.218	0.899561	776.78	0.877504	569.773	0.820818	669.626	0.872063	765.187	0.77923	879.836	0.853477	736.818	False	46	False	I	T	TM1	True	10.8976	28.7016	0	0	0	17	10	1	0	0	28	4.5	-0.7	-5.2	0.804071	0.0549797	532.218	0.84644	0.0256221	669.626	0.816354	0.0371233	736.818		True
I46N	0.432292	14	995.127	0.177099	1436.81	0.225752	1542.77	0.194333	694.468	0.345321	953.915	0.504657	1449.25	0.871295	1657.32	0.794224	1415.62	False	46	False	I	N	TM1	True	10.8976	28.7016	0	0	0	17	10	1	0	0	28	4.5	-3.5	-8	0.257369	0.0591709	694.468	0.424989	0.0796682	953.915	0.832759	0.0385354	1415.62		False
I46Q	-0.0129136	5	349.831	0.0744825	280.877	0.375543	540.312	0.16173	299.244	0.33132	513.102	0.188177	405.835	0.65196	508.396	0.837594	468.534	False	46	False	I	Q	TM1	True	10.8976	28.7016	0	0	0	17	10	1	0	0	28	4.5	-3.5	-8	0.149711	0.083292	280.877	0.259748	0.0715711	513.102	0.744777	0.0928171	468.534		False
I46C	0.877925	7	429.072	0.890339	708.482	0.903471	777.872	0.876833	512.407	0.87786	546.973	0.768185	564.903	0.94579	542.235	0.99378	733.738	False	46	False	I	C	TM1	True	10.8976	28.7016	0	0	0	17	10	1	0	0	28	4.5	2.5	-2	0.887142	0.0062456	429.072	0.823022	0.0548373	546.973	0.969785	0.0239949	542.235		False
I46G	0.310226	14	1019.41	0.77553	1626.54	0.693007	1733.74	0.660808	1004.82	0.626275	1258.26	0.645081	1811.13	0.927267	1552.31	0.890534	1751.57	False	46	False	I	G	TM1	True	10.8976	28.7016	0	0	0	17	10	1	0	0	28	4.5	-0.4	-4.9	0.609893	0.102769	1004.82	0.635678	0.00940307	1258.26	0.908901	0.0183664	1552.31		False
I46P	0.215254	8	410.62	0.137365	517.662	0.0652699	526.384	0.150095	395.04	0.237605	421.168	0.154779	476.573	0.790484	488.709	0.797883	698.766	False	46	False	I	P	TM1	True	10.8976	28.7016	0	0	0	17	10	1	0	0	28	4.5	-1.6	-6.1	0.141996	0.0307418	395.04	0.196192	0.0414134	421.168	0.794183	0.00369936	488.709		False
I46R	0.174151	23	1791.99	0.543333	3095.17	0.0682147	2976.03	0.355947	2140.87	0.326399	2413.58	0.284094	3029.86	0.26154	2417.85	0.159792	2668.26	False	46	False	I	R	TM1	True	10.8976	28.7016	0	0	0	17	10	1	0	0	28	4.5	-4.5	-9	0.285412	0.104504	1791.99	0.305247	0.0211528	2413.58	0.210666	0.0508738	2417.85		False
I46H	0.0665004	5	353.982	0.31615	425.619	0.194277	512.706	0.330383	222.845	0.481406	435.325	0.198517	737.087	0.847963	416.237	0.73131	427.471	False	46	False	I	H	TM1	True	10.8976	28.7016	0	0	0	17	10	1	0	0	28	4.5	-3.2	-7.7	0.226828	0.0615539	222.845	0.339962	0.141445	435.325	0.789637	0.0583267	416.237		False
I46K	0.375802	7	694.245	0.0703594	779.942	0.0414947	1106.13	0.306276	676.526	0.129975	958.622	0.0194501	976.065	0.701873	744.2	0.629822	1076.73	False	46	False	I	K	TM1	True	10.8976	28.7016	0	0	0	17	10	1	0	0	28	4.5	-3.9	-8.4	0.198483	0.0837269	676.526	0.0747126	0.0552625	958.622	0.665848	0.0360256	744.2	patho	False
I46D	0.159546	6	365.765	0.331686	766.183	0.0830419	649.711	0.133292	546.902	0.0598139	792.297	0.132435	632.647	0.655401	937.063	0.5646	927.063	False	46	False	I	D	TM1	True	10.8976	28.7016	0	0	0	17	10	1	0	0	28	4.5	-3.5	-8	0.176892	0.0539837	365.765	0.0961245	0.0363106	792.297	0.61	0.0454006	927.063		False
I46E	0.441475	6	422.177	0.311162	762.433	0.32878	721.21	0.59433	348.006	0.321889	644.361	0.228845	693.015	0.86052	640.097	0.756494	791.602	False	46	False	I	E	TM1	True	10.8976	28.7016	0	0	0	17	10	1	0	0	28	4.5	-3.5	-8	0.418937	0.0652012	348.006	0.275367	0.0465218	644.361	0.808507	0.0520128	640.097		False
I46*	0.22596	8	876.632	0.274078	1296.05	0.219768	1064.68	-0.0442847	402.753	0.12629	1090.48	0.178734	1344.15	0.0593848	1001.21	0.259221	1270.42	True	46	False	I	*	TM1	True	10.8976	28.7016	0	0	0	17	10	1	0	0	28	4.5			0.16888	0.0720841	402.753	0.152512	0.0262224	1090.48	0.159303	0.0999181	1001.21		False
V47A	0.961489	8	900.666	0.827561	1119.15	0.960735	1107.34	0.987962	1143.55	0.992582	1322.57	1.07238	1448.42	0.963919	1357.94	0.903355	1348.26	False	47	False	V	A	TM1	True	6.64443	26.7953	0	0	0	16	9	0	0	0	25	4.2	1.8	-2.4	0.934437	0.0361834	900.666	1.03248	0.0399013	1322.57	0.933637	0.030282	1348.26		False
V47V	1.01839	10	14225.8	1.04913	21095.3	1.02248	21483.3	1.0687	703.481	1.04355	21896.1	1.01249	24450.9	1.05015	23657.9	0.991804	24079.2	False	47	True	V	V	TM1	True	6.64443	26.7953	0	0	0	16	9	0	0	0	25	4.2	4.2	0	1.03967	0.0118351	703.481	1.02802	0.0155308	21896.1	1.02098	0.0291729	23657.9		False
V47I	1.0324	9	491.97	0.520011	1239.37	0.903073	713.559	1.00059	489.589	1.03997	807.236	0.994223	1178.29	1.00555	1237.3	1.04476	825.602	False	47	False	V	I	TM1	True	6.64443	26.7953	0	0	0	16	9	0	0	0	25	4.2	4.5	0.3	0.864019	0.117923	489.589	1.01709	0.0228716	807.236	1.02515	0.0196075	825.602		False
V47L	0.993843	23	1517	0.862206	2230.21	0.930834	2272.92	0.979226	1642.32	0.954716	2026.94	0.973978	2667.59	0.92986	2078.55	0.982623	2974.61	False	47	False	V	L	TM1	True	6.64443	26.7953	0	0	0	16	9	0	0	0	25	4.2	3.8	-0.4	0.941527	0.0296709	1517	0.964347	0.00963123	2026.94	0.956242	0.0263816	2078.55		False
V47M	1.2022	1	320.887	1.09085	140.442	1.07569	266.509	1.10785	305.95	1.12356	648.343	0.953731	382.645	1.01027	321.23	0.988726	386.922	False	47	False	V	M	TM1	True	6.64443	26.7953	0	0	0	16	9	0	0	0	25	4.2	1.9	-2.3	1.11915	0.028452	140.442	1.03864	0.0849135	648.343	0.999496	0.0107696	321.23		False
V47F	0.872932	12	1242.08	0.738598	1719.89	0.77395	1919.13	0.871246	1437.26	0.926816	1617.64	0.962798	2103.69	0.984587	1601.12	1.00497	1979.14	False	47	False	V	F	TM1	True	6.64443	26.7953	0	0	0	16	9	0	0	0	25	4.2	2.8	-1.4	0.814181	0.0342047	1242.08	0.944807	0.0179911	1617.64	0.99478	0.010193	1601.12		False
V47Y	0.351194	12	882.512	0.434313	1409.94	0.346196	2200.56	0.440273	1770.47	0.825278	2169.89	0.803167	2558.74	0.981729	1875.89	0.923027	2352.55	False	47	False	V	Y	TM1	True	6.64443	26.7953	0	0	0	16	9	0	0	0	25	4.2	-1.3	-5.5	0.392994	0.0256253	882.512	0.814222	0.0110555	2169.89	0.952378	0.029351	1875.89		False
V47W	0.668662	14	880.978	0.639104	1276.47	0.595579	1347.47	0.785936	868.77	0.857703	1106.18	0.856033	1298.14	1.02914	1249.9	0.926428	1411.89	False	47	False	V	W	TM1	True	6.64443	26.7953	0	0	0	16	9	0	0	0	25	4.2	-0.9	-5.1	0.67232	0.0407375	868.77	0.856868	0.00083499	1106.18	0.977782	0.0513542	1249.9		False
V47S	1.01493	24	1520.2	0.839318	2734.62	0.995403	2630.98	1.00275	1807.52	1.00201	2748.42	0.99575	3132.71	0.996189	2853.54	1.01564	3088.98	False	47	False	V	S	TM1	True	6.64443	26.7953	0	0	0	16	9	0	0	0	25	4.2	-0.8	-5	0.963099	0.041456	1520.2	0.99888	0.00313016	2748.42	1.00592	0.00972677	2853.54		False
V47T	0.818566	10	699.072	0.938601	1116.08	0.91778	1198.47	0.814778	670.113	0.880637	1048.07	1.02465	1310.72	1.0555	1093.76	0.845991	1217.6	False	47	False	V	T	TM1	True	6.64443	26.7953	0	0	0	16	9	0	0	0	25	4.2	-0.7	-4.9	0.872431	0.0324811	670.113	0.952645	0.0720087	1048.07	0.950744	0.104752	1093.76		False
V47N	0.771566	3	22.3576	0.268505	94.5374	0.587172	92.0154	0.657923	111.74	0.913305	74.9154	0.976701	92.561	0.726571	90.5741	0.738686	151.685	False	47	False	V	N	TM1	True	6.64443	26.7953	0	0	0	16	9	0	0	0	25	4.2	-3.5	-7.7	0.571292	0.107837	22.3576	0.945003	0.0316983	74.9154	0.732629	0.00605707	90.5741		False
V47Q	0.801249	4	327.358	0.822733	452.925	0.76224	562.402	0.951109	381.722	0.730819	386.187	0.926157	435.283	0.929509	401.721	0.987516	615.143	False	47	False	V	Q	TM1	True	6.64443	26.7953	0	0	0	16	9	0	0	0	25	4.2	-3.5	-7.7	0.834333	0.0408893	327.358	0.828488	0.0976691	386.187	0.958513	0.0290036	401.721		False
V47C	0.852605	13	1412.41	0.690128	2239.79	0.884166	2248.8	0.934198	1529.92	0.989613	1550.99	0.95065	2436.6	1.05386	1970.14	0.943097	2442	False	47	False	V	C	TM1	True	6.64443	26.7953	0	0	0	16	9	0	0	0	25	4.2	2.5	-1.7	0.840274	0.0527921	1412.41	0.970131	0.0194813	1550.99	0.998477	0.0553794	1970.14		False
V47G	0.742231	15	1276.97	0.771389	2084.79	0.669746	1794.21	0.770093	1386.32	0.796119	1700.51	0.761689	1940.15	0.960948	1858.68	0.884142	2072.18	False	47	False	V	G	TM1	True	6.64443	26.7953	0	0	0	16	9	0	0	0	25	4.2	-0.4	-4.6	0.738365	0.0238412	1276.97	0.778904	0.0172153	1700.51	0.922545	0.0384033	1858.68		False
V47P	0.252551	5	549.494	0.286953	1050.84	0.0702285	682.319	0.0206986	350.425	0.0222788	663.468	0.27511	854.657	0.579251	822.062	0.73845	972.369	False	47	False	V	P	TM1	True	6.64443	26.7953	0	0	0	16	9	0	0	0	25	4.2	-1.6	-5.8	0.157608	0.0659063	350.425	0.148695	0.126416	663.468	0.658851	0.0795994	822.062		False
V47R	0.418967	14	2027.18	0.0129365	2205.76	0.176528	2775.3	0.12655	1925.36	-0.00777601	2030.46	0.160616	2847.82	0.785622	2700.83	0.658993	3318.31	False	47	False	V	R	TM1	True	6.64443	26.7953	0	0	0	16	9	0	0	0	25	4.2	-4.5	-8.7	0.183745	0.0855512	1925.36	0.0764197	0.0841958	2030.46	0.722307	0.0633144	2700.83		False
V47H	0.535916	5	332.288	0.321473	572.988	0.684088	649.545	0.428864	351.231	0.874106	771.617	0.6557	462.681	0.78848	534.278	0.759817	465.058	False	47	False	V	H	TM1	True	6.64443	26.7953	0	0	0	16	9	0	0	0	25	4.2	-3.2	-7.4	0.492585	0.077401	332.288	0.764903	0.109203	771.617	0.774149	0.0143312	465.058		False
V47K	0.00850333	7	325.855	-0.0130038	360.845	-0.0480316	493.502	-0.110536	348.954	0.0175426	409.015	-0.0297819	411.805	0.773617	388.034	0.764792	552.34	False	47	False	V	K	TM1	True	6.64443	26.7953	0	0	0	16	9	0	0	0	25	4.2	-3.9	-8.1	-0.040767	0.0260109	325.855	-0.00611967	0.0236623	409.015	0.769204	0.00441259	388.034		False
V47D	0.906919	10	771.324	0.920026	1502.89	0.804862	1570.4	0.933892	1151.88	0.937735	1362.84	0.910841	1321.77	0.811418	1218.2	0.897242	1426.35	False	47	False	V	D	TM1	True	6.64443	26.7953	0	0	0	16	9	0	0	0	25	4.2	-3.5	-7.7	0.891425	0.029375	771.324	0.924288	0.0134473	1362.84	0.85433	0.0429122	1218.2		False
V47E	0.583048	9	775.795	0.928525	889.639	0.830536	938.886	0.884635	752.297	0.864617	1135.9	0.807929	956.507	0.917104	897.7	0.886585	713.865	False	47	False	V	E	TM1	True	6.64443	26.7953	0	0	0	16	9	0	0	0	25	4.2	-3.5	-7.7	0.806686	0.077192	752.297	0.836273	0.0283444	1135.9	0.901845	0.0152594	713.865		False
V47*	0.194776	10	847.746	0.140151	1358.63	0.128521	1517.06	0.223914	832.131	0.19706	1196.61	0.0751195	1692.93	0.180564	1667.18	0.17978	1548.79	True	47	False	V	*	TM1	True	6.64443	26.7953	0	0	0	16	9	0	0	0	25	4.2			0.17184	0.0225803	832.131	0.13609	0.0609701	1196.61	0.180172	0.000391693	1548.79		False
F48A	0.737348	11	710.564	0.445666	1447.64	0.739575	1414.41	0.882972	941.406	0.870754	894.879	0.987545	1215.93	0.936079	1441.44	1.07805	1083.36	False	48	False	F	A	TM1	True	9.18646	27.2837	0	0	0	23	10	0	0	4	37	2.8	1.8	-1	0.70139	0.0917959	710.564	0.929149	0.0583956	894.879	1.00707	0.0709871	1083.36		False
F48V	0.768791	24	1887.69	0.688577	2189.68	0.660336	2723.83	0.826468	1872.43	0.778896	2523.91	0.769599	2936.28	0.877374	2217.54	0.957784	3249.3	False	48	False	F	V	TM1	True	9.18646	27.2837	0	0	0	23	10	0	0	4	37	2.8	4.2	1.4	0.736043	0.0378966	1872.43	0.774248	0.00464826	2523.91	0.917579	0.0402049	2217.54		False
F48I	0.744279	4	554.738	0.627428	615.968	0.453508	585.497	0.635737	404.063	0.842918	638.328	0.830447	682.815	1.1592	659.781	0.974759	1047.79	False	48	False	F	I	TM1	True	9.18646	27.2837	0	0	0	23	10	0	0	4	37	2.8	4.5	1.7	0.615238	0.0601228	404.063	0.836682	0.00623539	638.328	1.06698	0.0922197	659.781		False
F48L	0.907626	26	4195.05	0.782524	4429.87	0.823037	5101.29	0.90508	3052.4	0.949706	5520.11	0.956283	5988.54	1.02892	4567.23	1.02479	5646.62	False	48	False	F	L	TM1	True	9.18646	27.2837	0	0	0	23	10	0	0	4	37	2.8	3.8	1	0.854567	0.0310257	3052.4	0.952994	0.00328881	5520.11	1.02686	0.00206727	4567.23		False
F48M	0.742787	11	1386.54	0.657401	1074.81	0.662549	1535.15	0.77873	1017.86	0.832413	1478.2	0.810975	1325.93	0.927235	1021.24	1.0129	1446.92	False	48	False	F	M	TM1	True	9.18646	27.2837	0	0	0	23	10	0	0	4	37	2.8	1.9	-0.9	0.710367	0.0300229	1017.86	0.821694	0.0107193	1478.2	0.970068	0.0428334	1021.24		False
F48F	1.02807	9	600.631	0.997806	758.956	0.958681	1105.23	0.807216	591.431	0.886673	1021.82	1.10576	1027.35	1.03191	886.753	1.06961	1018.51	False	48	True	F	F	TM1	True	9.18646	27.2837	0	0	0	23	10	0	0	4	37	2.8	2.8	0	0.947944	0.0490119	591.431	0.996219	0.109546	1021.82	1.05076	0.0188492	886.753		False
F48Y	0.129725	9	609.481	0.249471	1226.44	0.155534	950.905	0.172747	553.595	0.339046	738.571	0.109297	873.642	0.610128	3215.05	0.845209	1077.13	False	48	False	F	Y	TM1	True	9.18646	27.2837	0	0	0	23	10	0	0	4	37	2.8	-1.3	-4.1	0.176869	0.0257646	553.595	0.224172	0.114874	738.571	0.727669	0.117541	1077.13		False
F48W	0.386249	16	1729.14	0.337604	2659.65	0.476375	2665.2	0.331741	1656.46	0.664032	2844.5	0.705908	2645.97	1.05232	2496.47	1.02583	3085.44	False	48	False	F	W	TM1	True	9.18646	27.2837	0	0	0	23	10	0	0	4	37	2.8	-0.9	-3.7	0.382992	0.0334387	1656.46	0.68497	0.020938	2844.5	1.03908	0.013245	2496.47		False
F48S	0.616924	23	1655.47	0.756626	3596.81	0.549807	2966.23	0.795552	3659.1	0.728723	2581.41	0.832398	3365.72	1.08466	3393.16	1.02012	3396.45	False	48	False	F	S	TM1	True	9.18646	27.2837	0	0	0	23	10	0	0	4	37	2.8	-0.8	-3.6	0.679727	0.0578449	1655.47	0.78056	0.0518377	2581.41	1.05239	0.0322703	3393.16		False
F48T	0.548914	15	1195.79	0.561396	2278.69	0.573345	2188.54	0.560627	1651.92	0.639769	2118.98	0.779415	2175.79	0.958242	2046.66	0.939425	2584.06	False	48	False	F	T	TM1	True	9.18646	27.2837	0	0	0	23	10	0	0	4	37	2.8	-0.7	-3.5	0.561071	0.00498945	1195.79	0.709592	0.0698231	2118.98	0.948834	0.00940843	2046.66		False
F48N	-0.0388115	8	311.517	0.0815184	448.092	0.15932	474.346	0.0474485	340.29	0.0829373	621.261	-0.0498586	385.205	0.736623	676.477	0.599202	629.88	False	48	False	F	N	TM1	True	9.18646	27.2837	0	0	0	23	10	0	0	4	37	2.8	-3.5	-6.3	0.0623687	0.0410551	311.517	0.0165393	0.066398	621.261	0.667913	0.0687103	629.88		False
F48Q	0.186977	14	1057.09	0.0761413	1822.74	0.120685	1984.83	0.119649	1318.96	0.10986	1611.01	0.125873	1940.14	0.939979	2086.39	0.925423	2411.11	False	48	False	F	Q	TM1	True	9.18646	27.2837	0	0	0	23	10	0	0	4	37	2.8	-3.5	-6.3	0.125863	0.022863	1057.09	0.117866	0.00800663	1611.01	0.932701	0.0072781	2086.39		False
F48C	0.707746	10	624.25	0.730867	850.998	0.69597	1083.82	0.86544	602.254	0.848628	873.452	0.720702	841.194	0.773481	608.701	1.01448	1091.44	False	48	False	F	C	TM1	True	9.18646	27.2837	0	0	0	23	10	0	0	4	37	2.8	2.5	-0.3	0.750006	0.0391547	602.254	0.784665	0.0639633	873.452	0.893979	0.120498	608.701		False
F48G	0.591032	11	735.763	0.657275	1349.28	0.603455	1222.28	0.742826	938.712	0.806314	1109.9	0.764991	981.105	0.980192	1427.62	0.978261	1299.51	False	48	False	F	G	TM1	True	9.18646	27.2837	0	0	0	23	10	0	0	4	37	2.8	-0.4	-3.2	0.648647	0.0345276	735.763	0.785652	0.0206615	1109.9	0.979226	0.000965484	1299.51		False
F48P	0.357522	13	1815.83	0.387137	3154.3	0.289569	2594.67	0.225157	1736.11	0.620275	2102.78	0.549914	2437	0.909827	2735.13	0.913796	3171.63	False	48	False	F	P	TM1	True	9.18646	27.2837	0	0	0	23	10	0	0	4	37	2.8	-1.6	-4.4	0.314846	0.0362059	1736.11	0.585094	0.0351805	2102.78	0.911811	0.00198442	2735.13		False
F48R	0.117603	24	1862.63	0.141594	2953.59	0.0135776	3227.9	0.205656	1836.88	0.0462422	2497.79	0.0810871	2897.4	0.190989	3040.56	0.0893254	3552.22	False	48	False	F	R	TM1	True	9.18646	27.2837	0	0	0	23	10	0	0	4	37	2.8	-4.5	-7.3	0.119608	0.0399313	1836.88	0.0636646	0.0174225	2497.79	0.140157	0.0508316	3040.56		False
F48H	0.28201	6	1614.95	0.125052	1927.77	0.109106	2045.91	0.17634	1305.23	0.016465	1686.17	0.229841	1969	0.734294	1674.54	0.806804	2327.77	False	48	False	F	H	TM1	True	9.18646	27.2837	0	0	0	23	10	0	0	4	37	2.8	-3.2	-6	0.173127	0.0390252	1305.23	0.123153	0.106688	1686.17	0.770549	0.0362548	1674.54		False
F48K	0.185437	14	1334.96	0.116424	1856.26	0.250877	2413.1	0.224092	1423.95	0.166795	2037.39	0.13781	2315.66	0.725478	1841.29	0.515451	2465.95	False	48	False	F	K	TM1	True	9.18646	27.2837	0	0	0	23	10	0	0	4	37	2.8	-3.9	-6.7	0.194208	0.0292002	1334.96	0.152303	0.0144925	2037.39	0.620465	0.105013	1841.29		False
F48D	0.259969	8	428.326	-0.141631	728.655	-0.0169988	646.43	0.277581	609.321	0.252993	750.792	0.0156174	691.25	0.781218	642.292	0.783509	1016.28	False	48	False	F	D	TM1	True	9.18646	27.2837	0	0	0	23	10	0	0	4	37	2.8	-3.5	-6.3	0.0947299	0.103718	428.326	0.134305	0.118688	750.792	0.782363	0.00114539	642.292		False
F48E	0.173181	13	962.428	0.179967	1048.48	0.0520037	1210.04	0.319715	827.227	0.296069	1076.89	0.13358	1219.14	0.879378	1240.35	0.781604	1277.77	False	48	False	F	E	TM1	True	9.18646	27.2837	0	0	0	23	10	0	0	4	37	2.8	-3.5	-6.3	0.181217	0.0547295	827.227	0.214825	0.0812442	1076.89	0.830491	0.0488874	1240.35		False
F48*	-0.000455474	12	1326.52	0.272962	2481.43	0.0236022	2555.31	0.0797976	1534.5	0.0431943	1844.92	-0.0388901	2160.33	0.0600969	1891.24	0.0870779	2908.77	True	48	False	F	*	TM1	True	9.18646	27.2837	0	0	0	23	10	0	0	4	37	2.8			0.0939766	0.0619857	1326.52	0.00215208	0.0410422	1844.92	0.0735874	0.0134905	1891.24		False
V49A	0.901912	9	796.797	0.93051	1077.26	1.02975	1534.48	0.965678	881.646	1.02502	1201.57	1.01762	1406.86	0.983361	1130.05	1.09457	1560.71	False	49	False	V	A	TM1	True	11.9603	26.0652	0	0	0	17	8	0	0	0	25	4.2	1.8	-2.4	0.956963	0.0275447	796.797	1.02132	0.00370246	1201.57	1.03897	0.0556051	1130.05		True
V49V	1.02672	12	911.119	0.985002	1224.86	1.02407	1388.23	0.919158	720.203	0.964114	1208.06	1.01716	1628.4	0.976299	1114.73	0.995662	1517.32	False	49	True	V	V	TM1	True	11.9603	26.0652	0	0	0	17	8	0	0	0	25	4.2	4.2	0	0.988737	0.0250768	720.203	0.990639	0.0265247	1208.06	0.98598	0.00968129	1114.73		False
V49I	1.0146	11	811.495	0.901626	1215.15	0.973791	1293.56	0.920139	634.752	0.950564	980.078	1.0671	1135.85	1.0107	1427.76	1.00213	1223.07	False	49	False	V	I	TM1	True	11.9603	26.0652	0	0	0	17	8	0	0	0	25	4.2	4.5	0.3	0.952539	0.0257308	634.752	1.00883	0.0582692	980.078	1.00641	0.00428872	1223.07		False
V49L	0.972433	21	1969.51	0.941968	2561.99	0.937175	3379.77	0.971769	2173.81	1.00885	2705.3	1.03955	3007.5	1.01895	2881.1	1.01881	3501.13	False	49	False	V	L	TM1	True	11.9603	26.0652	0	0	0	17	8	0	0	0	25	4.2	3.8	-0.4	0.955836	0.0094423	1969.51	1.0242	0.0153518	2705.3	1.01888	7.18173e-05	2881.1		False
V49M	0.955066	11	1798.75	1.09487	2359.81	1.0753	2177.21	0.906156	1425.59	0.96112	2219.35	0.96872	2159.47	1.07735	2358.5	0.936425	2565.49	False	49	False	V	M	TM1	True	11.9603	26.0652	0	0	0	17	8	0	0	0	25	4.2	1.9	-2.3	1.00785	0.0458702	1425.59	0.96492	0.0038003	2219.35	1.00689	0.0704629	2358.5		False
V49F	0.973061	9	1025.11	0.817409	1259.15	0.928093	1328.72	1.02444	810.254	0.777384	730.462	0.967233	1698.01	0.97318	919.281	0.989989	1408.26	False	49	False	V	F	TM1	True	11.9603	26.0652	0	0	0	17	8	0	0	0	25	4.2	2.8	-1.4	0.93575	0.0440842	810.254	0.872308	0.094924	730.462	0.981584	0.0084046	919.281		False
V49Y	0.335432	9	561.421	0.306259	761.199	0.422436	836.755	0.18019	595.161	0.573116	671.782	0.449475	984.356	0.7286	899.2	0.728658	1158.95	False	49	False	V	Y	TM1	True	11.9603	26.0652	0	0	0	17	8	0	0	0	25	4.2	-1.3	-5.5	0.311079	0.0501238	561.421	0.511295	0.0618205	671.782	0.728629	2.88296e-05	899.2		False
V49W	0.622581	14	873.266	0.609695	1017.54	0.570787	1251.46	0.715563	647.356	0.844114	1171.22	0.839339	1664.79	0.854328	1210.34	0.740675	1573.56	False	49	False	V	W	TM1	True	11.9603	26.0652	0	0	0	17	8	0	0	0	25	4.2	-0.9	-5.1	0.629657	0.0306786	647.356	0.841726	0.00238743	1171.22	0.797502	0.0568265	1210.34		False
V49S	0.852974	22	1402.1	0.7644	1931.29	0.870613	2100.18	0.857405	1343.16	0.828347	1538.2	0.886937	2029.77	0.904561	1944.02	0.946099	2204.71	False	49	False	V	S	TM1	True	11.9603	26.0652	0	0	0	17	8	0	0	0	25	4.2	-0.8	-5	0.836348	0.0242735	1343.16	0.857642	0.029295	1538.2	0.92533	0.020769	1944.02		False
V49T	0.872472	8	334.881	0.968435	884.786	0.878877	674.634	1.05065	498.989	0.856856	514.294	1.06409	688.379	1.00498	726.818	0.983904	604.577	False	49	False	V	T	TM1	True	11.9603	26.0652	0	0	0	17	8	0	0	0	25	4.2	-0.7	-4.9	0.942608	0.0421513	334.881	0.960471	0.103615	514.294	0.994441	0.0105373	604.577		False
V49N	0.475745	6	802.979	0.723925	1161.89	0.592647	1202.39	0.469299	1143.42	0.692715	1586.78	0.743483	1735.46	0.843883	1311.1	0.882265	1542.26	False	49	False	V	N	TM1	True	11.9603	26.0652	0	0	0	17	8	0	0	0	25	4.2	-3.5	-7.7	0.565404	0.0599626	802.979	0.718099	0.0253843	1586.78	0.863074	0.019191	1311.1		False
V49Q	0.197378	5	457.95	0.225984	468.36	0.417982	538.715	0.303636	383.48	0.458776	543.405	0.180459	456.508	0.809258	490.72	0.780581	559.936	False	49	False	V	Q	TM1	True	11.9603	26.0652	0	0	0	17	8	0	0	0	25	4.2	-3.5	-7.7	0.286245	0.0493169	383.48	0.319617	0.139159	543.405	0.79492	0.0143385	490.72		False
V49C	0.86432	12	885.088	0.8986	1232.6	0.980744	1546.8	1.07354	1045.84	1.01741	1082.61	1.00696	1765.18	1.0185	1535.92	0.946831	1632.04	False	49	False	V	C	TM1	True	11.9603	26.0652	0	0	0	17	8	0	0	0	25	4.2	2.5	-1.7	0.954302	0.0466525	885.088	1.01218	0.00522189	1082.61	0.982668	0.0358362	1535.92		False
V49G	0.940436	16	1118.49	0.881254	1564.91	0.879027	1873.49	0.958742	1286.38	0.966603	1957.67	0.908761	1590.81	0.970671	1301.38	1.0449	1818.21	False	49	False	V	G	TM1	True	11.9603	26.0652	0	0	0	17	8	0	0	0	25	4.2	-0.4	-4.6	0.914865	0.0203983	1118.49	0.937682	0.0289207	1957.67	1.00778	0.037113	1301.38		False
V49P	0.916815	10	1147.64	0.772081	1261.2	0.734186	1352.55	0.727409	604.992	0.88953	1270.92	0.815554	1514.11	1.05376	1159.35	1.01767	1438.42	False	49	False	V	P	TM1	True	11.9603	26.0652	0	0	0	17	8	0	0	0	25	4.2	-1.6	-5.8	0.787623	0.0441714	604.992	0.852542	0.0369881	1270.92	1.03572	0.0180454	1159.35		False
V49R	0.361964	23	1813.54	0.142998	2574.52	0.279766	3007.3	0.304642	1946.57	0.244166	2733.66	0.192796	3188.74	0.280846	2560.4	0.26786	3286.96	False	49	False	V	R	TM1	True	11.9603	26.0652	0	0	0	17	8	0	0	0	25	4.2	-4.5	-8.7	0.272343	0.0464224	1813.54	0.218481	0.0256848	2733.66	0.274353	0.00649321	2560.4		False
V49H	0.237828	5	1089.94	0.435319	1222.57	0.407593	1552.28	0.190479	870.829	0.619033	1625.47	0.561267	1292.2	0.912656	1438.06	0.750024	1544.68	False	49	False	V	H	TM1	True	11.9603	26.0652	0	0	0	17	8	0	0	0	25	4.2	-3.2	-7.4	0.317805	0.0608822	870.829	0.59015	0.028883	1625.47	0.83134	0.0813156	1438.06		False
V49K	0.04018	6	550.148	0.0253575	968.431	0.187863	1111.61	0.308261	705.083	0.349993	1094.62	0.185547	916.527	0.804827	957.789	0.683059	1072.46	False	49	False	V	K	TM1	True	11.9603	26.0652	0	0	0	17	8	0	0	0	25	4.2	-3.9	-8.1	0.140415	0.066901	550.148	0.26777	0.0822231	1094.62	0.743943	0.060884	957.789		False
V49D	0.396398	7	442.934	0.220559	640.991	-0.0189965	542.858	-0.0218467	130.633	0.179704	480.093	0.207101	674.81	0.547961	673.585	0.338961	547.576	False	49	False	V	D	TM1	True	11.9603	26.0652	0	0	0	17	8	0	0	0	25	4.2	-3.5	-7.7	0.144028	0.101505	130.633	0.193402	0.0136984	480.093	0.443461	0.1045	547.576		False
V49E	-0.0922962	2	364.656	0.178545	435.435	0.0110161	779.16	-0.00115537	289.905	-0.107166	478.305	0.0266823	510.286	0.339257	444.001	0.519907	421.291	False	49	False	V	E	TM1	True	11.9603	26.0652	0	0	0	17	8	0	0	0	25	4.2	-3.5	-7.7	0.0240274	0.0564287	289.905	-0.0402418	0.0669241	478.305	0.429582	0.0903249	421.291		False
V49*	0.0526309	6	1244.87	-0.127929	1469.93	-0.0164287	1877.79	0.0775158	1238.36	0.0960938	1872.13	0.154041	2110.99	0.066146	1577.56	0.00461697	1771.88	True	49	False	V	*	TM1	True	11.9603	26.0652	0	0	0	17	8	0	0	0	25	4.2			-0.00355278	0.0459746	1238.36	0.125067	0.0289736	1872.13	0.0353815	0.0307645	1577.56		False
A50A	0.935901	9	460.699	0.953901	843.264	1.03916	848.158	0.942369	606.216	1.07796	655.441	0.947839	808.785	0.988883	725.206	0.951005	1021.21	False	50	True	A	A	TM1	True	13.1976	23.25	0	0	0	13	10	1	0	0	24	1.8	1.8	0	0.967832	0.0240644	460.699	1.0129	0.0650626	655.441	0.969944	0.0189388	725.206		False
A50V	0.913881	23	1170.37	0.914419	2064.26	0.970459	1951.62	0.856763	1241.23	0.91202	1887.08	0.93302	1764.58	0.901905	1747.78	1.01327	2310.74	False	50	False	A	V	TM1	True	13.1976	23.25	0	0	0	13	10	1	0	0	24	1.8	4.2	2.4	0.913881	0.023209	1170.37	0.92252	0.0105001	1887.08	0.957589	0.0556841	1747.78		False
A50I	1.02805	10	783.172	1.0006	2132.8	0.897606	995.384	0.764014	609.805	1.10112	1500.12	0.757342	887.483	1.03746	2363.87	1.16819	1472.54	False	50	False	A	I	TM1	True	13.1976	23.25	0	0	0	13	10	1	0	0	24	1.8	4.5	2.7	0.922567	0.0598453	609.805	0.929233	0.171891	1500.12	1.10282	0.0653633	1472.54		False
A50L	0.98336	27	3054.81	0.875865	3508.25	0.967765	4648.92	0.889819	2636.71	0.919584	4261.29	0.968456	5417.84	0.94576	4032.93	1.01402	4641.46	False	50	False	A	L	TM1	True	13.1976	23.25	0	0	0	13	10	1	0	0	24	1.8	3.8	2	0.929202	0.0271049	2636.71	0.94402	0.0244361	4261.29	0.979892	0.034132	4032.93		False
A50M	0.806489	12	1002.26	0.872614	1353.41	0.84939	2070.88	1.01126	1329.33	0.875979	1646.45	0.889342	2144.36	0.991664	1713.01	0.950997	1766.62	False	50	False	A	M	TM1	True	13.1976	23.25	0	0	0	13	10	1	0	0	24	1.8	1.9	0.1	0.884937	0.0442774	1002.26	0.88266	0.00668154	1646.45	0.97133	0.0203334	1713.01		False
A50F	0.725803	12	1327.13	0.723723	2176.16	0.749382	1976.55	0.815608	933.739	0.863658	2324.19	0.82725	2266.52	1.07635	2471.77	0.953129	2514.83	False	50	False	A	F	TM1	True	13.1976	23.25	0	0	0	13	10	1	0	0	24	1.8	2.8	1	0.753629	0.0214633	933.739	0.845454	0.0182042	2324.19	1.01474	0.0616121	2471.77		False
A50Y	0.22049	6	551.002	-0.0456831	710.606	0.183282	824.853	0.0643495	533.396	0.60681	721.022	0.575695	974.515	0.852134	676.855	0.882522	924.431	False	50	False	A	Y	TM1	True	13.1976	23.25	0	0	0	13	10	1	0	0	24	1.8	-1.3	-3.1	0.10561	0.0604307	533.396	0.591253	0.0155578	721.022	0.867328	0.015194	676.855		False
A50W	0.592095	11	790.581	0.731404	1071.44	0.803649	908.267	0.92706	421.292	0.837992	662.978	0.792052	1014.48	0.93312	1416.22	0.90298	1175.63	False	50	False	A	W	TM1	True	13.1976	23.25	0	0	0	13	10	1	0	0	24	1.8	-0.9	-2.7	0.763552	0.0699843	421.292	0.815022	0.0229698	662.978	0.91805	0.0150703	1175.63		False
A50S	0.864025	32	2122.71	0.966619	2742.39	0.955466	3288.52	0.927828	1810.44	1.00376	3178.08	0.974663	3320.64	1.05755	2762.62	0.98829	2828.76	False	50	False	A	S	TM1	True	13.1976	23.25	0	0	0	13	10	1	0	0	24	1.8	-0.8	-2.6	0.928484	0.0229813	1810.44	0.989214	0.0145509	3178.08	1.02292	0.0346302	2762.62		False
A50T	0.900514	21	722.11	0.873539	1388.05	0.817799	1453.27	0.832574	1038.5	0.931061	1270.78	0.807848	1408.57	0.914015	1253.55	1.03078	1530.25	False	50	False	A	T	TM1	True	13.1976	23.25	0	0	0	13	10	1	0	0	24	1.8	-0.7	-2.5	0.856106	0.0189236	722.11	0.869455	0.0616066	1270.78	0.972397	0.0583826	1253.55		False
A50N	0.5647	18	2080.44	0.601836	2348.69	0.553337	3024.81	0.509985	1723.06	0.664783	2943.76	0.718155	3054.74	0.879031	2604.54	0.852833	3652.68	False	50	False	A	N	TM1	True	13.1976	23.25	0	0	0	13	10	1	0	0	24	1.8	-3.5	-5.3	0.557464	0.0189133	1723.06	0.691469	0.0266863	2943.76	0.865932	0.0130992	2604.54		False
A50Q	0.0944793	8	473.783	0.198547	823.884	0.201164	601.547	0.160559	567.586	0.551284	765.419	0.404564	716.265	0.8052	773.358	0.857211	890.047	False	50	False	A	Q	TM1	True	13.1976	23.25	0	0	0	13	10	1	0	0	24	1.8	-3.5	-5.3	0.163687	0.024865	473.783	0.477924	0.0733597	765.419	0.831205	0.0260054	773.358		False
A50C	0.766675	6	457.434	0.899726	595.042	0.843099	854.094	0.851944	463.961	1.03781	795.465	0.96976	617.503	0.906526	354.065	1.05122	723.731	False	50	False	A	C	TM1	True	13.1976	23.25	0	0	0	13	10	1	0	0	24	1.8	2.5	0.7	0.840361	0.0275312	457.434	1.00379	0.0340257	795.465	0.978871	0.0723451	354.065		False
A50G	0.991773	15	1144	0.797198	1787.72	0.988104	1982.02	0.949158	1343.84	0.979356	1561.38	0.868418	2101.2	0.943434	1893.45	0.828173	1714.44	False	50	False	A	G	TM1	True	13.1976	23.25	0	0	0	13	10	1	0	0	24	1.8	-0.4	-2.2	0.931558	0.0458127	1144	0.923887	0.0554695	1561.38	0.885803	0.0576302	1714.44		False
A50P	0.355729	11	799.928	0.365871	1075.23	0.321721	1590.54	0.208561	987.134	0.151622	1173.65	0.0823339	1276.01	0.880847	1193.47	0.937185	1623.48	False	50	False	A	P	TM1	True	13.1976	23.25	0	0	0	13	10	1	0	0	24	1.8	-1.6	-3.4	0.312971	0.0360609	799.928	0.116978	0.0346439	1173.65	0.909016	0.0281694	1193.47		False
A50R	0.256729	19	1175.94	0.0492131	1728.13	0.139067	2516.08	0.154154	1390.79	0.147648	2119.83	0.202797	2827.85	0.665235	1995.53	0.452063	2189.96	False	50	False	A	R	TM1	True	13.1976	23.25	0	0	0	13	10	1	0	0	24	1.8	-4.5	-6.3	0.149791	0.0425105	1175.94	0.175222	0.0275741	2119.83	0.558649	0.106586	1995.53		False
A50H	0.485565	7	430.452	0.454054	705.323	0.46221	750.739	0.427374	409.14	0.633821	571.224	0.778656	576.092	0.804908	848.849	0.838388	585.078	False	50	False	A	H	TM1	True	13.1976	23.25	0	0	0	13	10	1	0	0	24	1.8	-3.2	-5	0.457301	0.0120037	409.14	0.706239	0.0724175	571.224	0.821648	0.0167396	585.078		False
A50K	0.155043	14	700.035	0.395379	994.017	0.376122	1238.78	0.292607	890.753	0.618145	991.907	0.638956	929.995	0.971799	1142.53	0.803971	1228.2	False	50	False	A	K	TM1	True	13.1976	23.25	0	0	0	13	10	1	0	0	24	1.8	-3.9	-5.7	0.304788	0.0546711	700.035	0.628551	0.0104055	991.907	0.887885	0.0839142	1142.53		False
A50D	0.151615	8	821.203	0.317244	1336.34	0.184925	1420	0.211387	871.044	0.557608	1149.42	0.397116	1530.55	0.628972	1271.05	0.782649	1558.09	False	50	False	A	D	TM1	True	13.1976	23.25	0	0	0	13	10	1	0	0	24	1.8	-3.5	-5.3	0.216293	0.0358032	821.203	0.477362	0.0802462	1149.42	0.70581	0.0768386	1271.05		False
A50E	0.46042	13	1383.03	0.437046	1394.89	0.49631	1955.97	0.274725	1138.97	0.635559	1477.08	0.571948	1992.8	0.844243	1409.09	0.824516	2633.08	False	50	False	A	E	TM1	True	13.1976	23.25	0	0	0	13	10	1	0	0	24	1.8	-3.5	-5.3	0.417125	0.0490063	1138.97	0.603753	0.0318057	1477.08	0.83438	0.00986355	1409.09		False
A50*	0.0821614	14	1053.65	0.123936	1936.75	0.0475975	1445.45	0.203283	1015.5	-0.0131268	1569.8	0.198645	1776.08	0.201865	1649.48	0.191733	1975.4	True	50	False	A	*	TM1	True	13.1976	23.25	0	0	0	13	10	1	0	0	24	1.8			0.114244	0.0335323	1015.5	0.0927589	0.105886	1569.8	0.196799	0.00506582	1649.48		False
V51A	0.923091	11	1295.84	1.18338	1644.03	1.13921	1285.87	0.964703	1004.95	0.909209	1375.29	0.870969	1132.32	1.05752	1476.69	1.00955	1554.86	False	51	False	V	A	TM1	True	10.5626	22.2661	0	0	0	25	9	2	0	1	37	4.2	1.8	-2.4	1.05259	0.0639668	1004.95	0.890089	0.0191198	1375.29	1.03353	0.023981	1476.69		False
V51V	1.06195	5	789.84	0.949189	868.972	1.05835	1126.62	1.01525	654.439	1.06893	1307.28	1.10103	1530.64	1.16396	1052.17	1.07612	1495.77	False	51	True	V	V	TM1	True	10.5626	22.2661	0	0	0	25	9	2	0	1	37	4.2	4.2	0	1.02119	0.0262388	654.439	1.08498	0.0160532	1307.28	1.12004	0.0439203	1052.17		False
V51I	1.055	22	2456.93	1.09768	2805.97	0.956735	3075.71	1.01241	2061.11	0.91103	3374.59	0.918899	2962.95	0.904629	3299.59	0.899336	3449.16	False	51	False	V	I	TM1	True	10.5626	22.2661	0	0	0	25	9	2	0	1	37	4.2	4.5	0.3	1.03046	0.030113	2061.11	0.914965	0.00393488	3374.59	0.901983	0.00264678	3299.59		False
V51L	0.900411	19	2115.21	0.791195	2985.26	0.710172	3211.35	0.8489	2396.1	0.901233	2863.63	0.843984	3339.59	0.981743	3222	0.954689	3583.67	False	51	False	V	L	TM1	True	10.5626	22.2661	0	0	0	25	9	2	0	1	37	4.2	3.8	-0.4	0.812669	0.0408025	2115.21	0.872609	0.0286241	2863.63	0.968216	0.013527	3222		False
V51M	0.958199	7	808.126	0.905652	947.235	0.916814	1053.65	0.914184	872.63	0.97134	1246.82	0.894528	1693.67	1.02829	909.878	1.02058	1107.69	False	51	False	V	M	TM1	True	10.5626	22.2661	0	0	0	25	9	2	0	1	37	4.2	1.9	-2.3	0.923712	0.0117398	808.126	0.932934	0.0384063	1246.82	1.02443	0.00385253	909.878		False
V51F	0.208685	19	2330.64	0.150149	2758.16	0.245828	3615.91	0.191228	1769.8	0.0684259	2635.19	0.132646	2890.65	0.743023	2772.28	0.703207	3327.86	False	51	False	V	F	TM1	True	10.5626	22.2661	0	0	0	25	9	2	0	1	37	4.2	2.8	-1.4	0.198972	0.0198608	1769.8	0.100536	0.0321099	2635.19	0.723115	0.019908	2772.28		False
V51Y	0.312363	8	818.151	0.526414	1418.58	0.269513	1333.69	0.743756	1303.8	0.103966	1065.14	0.34826	1209.81	0.755975	1019.02	0.760215	1262.39	False	51	False	V	Y	TM1	True	10.5626	22.2661	0	0	0	25	9	2	0	1	37	4.2	-1.3	-5.5	0.463011	0.109153	818.151	0.226113	0.122147	1065.14	0.758095	0.00211989	1019.02		False
V51W		0	0		0		0		0		0		0		0		0	False	51	False	V	W	TM1	True	10.5626	22.2661	0	0	0	25	9	2	0	1	37	4.2	-0.9	-5.1			0			0			0		False
V51S	1.19502	30	2332.12	1.10715	3213	1.15233	3570.36	1.13828	2622.69	0.942592	2977.85	1.0904	3259.15	0.971044	2969.91	1.03749	3339.1	False	51	False	V	S	TM1	True	10.5626	22.2661	0	0	0	25	9	2	0	1	37	4.2	-0.8	-5	1.1482	0.0182402	2332.12	1.0165	0.0739063	2977.85	1.00427	0.0332244	2969.91		False
V51T	1.14691	15	1398.89	1.19678	1853.89	1.11736	2034.7	1.12509	1629.46	1.06108	1993.16	1.07511	2370.59	1.06854	1891.79	1.07766	2527.55	False	51	False	V	T	TM1	True	10.5626	22.2661	0	0	0	25	9	2	0	1	37	4.2	-0.7	-4.9	1.14654	0.0178787	1398.89	1.0681	0.00701085	1993.16	1.0731	0.00456021	1891.79		False
V51N	0.998881	10	1385.74	1.07263	2028.32	1.07995	1932.44	1.1474	1254.42	1.08153	1571.15	1.01488	2089.02	0.946886	1975.92	1.01223	1925.39	False	51	False	V	N	TM1	True	10.5626	22.2661	0	0	0	25	9	2	0	1	37	4.2	-3.5	-7.7	1.07472	0.0303672	1254.42	1.0482	0.0333241	1571.15	0.979556	0.0326701	1925.39		False
V51Q	0.792437	4	215.579	0.878559	425.056	0.871701	403.95	0.927673	345.698	0.765057	310.308	0.730502	558.887	0.825287	594.724	0.833255	396.113	False	51	False	V	Q	TM1	True	10.5626	22.2661	0	0	0	25	9	2	0	1	37	4.2	-3.5	-7.7	0.867593	0.0279809	215.579	0.74778	0.0172777	310.308	0.829271	0.00398401	396.113		False
V51C	1.22198	11	853.415	1.18673	1296.05	1.15804	1613.49	1.10934	736.239	1.14006	1249.25	1.08053	1660.07	1.1277	1761.83	1.13696	1580.46	False	51	False	V	C	TM1	True	10.5626	22.2661	0	0	0	25	9	2	0	1	37	4.2	2.5	-1.7	1.16902	0.0238056	736.239	1.1103	0.0297638	1249.25	1.13233	0.0046285	1580.46		False
V51G	1.2088	12	432.463	0.949708	581.126	1.08496	864.289	1.12017	414.29	1.10806	692.254	1.13429	856.665	0.883032	589.57	1.14412	803.135	False	51	False	V	G	TM1	True	10.5626	22.2661	0	0	0	25	9	2	0	1	37	4.2	-0.4	-4.6	1.09091	0.0537954	414.29	1.12117	0.0131112	692.254	1.01358	0.130545	589.57		False
V51P	0.568191	12	615.014	0.326772	1034.48	0.286027	1137.74	0.231554	577.293	0.740892	1077.94	0.458565	1016.01	0.971957	1110.2	0.903081	1145.64	False	51	False	V	P	TM1	True	10.5626	22.2661	0	0	0	25	9	2	0	1	37	4.2	-1.6	-5.8	0.353136	0.074291	577.293	0.599728	0.141164	1077.94	0.937519	0.0344381	1110.2		False
V51R	0.14238	6	832.465	-0.00737553	918.567	0.0550375	1183.63	0.150246	848.418	0.0762585	1036.67	0.302892	1189.51	0.608144	998.287	0.612764	1695.47	False	51	False	V	R	TM1	True	10.5626	22.2661	0	0	0	25	9	2	0	1	37	4.2	-4.5	-8.7	0.0850722	0.0376171	832.465	0.189575	0.113317	1036.67	0.610454	0.0023102	998.287		False
V51H	0.103477	7	603.002	0.236511	974.899	-0.0123567	865.235	-0.00585207	537.934	0.250859	830.604	0.293274	1334.55	0.861034	915.014	0.880881	902.153	False	51	False	V	H	TM1	True	10.5626	22.2661	0	0	0	25	9	2	0	1	37	4.2	-3.2	-7.4	0.0804449	0.058414	537.934	0.272066	0.0212077	830.604	0.870957	0.00992344	902.153		False
V51K	0.0594888	9	704.256	0.345362	879.112	0.0439059	924.716	0.255256	673.221	0.169655	966.715	0.190751	1015.78	0.965192	678.078	0.750904	1080.29	False	51	False	V	K	TM1	True	10.5626	22.2661	0	0	0	25	9	2	0	1	37	4.2	-3.9	-8.1	0.176003	0.0741557	673.221	0.180203	0.010548	966.715	0.858048	0.107144	678.078		False
V51D	1.15946	11	959.768	1.18223	966.666	0.988793	1324.94	0.912553	936.937	1.09522	1199.21	0.82009	1744.01	0.940625	913.522	0.621733	2455.38	False	51	False	V	D	TM1	True	10.5626	22.2661	0	0	0	25	9	2	0	1	37	4.2	-3.5	-7.7	1.06076	0.0655998	936.937	0.957658	0.137567	1199.21	0.781179	0.159446	913.522		False
V51E	0.7947	7	683.626	1.03362	808.426	0.962619	772.726	0.963763	688.205	0.858346	758.436	0.884548	948.303	1.02991	944.732	0.946505	1194.92	False	51	False	V	E	TM1	True	10.5626	22.2661	0	0	0	25	9	2	0	1	37	4.2	-3.5	-7.7	0.938675	0.0507821	683.626	0.871447	0.0131009	758.436	0.988207	0.0417027	944.732		False
V51*	0.167764	11	750.764	0.160819	1040.99	0.208741	1354.98	0.101278	610.743	0.0485486	984.198	0.164356	1017.75	0.266689	903.021	0.114333	1030.12	True	51	False	V	*	TM1	True	10.5626	22.2661	0	0	0	25	9	2	0	1	37	4.2			0.15965	0.0221444	610.743	0.106452	0.0579038	984.198	0.190511	0.076178	903.021		False
A52A	1.08206	10	886.24	0.888996	1339.59	1.00518	1427.57	0.964097	854.137	0.977316	1071.73	0.986713	1310.18	0.908328	1180.06	0.953801	1538	False	52	True	A	A	TM1	True	13.5582	22.9571	0	0	0	11	9	0	0	0	20	1.8	1.8	0	0.985083	0.0402915	854.137	0.982014	0.00469837	1071.73	0.931064	0.0227366	1180.06		False
A52V	1.1975	17	1904.73	1.16714	2501.86	1.19716	2712.53	1.18117	1870.46	1.08795	2391.2	1.12874	3059.39	1.07672	2575.16	1.11428	2545.25	False	52	False	A	V	TM1	True	13.5582	22.9571	0	0	0	11	9	0	0	0	20	1.8	4.2	2.4	1.18574	0.00727765	1870.46	1.10834	0.0203943	2391.2	1.0955	0.0187809	2545.25		True
A52I	1.09842	9	1001.61	0.215345	3820.52	1.01993	1869.56	1.23562	985.128	1.05956	1225.27	1.11086	1497.43	0.240736	5604.49	1.04309	1644.75	False	52	False	A	I	TM1	True	13.5582	22.9571	0	0	0	11	9	0	0	0	20	1.8	4.5	2.7	0.892327	0.23002	985.128	1.08521	0.0256503	1225.27	0.641914	0.401177	1644.75		False
A52L	1.16107	14	854.138	0.961241	1183.73	1.06954	1577.13	0.874861	970.305	1.03949	1181.38	1.08908	1587.84	0.915338	1150.39	0.882652	1458.62	False	52	False	A	L	TM1	True	13.5582	22.9571	0	0	0	11	9	0	0	0	20	1.8	3.8	2	1.01668	0.062468	854.138	1.06428	0.0247923	1181.38	0.898995	0.0163429	1150.39		False
A52M	1.00542	6	496.014	0.974178	637.428	1.16487	590.409	1.01921	254.609	1.17858	362.801	1.17942	425.377	1.04318	626.453	1.09679	696.842	False	52	False	A	M	TM1	True	13.5582	22.9571	0	0	0	11	9	0	0	0	20	1.8	1.9	0.1	1.04092	0.0423772	254.609	1.179	0.000419165	362.801	1.06999	0.0268062	626.453		False
A52F	0.992573	9	697.26	0.897046	1336.49	0.992359	1244.59	0.860927	668.753	0.963959	1095.54	1.0616	979.554	1.08132	1244.54	1.02549	1470.19	False	52	False	A	F	TM1	True	13.5582	22.9571	0	0	0	11	9	0	0	0	20	1.8	2.8	1	0.935726	0.0335782	668.753	1.01278	0.0488227	1095.54	1.0534	0.0279171	1244.54		False
A52Y	0.495611	12	1577.09	1.01843	3471.12	0.613854	2432.71	0.592519	1978.19	0.794078	2107.61	0.785152	3696.9	1.05497	2590.61	0.948581	2775.35	False	52	False	A	Y	TM1	True	13.5582	22.9571	0	0	0	11	9	0	0	0	20	1.8	-1.3	-3.1	0.680104	0.115673	1577.09	0.789615	0.00446335	2107.61	1.00178	0.0531946	2590.61		False
A52W	0.984413	11	1024.42	0.787338	1315.82	0.571757	2156.52	0.878317	760.332	0.609834	1485.43	0.65586	1775.75	1.01661	1343.05	0.975419	1279.72	False	52	False	A	W	TM1	True	13.5582	22.9571	0	0	0	11	9	0	0	0	20	1.8	-0.9	-2.7	0.805456	0.0876916	760.332	0.632847	0.0230132	1485.43	0.996016	0.0205966	1279.72		False
A52S	0.963354	19	2034.5	0.941232	2740.91	1.0062	3077.95	0.938701	1975	0.872299	3241.79	0.963636	3535.51	0.988465	2781.94	0.972402	3665.1	False	52	False	A	S	TM1	True	13.5582	22.9571	0	0	0	11	9	0	0	0	20	1.8	-0.8	-2.6	0.962373	0.0156245	1975	0.917968	0.0456686	3241.79	0.980434	0.0080315	2781.94		False
A52T	1.05745	16	1273.99	1.15186	1691.6	1.07743	2019.41	0.985398	1607.16	1.09849	2131.97	1.08233	1938.37	1.07665	1696.34	1.0212	2230.36	False	52	False	A	T	TM1	True	13.5582	22.9571	0	0	0	11	9	0	0	0	20	1.8	-0.7	-2.5	1.06804	0.034225	1273.99	1.09041	0.00807795	2131.97	1.04892	0.0277282	1696.34		False
A52N	0.804998	8	509.989	0.733608	600.473	0.719655	577.03	0.766314	374.071	0.847917	444.32	0.839927	548.147	0.847694	625.377	1.07785	665.987	False	52	False	A	N	TM1	True	13.5582	22.9571	0	0	0	11	9	0	0	0	20	1.8	-3.5	-5.3	0.756144	0.0189944	374.071	0.843922	0.00399523	444.32	0.962772	0.115078	625.377		False
A52Q	0.486463	11	1095.15	0.589968	1439.48	0.542032	1570.87	0.42852	1037.6	0.726228	1380.99	0.719981	1573.67	0.982	1295.82	1.0287	1507.97	False	52	False	A	Q	TM1	True	13.5582	22.9571	0	0	0	11	9	0	0	0	20	1.8	-3.5	-5.3	0.511746	0.0348828	1037.6	0.723104	0.0031233	1380.99	1.00535	0.0233485	1295.82		False
A52C	0.993598	8	542.732	1.03599	747.781	1.02484	760.04	0.975595	458.722	0.949503	822.722	0.862606	737.979	0.900928	727.372	0.994492	705.878	False	52	False	A	C	TM1	True	13.5582	22.9571	0	0	0	11	9	0	0	0	20	1.8	2.5	0.7	1.00751	0.0139157	458.722	0.906054	0.0434484	822.722	0.94771	0.046782	705.878		False
A52G	0.92755	15	1515.7	0.875795	1450.69	0.923279	2161.02	0.833801	976.508	0.891085	1678.63	0.948476	1954.96	1.07176	1761.84	0.938964	1969.29	False	52	False	A	G	TM1	True	13.5582	22.9571	0	0	0	11	9	0	0	0	20	1.8	-0.4	-2.2	0.890106	0.0221314	976.508	0.919781	0.0286956	1678.63	1.00536	0.0663963	1761.84		True
A52P	0.371174	8	555.346	0.510628	787.773	0.417843	525.482	0.326661	599.437	0.705934	612.917	0.663672	847.221	1.08485	1085.43	0.973884	705.728	False	52	False	A	P	TM1	True	13.5582	22.9571	0	0	0	11	9	0	0	0	20	1.8	-1.6	-3.4	0.406576	0.039363	525.482	0.684803	0.0211309	612.917	1.02937	0.0554822	705.728		False
A52R	0.239197	21	2159.51	0.208479	2735.6	0.189052	3440.26	0.252907	1861.22	0.194254	3139.4	0.29874	3261.84	0.159923	2791.45	0.115978	2923.72	False	52	False	A	R	TM1	True	13.5582	22.9571	0	0	0	11	9	0	0	0	20	1.8	-4.5	-6.3	0.222409	0.0144877	1861.22	0.246497	0.052243	3139.4	0.137951	0.0219725	2791.45		False
A52H	0.387577	6	632.123	0.282948	978.317	0.365399	1188.81	0.208321	641.242	0.815461	949.132	0.630449	1017.54	1.0411	797.035	1.0412	1174.84	False	52	False	A	H	TM1	True	13.5582	22.9571	0	0	0	11	9	0	0	0	20	1.8	-3.2	-5	0.311061	0.040981	632.123	0.722955	0.092506	949.132	1.04115	4.92893e-05	797.035		False
A52K	0.449846	5	193.17	0.295649	211.155	-0.0848039	295.782	0.517552	196.28	0.341348	243.959	0.570786	307.273	1.00233	242.082	0.91313	320.462	False	52	False	A	K	TM1	True	13.5582	22.9571	0	0	0	11	9	0	0	0	20	1.8	-3.9	-5.7	0.294561	0.134709	193.17	0.456067	0.114719	243.959	0.95773	0.0446004	242.082		False
A52D	0.907704	7	130.382	0.648025	423.474	0.58502	236.519	0.596899	187.591	0.672349	149.063	0.519072	206.945	0.779221	385.873	0.837201	304.452	False	52	False	A	D	TM1	True	13.5582	22.9571	0	0	0	11	9	0	0	0	20	1.8	-3.5	-5.3	0.684412	0.0756751	130.382	0.595711	0.0766384	149.063	0.808211	0.0289901	304.452		False
A52E	0.543071	7	586.521	0.337964	1009.41	0.494638	901.301	0.430313	466.995	0.514169	774.13	0.558049	838.969	0.833024	1089.61	0.845899	1030.33	False	52	False	A	E	TM1	True	13.5582	22.9571	0	0	0	11	9	0	0	0	20	1.8	-3.5	-5.3	0.451497	0.0443334	466.995	0.536109	0.0219403	774.13	0.839462	0.00643761	1030.33		False
A52*	0.137932	6	440.595	0.809685	1916.09	0.00436535	562.514	-0.0469876	529.677	-0.00168388	642.119	0.0269266	779.721	0.155658	678.313	0.372526	1311.99	True	52	False	A	*	TM1	True	13.5582	22.9571	0	0	0	11	9	0	0	0	20	1.8			0.226249	0.198345	440.595	0.0126214	0.0143052	642.119	0.264092	0.108434	678.313		False
L53A	1.0676	5	236.585	1.06101	447.619	1.05237	444.23	0.945867	166.467	1.00213	410.05	1.16512	344.698	1.13683	261.487	1.06991	410.255	False	53	False	L	A	TM1	True	16.2654	21.1832	0	0	0	17	10	0	0	0	27	3.8	1.8	-2	1.03171	0.0287837	166.467	1.08362	0.081498	410.05	1.10337	0.0334622	261.487		False
L53V	1.05789	12	577.722	0.838111	854.161	1.08904	1095.31	0.989015	744.248	0.932813	882.132	0.926016	942.374	0.990919	1099.6	0.994744	893.713	False	53	False	L	V	TM1	True	16.2654	21.1832	0	0	0	17	10	0	0	0	27	3.8	4.2	0.4	0.993515	0.0558576	577.722	0.929415	0.0033983	882.132	0.992832	0.00191249	893.713		False
L53I	1.07907	7	753.73	1.01032	1031.64	0.930135	857.673	1.03668	682.418	0.892418	831.012	0.960717	1141.3	1.04778	704.116	0.931634	832.27	False	53	False	L	I	TM1	True	16.2654	21.1832	0	0	0	17	10	0	0	0	27	3.8	4.5	0.7	1.01405	0.0313519	682.418	0.926567	0.0341496	831.012	0.989709	0.0580751	704.116		False
L53L	0.841442	3	68.1425	0.808562	227.328	1.08585	238.757	1.27537	193.133	1.12695	202.689	1.00859	162.277	1.10992	224.667	1.05436	137.32	False	53	True	L	L	TM1	True	16.2654	21.1832	0	0	0	17	10	0	0	0	27	3.8	3.8	0	1.00281	0.109907	68.1425	1.06777	0.0591799	202.689	1.08214	0.0277794	137.32		False
L53M	0.856885	4	347.208	1.15692	345.4	0.899456	543.55	0.901708	321.006	1.06691	522.572	1.0518	472.75	1.00077	473.939	0.996582	659.788	False	53	False	L	M	TM1	True	16.2654	21.1832	0	0	0	17	10	0	0	0	27	3.8	1.9	-1.9	0.953743	0.0685068	321.006	1.05935	0.00755754	522.572	0.998674	0.00209272	473.939		False
L53F	0.989074	9	698.777	1.06259	1084.12	0.940737	1028.8	1.02954	558.85	1.04801	1161.4	1.07	944.881	1.09637	1233.59	1.0226	1163.5	False	53	False	L	F	TM1	True	16.2654	21.1832	0	0	0	17	10	0	0	0	27	3.8	2.8	-1	1.00549	0.0263018	558.85	1.059	0.010995	1161.4	1.05949	0.0368882	1163.5		False
L53Y	0.291803	5	363.397	0.600821	508.699	0.613466	639.524	0.403577	400.29	0.566367	492.187	0.629311	790.69	0.59915	441.497	0.765272	752.782	False	53	False	L	Y	TM1	True	16.2654	21.1832	0	0	0	17	10	0	0	0	27	3.8	-1.3	-5.1	0.477416	0.0783384	363.397	0.597839	0.0314722	492.187	0.682211	0.083061	441.497		False
L53W	0.873496	6	376.699	0.800247	605.046	0.780186	690.571	0.830489	459.444	0.857568	460.627	0.863406	687.468	0.784188	456.387	1.02539	571.751	False	53	False	L	W	TM1	True	16.2654	21.1832	0	0	0	17	10	0	0	0	27	3.8	-0.9	-4.7	0.821104	0.0202943	376.699	0.860487	0.00291923	460.627	0.904791	0.120603	456.387		False
L53S	0.985482	13	1315.23	0.924952	1548.03	0.889602	1926.56	0.849705	1525.58	0.87801	2200.4	0.86966	2106.04	0.883455	1739.67	0.972055	2298.06	False	53	False	L	S	TM1	True	16.2654	21.1832	0	0	0	17	10	0	0	0	27	3.8	-0.8	-4.6	0.912435	0.0287937	1315.23	0.873835	0.00417504	2200.4	0.927755	0.0443001	1739.67		False
L53T	0.691593	5	276.646	0.704173	379.399	0.967882	496.757	0.884436	355.778	1.03145	380.764	0.880588	461.178	0.838007	278.31	0.925284	512.265	False	53	False	L	T	TM1	True	16.2654	21.1832	0	0	0	17	10	0	0	0	27	3.8	-0.7	-4.5	0.812021	0.0681119	276.646	0.956017	0.0754291	380.764	0.881645	0.0436386	278.31		False
L53N	0.223641	9	598.879	0.257254	1234	0.453223	1240.76	0.173005	865.886	0.393969	957.408	0.245994	1109.11	0.717339	1143.6	0.769402	1152.15	False	53	False	L	N	TM1	True	16.2654	21.1832	0	0	0	17	10	0	0	0	27	3.8	-3.5	-7.3	0.27678	0.0613095	598.879	0.319981	0.0739875	957.408	0.74337	0.0260317	1143.6		False
L53Q	0.113007	2	182.895	0.0536566	282.699	0.255239	326.555	0.0346605	260.435	0.136248	220.138	0.313967	459.006	0.800364	321.831	0.722433	219.147	False	53	False	L	Q	TM1	True	16.2654	21.1832	0	0	0	17	10	0	0	0	27	3.8	-3.5	-7.3	0.114141	0.0499044	182.895	0.225107	0.0888596	220.138	0.761399	0.0389657	219.147		False
L53C	0.863189	9	523.249	1.04804	944.749	0.896587	871.94	1.07999	467.489	1.02392	924.729	0.983739	862.095	1.03706	834.115	1.07391	1347.34	False	53	False	L	C	TM1	True	16.2654	21.1832	0	0	0	17	10	0	0	0	27	3.8	2.5	-1.3	0.971951	0.0539831	467.489	1.00383	0.020091	924.729	1.05549	0.0184223	834.115		False
L53G	1.06315	11	1548.75	0.975361	1775.34	1.01707	2099.54	1.03711	1526.53	0.926369	1999.77	0.88411	1985.48	0.912925	1555.91	1.04307	2584.43	False	53	False	L	G	TM1	True	16.2654	21.1832	0	0	0	17	10	0	0	0	27	3.8	-0.4	-4.2	1.02317	0.0185188	1526.53	0.90524	0.0211297	1999.77	0.977997	0.0650723	1555.91		False
L53P	0.0866071	4	421.039	0.066874	475.078	0.21124	645.864	0.128276	500.275	0.270021	504.77	0.323154	637.806	0.893128	630.572	0.83493	594.945	False	53	False	L	P	TM1	True	16.2654	21.1832	0	0	0	17	10	0	0	0	27	3.8	-1.6	-5.4	0.123249	0.0320007	421.039	0.296587	0.0265664	504.77	0.864029	0.0290992	594.945		False
L53R	0.0825756	15	744.338	0.14769	1331.01	-0.0347311	1228.54	0.0694696	870.206	0.0626051	1345.46	0.219845	1421.39	0.411294	1493.81	0.305538	1278.86	False	53	False	L	R	TM1	True	16.2654	21.1832	0	0	0	17	10	0	0	0	27	3.8	-4.5	-8.3	0.066251	0.0377563	744.338	0.141225	0.0786199	1345.46	0.358416	0.052878	1278.86		False
L53H	0.00139655	3	289.067	0.286663	434.434	0.145183	610.912	0.0523053	311.98	0.0141904	758.098	0.37572	669.074	0.734842	576.963	0.573596	640.903	False	53	False	L	H	TM1	True	16.2654	21.1832	0	0	0	17	10	0	0	0	27	3.8	-3.2	-7	0.121387	0.0626182	289.067	0.194955	0.180765	758.098	0.654219	0.0806229	576.963		False
L53K	0.14981	5	330.151	0.356055	346.416	0.360255	418.432	0.499074	288.098	0.431721	284.498	0.00889195	383.562	0.801191	307.043	0.845595	345.214	False	53	False	L	K	TM1	True	16.2654	21.1832	0	0	0	17	10	0	0	0	27	3.8	-3.9	-7.7	0.341299	0.0719595	288.098	0.220306	0.211414	284.498	0.823393	0.0222021	307.043		False
L53D	0.0538738	7	349.979	0.0959381	441.054	-0.0112507	632.276	0.0930927	315.906	-0.0232805	408.353	0.250417	588.095	0.311579	466.538	0.183551	554.853	False	53	False	L	D	TM1	True	16.2654	21.1832	0	0	0	17	10	0	0	0	27	3.8	-3.5	-7.3	0.0579135	0.0249724	315.906	0.113568	0.136849	408.353	0.247565	0.0640143	466.538		False
L53E	0.13925	5	533.806	0.246144	535.998	0.282495	383.99	0.20575	189.6	0.279399	414.67	0.0513713	740.539	0.879386	539.316	0.656604	614.223	False	53	False	L	E	TM1	True	16.2654	21.1832	0	0	0	17	10	0	0	0	27	3.8	-3.5	-7.3	0.21841	0.0306901	189.6	0.165385	0.114014	414.67	0.767995	0.111391	539.316		False
L53*	0.614617	3	252.957	0.312706	200.611	0.847293	278.535	0.51702	281.736	0.352975	289.601	0.861668	440.628	0.932956	338.124	0.32535	159.68	True	53	False	L	*	TM1	True	16.2654	21.1832	0	0	0	17	10	0	0	0	27	3.8			0.572909	0.111001	200.611	0.607322	0.254346	289.601	0.629153	0.303803	159.68		False
S54A	0.685679	9	834.498	0.753171	934.834	0.66881	1085.63	0.553803	439.709	0.73887	1075.8	0.79409	1400.11	0.958542	1032.57	0.938594	1303.29	False	54	False	S	A	TM1	True	15.9673	18.2595	0	0	0	18	10	3	1	0	32	-0.8	1.8	2.6	0.665366	0.0414132	439.709	0.76648	0.0276102	1075.8	0.948568	0.00997408	1032.57		False
S54V	0.185698	9	898.875	0.0623547	964.989	0.104923	1123.51	0.225018	866.03	0.507375	961.173	0.321985	1037.55	0.91822	1110.96	0.784543	1273.12	False	54	False	S	V	TM1	True	15.9673	18.2595	0	0	0	18	10	3	1	0	32	-0.8	4.2	5	0.144498	0.0370748	866.03	0.41468	0.092695	961.173	0.851381	0.0668385	1110.96		False
S54I	0.142563	5	791.581	-0.167812	726.094	0.192576	827.01	0.0290251	684.098	0.301748	837.112	0.275932	1078.61	0.840417	944.962	0.803871	1263.52	False	54	False	S	I	TM1	True	15.9673	18.2595	0	0	0	18	10	3	1	0	32	-0.8	4.5	5.3	0.0490883	0.0799868	684.098	0.28884	0.012908	837.112	0.822144	0.0182733	944.962		False
S54L	0.225118	15	967.501	0.263061	1041.87	0.429415	1995.72	0.342607	1049.85	0.682683	1571.35	0.717751	1899.59	1.00628	1644.59	0.985635	1735.1	False	54	False	S	L	TM1	True	15.9673	18.2595	0	0	0	18	10	3	1	0	32	-0.8	3.8	4.6	0.31505	0.0453039	967.501	0.700217	0.0175341	1571.35	0.995958	0.0103229	1644.59		False
S54M	0.155204	3	463.215	0.385511	575.097	0.364655	540.794	0.157997	316.405	0.644171	566.468	0.816213	929.717	1.01529	552.864	1.02938	613.399	False	54	False	S	M	TM1	True	15.9673	18.2595	0	0	0	18	10	3	1	0	32	-0.8	1.9	2.7	0.265842	0.0632164	316.405	0.730192	0.0860208	566.468	1.02234	0.00704462	552.864		False
S54F	0.361555	2	41.863	0.33627	76.7534	0.337739	57.8973	0.676384	80.1056	0.712504	75.2149	0.722683	51.4117	0.899496	44.6939	0.683999	40.1459	False	54	False	S	F	TM1	True	15.9673	18.2595	0	0	0	18	10	3	1	0	32	-0.8	2.8	3.6	0.427987	0.0830015	41.863	0.717593	0.00508951	75.2149	0.791747	0.107749	40.1459		False
S54Y	0.231768	4	264.07	0.31662	336.044	0.0809471	398.041	0.0977011	191.599	0.215087	431.816	0.53552	483.184	0.981706	344.323	0.89843	499.06	False	54	False	S	Y	TM1	True	15.9673	18.2595	0	0	0	18	10	3	1	0	32	-0.8	-1.3	-0.5	0.181759	0.0562117	191.599	0.375303	0.160216	431.816	0.940068	0.041638	344.323		False
S54W	0.270569	3	307.892	0.322378	343.035	0.125321	504.426	0.265957	254.58	0.201225	468.091	-0.0823729	380.62	0.697893	481.183	0.796021	388.491	False	54	False	S	W	TM1	True	15.9673	18.2595	0	0	0	18	10	3	1	0	32	-0.8	-0.9	-0.1	0.246056	0.0422283	254.58	0.0594261	0.141799	468.091	0.746957	0.0490642	388.491		False
S54S	1.05014	17	1732.67	1.05096	2189.95	1.019	2344.43	1.02262	1775.59	1.02153	2026.65	0.999826	2496.07	1.07538	2149.47	1.01762	2455.15	False	54	True	S	S	TM1	True	15.9673	18.2595	0	0	0	18	10	3	1	0	32	-0.8	-0.8	0	1.03568	0.00861846	1732.67	1.01068	0.010852	2026.65	1.0465	0.0288807	2149.47		False
S54T	0.821015	6	549.705	0.600954	799.3	0.722274	843.594	0.742551	582.401	0.726208	803.105	0.876332	826.723	0.908842	694.36	0.954165	817.93	False	54	False	S	T	TM1	True	15.9673	18.2595	0	0	0	18	10	3	1	0	32	-0.8	-0.7	0.1	0.721698	0.0455321	549.705	0.80127	0.0750617	803.105	0.931504	0.0226619	694.36		False
S54N	0.412627	4	145.13	0.543594	119.289	0.30177	152.186	0.085004	119.998	0.629615	198.083	0.477455	155.272	0.78702	194.351	1.00154	217.012	False	54	False	S	N	TM1	True	15.9673	18.2595	0	0	0	18	10	3	1	0	32	-0.8	-3.5	-2.7	0.335749	0.0970986	119.289	0.553535	0.07608	198.083	0.89428	0.10726	194.351		False
S54Q	0.0348915	6	404.879	-0.00530887	682.186	0.0351488	944.948	0.0258588	474.147	0.268959	742.432	0.330594	1247.56	1.10835	802.597	0.9483	967.627	False	54	False	S	Q	TM1	True	15.9673	18.2595	0	0	0	18	10	3	1	0	32	-0.8	-3.5	-2.7	0.0226476	0.00956587	404.879	0.299777	0.0308177	742.432	1.02833	0.0800246	802.597		False
S54C	0.337946	7	860.182	0.476863	1126.64	0.441554	1438.6	0.457707	928.648	0.716617	1192.06	0.669317	1480.28	0.899312	1158.77	0.821119	1571.72	False	54	False	S	C	TM1	True	15.9673	18.2595	0	0	0	18	10	3	1	0	32	-0.8	2.5	3.3	0.428517	0.0310408	860.182	0.692967	0.0236499	1192.06	0.860216	0.0390968	1158.77		False
S54G	0.916613	9	502.799	0.889255	1033.95	0.919408	873.121	0.875083	570.095	1.00907	879.282	0.963184	985.781	0.977054	1064.82	0.984503	1111.04	False	54	False	S	G	TM1	True	15.9673	18.2595	0	0	0	18	10	3	1	0	32	-0.8	-0.4	0.4	0.90009	0.0107585	502.799	0.986127	0.0229431	879.282	0.980779	0.00372424	1064.82		False
S54P	0.76653	4	750.332	0.815831	844.165	0.733623	846.595	0.858014	471.476	0.747881	548.822	0.820029	757.857	1.01198	820.685	1.04623	923.635	False	54	False	S	P	TM1	True	15.9673	18.2595	0	0	0	18	10	3	1	0	32	-0.8	-1.6	-0.8	0.793499	0.0273455	471.476	0.783955	0.0360744	548.822	1.02911	0.0171293	820.685		False
S54R	0.227253	14	999.038	0.101737	1990.95	0.212815	1890.41	0.135219	1119.69	0.221681	1681.08	0.0885304	1884.04	0.372007	1825.96	0.432329	2362.47	False	54	False	S	R	TM1	True	15.9673	18.2595	0	0	0	18	10	3	1	0	32	-0.8	-4.5	-3.7	0.169256	0.0302467	999.038	0.155106	0.0665753	1681.08	0.402168	0.030161	1825.96		False
S54H	-0.208411	2	272.72	0.179633	437.03	-0.0286333	460.537	0.0302598	406.979	0.0636464	236.317	-0.0399672	406.546	0.900928	270.484	0.733357	694.088	False	54	False	S	H	TM1	True	15.9673	18.2595	0	0	0	18	10	3	1	0	32	-0.8	-3.2	-2.4	-0.00678786	0.0802365	272.72	0.0118396	0.0518068	236.317	0.817143	0.0837854	270.484		False
S54K	0.144168	1	93.0935	0.491288	60.438	0.0541821	179.052	0.00302558	107.345	0.901683	146.807	0.462725	173.239	1.03148	113.456	1.09372	182.844	False	54	False	S	K	TM1	True	15.9673	18.2595	0	0	0	18	10	3	1	0	32	-0.8	-3.9	-3.1	0.173166	0.10998	60.438	0.682204	0.219479	146.807	1.0626	0.0311233	113.456		False
S54D	-0.34316	1	24.4767	-0.314456	45.5353	0.504186	31.9753	-0.325416	15.3451	-0.527918	9.83313	-0.378232	23.9953	0.841562	33.2672	-0.408923	4.37485	False	54	False	S	D	TM1	True	15.9673	18.2595	0	0	0	18	10	3	1	0	32	-0.8	-3.5	-2.7	-0.119712	0.20805	15.3451	-0.453075	0.0748428	9.83313	0.216319	0.625243	4.37485		False
S54E	0.305899	2	64.1904	0.322751	198.614	0.271997	83.3321	0.888492	145.523	0.565688	76.5762	0.904299	101.379	0.718726	241.496	0.609839	128.232	False	54	False	S	E	TM1	True	15.9673	18.2595	0	0	0	18	10	3	1	0	32	-0.8	-3.5	-2.7	0.447285	0.147447	64.1904	0.734994	0.169306	76.5762	0.664282	0.0544435	128.232		False
S54*	0.551521	3	124.233	0.170163	236.959	0.367677	310.55	0.260653	321.219	0.338043	221.675	0.146039	289.649	-0.0268146	234.558	0.291535	484.883	True	54	False	S	*	TM1	True	15.9673	18.2595	0	0	0	18	10	3	1	0	32	-0.8			0.337503	0.0819668	124.233	0.242041	0.0960021	221.675	0.13236	0.159175	234.558		False
N55A	0.676157	16	1123.15	0.723926	1860.79	0.637496	1847.42	0.709788	1188.15	0.724499	1929.95	0.729052	1944.37	0.924164	1608.62	0.861094	2257.78	False	55	False	N	A	TM1	True	14.8607	18.5003	0	0	0	26	8	2	2	0	38	-3.5	1.8	5.3	0.686842	0.0192591	1123.15	0.726775	0.00227657	1929.95	0.892629	0.0315352	1608.62		False
N55V	0.0850074	4	667.115	0.0213974	734.493	0.261506	889.771	0.186562	640.721	0.562344	759.874	0.492062	1071.31	0.924103	1187.3	0.828782	1121.78	False	55	False	N	V	TM1	True	14.8607	18.5003	0	0	0	26	8	2	2	0	38	-3.5	4.2	7.7	0.138618	0.0532408	640.721	0.527203	0.0351411	759.874	0.876443	0.0476606	1121.78		False
N55I	0.0617664	3	268.489	0.160738	516.202	0.0299274	582.496	-0.0620535	398.931	0.00714725	395.252	0.0655688	775.837	0.847603	638.539	0.723905	654.363	False	55	False	N	I	TM1	True	14.8607	18.5003	0	0	0	26	8	2	2	0	38	-3.5	4.5	8	0.0475946	0.0459503	268.489	0.036358	0.0292108	395.252	0.785754	0.061849	638.539		False
N55L	0.129286	9	542.435	0.187025	869.73	0.121087	961.24	0.0473039	668.455	0.0431604	1023.27	0.097163	1253.92	0.733942	943.406	0.549583	1220.76	False	55	False	N	L	TM1	True	14.8607	18.5003	0	0	0	26	8	2	2	0	38	-3.5	3.8	7.3	0.121175	0.0286631	542.435	0.0701617	0.0270013	1023.27	0.641763	0.0921794	943.406		False
N55M	0.207554	8	434.101	0.164048	542.702	0.313218	797.879	0.049412	522.07	0.269237	755.511	0.225576	872.057	0.540802	560.805	0.450015	833.963	False	55	False	N	M	TM1	True	14.8607	18.5003	0	0	0	26	8	2	2	0	38	-3.5	1.9	5.4	0.183558	0.0545919	434.101	0.247406	0.0218301	755.511	0.495408	0.0453933	560.805		False
N55F	0.103245	3	792.603	-0.032487	770.891	-0.0527623	750.139	-0.0195622	576.282	0.238593	715.301	0.0616729	589.57	0.45945	566.677	0.49286	735.169	False	55	False	N	F	TM1	True	14.8607	18.5003	0	0	0	26	8	2	2	0	38	-3.5	2.8	6.3	-0.000391665	0.0352146	576.282	0.150133	0.0884599	715.301	0.476155	0.0167048	566.677		False
N55Y	0.083318	3	299.451	-0.0201728	401.18	-0.0968438	526.161	0.10047	387.004	0.19351	340.379	0.181672	553.759	0.687057	360.798	0.689379	461.536	False	55	False	N	Y	TM1	True	14.8607	18.5003	0	0	0	26	8	2	2	0	38	-3.5	-1.3	2.2	0.0166929	0.0462846	299.451	0.187591	0.00591904	340.379	0.688218	0.00116081	360.798		False
N55W	-3.3732	1	0	-0.223735	39.6047	-0.0029251	26.878	-0.325416	15.3451	-0.163482	21.9616	-0.374181	24.8647	0.55134	17.1742	0.811657	75.8379	False	55	False	N	W	TM1	True	14.8607	18.5003	0	0	0	26	8	2	2	0	38	-3.5	-0.9	2.6	-0.981318	0.800129	0	-0.268832	0.105349	21.9616	0.681498	0.130159	17.1742		False
N55S	0.614858	10	1063.8	0.710456	1380.46	0.631798	1580.13	0.495476	1115.82	0.873005	1472.04	0.807218	1634.82	0.945173	1228.49	0.980792	1742.27	False	55	False	N	S	TM1	True	14.8607	18.5003	0	0	0	26	8	2	2	0	38	-3.5	-0.8	2.7	0.613147	0.0444094	1063.8	0.840111	0.0328936	1472.04	0.962982	0.0178094	1228.49		False
N55T	0.447821	7	793.112	0.200935	796.23	0.394475	945.056	0.27199	551.485	0.494473	861.849	0.600369	930.373	0.972899	707.796	0.90437	987.065	False	55	False	N	T	TM1	True	14.8607	18.5003	0	0	0	26	8	2	2	0	38	-3.5	-0.7	2.8	0.328805	0.0563147	551.485	0.547421	0.0529484	861.849	0.938634	0.0342649	707.796		False
N55N	0.999694	3	516.615	1.12634	482.007	1.0249	913.437	1.03015	541.484	1.1293	807.167	1.0714	701.397	0.849062	713.54	1.03399	718.425	False	55	True	N	N	TM1	True	14.8607	18.5003	0	0	0	26	8	2	2	0	38	-3.5	-3.5	0	1.04527	0.0278287	482.007	1.10035	0.0289508	807.167	0.941526	0.0924642	713.54		False
N55Q	-0.0425285	4	191.74	-0.0417511	466.564	-0.0130161	502.89	0.0038827	292.12	0.129215	342.73	-0.102328	447.976	0.861754	519.877	0.738351	710.419	False	55	False	N	Q	TM1	True	14.8607	18.5003	0	0	0	26	8	2	2	0	38	-3.5	-3.5	0	-0.0233533	0.0113828	191.74	0.0134435	0.115772	342.73	0.800053	0.0617019	519.877		False
N55C	0.254834	6	401.732	0.103386	1036.75	0.367168	630.832	0.289137	905.066	0.674801	656.309	0.658477	824.662	1.03189	1180.81	0.90601	1162.17	False	55	False	N	C	TM1	True	14.8607	18.5003	0	0	0	26	8	2	2	0	38	-3.5	2.5	6	0.253631	0.0553221	401.732	0.666639	0.00816203	656.309	0.968951	0.0629414	1162.17		False
N55G	0.382397	11	706.197	0.271802	1566.7	0.178755	1127.88	0.21546	849.218	0.594743	982.697	0.409502	1074.19	1.02444	1325.6	0.900147	1820.01	False	55	False	N	G	TM1	True	14.8607	18.5003	0	0	0	26	8	2	2	0	38	-3.5	-0.4	3.1	0.262104	0.0444291	706.197	0.502122	0.0926202	982.697	0.962294	0.0621466	1325.6		False
N55P	0.31925	4	315.045	0.569852	358.984	0.426745	480.783	0.417349	320.226	0.716273	381.916	0.789346	299.395	0.78872	392.073	0.813054	465.627	False	55	False	N	P	TM1	True	14.8607	18.5003	0	0	0	26	8	2	2	0	38	-3.5	-1.6	1.9	0.433299	0.0516003	315.045	0.752809	0.0365364	381.916	0.800887	0.0121669	392.073		False
N55R	-0.0204602	10	511.072	0.00678863	548.733	-0.0528272	541.701	0.137984	544.673	0.0594013	733.152	0.272193	711.055	0.416293	544.362	0.422125	563.386	False	55	False	N	R	TM1	True	14.8607	18.5003	0	0	0	26	8	2	2	0	38	-3.5	-4.5	-1	0.0178714	0.0418505	511.072	0.165797	0.106396	733.152	0.419209	0.00291617	544.362		False
N55H	-0.0455292	2	121.699	0.0679772	152.622	0.303922	162.012	0.177358	133.487	-0.155761	207.667	-0.0535359	268.885	1.15372	194.431	0.770553	231.824	False	55	False	N	H	TM1	True	14.8607	18.5003	0	0	0	26	8	2	2	0	38	-3.5	-3.2	0.3	0.125932	0.0747678	121.699	-0.104648	0.0511125	207.667	0.962136	0.191583	194.431		False
N55K	-0.0248013	5	418.712	0.063967	704.399	0.0793984	664.027	0.277709	804.878	0.00890326	761.759	-0.0297423	823.919	0.447677	684.598	0.445473	844.069	False	55	False	N	K	TM1	True	14.8607	18.5003	0	0	0	26	8	2	2	0	38	-3.5	-3.9	-0.4	0.0990682	0.0638194	418.712	-0.0104195	0.0193228	761.759	0.446575	0.00110191	684.598		False
N55D	0.155602	4	465.163	-0.0486413	709.885	0.0768088	779.871	0.616395	779.729	0.249727	940.318	0.272018	779.634	0.478788	635.623	0.768317	946.643	False	55	False	N	D	TM1	True	14.8607	18.5003	0	0	0	26	8	2	2	0	38	-3.5	-3.5	0	0.200041	0.145016	465.163	0.260872	0.0111456	940.318	0.623553	0.144765	635.623		False
N55E	0.313625	1	7.55732	-0.851562	5.53802	-4.05234	0	-3.03738	0	-3.275	0	-0.653725	6.6074	-4.62418	0.0891758	-5.28288	0	False	55	False	N	E	TM1	True	14.8607	18.5003	0	0	0	26	8	2	2	0	38	-3.5	-3.5	0	-1.90691	0.996886	0	-1.96436	1.31064	0	-4.95353	0.329352	0		False
N55*	0.789004	5	550.104	0.424948	691.444	0.687568	542.452	0.837382	215.634	0.818794	768.87	0.874141	773.532	0.655736	609.955	0.747466	736.936	True	55	False	N	*	TM1	True	14.8607	18.5003	0	0	0	26	8	2	2	0	38	-3.5			0.684726	0.0920465	215.634	0.846467	0.0276734	768.87	0.701601	0.0458648	609.955		False
G56A	0.853421	9	561.496	1.00084	1074.76	0.830058	1094.33	0.866295	799.168	0.868162	1111.67	0.944986	1099.79	0.815139	1306	0.976625	1287.79	False	56	False	G	A	TM1	True	18.9034	19.4807	0	0	0	10	10	0	0	0	20	-0.4	1.8	2.2	0.887653	0.0384668	561.496	0.906574	0.0384116	1111.67	0.895882	0.080743	1287.79		False
G56V	1.0975	12	1299.95	0.82867	3175.31	1.11936	2085.38	1.05083	1154.94	1.0577	1997.32	1.1029	1838.44	1.05562	2185.68	1.05998	2048.83	False	56	False	G	V	TM1	True	18.9034	19.4807	0	0	0	10	10	0	0	0	20	-0.4	4.2	4.6	1.02409	0.0666889	1154.94	1.0803	0.0225992	1997.32	1.0578	0.00218235	2048.83		False
G56I	0.945497	8	342.155	1.11809	655.736	0.994745	504.4	1.01018	266.449	1.20198	623.007	0.96085	726.434	0.968346	688.254	1.05736	633.246	False	56	False	G	I	TM1	True	18.9034	19.4807	0	0	0	10	10	0	0	0	20	-0.4	4.5	4.9	1.01713	0.0363706	266.449	1.08141	0.120565	623.007	1.01285	0.0445052	633.246		False
G56L	0.939629	20	2531.21	1.05276	2863.15	1.0602	3752.55	1.07567	2233.03	1.02638	3038.18	1.06433	3624.51	0.991198	2745.84	1.02065	3846.19	False	56	False	G	L	TM1	True	18.9034	19.4807	0	0	0	10	10	0	0	0	20	-0.4	3.8	4.2	1.03206	0.0311786	2233.03	1.04535	0.0189797	3038.18	1.00592	0.0147254	2745.84		False
G56M	0.966997	6	647.602	1.10406	830.088	1.00404	1357.01	1.04381	553.91	1.01431	873.559	0.97729	880.595	1.01824	863.62	1.10462	1149.61	False	56	False	G	M	TM1	True	18.9034	19.4807	0	0	0	10	10	0	0	0	20	-0.4	1.9	2.3	1.02973	0.029324	553.91	0.995802	0.0185123	873.559	1.06143	0.043192	863.62		False
G56F	0.94596	7	588.994	0.955522	925.992	0.982048	854.121	0.855074	759.564	1.06267	918.523	1.09952	1021.76	1.10567	980.231	1.05272	904.043	False	56	False	G	F	TM1	True	18.9034	19.4807	0	0	0	10	10	0	0	0	20	-0.4	2.8	3.2	0.934651	0.0276022	588.994	1.0811	0.0184246	918.523	1.0792	0.0264752	904.043		False
G56Y	0.699836	3	279.776	0.64952	489.924	0.440608	384.005	0.511301	276.868	0.821477	477.892	0.645492	398.042	1.04665	500.468	0.769804	470.921	False	56	False	G	Y	TM1	True	18.9034	19.4807	0	0	0	10	10	0	0	0	20	-0.4	-1.3	-0.9	0.575316	0.0600387	276.868	0.733485	0.0879925	477.892	0.908225	0.138422	470.921		False
G56W	0.619905	7	484.438	0.693088	801.807	0.652797	729.755	0.670197	563.406	0.607521	633.723	0.647399	779.679	0.717772	753.746	0.825441	1095.17	False	56	False	G	W	TM1	True	18.9034	19.4807	0	0	0	10	10	0	0	0	20	-0.4	-0.9	-0.5	0.658997	0.0154225	484.438	0.62746	0.0199392	633.723	0.771606	0.0538343	753.746		False
G56S	0.872578	21	1464.39	1.01455	1795.18	0.970396	2301.99	0.876927	1140.09	0.971978	1700.95	1.00661	2046.59	0.978262	1730.3	1.0244	2026.46	False	56	False	G	S	TM1	True	18.9034	19.4807	0	0	0	10	10	0	0	0	20	-0.4	-0.8	-0.4	0.933614	0.0351696	1140.09	0.989296	0.0173181	1700.95	1.00133	0.0230708	1730.3		False
G56T	1.03512	5	453.186	1.01045	630.668	1.07933	628.536	0.861767	308.979	1.03465	562.304	1.03558	676.25	1.01376	345.015	1.03837	669.238	False	56	False	G	T	TM1	True	18.9034	19.4807	0	0	0	10	10	0	0	0	20	-0.4	-0.7	-0.3	0.996668	0.0471696	308.979	1.03511	0.000461648	562.304	1.02607	0.0123065	345.015		False
G56N	0.261212	8	391.885	0.201533	764.459	0.396395	652.072	0.328251	503.931	0.511516	387.696	0.679998	778.125	0.819301	576.678	0.804831	473.47	False	56	False	G	N	TM1	True	18.9034	19.4807	0	0	0	10	10	0	0	0	20	-0.4	-3.5	-3.1	0.296848	0.0420818	391.885	0.595757	0.0842411	387.696	0.812066	0.0072346	473.47		False
G56Q	-0.0226917	8	432.044	0.188235	571.411	0.228679	856.743	0.29295	596.753	0.230458	552.495	0.00490336	853.632	0.745431	503.398	0.838959	819.315	False	56	False	G	Q	TM1	True	18.9034	19.4807	0	0	0	10	10	0	0	0	20	-0.4	-3.5	-3.1	0.171793	0.0683189	432.044	0.117681	0.112777	552.495	0.792195	0.0467639	503.398		False
G56C	0.853969	10	1290.46	0.957603	1759.67	0.91316	1271.08	1.08354	934.953	0.82323	1813.32	0.826504	1576.05	0.814137	1560.28	0.947381	1494.01	False	56	False	G	C	TM1	True	18.9034	19.4807	0	0	0	10	10	0	0	0	20	-0.4	2.5	2.9	0.952069	0.0486947	934.953	0.824867	0.00163685	1813.32	0.880759	0.0666217	1494.01		False
G56G	0.995179	9	1309.55	0.934992	1875.98	0.93476	2007.91	0.769012	1597.68	0.979265	1926.74	0.922325	1798.16	0.887527	2027.72	0.94532	2247.14	False	56	True	G	G	TM1	True	18.9034	19.4807	0	0	0	10	10	0	0	0	20	-0.4	-0.4	0	0.908486	0.0486156	1309.55	0.950795	0.0284704	1926.74	0.916423	0.0288965	2027.72		False
G56P	0.141471	4	351.544	0.142366	414.008	0.0816009	597.538	0.143422	398.467	0.270442	347.087	0.189526	553.093	0.724529	423.817	0.754304	622.199	False	56	False	G	P	TM1	True	18.9034	19.4807	0	0	0	10	10	0	0	0	20	-0.4	-1.6	-1.2	0.127215	0.0152099	351.544	0.229984	0.0404577	347.087	0.739417	0.0148872	423.817		False
G56R	0.0683837	12	1356.49	-0.00885258	1870.21	0.0869829	1963.34	0.0969661	1165.65	0.0796052	1993.35	0.0363364	1803.05	0.616845	1653.31	0.616845	2182.69	False	56	False	G	R	TM1	True	18.9034	19.4807	0	0	0	10	10	0	0	0	20	-0.4	-4.5	-4.1	0.06087	0.0239835	1165.65	0.0579708	0.0216344	1993.35	0.616845	2.21448e-07	1653.31		False
G56H	0.0723122	2	448.128	0.257687	574.104	0.117202	779.895	0.227416	475.491	0.127687	594.251	0.137002	769.824	0.889897	708.075	0.882844	849.963	False	56	False	G	H	TM1	True	18.9034	19.4807	0	0	0	10	10	0	0	0	20	-0.4	-3.2	-2.8	0.168654	0.0440728	448.128	0.132344	0.00465739	594.251	0.88637	0.00352634	708.075		False
G56K	0.141191	5	652.91	0.0873142	836.049	0.143977	1311.76	0.152464	708.283	0.227483	979.059	0.0339804	850.314	0.673686	774.002	0.709816	879.835	False	56	False	G	K	TM1	True	18.9034	19.4807	0	0	0	10	10	0	0	0	20	-0.4	-3.9	-3.5	0.131236	0.0148357	652.91	0.130732	0.0967514	979.059	0.691751	0.0180645	774.002		False
G56D	0.194765	6	822.067	0.118175	1426.6	0.115991	1414.79	0.224834	837.306	0.272477	1160	0.209072	1099.43	0.664983	1488.89	0.605595	1691.95	False	56	False	G	D	TM1	True	18.9034	19.4807	0	0	0	10	10	0	0	0	20	-0.4	-3.5	-3.1	0.163441	0.0274633	822.067	0.240774	0.0317027	1160	0.635289	0.0296939	1488.89		False
G56E	-0.101639	2	183.696	0.10073	124.917	-0.132469	225.114	-0.0930276	185.249	-0.086195	241.739	0.16098	260.555	0.652354	165.063	0.644384	246.903	False	56	False	G	E	TM1	True	18.9034	19.4807	0	0	0	10	10	0	0	0	20	-0.4	-3.5	-3.1	-0.0566015	0.0531228	124.917	0.0373927	0.123588	241.739	0.648369	0.0039846	165.063		False
G56*	-0.00432602	13	1734.6	0.0651314	1963	0.0109911	2233.9	0.0236616	1588.6	0.102001	2164.43	0.0901694	2796.18	0.0486174	1800.57	-0.0222779	2320.67	True	56	False	G	*	TM1	True	18.9034	19.4807	0	0	0	10	10	0	0	0	20	-0.4			0.0238645	0.0148981	1588.6	0.0960853	0.00591589	2164.43	0.0131697	0.0354476	1800.57		False
L57A	0.686202	14	685.68	0.863871	1662.61	0.829978	1404.29	0.893858	1037.61	0.822819	1277.8	0.879449	1286.45	0.93837	1517.16	0.841364	1376.97	False	57	False	L	A	TM1	True	21.3392	16.925	0	0	0	20	9	0	0	5	34	3.8	1.8	-2	0.818477	0.0459816	685.68	0.851134	0.028315	1277.8	0.889867	0.0485032	1376.97		False
L57V	0.961374	12	1040.46	0.980084	1293.77	0.883571	1656.79	0.885948	942.02	1.00625	1766.64	0.874255	1773.55	0.998278	1447.87	1.0841	1884.48	False	57	False	L	V	TM1	True	21.3392	16.925	0	0	0	20	9	0	0	5	34	3.8	4.2	0.4	0.927744	0.025114	942.02	0.940255	0.0660002	1766.64	1.04119	0.0429132	1447.87		False
L57I	1.06578	3	198.857	0.38547	335.244	0.858518	252.875	0.913837	211.17	0.864549	190.685	1.02895	297.646	0.809103	314.131	0.956664	321.742	False	57	False	L	I	TM1	True	21.3392	16.925	0	0	0	20	9	0	0	5	34	3.8	4.5	0.7	0.805901	0.146832	198.857	0.946749	0.0822009	190.685	0.882884	0.0737808	314.131		False
L57L	1.05567	11	1262.12	0.970258	1377.37	1.07377	1474.9	1.07791	973.602	1.02439	1740.85	1.0696	1654.97	1.05057	1833.34	1.12098	1563.92	False	57	True	L	L	TM1	True	21.3392	16.925	0	0	0	20	9	0	0	5	34	3.8	3.8	0	1.0444	0.0251818	973.602	1.047	0.0226058	1740.85	1.08578	0.0352078	1563.92		False
L57M	0.80496	8	456.892	0.721049	870.438	0.785731	830.391	0.814105	580.881	0.839903	829.189	0.86602	844.296	0.897389	795.738	1.03201	1146.13	False	57	False	L	M	TM1	True	21.3392	16.925	0	0	0	20	9	0	0	5	34	3.8	1.9	-1.9	0.781461	0.0209873	456.892	0.852962	0.0130588	829.189	0.964699	0.0673104	795.738		False
L57F	0.922005	4	591.261	0.87028	619.3	0.654644	1072.7	0.767464	596.541	0.805913	764.029	0.922586	827.188	0.941392	708.68	0.986039	962.139	False	57	False	L	F	TM1	True	21.3392	16.925	0	0	0	20	9	0	0	5	34	3.8	2.8	-1	0.803598	0.0591324	591.261	0.86425	0.0583365	764.029	0.963715	0.0223234	708.68		False
L57Y	0.670365	8	719.121	0.550636	669.588	0.468574	819.69	0.775053	497.281	0.574014	692.139	0.610271	1007.08	0.886309	823.425	0.832514	938.888	False	57	False	L	Y	TM1	True	21.3392	16.925	0	0	0	20	9	0	0	5	34	3.8	-1.3	-5.1	0.616157	0.0672435	497.281	0.592142	0.0181283	692.139	0.859412	0.0268974	823.425		False
L57W	0.826291	4	644.921	0.719792	732.171	0.749468	941.135	0.777834	528.914	0.942724	964.013	0.947765	1303.99	1.17686	887.155	1.04141	1170.93	False	57	False	L	W	TM1	True	21.3392	16.925	0	0	0	20	9	0	0	5	34	3.8	-0.9	-4.7	0.768346	0.0226597	528.914	0.945245	0.00252055	964.013	1.10914	0.0677258	887.155		False
L57S	0.836307	16	1214.99	0.820228	2037.82	0.69792	2149.42	0.849514	1364.85	0.818274	1777.83	0.807929	2278.45	0.911978	1780.87	0.996601	2311	False	57	False	L	S	TM1	True	21.3392	16.925	0	0	0	20	9	0	0	5	34	3.8	-0.8	-4.6	0.800992	0.0348751	1214.99	0.813101	0.00517262	1777.83	0.95429	0.0423116	1780.87		False
L57T	0.710672	6	472.116	0.491508	746.28	0.598466	727.982	0.632515	462.546	0.798669	682.583	0.755968	876.721	0.795518	746.74	0.834803	724.818	False	57	False	L	T	TM1	True	21.3392	16.925	0	0	0	20	9	0	0	5	34	3.8	-0.7	-4.5	0.60829	0.0454638	462.546	0.777319	0.0213502	682.583	0.815161	0.0196422	724.818		False
L57N	0.273084	5	282.942	0.232344	608.618	0.124034	520.347	0.133522	300.551	0.0227666	305.712	0.186383	525.22	0.914519	718.706	0.780578	613.914	False	57	False	L	N	TM1	True	21.3392	16.925	0	0	0	20	9	0	0	5	34	3.8	-3.5	-7.3	0.190746	0.0367821	282.942	0.104575	0.0818083	305.712	0.847549	0.0669706	613.914		False
L57Q	0.0265128	5	631.757	0.0582584	440.809	0.117884	853.226	0.387419	559.536	0.0659106	792.545	0.168805	753.261	1.03324	374.765	0.755367	788.748	False	57	False	L	Q	TM1	True	21.3392	16.925	0	0	0	20	9	0	0	5	34	3.8	-3.5	-7.3	0.147519	0.0821787	440.809	0.117358	0.0514473	792.545	0.894301	0.138935	374.765		False
L57C	0.856304	7	620.016	0.898018	979.389	0.984269	1272.58	0.773527	524.536	0.887956	1031.38	0.870477	1106.63	1.0422	1012.08	1.06042	994.771	False	57	False	L	C	TM1	True	21.3392	16.925	0	0	0	20	9	0	0	5	34	3.8	2.5	-1.3	0.878029	0.0438549	524.536	0.879216	0.00873967	1031.38	1.05131	0.00910978	994.771		False
L57G	0.773786	17	1533.44	0.759055	2009.26	0.696014	2055.37	0.804618	1350.2	0.847871	2204.47	0.784722	2408.45	0.944751	1900	0.953556	2449.28	False	57	False	L	G	TM1	True	21.3392	16.925	0	0	0	20	9	0	0	5	34	3.8	-0.4	-4.2	0.758368	0.0228496	1350.2	0.816296	0.0315747	2204.47	0.949153	0.00440233	1900		False
L57P	0.215957	5	8116.01	0.17113	13020.7	0.171639	15328.5	0.210859	8782.16	0.182834	12408.6	0.218095	14443.6	0.840141	14653.2	0.882864	16502.8	False	57	False	L	P	TM1	True	21.3392	16.925	0	0	0	20	9	0	0	5	34	3.8	-1.6	-5.4	0.192396	0.0121761	8116.01	0.200464	0.0176307	12408.6	0.861503	0.0213612	14653.2		False
L57R	0.286703	15	1062.7	0.156749	1427.16	0.195499	1641.68	0.175537	1159.8	0.3524	1290.82	0.211009	1503.81	0.915531	1634.26	0.700754	1638.33	False	57	False	L	R	TM1	True	21.3392	16.925	0	0	0	20	9	0	0	5	34	3.8	-4.5	-8.3	0.203622	0.0288015	1062.7	0.281704	0.0706956	1290.82	0.808142	0.107388	1634.26		False
L57H	0.24703	5	425.494	0.376779	479.494	0.25701	653.741	0.166617	346.866	0.552217	440.956	0.589507	731.748	0.877781	493.473	0.844913	501.344	False	57	False	L	H	TM1	True	21.3392	16.925	0	0	0	20	9	0	0	5	34	3.8	-3.2	-7	0.261859	0.0433216	346.866	0.570862	0.018645	440.956	0.861347	0.0164339	493.473		False
L57K	0.0679494	7	606.476	0.053726	959.414	0.0899582	955.18	0.0879555	533.772	0.14675	872.477	0.0759267	777.112	0.892953	933.097	0.779098	1084.58	False	57	False	L	K	TM1	True	21.3392	16.925	0	0	0	20	9	0	0	5	34	3.8	-3.9	-7.7	0.0748973	0.00863059	533.772	0.111338	0.0354115	872.477	0.836026	0.0569273	933.097		False
L57D	-0.175868	1	59.6457	0.29808	68.7959	0.575459	22.6049	0.173382	30.2654	0.0579494	70.6276	0.434409	18.1508	0.632065	71.7585	0.451948	72.1658	False	57	False	L	D	TM1	True	21.3392	16.925	0	0	0	20	9	0	0	5	34	3.8	-3.5	-7.3	0.217763	0.155808	22.6049	0.246179	0.18823	70.6276	0.542007	0.0900583	71.7585		False
L57E	0.233999	4	350.226	0.0611559	445.015	0.198749	507.958	0.336234	380.827	0.103389	721.684	0.236658	701.037	0.789272	633.371	0.607547	840.775	False	57	False	L	E	TM1	True	21.3392	16.925	0	0	0	20	9	0	0	5	34	3.8	-3.5	-7.3	0.207534	0.0568388	350.226	0.170024	0.0666343	721.684	0.698409	0.0908621	633.371		False
L57*	-0.00431058	8	487.036	0.083344	1028.92	0.0707484	1179.82	0.192189	690.855	0.0780752	1011.08	0.010786	1121.97	0.172658	1134.49	0.0591587	1122.74	True	57	False	L	*	TM1	True	21.3392	16.925	0	0	0	20	9	0	0	5	34	3.8			0.0854928	0.0404875	487.036	0.0444306	0.0336446	1011.08	0.115908	0.0567495	1122.74		False
V58A	0.864027	18	962.184	0.698787	1226.08	0.843996	1526.28	0.801428	854.868	0.823983	1409.39	0.707103	1557.97	0.975985	1471.37	1.00058	1512.36	False	58	False	V	A	TM1	True	21.5613	13.7554	0	0	0	13	10	0	0	0	23	4.2	1.8	-2.4	0.80206	0.0368151	854.868	0.765543	0.0584403	1409.39	0.988285	0.0122999	1471.37		False
V58V	0.914811	6	274.301	1.04458	537.209	1.01119	402.913	0.918074	195.058	0.981004	594.381	0.891992	499.715	0.946229	544.238	0.884467	654.576	False	58	True	V	V	TM1	True	21.5613	13.7554	0	0	0	13	10	0	0	0	23	4.2	4.2	0	0.972165	0.0328918	195.058	0.936498	0.0445061	594.381	0.915348	0.0308814	544.238		False
V58I	0.836402	11	1239.98	0.930485	1179.9	0.736975	1159.11	0.909311	762.408	0.925763	1178.68	0.86487	1343.7	0.953014	1372.84	0.889413	1533.08	False	58	False	V	I	TM1	True	21.5613	13.7554	0	0	0	13	10	0	0	0	23	4.2	4.5	0.3	0.853293	0.0436958	762.408	0.895316	0.0304461	1178.68	0.921214	0.0318007	1372.84		False
V58L	1.03531	16	1707.15	0.993475	1860.99	0.965246	2461.83	1.02892	1450.95	0.96925	1978.67	1.00708	2686.29	0.898108	1864.16	0.944525	3054.57	False	58	False	V	L	TM1	True	21.5613	13.7554	0	0	0	13	10	0	0	0	23	4.2	3.8	-0.4	1.00574	0.0163352	1450.95	0.988164	0.0189141	1978.67	0.921317	0.0232087	1864.16		False
V58M	1.15997	9	1047.89	1.08711	1275.97	1.01263	1526.71	1.09531	819.692	1.08027	1353.19	0.884704	1324.33	0.905495	1502.35	1.04617	1679.98	False	58	False	V	M	TM1	True	21.5613	13.7554	0	0	0	13	10	0	0	0	23	4.2	1.9	-2.3	1.08876	0.030157	819.692	0.982487	0.0977831	1353.19	0.97583	0.0703348	1502.35		False
V58F	0.829904	15	2509.18	0.807903	4105.52	0.770177	4162.81	0.81936	2640.92	0.89268	3328.18	0.919923	4328.05	1.01477	4700.75	0.888238	4836.52	False	58	False	V	F	TM1	True	21.5613	13.7554	0	0	0	13	10	0	0	0	23	4.2	2.8	-1.4	0.806836	0.0130193	2509.18	0.906302	0.0136215	3328.18	0.951503	0.0632643	4700.75		False
V58Y	0.538042	4	268.922	0.411968	421.731	0.321299	545.108	-0.0117468	164.94	0.666291	596.383	0.622529	769.996	1.04797	371.315	0.817428	555.803	False	58	False	V	Y	TM1	True	21.5613	13.7554	0	0	0	13	10	0	0	0	23	4.2	-1.3	-5.5	0.314891	0.117599	164.94	0.64441	0.0218811	596.383	0.932699	0.115271	371.315		False
V58W	0.740589	6	305.34	0.806812	474.633	0.587265	384.166	0.707936	359.606	0.708669	268.635	0.806929	375.602	0.943827	391.265	1.06903	599.405	False	58	False	V	W	TM1	True	21.5613	13.7554	0	0	0	13	10	0	0	0	23	4.2	-0.9	-5.1	0.71065	0.0459844	305.34	0.757799	0.0491302	268.635	1.00643	0.0625996	391.265		False
V58S	0.266353	35	2626.75	0.320423	4105.33	0.382155	4264.15	0.310971	3098.19	0.508962	3760.95	0.488044	4348.58	0.881938	4481.92	0.903518	5022.85	False	58	False	V	S	TM1	True	21.5613	13.7554	0	0	0	13	10	0	0	0	23	4.2	-0.8	-5	0.319976	0.0238448	2626.75	0.498503	0.0104592	3760.95	0.892728	0.0107903	4481.92		False
V58T	0.856612	15	1113.67	0.67274	1714.67	0.787982	1511.36	0.811205	936.307	0.817362	1153.54	0.830875	1218.34	0.966021	1615.58	0.919677	2152.08	False	58	False	V	T	TM1	True	21.5613	13.7554	0	0	0	13	10	0	0	0	23	4.2	-0.7	-4.9	0.782135	0.0391507	936.307	0.824118	0.00675661	1153.54	0.942849	0.0231718	1615.58		False
V58N	0.305131	18	1148.7	0.231374	1681.06	0.232837	1832.26	0.136586	1383.88	0.294173	1699.31	0.153978	2111.94	0.78018	2071.97	0.794358	2218.9	False	58	False	V	N	TM1	True	21.5613	13.7554	0	0	0	13	10	0	0	0	23	4.2	-3.5	-7.7	0.226482	0.0345582	1148.7	0.224075	0.0700976	1699.31	0.787269	0.00708885	2071.97		False
V58Q	0.121035	6	414.877	0.452443	583.097	0.389007	509.319	0.226978	466.803	0.635211	421.497	0.803071	671.49	1.0938	719.019	0.892421	586.136	False	58	False	V	Q	TM1	True	21.5613	13.7554	0	0	0	13	10	0	0	0	23	4.2	-3.5	-7.7	0.297366	0.0755502	414.877	0.719141	0.0839298	421.497	0.993109	0.100688	586.136		False
V58C	1.01148	8	497.51	0.97903	793.753	1.03339	703.821	0.608246	517.119	1.02281	634.7	0.967298	824.057	1.10152	757.317	1.12469	682.927	False	58	False	V	C	TM1	True	21.5613	13.7554	0	0	0	13	10	0	0	0	23	4.2	2.5	-1.7	0.908037	0.100552	497.51	0.995052	0.0277534	634.7	1.11311	0.0115882	682.927		False
V58G	0.695686	10	547.657	0.74807	769.718	0.70619	823.751	0.723912	570.116	0.830085	792.147	0.704673	996.421	0.997554	923.807	0.875435	800.984	False	58	False	V	G	TM1	True	21.5613	13.7554	0	0	0	13	10	0	0	0	23	4.2	-0.4	-4.6	0.718464	0.0114589	547.657	0.767379	0.062706	792.147	0.936494	0.0610594	800.984		False
V58P	0.0517917	8	682.871	0.0686168	754.825	0.00283534	1072.11	0.0751601	770.976	-0.0959522	918.691	0.0111849	990.283	0.680197	781.193	0.710954	941.684	False	58	False	V	P	TM1	True	21.5613	13.7554	0	0	0	13	10	0	0	0	23	4.2	-1.6	-5.8	0.049601	0.016347	682.871	-0.0423836	0.0535685	918.691	0.695575	0.0153788	781.193		False
V58R	0.260455	20	1741.34	0.146621	2379.78	0.239505	2563.25	0.259085	1523.15	0.186028	2303.24	0.138306	2757.55	0.832575	2147.78	0.848565	2747.22	False	58	False	V	R	TM1	True	21.5613	13.7554	0	0	0	13	10	0	0	0	23	4.2	-4.5	-8.7	0.226417	0.0270253	1523.15	0.162167	0.0238605	2303.24	0.84057	0.00799542	2147.78		False
V58H	0.208316	10	803.262	0.0754931	875.066	0.251201	1093.3	0.32754	681.474	0.324923	1096.18	0.34619	1041.92	0.969753	1040.03	0.94205	1107.21	False	58	False	V	H	TM1	True	21.5613	13.7554	0	0	0	13	10	0	0	0	23	4.2	-3.2	-7.4	0.215637	0.0528212	681.474	0.335557	0.0106337	1096.18	0.955901	0.0138515	1040.03		False
V58K	1.00021	16	63981.2	0.934107	78398.1	0.961363	94517.2	0.960703	60429.2	0.856176	87625.1	0.883624	106291	1.02001	83330	1.03251	93371.8	False	58	False	V	K	TM1	True	21.5613	13.7554	0	0	0	13	10	0	0	0	23	4.2	-3.9	-8.1	0.964095	0.0136084	60429.2	0.8699	0.013724	87625.1	1.02626	0.00625164	83330		False
V58D	0.0260554	6	499.017	0.174524	794.582	0.189906	850.628	0.16338	387.846	-0.0195663	687.998	0.228732	672.671	0.320432	731.325	0.270559	940.236	False	58	False	V	D	TM1	True	21.5613	13.7554	0	0	0	13	10	0	0	0	23	4.2	-3.5	-7.7	0.138466	0.0378628	387.846	0.104583	0.124149	687.998	0.295495	0.0249369	731.325		False
V58E	0.179316	9	1435.31	0.182145	1699.63	0.0902253	2064.26	0.103691	1367.94	0.0759743	1623	0.133771	2163.74	0.699997	1815.77	0.705216	2153.5	False	58	False	V	E	TM1	True	21.5613	13.7554	0	0	0	13	10	0	0	0	23	4.2	-3.5	-7.7	0.138844	0.0243455	1367.94	0.104873	0.0288982	1623	0.702607	0.00260952	1815.77		False
V58*	0.039098	7	702.72	0.0715821	871.115	0.188545	1206.94	0.0556687	609.713	0.275984	993.949	0.0172504	1135.41	0.117617	968.121	0.0741085	1015.68	True	58	False	V	*	TM1	True	21.5613	13.7554	0	0	0	13	10	0	0	0	23	4.2			0.0887235	0.0339282	609.713	0.146617	0.129367	993.949	0.0958625	0.0217541	968.121		False
L59A	0.138647	9	953.028	0.154245	826.232	0.23778	835.255	0.210194	475.605	0.525682	1044.97	0.541798	1558.15	0.903823	953.001	1.0099	1067.6	False	59	False	L	A	TM1	True	21.5872	16.4606	0	0	0	14	9	0	0	0	23	3.8	1.8	-2	0.185216	0.0233	475.605	0.53374	0.00805814	1044.97	0.956862	0.0530386	953.001		False
L59V	0.631928	20	1037.66	0.742491	1643.33	0.613288	1790.62	0.717833	1265.78	0.689861	1657.2	0.817803	1841.41	1.03687	1615.38	0.966394	2035.47	False	59	False	L	V	TM1	True	21.5872	16.4606	0	0	0	14	9	0	0	0	23	3.8	4.2	0.4	0.676385	0.0316826	1037.66	0.753832	0.0639706	1657.2	1.00163	0.0352394	1615.38		False
L59I	0.862415	11	781.531	0.99987	1557.98	0.875857	1505.87	0.971034	980.488	0.811574	1199.46	0.986519	1447.13	1.03377	1336.38	0.979674	1799.99	False	59	False	L	I	TM1	True	21.5872	16.4606	0	0	0	14	9	0	0	0	23	3.8	4.5	0.7	0.927294	0.0341998	781.531	0.899046	0.0874728	1199.46	1.00672	0.0270504	1336.38		False
L59L	0.882039	16	2216.75	0.883664	2507.26	0.896996	3728.27	0.946151	2555.38	0.875632	3034.5	0.894007	3045.22	0.99604	2726.2	0.872261	3320.83	False	59	True	L	L	TM1	True	21.5872	16.4606	0	0	0	14	9	0	0	0	23	3.8	3.8	0	0.902212	0.0150244	2216.75	0.88482	0.0091877	3034.5	0.93415	0.0618896	2726.2		False
L59M	0.985776	5	299.89	0.898073	470.563	0.869353	425.978	0.849107	322.41	1.03102	545.956	0.864205	656.132	0.937849	634.074	0.992165	395.98	False	59	False	L	M	TM1	True	21.5872	16.4606	0	0	0	14	9	0	0	0	23	3.8	1.9	-1.9	0.900577	0.0301237	299.89	0.947613	0.0834085	545.956	0.965007	0.0271579	395.98		False
L59F	0.68717	12	886.076	0.64148	946.19	0.615222	1181.25	0.79108	802.406	0.710778	1006.78	0.719095	1018.76	0.913551	1069.52	0.949225	1306.12	False	59	False	L	F	TM1	True	21.5872	16.4606	0	0	0	14	9	0	0	0	23	3.8	2.8	-1	0.683738	0.0387452	802.406	0.714937	0.00415869	1006.78	0.931388	0.017837	1069.52		False
L59Y	0.619902	8	512.027	0.581099	802.012	0.601668	1039.54	0.546915	928.1	0.60162	925.555	0.784066	1142.15	1.00596	1224.93	0.969523	1102.65	False	59	False	L	Y	TM1	True	21.5872	16.4606	0	0	0	14	9	0	0	0	23	3.8	-1.3	-5.1	0.587396	0.0156491	512.027	0.692843	0.0912228	925.555	0.98774	0.0182166	1102.65		False
L59W	0.262416	9	758.188	0.283808	862.67	0.471473	1072.18	0.413305	977.759	0.722523	1132.04	0.694986	1540.87	0.84468	1253.81	0.869982	1176.75	False	59	False	L	W	TM1	True	21.5872	16.4606	0	0	0	14	9	0	0	0	23	3.8	-0.9	-4.7	0.357751	0.0504772	758.188	0.708755	0.0137683	1132.04	0.857331	0.0126509	1176.75		False
L59S	0.191567	28	2334.22	0.179407	3397.73	0.176598	3958.03	0.156876	2119.8	0.184813	3918.3	0.163819	4362.18	0.819418	3252.77	0.799277	4331.65	False	59	False	L	S	TM1	True	21.5872	16.4606	0	0	0	14	9	0	0	0	23	3.8	-0.8	-4.6	0.176112	0.00718777	2119.8	0.174316	0.0104974	3918.3	0.809347	0.0100704	3252.77		False
L59T	0.0627129	5	1645.1	0.148826	1906	0.233767	1952.63	0.213931	1341.12	0.216871	1703.44	0.111765	1824.52	0.764795	1454.07	0.713368	1956.22	False	59	False	L	T	TM1	True	21.5872	16.4606	0	0	0	14	9	0	0	0	23	3.8	-0.7	-4.5	0.164809	0.0385651	1341.12	0.164318	0.052553	1703.44	0.739081	0.0257134	1454.07		False
L59N	0.158013	15	1788.33	0.178211	3040.93	0.13218	3099.08	0.124931	1542.18	0.256079	2388.57	0.0443584	2494.42	0.668062	3054.53	0.717675	3046.63	False	59	False	L	N	TM1	True	21.5872	16.4606	0	0	0	14	9	0	0	0	23	3.8	-3.5	-7.3	0.148334	0.0122304	1542.18	0.150219	0.10586	2388.57	0.692869	0.0248066	3046.63		False
L59Q	0.0259622	4	360.946	0.114666	311.562	0.208133	401.384	0.0241824	206.881	0.0902342	267.743	-0.0386869	242.448	0.935907	282.176	0.714127	401.191	False	59	False	L	Q	TM1	True	21.5872	16.4606	0	0	0	14	9	0	0	0	23	3.8	-3.5	-7.3	0.093236	0.0437366	206.881	0.0257737	0.0644606	267.743	0.825017	0.11089	282.176		False
L59C	0.283915	7	276.343	0.416976	488.975	0.24132	473.541	0.11874	440.41	0.561508	472.654	0.538864	609.642	0.94243	428.797	1.04611	461.101	False	59	False	L	C	TM1	True	21.5872	16.4606	0	0	0	14	9	0	0	0	23	3.8	2.5	-1.3	0.265238	0.0615136	276.343	0.550186	0.011322	472.654	0.994272	0.051842	428.797		False
L59G	0.181852	15	1311.41	0.510214	1242.79	0.37504	1276.01	0.331738	833.275	0.641837	1669.03	0.470399	1956.42	0.86533	1544.83	0.921778	1234.2	False	59	False	L	G	TM1	True	21.5872	16.4606	0	0	0	14	9	0	0	0	23	3.8	-0.4	-4.2	0.349711	0.0676402	833.275	0.556118	0.0857191	1669.03	0.893554	0.0282239	1234.2		False
L59P	0.36195	3	284.099	0.198175	404.501	0.00147552	400.996	0.40286	475.074	0.0203306	514.38	0.093751	499.735	0.705144	387.224	0.655317	831.454	False	59	False	L	P	TM1	True	21.5872	16.4606	0	0	0	14	9	0	0	0	23	3.8	-1.6	-5.4	0.241115	0.0913024	284.099	0.0570408	0.0367102	514.38	0.680231	0.0249135	387.224	likely_patho	False
L59R	0.359919	21	2915.74	0.355953	4098.6	0.293606	4590.17	0.33958	2835.85	0.415704	5147.89	0.290685	4578.95	0.858815	3741.44	0.91423	5341.04	False	59	False	L	R	TM1	True	21.5872	16.4606	0	0	0	14	9	0	0	0	23	3.8	-4.5	-8.3	0.337264	0.0152039	2835.85	0.353195	0.0625098	5147.89	0.886522	0.0277076	3741.44		False
L59H	0.00292968	4	398.256	-0.170905	351.627	0.00925482	464.655	-0.0122979	368.767	-0.0653049	503.409	-0.142901	499.456	0.8444	397.5	0.737863	762.022	False	59	False	L	H	TM1	True	21.5872	16.4606	0	0	0	14	9	0	0	0	23	3.8	-3.2	-7	-0.0427547	0.0429557	351.627	-0.104103	0.0387983	503.409	0.791132	0.0532689	397.5		False
L59K	0.177715	14	1885.98	0.154715	2650.72	0.128684	2800.31	0.123371	2075.68	0.204051	2996.58	0.163143	3552.47	0.88492	2765.66	0.81875	3738.29	False	59	False	L	K	TM1	True	21.5872	16.4606	0	0	0	14	9	0	0	0	23	3.8	-3.9	-7.7	0.146121	0.012562	1885.98	0.183597	0.0204543	2996.58	0.851835	0.033085	2765.66		False
L59D	0.120197	9	636.557	-0.0404572	924.314	0.0838078	944.946	0.233413	563.017	-0.0183775	1215.74	0.110319	995.168	0.239984	1108.3	0.247262	1087.2	False	59	False	L	D	TM1	True	21.5872	16.4606	0	0	0	14	9	0	0	0	23	3.8	-3.5	-7.3	0.0992402	0.0564175	563.017	0.0459709	0.0643484	1215.74	0.243623	0.00363896	1087.2		False
L59E	0.361626	11	901.255	0.279727	1450.69	0.128791	1462.33	0.404278	937.874	0.444236	1178.34	0.243505	1859.1	0.775765	1449.15	0.769098	1681.95	False	59	False	L	E	TM1	True	21.5872	16.4606	0	0	0	14	9	0	0	0	23	3.8	-3.5	-7.3	0.293605	0.0607123	901.255	0.343871	0.100365	1178.34	0.772432	0.00333325	1449.15		False
L59*	0.0694092	6	757.481	0.0599475	825.096	0.299356	1178.14	0.0673588	691.637	0.0617334	1109.42	0.0461022	1090.48	0.220795	881.793	0.162833	1363.14	True	59	False	L	*	TM1	True	21.5872	16.4606	0	0	0	14	9	0	0	0	23	3.8			0.124018	0.0584814	691.637	0.0539178	0.00781558	1109.42	0.191814	0.028981	881.793		False
A60A	1.16883	2	185.006	0.956406	69.0777	1.00841	234.488	1.03217	87.6131	0.95157	59.2826	1.12112	116.613	1.16637	47.0547	1.09988	162.34	False	60	True	A	A	TM1	True	24.6403	16.9896	0	0	0	15	10	0	0	0	25	1.8	1.8	0	1.04145	0.0453111	69.0777	1.03634	0.0847735	59.2826	1.13313	0.0332463	47.0547		False
A60V	1.01182	11	625.724	0.917957	963.132	1.04607	1100.11	0.98301	708.392	1.03516	995.647	1.04803	1091.54	0.900829	1160.35	1.06141	1281.77	False	60	False	A	V	TM1	True	24.6403	16.9896	0	0	0	15	10	0	0	0	25	1.8	4.2	2.4	0.989715	0.0271701	625.724	1.0416	0.00643374	995.647	0.981118	0.0802889	1160.35		True
A60I	0.963878	8	434.753	1.23414	553.868	1.10239	718.944	0.969843	486.483	1.14533	478.914	1.06676	574.022	1.03772	553.326	1.07364	524.255	False	60	False	A	I	TM1	True	24.6403	16.9896	0	0	0	15	10	0	0	0	25	1.8	4.5	2.7	1.06756	0.0640695	434.753	1.10605	0.0392831	478.914	1.05568	0.0179595	524.255		False
A60L	1.00755	10	811.517	1.04118	1198.57	1.03964	1428.82	0.987542	730.89	1.15021	1035.82	1.01483	1209.21	0.561901	1783.97	0.946103	1255.61	False	60	False	A	L	TM1	True	24.6403	16.9896	0	0	0	15	10	0	0	0	25	1.8	3.8	2	1.01898	0.0130336	730.89	1.08252	0.0676884	1035.82	0.754002	0.192101	1255.61		False
A60M	0.871127	6	683.618	1.06483	1061.45	0.983866	801.9	1.05124	509.524	0.987632	669.528	0.94598	1321.05	1.06049	941.008	0.903868	1199.83	False	60	False	A	M	TM1	True	24.6403	16.9896	0	0	0	15	10	0	0	0	25	1.8	1.9	0.1	0.992765	0.044241	509.524	0.966806	0.0208259	669.528	0.982181	0.0783123	941.008		False
A60F	1.13454	7	629.656	1.05726	1255.9	1.05599	884.026	1.09538	635.897	1.17122	1124.7	1.0257	1456.43	1.258	1219.77	0.9853	994.768	False	60	False	A	F	TM1	True	24.6403	16.9896	0	0	0	15	10	0	0	0	25	1.8	2.8	1	1.08579	0.0186413	629.656	1.09846	0.0727568	1124.7	1.12165	0.13635	994.768		False
A60Y	0.851797	2	349.269	0.88301	461.235	1.01657	453.107	0.930383	317.226	0.927622	309.844	1.02066	263.993	0.734528	222.944	1.08501	349.723	False	60	False	A	Y	TM1	True	24.6403	16.9896	0	0	0	15	10	0	0	0	25	1.8	-1.3	-3.1	0.92044	0.0358846	317.226	0.974143	0.046521	309.844	0.909768	0.17524	222.944		False
A60W	0.967529	5	215.454	1.1803	423.428	0.706907	324.226	1.01048	399.711	1.0395	474.56	0.801971	465.36	1.16152	509.564	0.925053	434.726	False	60	False	A	W	TM1	True	24.6403	16.9896	0	0	0	15	10	0	0	0	25	1.8	-0.9	-2.7	0.966304	0.0979087	215.454	0.920736	0.118766	474.56	1.04329	0.118234	434.726		False
A60S	0.882546	15	1587.09	0.8609	2164.14	0.786883	2572.79	0.818561	1879.39	0.854383	2320.07	0.908296	2502.11	0.942384	2190.57	0.987884	2162.66	False	60	False	A	S	TM1	True	24.6403	16.9896	0	0	0	15	10	0	0	0	25	1.8	-0.8	-2.6	0.837222	0.0214031	1587.09	0.881339	0.0269565	2320.07	0.965134	0.0227504	2162.66		False
A60T	0.948019	4	380.925	0.896248	478.591	1.0211	542.093	0.909091	346.222	0.97957	379.522	0.768055	470.702	1.00702	396.785	0.964682	561.865	False	60	False	A	T	TM1	True	24.6403	16.9896	0	0	0	15	10	0	0	0	25	1.8	-0.7	-2.5	0.943615	0.0280761	346.222	0.873812	0.105758	379.522	0.98585	0.0211682	396.785		False
A60N	0.717609	5	48.7791	0.435804	127.341	0.437397	159.755	0.491575	20.633	0.424623	126.79	0.327124	95.9368	0.919264	165.886	0.561916	142.27	False	60	False	A	N	TM1	True	24.6403	16.9896	0	0	0	15	10	0	0	0	25	1.8	-3.5	-5.3	0.520596	0.0669379	20.633	0.375874	0.0487495	126.79	0.74059	0.178674	142.27		False
A60Q	0.468595	3	42.0753	0.748828	85.3966	0.648542	21.6759	0.550849	34.887	-0.20208	45.0541	-3.27041	0	0.806306	131.206	0.86909	64.7377	False	60	False	A	Q	TM1	True	24.6403	16.9896	0	0	0	15	10	0	0	0	25	1.8	-3.5	-5.3	0.604203	0.0606344	21.6759	-1.73625	1.53417	45.0541	0.837698	0.0313921	64.7377		False
A60C	1.10745	3	83.3149	0.857066	102.273	0.754977	150.077	0.842726	52.3736	1.14273	176.599	1.10335	70.6824	0.605713	59.4696	0.931808	53.418	False	60	False	A	C	TM1	True	24.6403	16.9896	0	0	0	15	10	0	0	0	25	1.8	2.5	0.7	0.890554	0.075737	52.3736	1.12304	0.0196878	176.599	0.76876	0.163047	53.418		False
A60G	0.993447	14	1400.12	0.89549	2168.68	0.921702	2389.22	0.810178	1451.17	0.874466	1793.35	0.8722	2420.21	0.986046	1832.55	1.06681	2256.71	False	60	False	A	G	TM1	True	24.6403	16.9896	0	0	0	15	10	0	0	0	25	1.8	-0.4	-2.2	0.905204	0.037841	1400.12	0.873333	0.00113316	1793.35	1.02643	0.0403817	1832.55		False
A60P	0.73704	3	166.163	0.852091	245.044	0.700308	116.839	0.760872	164.358	0.626823	159.776	0.453328	99.8068	0.982186	125.894	1.04377	191.53	False	60	False	A	P	TM1	True	24.6403	16.9896	0	0	0	15	10	0	0	0	25	1.8	-1.6	-3.4	0.762578	0.0323332	116.839	0.540075	0.0867477	159.776	1.01298	0.0307915	125.894		False
A60R	0.836041	15	893.311	0.794624	1568.52	0.721847	1300.62	0.812533	901.055	0.74909	1470.88	0.897138	2074.94	1.00554	1924.09	0.93084	1508.67	False	60	False	A	R	TM1	True	24.6403	16.9896	0	0	0	15	10	0	0	0	25	1.8	-4.5	-6.3	0.791261	0.0246431	893.311	0.823114	0.0740242	1470.88	0.968191	0.0373516	1508.67		False
A60H		0	0		0		0		0		0		0		0		0	False	60	False	A	H	TM1	True	24.6403	16.9896	0	0	0	15	10	0	0	0	25	1.8	-3.2	-5			0			0			0		False
A60K	0.440197	5	328.784	0.841456	440.431	0.763198	407.946	0.646513	311.389	0.729714	478.065	0.981018	848.574	0.942088	400.124	0.930066	466.483	False	60	False	A	K	TM1	True	24.6403	16.9896	0	0	0	15	10	0	0	0	25	1.8	-3.9	-5.7	0.672841	0.0872792	311.389	0.855366	0.125652	478.065	0.936077	0.00601117	400.124		False
A60D	0.415792	7	453.902	0.365775	730.402	0.368216	870.04	0.111412	463.391	0.432194	628.219	0.678245	862.564	0.793151	649.806	0.799242	604.096	False	60	False	A	D	TM1	True	24.6403	16.9896	0	0	0	15	10	0	0	0	25	1.8	-3.5	-5.3	0.315299	0.0689304	453.902	0.55522	0.123025	628.219	0.796197	0.00304507	604.096		False
A60E	0.53865	3	421.165	0.624655	546.218	0.50572	535.296	0.738321	135.674	0.653011	582.605	0.613006	521.506	0.511654	409.504	0.806939	655.914	False	60	False	A	E	TM1	True	24.6403	16.9896	0	0	0	15	10	0	0	0	25	1.8	-3.5	-5.3	0.601836	0.0519451	135.674	0.633008	0.0200025	582.605	0.659296	0.147643	409.504		False
A60*	-0.0457619	5	625.017	0.222733	781.22	0.000666536	875.789	-0.0160988	496.132	-0.0414266	908.911	-0.14191	719.936	-0.133178	593.696	-0.0789005	991.196	True	60	False	A	*	TM1	True	24.6403	16.9896	0	0	0	15	10	0	0	0	25	1.8			0.0403846	0.0615359	496.132	-0.0916685	0.0502419	908.911	-0.106039	0.027139	593.696		False
A61A	1.00849	9	986.324	1.01588	941.066	0.92639	1269.16	1.02691	948.065	1.08094	745.016	0.989635	1510.2	1.05307	1305.92	0.951831	1341.96	False	61	True	A	A	TM1	True	26.7027	13.7397	0	0	0	16	9	0	0	2	27	1.8	1.8	0	0.994419	0.0229899	941.066	1.03529	0.0456519	745.016	1.00245	0.0506179	1305.92		False
A61V	0.899567	26	2309.43	0.952653	3459.3	1.00223	3806.21	1.0441	1934.97	1.03602	3328.09	1.06001	3669.27	0.964912	3218.98	0.996627	3556.96	False	61	False	A	V	TM1	True	26.7027	13.7397	0	0	0	16	9	0	0	2	27	1.8	4.2	2.4	0.974639	0.0312326	1934.97	1.04801	0.011994	3328.09	0.980769	0.0158575	3218.98		False
A61I	0.682057	5	320.338	0.692764	401.387	1.14902	431.795	1.00663	306.15	0.758402	479.141	0.986252	464.176	1.03532	502.518	0.939879	473.743	False	61	False	A	I	TM1	True	26.7027	13.7397	0	0	0	16	9	0	0	2	27	1.8	4.5	2.7	0.882618	0.116411	306.15	0.872327	0.113925	479.141	0.987602	0.0477222	473.743		False
A61L	0.969762	26	3473.32	0.873696	4146.33	0.911986	4979.06	0.930084	3924.03	0.962294	4744.32	0.949207	6148.48	1.03112	4592.99	1.05887	5618.47	False	61	False	A	L	TM1	True	26.7027	13.7397	0	0	0	16	9	0	0	2	27	1.8	3.8	2	0.921382	0.0199553	3473.32	0.955751	0.00654315	4744.32	1.045	0.013871	4592.99		False
A61M	0.733336	4	249.563	0.656013	416.037	0.997123	445.931	0.696272	211.18	0.770776	225.382	0.812893	345.957	0.549398	322.365	0.848281	538.229	False	61	False	A	M	TM1	True	26.7027	13.7397	0	0	0	16	9	0	0	2	27	1.8	1.9	0.1	0.770686	0.0771126	211.18	0.791835	0.0210583	225.382	0.698839	0.149441	322.365		False
A61F	0.801766	9	1073.98	0.728415	1355.07	0.780322	1757.91	0.807983	1603.86	0.817327	1731.55	0.911912	1803.87	0.931869	1026.32	1.10713	2423.73	False	61	False	A	F	TM1	True	26.7027	13.7397	0	0	0	16	9	0	0	2	27	1.8	2.8	1	0.779622	0.0180677	1073.98	0.86462	0.0472924	1731.55	1.0195	0.0876311	1026.32		False
A61Y	0.922113	11	1210.07	0.647174	1325.09	0.778652	1527.06	0.780438	1046.46	0.909416	1541.36	0.889172	1631.44	0.915863	1430.32	0.855348	1802.19	False	61	False	A	Y	TM1	True	26.7027	13.7397	0	0	0	16	9	0	0	2	27	1.8	-1.3	-3.1	0.782094	0.0561422	1046.46	0.899294	0.0101218	1541.36	0.885606	0.0302575	1430.32		False
A61W	0.524492	5	819.547	0.493495	869.308	0.709756	1031.61	0.491827	436.653	0.58569	686.027	0.664025	947.824	0.924449	836.667	0.813322	1309.35	False	61	False	A	W	TM1	True	26.7027	13.7397	0	0	0	16	9	0	0	2	27	1.8	-0.9	-2.7	0.554892	0.0521646	436.653	0.624857	0.0391672	686.027	0.868885	0.0555639	836.667		False
A61S	0.885816	25	2563.18	0.867285	3784.89	0.910762	4180.92	0.865971	2235.99	0.799125	3762.95	0.892236	4108.9	0.934882	3479.09	1.037	4271.45	False	61	False	A	S	TM1	True	26.7027	13.7397	0	0	0	16	9	0	0	2	27	1.8	-0.8	-2.6	0.882459	0.0104661	2235.99	0.84568	0.0465556	3762.95	0.985941	0.0510588	3479.09		False
A61T	0.690269	15	1236.14	0.877039	1881.05	0.801628	2142.45	0.765098	1400.47	0.854346	1871.53	0.92762	2190.63	0.881263	1905.74	0.873873	2072.29	False	61	False	A	T	TM1	True	26.7027	13.7397	0	0	0	16	9	0	0	2	27	1.8	-0.7	-2.5	0.783509	0.0388467	1236.14	0.890983	0.036637	1871.53	0.877568	0.00369508	1905.74		False
A61N	0.788726	14	1913.85	0.608725	1928.08	0.69314	2499.44	0.806454	1464.92	0.807378	2291.93	0.761187	2203.01	0.967913	1505.43	0.92488	2128.92	False	61	False	A	N	TM1	True	26.7027	13.7397	0	0	0	16	9	0	0	2	27	1.8	-3.5	-5.3	0.724261	0.0458516	1464.92	0.784282	0.0230955	2291.93	0.946397	0.0215168	1505.43		False
A61Q	0.834538	6	211.448	0.821949	444.765	0.687832	449.318	0.886122	151.612	0.819758	266.037	1.00522	401.356	0.921742	381.822	0.970706	389.39	False	61	False	A	Q	TM1	True	26.7027	13.7397	0	0	0	16	9	0	0	2	27	1.8	-3.5	-5.3	0.80761	0.0422707	151.612	0.912489	0.0927306	266.037	0.946224	0.0244819	381.822		False
A61C	1.04327	6	2322.91	1.0475	2957.57	0.986097	2875.15	1.02087	2293.11	1.08391	2581.28	1.03524	3022.63	1.09817	2983.08	1.02463	3306.53	False	61	False	A	C	TM1	True	26.7027	13.7397	0	0	0	16	9	0	0	2	27	1.8	2.5	0.7	1.02443	0.0140516	2293.11	1.05957	0.0243316	2581.28	1.0614	0.036767	2983.08		False
A61G	0.898131	10	850.765	0.914593	1389.48	0.900926	1280.07	0.901441	1093.41	0.954066	1425.28	0.961038	1186.48	1.00986	1424.65	1.08233	1286.06	False	61	False	A	G	TM1	True	26.7027	13.7397	0	0	0	16	9	0	0	2	27	1.8	-0.4	-2.2	0.903773	0.00367931	850.765	0.957552	0.00348608	1425.28	1.04609	0.0362344	1286.06		False
A61P	0.0738193	6	617.552	0.0296046	606.262	-0.0748259	604.833	0.154856	507.861	0.105153	781.578	0.108913	478.48	0.859759	646.947	0.846533	728.645	False	61	False	A	P	TM1	True	26.7027	13.7397	0	0	0	16	9	0	0	2	27	1.8	-1.6	-3.4	0.0458634	0.0478636	507.861	0.107033	0.00188027	781.578	0.853146	0.0066134	646.947		False
A61R	0.68765	27	2353.05	0.656804	3052.6	0.616212	3599.58	0.635564	2884.29	0.745096	3271.38	0.777969	4066.2	0.926296	3449.46	0.936575	4242.12	False	61	False	A	R	TM1	True	26.7027	13.7397	0	0	0	16	9	0	0	2	27	1.8	-4.5	-6.3	0.649058	0.0153033	2353.05	0.761533	0.0164367	3271.38	0.931435	0.0051396	3449.46		False
A61H	0.922398	4	4321.92	0.910163	6884.17	0.877981	7538.21	0.902291	4132.35	0.968968	5802.09	0.93802	7261.4	0.977978	7426.2	1.00347	8327.81	False	61	False	A	H	TM1	True	26.7027	13.7397	0	0	0	16	9	0	0	2	27	1.8	-3.2	-5	0.903208	0.00937142	4132.35	0.953494	0.0154738	5802.09	0.990725	0.0127471	7426.2		False
A61K	0.765747	5	344.906	0.812215	449.258	0.745818	471.604	0.512583	296.911	0.707481	395.324	0.854686	614.285	0.769237	472.467	0.972103	610.06	False	61	False	A	K	TM1	True	26.7027	13.7397	0	0	0	16	9	0	0	2	27	1.8	-3.9	-5.7	0.709091	0.0669631	296.911	0.781084	0.0736028	395.324	0.87067	0.101433	472.467		False
A61D	0.605208	7	469.107	0.699939	767.856	0.429353	772.124	0.625422	429.293	0.628952	515.611	0.726877	763.616	0.718752	444.599	0.906481	955.418	False	61	False	A	D	TM1	True	26.7027	13.7397	0	0	0	16	9	0	0	2	27	1.8	-3.5	-5.3	0.589981	0.0572857	429.293	0.677915	0.0489623	515.611	0.812616	0.0938649	444.599		False
A61E	0.343054	12	1758.77	0.466053	2549.62	0.367591	2392.93	0.323493	1804.68	0.615413	2591.83	0.616994	2734.49	1.01233	2033.39	0.981976	2787.24	False	61	False	A	E	TM1	True	26.7027	13.7397	0	0	0	16	9	0	0	2	27	1.8	-3.5	-5.3	0.375048	0.0316479	1758.77	0.616204	0.00079059	2591.83	0.997153	0.0151776	2033.39		False
A61*	0.0580123	5	178.469	0.239435	285.281	-0.205583	179.401	-0.0456215	227.504	-0.0259869	256.819	-0.206602	208.624	-0.279243	216.13	-0.194905	383.028	True	61	False	A	*	TM1	True	26.7027	13.7397	0	0	0	16	9	0	0	2	27	1.8			0.0115606	0.093321	178.469	-0.116294	0.0903075	256.819	-0.237074	0.0421692	216.13		False
L62A	0.587695	16	897.507	0.541287	1606.86	0.72598	1564.22	0.705516	681.146	0.679465	1285.51	0.793942	1750.1	0.887953	1711.5	0.913168	1786.53	False	62	False	L	A	TM1	True	25.99	12.0713	0	0	0	17	10	0	0	1	28	3.8	1.8	-2	0.640119	0.0448748	681.146	0.736703	0.0572381	1285.51	0.90056	0.0126074	1711.5		False
L62V	0.856052	15	1047.57	0.94865	1738.5	0.900512	1660.45	0.836081	1196.27	0.999796	1500.82	0.988661	1978.29	1.03007	1902.29	1.04976	2042.35	False	62	False	L	V	TM1	True	25.99	12.0713	0	0	0	17	10	0	0	1	28	3.8	4.2	0.4	0.885324	0.0250376	1047.57	0.994228	0.00556752	1500.82	1.03992	0.00984535	1902.29		False
L62I	0.688182	5	1265.38	0.893959	1135.23	1.04225	1864.46	0.877027	1006.93	1.05642	1354.89	1.01852	1775.93	1.01375	1237.35	0.981717	2015.51	False	62	False	L	I	TM1	True	25.99	12.0713	0	0	0	17	10	0	0	1	28	3.8	4.5	0.7	0.875355	0.0725931	1006.93	1.03747	0.0189543	1354.89	0.997732	0.0160145	1237.35		False
L62L	0.935897	14	1075.71	1.01589	1341.15	0.956425	1696.46	0.930062	740.883	0.899668	1448.65	0.995652	1598.68	0.921236	1357.9	1.05394	1719.5	False	62	True	L	L	TM1	True	25.99	12.0713	0	0	0	17	10	0	0	1	28	3.8	3.8	0	0.959568	0.0196062	740.883	0.94766	0.0479921	1448.65	0.987586	0.0663499	1357.9		False
L62M	1.10735	4	346.049	1.18	391.1	0.993718	386.388	1.10408	141.292	1.01357	500.417	1.05339	517.255	0.976903	598.386	0.882722	350.867	False	62	False	L	M	TM1	True	25.99	12.0713	0	0	0	17	10	0	0	1	28	3.8	1.9	-1.9	1.09629	0.0384182	141.292	1.03348	0.0199065	500.417	0.929812	0.0470901	350.867		False
L62F	0.64973	8	1036.08	0.58813	1150.92	0.626714	1451.75	0.783506	668.729	0.758106	1090.09	0.681038	1441.29	0.907278	1087.18	0.932679	1451.77	False	62	False	L	F	TM1	True	25.99	12.0713	0	0	0	17	10	0	0	1	28	3.8	2.8	-1	0.66202	0.0424423	668.729	0.719572	0.0385339	1090.09	0.919978	0.0127005	1087.18		False
L62Y	0.32265	9	1208.16	0.400023	1291.92	0.393295	1631.33	0.342138	816.761	0.625826	1462.92	0.619885	1634.22	0.938872	1546.54	0.910529	1702.23	False	62	False	L	Y	TM1	True	25.99	12.0713	0	0	0	17	10	0	0	1	28	3.8	-1.3	-5.1	0.364526	0.0190229	816.761	0.622856	0.00297079	1462.92	0.924701	0.0141716	1546.54		False
L62W	1.03563	5	387.671	0.921848	509.424	0.872574	538.083	0.89263	249.643	0.756047	414.423	0.750292	364.136	0.934922	478.864	0.911464	515.815	False	62	False	L	W	TM1	True	25.99	12.0713	0	0	0	17	10	0	0	1	28	3.8	-0.9	-4.7	0.930671	0.0364198	249.643	0.75317	0.00287738	414.423	0.923193	0.0117287	478.864		False
L62S	0.688543	20	2445.4	0.681532	3161.69	0.624169	3037.54	0.751533	2202.63	0.692517	2779.5	0.690697	3268.17	0.853391	3310.89	0.873053	3658.7	False	62	False	L	S	TM1	True	25.99	12.0713	0	0	0	17	10	0	0	1	28	3.8	-0.8	-4.6	0.686444	0.02605	2202.63	0.691607	0.000910251	2779.5	0.863222	0.00983091	3310.89		False
L62T	0.778559	14	1083.21	0.654182	1840.34	0.728659	1632.98	0.758704	958.309	0.856829	2023.44	0.862163	1961.16	1.0375	2148.61	0.977762	2110.81	False	62	False	L	T	TM1	True	25.99	12.0713	0	0	0	17	10	0	0	1	28	3.8	-0.7	-4.5	0.730026	0.0272826	958.309	0.859496	0.00266707	2023.44	1.00763	0.0298682	2110.81		False
L62N	0.722435	6	591.48	0.772163	883.839	0.7926	1028.62	0.83583	496.544	0.822867	954.43	0.840298	800.33	0.967369	697.283	0.903053	813.865	False	62	False	L	N	TM1	True	25.99	12.0713	0	0	0	17	10	0	0	1	28	3.8	-3.5	-7.3	0.780757	0.0235383	496.544	0.831582	0.00871574	954.43	0.935211	0.0321579	697.283		False
L62Q	0.790441	6	299.569	0.438169	765.893	0.820184	752.591	0.747833	262.554	0.678191	514.398	0.640918	385.914	0.644649	593.631	0.941595	344.763	False	62	False	L	Q	TM1	True	25.99	12.0713	0	0	0	17	10	0	0	1	28	3.8	-3.5	-7.3	0.699157	0.0882535	262.554	0.659555	0.0186365	514.398	0.793122	0.148473	344.763		False
L62C	0.745542	6	453.275	0.648942	587.814	0.587926	580.39	0.811075	533.258	0.690203	707.529	0.770515	783.061	0.815832	504.217	0.918694	596.331	False	62	False	L	C	TM1	True	25.99	12.0713	0	0	0	17	10	0	0	1	28	3.8	2.5	-1.3	0.698371	0.0496392	453.275	0.730359	0.0401562	707.529	0.867263	0.0514309	504.217		False
L62G	0.608874	21	1487.44	0.620143	2007.99	0.690655	3185.06	0.601075	1458.68	0.625084	2202.75	0.604476	2297.53	0.908717	2466.54	0.82152	2583.84	False	62	False	L	G	TM1	True	25.99	12.0713	0	0	0	17	10	0	0	1	28	3.8	-0.4	-4.2	0.630187	0.0205324	1458.68	0.61478	0.0103042	2202.75	0.865119	0.0435983	2466.54		False
L62P	-0.0199164	11	672.231	0.0729704	1037.01	0.270469	994.336	0.103195	530.999	0.28517	1046.26	0.0539328	779.344	0.762733	1002.69	0.699505	916.644	False	62	False	L	P	TM1	True	25.99	12.0713	0	0	0	17	10	0	0	1	28	3.8	-1.6	-5.4	0.106679	0.0605544	530.999	0.169551	0.115619	1046.26	0.731119	0.0316139	916.644	likely_patho	False
L62R	0.605918	27	2742.75	0.674645	3841.73	0.592385	4039.76	0.576218	2919.2	0.615784	4135.96	0.695169	3773.71	0.891526	3851.52	0.788215	4708.09	False	62	False	L	R	TM1	True	25.99	12.0713	0	0	0	17	10	0	0	1	28	3.8	-4.5	-8.3	0.612291	0.0216528	2742.75	0.655477	0.0396925	4135.96	0.83987	0.0516555	3851.52		False
L62H	0.729858	5	815.536	0.763841	865.882	0.602303	916.124	0.734504	539.661	0.777488	1056.45	0.745794	1168.04	0.994397	806.063	0.980574	1351.63	False	62	False	L	H	TM1	True	25.99	12.0713	0	0	0	17	10	0	0	1	28	3.8	-3.2	-7	0.707626	0.0359047	539.661	0.761641	0.015847	1056.45	0.987486	0.00691121	806.063		False
L62K	0.320093	4	196.278	0.71182	183.467	0.716394	368.311	0.61428	137.673	0.66797	138.053	0.474185	120.452	0.938151	133.594	0.932415	299.69	False	62	False	L	K	TM1	True	25.99	12.0713	0	0	0	17	10	0	0	1	28	3.8	-3.9	-7.7	0.590647	0.0932082	137.673	0.571077	0.0968924	138.053	0.935283	0.00286816	133.594		False
L62D	0.689225	6	633.689	0.489615	724.169	0.342116	607.256	0.359539	482.006	0.303616	639.235	0.246029	654.341	0.848233	628.709	0.823868	713.816	False	62	False	L	D	TM1	True	25.99	12.0713	0	0	0	17	10	0	0	1	28	3.8	-3.5	-7.3	0.470124	0.0801042	482.006	0.274823	0.0287934	639.235	0.83605	0.0121827	628.709		False
L62E	0.0527512	8	579.937	0.310641	832.954	0.225835	816.197	0.0556951	727.216	0.217907	693.662	0.17279	965.009	0.83957	654.762	0.861587	933.57	False	62	False	L	E	TM1	True	25.99	12.0713	0	0	0	17	10	0	0	1	28	3.8	-3.5	-7.3	0.161231	0.0641631	579.937	0.195349	0.0225584	693.662	0.850578	0.0110085	654.762		False
L62*	-0.234272	2	210.611	-0.236393	258.122	-0.157187	429.084	-0.0166513	184.776	0.0585928	289.002	-0.0527108	400.217	-0.188684	375.258	-0.080073	503.75	True	62	False	L	*	TM1	True	25.99	12.0713	0	0	0	17	10	0	0	1	28	3.8			-0.161126	0.0515622	184.776	0.00294099	0.0556518	289.002	-0.134378	0.0543054	375.258		False
A63A	1.00978	7	707.679	0.983423	708.777	1.05115	828.821	0.913684	403.93	0.991286	818.87	1.04736	823.189	1.01275	877.832	0.989582	826.578	False	63	True	A	A	TM1	True	28.2542	15.492	0	0	0	15	10	0	0	0	25	1.8	1.8	0	0.989509	0.0288627	403.93	1.01932	0.028037	818.87	1.00116	0.0115823	826.578		False
A63V	0.89766	9	607.878	1.1172	1097.02	0.955518	1126.65	0.883435	555.152	1.11544	822.115	0.84799	692.86	1.00411	872.229	0.722146	1332.72	False	63	False	A	V	TM1	True	28.2542	15.492	0	0	0	15	10	0	0	0	25	1.8	4.2	2.4	0.963452	0.0535658	555.152	0.981714	0.133725	822.115	0.863127	0.140981	872.229		False
A63I	1.18599	7	1170.26	1.10615	1427.49	1.15651	1862.88	1.07467	1127.13	1.12865	1662.87	1.07887	1949.85	1.15076	1454.91	1.05835	1568.24	False	63	False	A	I	TM1	True	28.2542	15.492	0	0	0	15	10	0	0	0	25	1.8	4.5	2.7	1.13083	0.0249425	1127.13	1.10376	0.0248918	1662.87	1.10456	0.0462074	1454.91		False
A63L	1.10407	23	2168.56	1.07175	2997.04	1.01006	3367.03	1.05114	1812.04	1.05269	3173.29	1.11696	3419.73	1.00059	3270.51	1.03969	3676.6	False	63	False	A	L	TM1	True	28.2542	15.492	0	0	0	15	10	0	0	0	25	1.8	3.8	2	1.05926	0.0196856	1812.04	1.08483	0.0321356	3173.29	1.02014	0.0195487	3270.51		False
A63M	1.13628	6	820.979	1.12693	956.505	1.02323	1043.58	1.02084	670.531	1.02941	1232.35	1.12602	1584.88	1.02142	1047.92	1.03153	1515.86	False	63	False	A	M	TM1	True	28.2542	15.492	0	0	0	15	10	0	0	0	25	1.8	1.9	0.1	1.07682	0.0316907	670.531	1.07771	0.0483085	1232.35	1.02647	0.00505547	1047.92		False
A63F	1.01258	8	643.069	1.10447	1148.96	1.07959	962.457	1.01998	532.613	1.08754	749.145	1.13169	1096.73	1.13511	954.056	1.04122	979.308	False	63	False	A	F	TM1	True	28.2542	15.492	0	0	0	15	10	0	0	0	25	1.8	2.8	1	1.05416	0.0224987	532.613	1.10961	0.0220753	749.145	1.08816	0.0469451	954.056		False
A63Y	0.989775	5	397.427	1.21598	517.18	0.71218	396.013	0.631251	347.19	0.93747	469.215	0.788789	454.748	1.08715	608.092	1.0103	366.705	False	63	False	A	Y	TM1	True	28.2542	15.492	0	0	0	15	10	0	0	0	25	1.8	-1.3	-3.1	0.887296	0.133778	347.19	0.86313	0.0743405	469.215	1.04872	0.0384271	366.705		False
A63W	0.998627	7	520.294	0.708236	628.717	1.25993	1202.34	1.30865	2846.85	1.12296	1668.86	1.03448	736.312	0.932669	880.702	1.07858	1153.13	False	63	False	A	W	TM1	True	28.2542	15.492	0	0	0	15	10	0	0	0	25	1.8	-0.9	-2.7	1.06886	0.13814	520.294	1.07872	0.0442405	1668.86	1.00562	0.0729531	880.702		False
A63S	0.891252	13	609.447	1.05693	1099.27	0.970352	1227.79	0.843778	878.225	0.918231	769.253	0.851295	1230.5	0.964188	1242.02	0.958461	1051.49	False	63	False	A	S	TM1	True	28.2542	15.492	0	0	0	15	10	0	0	0	25	1.8	-0.8	-2.6	0.940577	0.0467499	609.447	0.884763	0.0334681	769.253	0.961324	0.00286372	1051.49		False
A63T	0.94292	7	924.85	0.91462	1128.12	0.996067	1153.22	0.911183	811.339	0.987109	1042.13	1.0666	1632.23	1.13116	1272.33	1.07364	1315.03	False	63	False	A	T	TM1	True	28.2542	15.492	0	0	0	15	10	0	0	0	25	1.8	-0.7	-2.5	0.941197	0.0196234	811.339	1.02685	0.0397437	1042.13	1.1024	0.0287627	1272.33		False
A63N	1.10074	1	97.4027	1.20216	193.237	1.08017	136.196	1.0759	67.7784	0.760884	85.3135	1.06492	114.088	1.1779	135.593	1.01285	176.028	False	63	False	A	N	TM1	True	28.2542	15.492	0	0	0	15	10	0	0	0	25	1.8	-3.5	-5.3	1.11474	0.0296402	67.7784	0.9129	0.152017	85.3135	1.09538	0.0825231	135.593		False
A63Q	1.1079	6	389.37	1.15355	537.539	1.0425	624.623	1.16055	615.772	1.12249	623.103	1.09935	727.633	1.03434	548.305	1.15376	635.921	False	63	False	A	Q	TM1	True	28.2542	15.492	0	0	0	15	10	0	0	0	25	1.8	-3.5	-5.3	1.11613	0.0271753	389.37	1.11092	0.011568	623.103	1.09405	0.0597112	548.305		False
A63C	0.829308	5	383.464	1.11524	730.322	0.904268	851.914	0.854499	445.789	1.07775	676.874	0.853714	871.212	1.00122	641.677	1.00698	700.01	False	63	False	A	C	TM1	True	28.2542	15.492	0	0	0	15	10	0	0	0	25	1.8	2.5	0.7	0.925828	0.0650282	383.464	0.965733	0.112019	676.874	1.0041	0.00287919	641.677		False
A63G	0.992418	15	1013.36	1.0434	1678.32	0.983761	1663.4	0.971327	1139.61	0.986402	1674.82	1.01094	1865.01	1.04268	1675.72	1.01344	2072.23	False	63	False	A	G	TM1	True	28.2542	15.492	0	0	0	15	10	0	0	0	25	1.8	-0.4	-2.2	0.997725	0.0158268	1013.36	0.998672	0.0122696	1674.82	1.02806	0.0146208	1675.72		False
A63P	0.733438	4	309.559	0.749419	510.174	0.590975	496.656	0.833069	601.247	0.59584	532.345	0.658994	632.912	0.911089	496.241	0.820673	706.149	False	63	False	A	P	TM1	True	28.2542	15.492	0	0	0	15	10	0	0	0	25	1.8	-1.6	-3.4	0.726725	0.0502471	309.559	0.627417	0.0315768	532.345	0.865881	0.0452079	496.241		False
A63R	1.12301	18	1850.11	1.07507	2275.83	0.988185	2647.3	1.0878	1749.36	0.966802	2366.67	1.01465	3108.49	1.02202	2325.81	0.99747	2857.78	False	63	False	A	R	TM1	True	28.2542	15.492	0	0	0	15	10	0	0	0	25	1.8	-4.5	-6.3	1.06852	0.0286318	1749.36	0.990728	0.0239256	2366.67	1.00975	0.0122751	2325.81		False
A63H	0.761481	2	102.922	0.996296	349.603	1.13705	345.119	1.07013	270.919	0.808684	463.875	0.437579	252.416	0.889073	454.37	0.831184	418.393	False	63	False	A	H	TM1	True	28.2542	15.492	0	0	0	15	10	0	0	0	25	1.8	-3.2	-5	0.991241	0.0818025	102.922	0.623132	0.185553	463.875	0.860128	0.0289446	418.393		False
A63K	0.924809	5	232.784	1.04543	303.08	0.983411	440.249	0.97575	277.853	0.950936	445.957	1.00439	394.719	0.891307	260.605	1.05314	403.047	False	63	False	A	K	TM1	True	28.2542	15.492	0	0	0	15	10	0	0	0	25	1.8	-3.9	-5.7	0.982351	0.0247238	232.784	0.977663	0.0267269	445.957	0.972225	0.080918	260.605		False
A63D	0.905031	4	499.864	0.814435	552.938	0.793521	526.587	0.833713	186.718	0.890055	437.179	0.841635	430.41	1.15821	547.474	0.883404	546.444	False	63	False	A	D	TM1	True	28.2542	15.492	0	0	0	15	10	0	0	0	25	1.8	-3.5	-5.3	0.836675	0.0242181	186.718	0.865845	0.0242103	437.179	1.02081	0.137403	546.444		False
A63E	1.00782	13	1516.57	1.0396	1714.95	1.06104	2090.17	1.04376	1248.68	1.03287	2143.67	0.997876	2026.98	1.07162	1766.15	1.06127	2102.41	False	63	False	A	E	TM1	True	28.2542	15.492	0	0	0	15	10	0	0	0	25	1.8	-3.5	-5.3	1.03806	0.0110971	1248.68	1.01537	0.0174972	2143.67	1.06645	0.00517715	1766.15		False
A63*	0.339962	7	1047.9	0.135319	1479.17	0.037748	1704.4	0.18997	1172.43	0.56814	1456.35	0.198638	1602.75	0.498563	2048.72	0.198178	1806.6	True	63	False	A	*	TM1	True	28.2542	15.492	0	0	0	15	10	0	0	0	25	1.8			0.17575	0.0631447	1047.9	0.383389	0.184751	1456.35	0.348371	0.150193	1806.6		False
R64A	0.885099	4	532.576	0.768907	550.797	0.89526	781.682	0.991757	525.536	1.01503	1006.09	0.999962	990.779	1.17893	755.757	1.06321	716.778	False	64	False	R	A	ICL1	False	30.5506	14.9099	1	0	0	19	9	1	2	0	32	-4.5	1.8	6.3	0.885256	0.045625	525.536	1.00749	0.00753264	1006.09	1.12107	0.0578619	716.778		False
R64V	0.835397	17	1366.25	0.814811	2202.82	0.80169	2167.37	0.712638	1583.91	0.819998	1831.32	0.821557	2003.53	0.955551	2280.05	0.97069	3067.35	False	64	False	R	V	ICL1	False	30.5506	14.9099	1	0	0	19	9	1	2	0	32	-4.5	4.2	8.7	0.791134	0.0270693	1366.25	0.820777	0.00077948	1831.32	0.96312	0.00756956	2280.05		False
R64I	1.00337	2	139.473	1.05559	233.309	0.780982	199.348	0.983596	191.371	0.859918	189.061	0.975605	280.253	1.13953	304.011	1.13129	261.689	False	64	False	R	I	ICL1	False	30.5506	14.9099	1	0	0	19	9	1	2	0	32	-4.5	4.5	9	0.955883	0.0602454	139.473	0.917762	0.0578433	189.061	1.13541	0.00412124	261.689		False
R64L	0.887964	16	1237.84	0.856303	2067.85	0.791618	2383.58	0.906182	1532.21	0.966085	1376.88	1.01345	1820.95	1.02729	2113.95	1.07677	1621.74	False	64	False	R	L	ICL1	False	30.5506	14.9099	1	0	0	19	9	1	2	0	32	-4.5	3.8	8.3	0.860516	0.0251718	1237.84	0.989766	0.0236807	1376.88	1.05203	0.0247379	1621.74		False
R64M	0.85477	4	91.0394	0.930656	214.527	0.599422	73.2724	0.940718	142.883	0.973821	177.111	1.08533	236.435	1.33207	187.694	0.820026	160.591	False	64	False	R	M	ICL1	False	30.5506	14.9099	1	0	0	19	9	1	2	0	32	-4.5	1.9	6.4	0.831391	0.0796671	73.2724	1.02957	0.0557519	177.111	1.07605	0.256022	160.591		False
R64F	0.902943	7	874.998	0.736082	1004.19	0.762788	1509.5	0.846205	889.921	0.90103	1049.67	1.00981	1488.07	0.988451	993.528	1.08787	1399.67	False	64	False	R	F	ICL1	False	30.5506	14.9099	1	0	0	19	9	1	2	0	32	-4.5	2.8	7.3	0.812004	0.0383255	874.998	0.955422	0.0543923	1049.67	1.03816	0.0497107	993.528		False
R64Y	0.57555	3	143.698	0.33851	156.283	0.31227	350.205	0.546955	116.051	0.691352	204.005	0.55307	258.595	1.09074	377.302	0.733937	231.481	False	64	False	R	Y	ICL1	False	30.5506	14.9099	1	0	0	19	9	1	2	0	32	-4.5	-1.3	3.2	0.443321	0.0685469	116.051	0.622211	0.0691412	204.005	0.912339	0.178402	231.481		False
R64W	0.834405	5	736.995	0.821557	487.96	0.74234	997.207	1.06632	647.43	0.873061	1194.11	0.988711	1047.32	1.03212	711.296	1.12041	850.107	False	64	False	R	W	ICL1	False	30.5506	14.9099	1	0	0	19	9	1	2	0	32	-4.5	-0.9	3.6	0.866156	0.0697579	487.96	0.930886	0.0578252	1194.11	1.07626	0.0441451	711.296	likely_benign	True
R64S	0.882115	16	1755.59	0.817746	2578.24	0.83172	3332.93	0.890099	2045.68	1.00415	2560.05	0.985747	3518.62	1.02671	3269.8	1.03538	3024.67	False	64	False	R	S	ICL1	False	30.5506	14.9099	1	0	0	19	9	1	2	0	32	-4.5	-0.8	3.7	0.85542	0.0180191	1755.59	0.994947	0.00920058	2560.05	1.03105	0.00433183	3024.67		False
R64T	0.760906	9	622.714	0.796319	926.449	0.843871	1105.26	0.856321	505.64	0.815585	707.98	0.821868	1133.14	0.976851	794.941	0.907861	994.921	False	64	False	R	T	ICL1	False	30.5506	14.9099	1	0	0	19	9	1	2	0	32	-4.5	-0.7	3.8	0.814354	0.0220123	505.64	0.818727	0.00314139	707.98	0.942356	0.0344947	794.941		False
R64N	0.892313	4	494.146	0.712057	505.526	0.881984	739.181	1.01275	567.655	0.779559	746.337	0.970788	707.812	0.855523	729.687	0.940457	861.628	False	64	False	R	N	ICL1	False	30.5506	14.9099	1	0	0	19	9	1	2	0	32	-4.5	-3.5	1	0.874776	0.0618284	494.146	0.875173	0.0956144	746.337	0.89799	0.042467	729.687		False
R64Q	0.865187	2	52.4798	0.880915	221.503	0.999852	134.092	1.14605	239.139	0.998976	211.219	1.00784	277.797	1.00638	236.899	1.00989	338.638	False	64	False	R	Q	ICL1	False	30.5506	14.9099	1	0	0	19	9	1	2	0	32	-4.5	-3.5	1	0.973002	0.0650456	52.4798	1.00341	0.00443399	211.219	1.00814	0.00175666	236.899		True
R64C	0.763386	10	949.92	0.850328	1320.75	0.837386	1425.72	0.784951	808.651	1.02875	1284.05	0.955208	1466.24	0.970434	1446.34	1.01445	1751.37	False	64	False	R	C	ICL1	False	30.5506	14.9099	1	0	0	19	9	1	2	0	32	-4.5	2.5	7	0.809013	0.0207619	808.651	0.991981	0.0367729	1284.05	0.992441	0.022007	1446.34		False
R64G	0.632459	7	481.158	0.415333	681.416	0.706735	901.58	0.846502	602.449	0.881053	773.925	0.934314	636.875	1.07716	822.36	1.02926	907.36	False	64	False	R	G	ICL1	False	30.5506	14.9099	1	0	0	19	9	1	2	0	32	-4.5	-0.4	4.1	0.650257	0.0900037	481.158	0.907684	0.0266308	773.925	1.05321	0.0239518	822.36		False
R64P	0.0872425	5	171.221	-0.0269312	234.872	0.348223	309.956	0.0281603	206.703	0.20907	180.472	0.22005	357.742	1.13163	233.24	0.848031	273.285	False	64	False	R	P	ICL1	False	30.5506	14.9099	1	0	0	19	9	1	2	0	32	-4.5	-1.6	2.9	0.109174	0.0830227	171.221	0.21456	0.00549029	180.472	0.989832	0.141801	233.24		False
R64R	1.01038	9	725.856	0.938559	973.617	1.00681	1541.4	0.952436	641.888	0.939394	1168.86	0.962938	1196.25	0.921962	1024.84	1.02473	1199.55	False	64	True	R	R	ICL1	False	30.5506	14.9099	1	0	0	19	9	1	2	0	32	-4.5	-4.5	0	0.977046	0.0184478	641.888	0.951166	0.0117719	1168.86	0.973348	0.0513857	1024.84		False
R64H	0.873808	5	660.129	0.796858	1128.91	0.775363	982.818	0.74501	703.09	0.958694	840.209	0.946151	1428.5	1.06081	879.291	1.02463	1226.77	False	64	False	R	H	ICL1	False	30.5506	14.9099	1	0	0	19	9	1	2	0	32	-4.5	-3.2	1.3	0.79776	0.0274899	660.129	0.952422	0.00627114	840.209	1.04272	0.0180897	879.291		False
R64K	0.904885	3	77.3066	0.728885	153.443	1.12185	166.392	0.982801	98.8619	0.976759	119.278	0.804802	95.3893	0.632134	85.8855	1.1977	81.5204	False	64	False	R	K	ICL1	False	30.5506	14.9099	1	0	0	19	9	1	2	0	32	-4.5	-3.9	0.6	0.934605	0.081949	77.3066	0.89078	0.0859783	119.278	0.914916	0.282782	81.5204		False
R64D	0.138174	7	607.553	0.33183	1080.72	0.258556	806.059	0.159602	458.971	0.590892	979.515	0.6341	764.498	0.925867	919.594	0.931546	891.414	False	64	False	R	D	ICL1	False	30.5506	14.9099	1	0	0	19	9	1	2	0	32	-4.5	-3.5	1	0.222041	0.0450179	458.971	0.612496	0.0216039	979.515	0.928706	0.00283936	891.414		False
R64E	1.05737	1	16.9555	0.611038	55.3581	1.06337	51.4794	0.870486	9.28108	1.0531	50.2468	1.16035	64.2224	0.917932	47.9611	1.24533	66.2106	False	64	False	R	E	ICL1	False	30.5506	14.9099	1	0	0	19	9	1	2	0	32	-4.5	-3.5	1	0.900566	0.106389	9.28108	1.10673	0.0536248	50.2468	1.08163	0.163699	47.9611		False
R64*	0.253466	2	529.837	0.482235	594.325	0.0635109	580.896	0.22755	349.585	0.261711	611.657	0.167736	597.982	-0.10524	431.007	0.111759	481.124	True	64	False	R	*	ICL1	False	30.5506	14.9099	1	0	0	19	9	1	2	0	32	-4.5			0.256691	0.0861435	349.585	0.214724	0.0469873	611.657	0.00325961	0.108499	431.007		False
R65A	1.08596	5	112.272	1.04624	361.17	0.911622	349.939	0.989121	182.06	1.03121	309.335	0.917044	313.078	1.05148	241.121	0.986913	386.242	False	65	False	R	A	ICL1	False	32.0255	7.44698	0	1	0	13	9	1	1	0	25	-4.5	1.8	6.3	1.00823	0.0378424	112.272	0.974129	0.0570854	309.335	1.01919	0.032282	241.121		False
R65V	0.989285	6	282.943	0.86999	306.683	1.01921	343.834	0.891193	319.203	1.04694	309.254	0.999407	383.732	1.22185	221.171	0.799324	406.161	False	65	False	R	V	ICL1	False	32.0255	7.44698	0	1	0	13	9	1	1	0	25	-4.5	4.2	8.7	0.94242	0.0364731	282.943	1.02317	0.0237671	309.254	1.01059	0.211263	221.171		False
R65I	0.759289	5	774.197	1.08384	759.113	0.96818	726.316	0.988637	465.531	0.627698	1158.66	0.780374	792.292	0.957612	592.131	0.980654	576.967	False	65	False	R	I	ICL1	False	32.0255	7.44698	0	1	0	13	9	1	1	0	25	-4.5	4.5	9	0.949987	0.0683783	465.531	0.704036	0.0763378	1158.66	0.969133	0.0115211	576.967		False
R65L	0.877256	10	1594.4	1.13324	1275.21	1.00891	1833.9	1.00789	1139.05	0.913192	1492.98	1.02718	1761.43	0.959854	1394.58	1.12364	1772.43	False	65	False	R	L	ICL1	False	32.0255	7.44698	0	1	0	13	9	1	1	0	25	-4.5	3.8	8.3	1.00682	0.0522614	1139.05	0.970186	0.0569935	1492.98	1.04175	0.0818916	1394.58		False
R65M	0.952126	6	508.747	1.04826	672.156	1.10709	885.296	1.10585	598.957	1.1139	728.448	1.15832	969.769	1.04921	666.851	1.09641	875.951	False	65	False	R	M	ICL1	False	32.0255	7.44698	0	1	0	13	9	1	1	0	25	-4.5	1.9	6.4	1.05333	0.0364191	508.747	1.13611	0.0222127	728.448	1.07281	0.023602	666.851		False
R65F	0.691949	4	122.156	0.679564	261.065	0.871899	334.689	0.959133	112.751	0.928404	158.471	0.773992	229.077	0.849287	368.132	1.00798	324.445	False	65	False	R	F	ICL1	False	32.0255	7.44698	0	1	0	13	9	1	1	0	25	-4.5	2.8	7.3	0.800636	0.0687209	112.751	0.851198	0.0772058	158.471	0.928633	0.0793467	324.445		False
R65Y	0.752662	3	378.657	0.474998	716.47	0.80459	630.328	0.947776	433.765	0.756047	528.595	0.78334	536.797	0.92683	500.176	0.645315	707.981	False	65	False	R	Y	ICL1	False	32.0255	7.44698	0	1	0	13	9	1	1	0	25	-4.5	-1.3	3.2	0.745006	0.099007	378.657	0.769693	0.0136463	528.595	0.786073	0.140758	500.176		False
R65W	0.648442	5	269.517	0.823203	651.632	0.858697	677.958	0.761939	752.433	0.626363	423.2	0.731351	521.155	0.911933	346.647	0.811682	526.413	False	65	False	R	W	ICL1	False	32.0255	7.44698	0	1	0	13	9	1	1	0	25	-4.5	-0.9	3.6	0.77307	0.046099	269.517	0.678857	0.052494	423.2	0.861807	0.0501257	346.647	likely_benign	True
R65S	0.676327	9	387.8	0.838487	511.798	0.892213	608.45	0.775857	198.221	1.06934	323.354	0.927963	330.74	0.791786	473.548	0.932007	379.792	False	65	False	R	S	ICL1	False	32.0255	7.44698	0	1	0	13	9	1	1	0	25	-4.5	-0.8	3.7	0.795721	0.0463583	198.221	0.998654	0.0706907	323.354	0.861896	0.0701104	379.792		False
R65T	1.10522	10	1275.01	1.05519	1516.36	1.08297	2176.03	0.990326	1224.56	1.11871	1731.49	1.10618	2185.52	1.0113	1481.78	1.06931	2208.23	False	65	False	R	T	ICL1	False	32.0255	7.44698	0	1	0	13	9	1	1	0	25	-4.5	-0.7	3.8	1.05843	0.0249004	1224.56	1.11245	0.00626498	1731.49	1.0403	0.0290073	1481.78		False
R65N	1.0792	3	331.876	0.665669	289.992	0.843249	324.818	0.558423	197.153	0.825947	523.964	0.937936	399.922	1.0819	470.691	0.933497	389.966	False	65	False	R	N	ICL1	False	32.0255	7.44698	0	1	0	13	9	1	1	0	25	-4.5	-3.5	1	0.786636	0.11384	197.153	0.881941	0.0559944	523.964	1.0077	0.074203	389.966		False
R65Q		0	0		0		0		0		0		0		0		0	False	65	False	R	Q	ICL1	False	32.0255	7.44698	0	1	0	13	9	1	1	0	25	-4.5	-3.5	1			0			0			0		True
R65C	0.987651	9	898.724	0.958829	900.174	1.01656	1226.95	0.742138	807.831	0.975389	1439.42	1.09152	1331.1	0.999114	1037.6	0.977249	1054.02	False	65	False	R	C	ICL1	False	32.0255	7.44698	0	1	0	13	9	1	1	0	25	-4.5	2.5	7	0.926294	0.0625061	807.831	1.03345	0.0580648	1439.42	0.988182	0.0109325	1037.6		False
R65G	0.752513	13	1439.9	0.782385	2211.76	0.873723	2145.55	0.845833	1483.14	0.952886	1859.92	0.91642	1986.88	1.0219	2016.88	1.08362	2237.08	False	65	False	R	G	ICL1	False	32.0255	7.44698	0	1	0	13	9	1	1	0	25	-4.5	-0.4	4.1	0.813614	0.0279281	1439.9	0.934653	0.0182328	1859.92	1.05276	0.0308577	2016.88		False
R65P	0.737643	14	1361.05	0.689701	1814.42	0.775626	2383.12	0.771457	1569.81	0.797106	1985.31	0.827243	2561.47	0.958984	1829.54	0.934683	2583.71	False	65	False	R	P	ICL1	False	32.0255	7.44698	0	1	0	13	9	1	1	0	25	-4.5	-1.6	2.9	0.743607	0.0198793	1361.05	0.812175	0.0150684	1985.31	0.946834	0.0121505	1829.54		False
R65R	0.986078	10	600.004	1.08877	1030.31	0.963801	717.211	1.05205	596.841	0.993762	684.796	0.978914	806.292	1.10779	711.678	1.15807	830.77	False	65	True	R	R	ICL1	False	32.0255	7.44698	0	1	0	13	9	1	1	0	25	-4.5	-4.5	0	1.02267	0.0289208	596.841	0.986338	0.00742409	684.796	1.13293	0.0251428	711.678		False
R65H	0.754247	3	399.771	0.6898	408.159	0.759804	436.724	0.843047	258.557	0.965111	502.705	0.805248	596.11	1.01668	563.305	0.963528	701.48	False	65	False	R	H	ICL1	False	32.0255	7.44698	0	1	0	13	9	1	1	0	25	-4.5	-3.2	1.3	0.761724	0.0314193	258.557	0.88518	0.0799317	502.705	0.990106	0.0265782	563.305		False
R65K	1.14028	6	455.068	1.00713	932.454	0.832291	576.357	1.07301	481.238	1.02797	656.02	1.0032	1055.49	0.978556	669.377	1.06719	794.082	False	65	False	R	K	ICL1	False	32.0255	7.44698	0	1	0	13	9	1	1	0	25	-4.5	-3.9	0.6	1.01318	0.0661383	455.068	1.01558	0.0123866	656.02	1.02287	0.0443158	669.377		False
R65D	0.563014	5	378.708	0.629615	420.775	0.659494	565.522	0.628926	298.479	0.698421	529.031	0.739203	576.855	1.05353	575.455	1.04553	587.011	False	65	False	R	D	ICL1	False	32.0255	7.44698	0	1	0	13	9	1	1	0	25	-4.5	-3.5	1	0.620262	0.0203696	298.479	0.718812	0.0203911	529.031	1.04953	0.00400021	575.455		False
R65E	0.812766	3	489.634	1.05738	370.8	0.936297	570.752	0.86259	385.604	1.06835	710.076	1.03414	679.938	1.13731	615.138	1.22632	723.753	False	65	False	R	E	ICL1	False	32.0255	7.44698	0	1	0	13	9	1	1	0	25	-4.5	-3.5	1	0.917258	0.0531533	370.8	1.05124	0.0171091	710.076	1.18182	0.0445079	615.138		False
R65*	0.384636	8	665.916	0.236049	1027.52	0.373871	1378.97	0.413535	735.748	0.241053	1206.78	0.194734	1456.16	0.22131	989.963	0.308705	1123.91	True	65	False	R	*	ICL1	False	32.0255	7.44698	0	1	0	13	9	1	1	0	25	-4.5			0.352023	0.0395543	665.916	0.217894	0.0231593	1206.78	0.265007	0.0436977	989.963		False
G66A	0.918366	6	523.584	1.0518	770.186	0.821479	734.144	0.960986	604.893	0.974032	767.921	0.93442	894.103	0.799258	890.583	0.961515	1143.38	False	66	False	G	A	ICL1	False	32.4456	11.5895	0	0	0	10	9	0	0	0	19	-0.4	1.8	2.2	0.938157	0.0478193	523.584	0.954226	0.019806	767.921	0.880387	0.0811286	890.583		False
G66V	0.989368	4	255.104	0.921759	360.199	1.06715	286.393	1.04554	208.665	1.06111	334.511	1.08223	325.239	1.11667	371.626	1.06037	464.093	False	66	False	G	V	ICL1	False	32.4456	11.5895	0	0	0	10	9	0	0	0	19	-0.4	4.2	4.6	1.00595	0.0325016	208.665	1.07167	0.0105613	334.511	1.08852	0.0281464	371.626		False
G66I	0.763894	1	48.2244	0.917275	34.2699	1.07988	57.9167	0.934981	62.1837	0.952603	42.824	0.880954	74.459	0.90857	40.4966	0.871031	68.8755	False	66	False	G	I	ICL1	False	32.4456	11.5895	0	0	0	10	9	0	0	0	19	-0.4	4.5	4.9	0.924007	0.0646128	34.2699	0.916779	0.0358244	42.824	0.8898	0.0187697	40.4966		False
G66L	0.885273	3	479.456	0.764648	729.471	0.858242	676.757	0.969642	766.673	0.99742	787.438	0.925434	798.617	1.02146	612.867	0.985125	1013.65	False	66	False	G	L	ICL1	False	32.4456	11.5895	0	0	0	10	9	0	0	0	19	-0.4	3.8	4.2	0.869451	0.0422273	479.456	0.961427	0.035993	787.438	1.00329	0.0181664	612.867		False
G66M	1.15279	2	253.779	1.1358	349.955	1.15338	469.173	1.12713	264.856	1.0025	263.02	1.09551	469.781	1.24411	388.52	1.16677	357.657	False	66	False	G	M	ICL1	False	32.4456	11.5895	0	0	0	10	9	0	0	0	19	-0.4	1.9	2.3	1.14228	0.00648956	253.779	1.04901	0.0465022	263.02	1.20544	0.0386664	357.657		False
G66F	0.894099	6	1368.22	0.879771	1584.8	0.937284	1604.92	0.975768	990.149	0.990643	1530.44	0.948416	1720.88	1.10403	1458.49	1.00911	1835.66	False	66	False	G	F	ICL1	False	32.4456	11.5895	0	0	0	10	9	0	0	0	19	-0.4	2.8	3.2	0.921731	0.0217677	990.149	0.969529	0.0211132	1530.44	1.05657	0.0474587	1458.49		False
G66Y	0.905413	2	56.9707	0.971338	143.248	0.549436	157.109	1.01055	54.9361	0.754718	107.996	0.79088	41.3319	0.42388	73.6245	0.905015	128.269	False	66	False	G	Y	ICL1	False	32.4456	11.5895	0	0	0	10	9	0	0	0	19	-0.4	-1.3	-0.9	0.859184	0.105503	54.9361	0.772799	0.0180811	107.996	0.664448	0.240568	73.6245		False
G66W	1.03992	3	337.015	1.02986	670.991	1.05471	900.093	1.10098	556.443	1.07106	699.603	1.00946	659.741	1.12296	888.728	1.02444	920.011	False	66	False	G	W	ICL1	False	32.4456	11.5895	0	0	0	10	9	0	0	0	19	-0.4	-0.9	-0.5	1.05637	0.0157225	337.015	1.04026	0.0308014	699.603	1.0737	0.0492617	888.728		False
G66S	1.14062	6	253.637	1.12042	365.472	1.02862	454.653	1.10191	165.345	1.04021	257.594	1.0573	514.646	1.09558	428.944	0.95224	516.77	False	66	False	G	S	ICL1	False	32.4456	11.5895	0	0	0	10	9	0	0	0	19	-0.4	-0.8	-0.4	1.09789	0.0244064	165.345	1.04875	0.00854427	257.594	1.02391	0.0716695	428.944		False
G66T	0.910762	4	212.361	1.06406	281.243	0.986037	296.86	0.995337	369.245	0.996557	413.292	1.01299	244.241	1.00034	217.919	0.888123	377.193	False	66	False	G	T	ICL1	False	32.4456	11.5895	0	0	0	10	9	0	0	0	19	-0.4	-0.7	-0.3	0.989048	0.0313627	212.361	1.00478	0.00821856	413.292	0.94423	0.056107	217.919		False
G66N	0.710756	3	394.99	1.22158	378.944	0.791474	470.462	0.967187	379.452	0.845847	610.964	0.596781	599.427	0.851527	255.404	0.882169	708.186	False	66	False	G	N	ICL1	False	32.4456	11.5895	0	0	0	10	9	0	0	0	19	-0.4	-3.5	-3.1	0.922749	0.113081	378.944	0.721314	0.124533	610.964	0.866848	0.0153209	255.404		False
G66Q	1.14164	1	98.1268	1.10264	86.0941	1.08013	137.354	1.24069	205.699	1.07156	184.307	1.15582	196.222	1.00122	74.5885	0.967513	134.381	False	66	False	G	Q	ICL1	False	32.4456	11.5895	0	0	0	10	9	0	0	0	19	-0.4	-3.5	-3.1	1.14128	0.0354898	86.0941	1.11369	0.0421293	184.307	0.984366	0.0168536	74.5885		False
G66C	0.836126	2	139.631	1.22499	233.992	0.990977	204.056	1.04109	197.63	1.05493	258.735	1.15008	146.331	0.907552	186.281	0.955051	227.099	False	66	False	G	C	ICL1	False	32.4456	11.5895	0	0	0	10	9	0	0	0	19	-0.4	2.5	2.9	1.02329	0.0801424	139.631	1.1025	0.0475735	258.735	0.931301	0.0237494	186.281		False
G66G	0.976131	4	276.011	0.772014	381.417	0.88757	426.081	0.997099	317.494	0.788082	452.873	0.914828	424.518	0.849868	378.985	0.918521	451.542	False	66	True	G	G	ICL1	False	32.4456	11.5895	0	0	0	10	9	0	0	0	19	-0.4	-0.4	0	0.908203	0.0512266	276.011	0.851455	0.0633729	452.873	0.884195	0.0343262	378.985		False
G66P	1.10957	2	211.496	1.0684	480.439	1.03949	388.475	0.938696	272.91	1.20437	257.927	1.12466	379.523	1.04207	638.32	1.05413	361.743	False	66	False	G	P	ICL1	False	32.4456	11.5895	0	0	0	10	9	0	0	0	19	-0.4	-1.6	-1.2	1.03904	0.0364072	211.496	1.16451	0.0398544	257.927	1.0481	0.00602853	361.743		False
[truncated: 6,411 more rows]
[truncated: 8 more columns]

## Sheet: S2. Position rescue residuals
Position	num_considered_Tol	average_residual_Tol	pval_Tol	num_considered_27	average_residual_27	pval_27	FDR_bool_Tol	FDR_pval_Tol	FDR_bool_27	FDR_pval_27	FDR_pval_cmpd34	FDR_pval_Tol-log10	FDR_pval_27-log10
[truncated: 353 more rows]

[truncated: 2 more sheets: S3. SUNi mutagenesis primers, S4. Oligos]
