# Supplementary material for: A small molecule stabilizer rescues the surface expression of nearly all missense variants in a GPCR
Source: Nat Struct Mol Biol. 2025 Sep 22;32(12):2429–40. doi: 10.1038/s41594-025-01659-6 (PMC12700812; doi:10.1038/s41594-025-01659-6)
Supplement: Supplementary file 4 — Numerical Source Data. [file 41594_2025_1659_MOESM4_ESM.xlsx]

## Sheet: Fig. 1b
Var	ctrls_comb	category
L2*	0.164877	stop
M3*	0.0863835	stop
S5*	-0.00821385	stop
T6*	0.264333	stop
T7*	0.0915042	stop
S8*	0.228226	stop
A9*	0.0329752	stop
V10*	-0.00683643	stop
P11*	0.0759162	stop
H13*	0.199733	stop
P14*	-0.0970493	stop
L16*	0.0907539	stop
P17*	0.0796649	stop
S18*	0.000598582	stop
L19*	0.118364	stop
P20*	0.262172	stop
S23*	-0.0181308	stop
S24*	0.558425	stop
Q25*	-0.0357743	stop
E26*	-0.0197641	stop
R27*	0.0844282	stop
P28*	0.220155	stop
L29*	-0.0747184	stop
R32*	0.108269	stop
D33*	0.169567	stop
P34*	0.0821732	stop
L35*	0.139547	stop
L36*	-0.0874557	stop
R38*	0.0564935	stop
A39*	-0.0437296	stop
E40*	0.218817	stop
A42*	0.0741964	stop
L43*	0.0530257	stop
L44*	0.293377	stop
S45*	0.33148	stop
I46*	0.16888	stop
V47*	0.17184	stop
F48*	0.0939766	stop
V49*	-0.00355278	stop
A50*	0.114244	stop
V51*	0.15965	stop
A52*	0.226249	stop
L53*	0.572909	stop
S54*	0.337503	stop
N55*	0.684726	stop
G56*	0.0238645	stop
L57*	0.0854928	stop
V58*	0.0887235	stop
L59*	0.124018	stop
A60*	0.0403846	stop
A61*	0.0115606	stop
L62*	-0.161126	stop
A63*	0.17575	stop
R64*	0.256691	stop
R65*	0.352023	stop
G66*	0.186068	stop
R67*	0.076476	stop
R68*	-0.057834	stop
G69*	0.074302	stop
H70*	-0.166045	stop
W71*	0.109877	stop
A72*	0.280292	stop
P73*	0.133499	stop
I74*	0.281838	stop
H75*	0.190766	stop
F77*	0.196299	stop
I78*	0.188203	stop
G79*	0.00925081	stop
H80*	0.0862779	stop
L81*	-0.173985	stop
C82*	-0.0555544	stop
L83*	0.0176366	stop
A84*	0.166242	stop
D85*	0.000740127	stop
L86*	-0.268022	stop
A87*	0.0537299	stop
V88*	0.191101	stop
A89*	-0.0251799	stop
L90*	0.389329	stop
F91*	0.0949771	stop
Q92*	0.0892037	stop
V93*	0.18964	stop
L94*	0.0159503	stop
P95*	0.234499	stop
Q96*	0.0761244	stop
L97*	0.172107	stop
W99*	0.16573	stop
A101*	0.314041	stop
D103*	-0.0184517	stop
R104*	0.0375701	stop
F105*	0.309888	stop
R106*	0.379281	stop
G107*	0.183226	stop
P108*	0.0404352	stop
D109*	0.195568	stop
L111*	0.20367	stop
C112*	-0.00252975	stop
R113*	0.239934	stop
K116*	0.157128	stop
Y117*	0.0643019	stop
L118*	0.114491	stop
Q119*	0.498228	stop
M120*	0.222287	stop
V121*	0.0332548	stop
M123*	-0.000261124	stop
Y124*	0.194385	stop
A125*	0.33918	stop
S127*	0.120177	stop
Y128*	0.0830914	stop
M129*	0.371225	stop
I130*	0.136088	stop
L131*	0.110368	stop
A132*	0.303069	stop
M133*	0.175195	stop
T134*	0.180782	stop
L135*	0.0409227	stop
D136*	0.516006	stop
R137*	0.289561	stop
H138*	0.204945	stop
R139*	0.0427176	stop
A140*	0.145064	stop
I141*	0.0333542	stop
C142*	0.0921941	stop
R143*	0.054146	stop
P144*	0.206879	stop
M145*	0.0921252	stop
L146*	0.21049	stop
A147*	0.0600268	stop
Y148*	0.11077	stop
R149*	0.382778	stop
H150*	0.240262	stop
G151*	0.146387	stop
S152*	0.0281102	stop
G153*	0.291342	stop
A154*	0.107809	stop
H155*	0.0444279	stop
W156*	0.247998	stop
N157*	0.0383546	stop
R158*	0.34585	stop
P159*	0.160396	stop
V160*	0.11423	stop
L161*	0.277261	stop
V162*	0.0791036	stop
A163*	0.127197	stop
W164*	0.0615364	stop
A165*	0.197262	stop
F166*	0.109944	stop
S167*	0.199491	stop
L168*	-0.143134	stop
L169*	0.205715	stop
L170*	-0.00329559	stop
L172*	0.046811	stop
P173*	0.135247	stop
Q174*	0.303662	stop
L175*	0.039068	stop
F176*	0.116262	stop
I177*	0.0882626	stop
F178*	0.0377186	stop
A179*	0.360402	stop
Q180*	0.274996	stop
R181*	0.082082	stop
N182*	-0.0519634	stop
V183*	0.0564799	stop
E184*	0.253085	stop
G185*	0.274339	stop
G186*	0.00272205	stop
S187*	0.141034	stop
G188*	0.108756	stop
V189*	0.0242595	stop
T190*	0.115711	stop
D191*	0.211648	stop
C192*	0.0430265	stop
W193*	0.0693139	stop
A194*	0.0879383	stop
F196*	0.103198	stop
A197*	-0.0144325	stop
E198*	0.230047	stop
P199*	-0.159045	stop
W200*	0.138884	stop
G201*	0.224992	stop
R202*	0.0061438	stop
R203*	0.40356	stop
T204*	0.0794945	stop
Y205*	0.0309229	stop
V206*	0.180677	stop
T207*	0.11887	stop
W208*	0.19736	stop
A210*	0.248389	stop
L211*	0.230819	stop
M212*	0.204563	stop
V213*	0.0344196	stop
F214*	-0.0139365	stop
V215*	0.0786864	stop
A216*	0.231226	stop
T218*	0.173643	stop
L219*	0.243476	stop
G220*	0.0874592	stop
I221*	0.265186	stop
A222*	0.229802	stop
A223*	-0.00261496	stop
Q225*	0.197366	stop
V226*	0.0346273	stop
L227*	0.094433	stop
I228*	0.322604	stop
F229*	0.0910727	stop
E231*	0.212273	stop
I232*	-0.214036	stop
H233*	0.242517	stop
A234*	0.271015	stop
S235*	0.111207	stop
L236*	0.112788	stop
V237*	-0.0197456	stop
P238*	0.156146	stop
G239*	-0.0121268	stop
P240*	0.165729	stop
S241*	0.145366	stop
E242*	0.0714716	stop
R243*	0.0536665	stop
P244*	0.226886	stop
G245*	-0.12798	stop
G246*	0.244221	stop
R247*	0.082074	stop
R248*	0.331119	stop
R249*	-0.101853	stop
G250*	0.119422	stop
R251*	0.0101782	stop
R252*	-0.10794	stop
T253*	0.0861326	stop
G254*	0.0786206	stop
S255*	0.00374481	stop
P256*	0.0809352	stop
G257*	0.24087	stop
E258*	0.0979007	stop
G259*	0.127084	stop
A260*	0.158614	stop
H261*	0.0288571	stop
V262*	-0.000418896	stop
S263*	-0.000430277	stop
A264*	0.351764	stop
A265*	0.059395	stop
V266*	0.0702037	stop
A267*	0.136524	stop
K268*	0.326883	stop
T269*	0.0228646	stop
V270*	0.196778	stop
M272*	0.246737	stop
T273*	0.36174	stop
L274*	0.218077	stop
V275*	0.345301	stop
I276*	0.0928714	stop
V277*	0.223641	stop
V278*	-0.131165	stop
V279*	0.090536	stop
Y280*	0.093894	stop
V281*	0.275527	stop
C283*	0.227297	stop
A285*	0.168059	stop
P286*	0.223081	stop
F287*	0.00029556	stop
F288*	0.161466	stop
L289*	0.138749	stop
V290*	0.0622583	stop
L292*	0.0127277	stop
W293*	0.0955706	stop
A294*	0.155053	stop
A295*	-0.0704426	stop
W296*	0.161541	stop
D297*	0.149146	stop
P298*	0.0647072	stop
E299*	0.203258	stop
A300*	0.139976	stop
P301*	0.0109119	stop
L302*	0.0495898	stop
E303*	-0.103919	stop
G304*	0.0895209	stop
A305*	0.218549	stop
P306*	0.0912799	stop
F307*	0.183318	stop
V308*	0.0509987	stop
L309*	0.0455146	stop
L310*	0.127176	stop
M311*	0.199024	stop
L312*	-0.0202591	stop
L313*	0.179148	stop
A314*	0.189268	stop
S315*	0.662196	stop
L316*	0.111438	stop
S318*	-0.0439227	stop
C319*	0.0967226	stop
T320*	0.0304462	stop
N321*	0.125967	stop
P322*	0.144923	stop
W323*	0.0391798	stop
I324*	0.349644	stop
Y325*	0.176037	stop
A326*	0.117029	stop
S327*	0.0566863	stop
F328*	0.195097	stop
S329*	0.267952	stop
S330*	-0.0500278	stop
S331*	-0.0355118	stop
V332*	-0.0404107	stop
S334*	0.154727	stop
E335*	0.110867	stop
R337*	0.162021	stop
S338*	0.185768	stop
L339*	0.131808	stop
L340*	0.221041	stop
C341*	0.299073	stop
C342*	0.620155	stop
A343*	0.831408	stop
R344*	0.757984	stop
G345*	0.790725	stop
R346*	0.688487	stop
T347*	0.783975	stop
P348*	0.9098	stop
P349*	0.706239	stop
L351*	0.907394	stop
G352*	0.712317	stop
P353*	0.879886	stop
Q354*	0.855259	stop
D355*	0.918291	stop
E356*	0.944197	stop
S357*	0.884357	stop
C358*	0.740679	stop
T359*	0.868634	stop
T360*	0.955434	stop
S363*	1.0628	stop
S364*	1.04648	stop
A366*	0.993005	stop
L2L	0.97819	syn_WT
A4A	1.11781	syn_WT
S5S	1.02863	syn_WT
T6T	1.08267	syn_WT
T7T	1.11982	syn_WT
S8S	1.10903	syn_WT
A9A	0.861883	syn_WT
V10V	1.0752	syn_WT
P11P	0.984336	syn_WT
G12G	1.05279	syn_WT
L16L	1.03917	syn_WT
S18S	1.04904	syn_WT
L19L	0.967824	syn_WT
P20P	1.19668	syn_WT
S21S	1.09352	syn_WT
S23S	0.987261	syn_WT
S24S	1.09897	syn_WT
R27R	1.06518	syn_WT
L29L	0.858837	syn_WT
D30D	0.970544	syn_WT
T31T	1.12816	syn_WT
R32R	0.947944	syn_WT
D33D	1.02969	syn_WT
P34P	1.02672	syn_WT
L35L	1.0449	syn_WT
L36L	0.882388	syn_WT
R38R	1.03078	syn_WT
A39A	1.03771	syn_WT
L41L	1.03391	syn_WT
A42A	0.96696	syn_WT
L43L	0.908556	syn_WT
L44L	1.00781	syn_WT
S45S	0.99471	syn_WT
I46I	0.999286	syn_WT
V47V	1.03967	syn_WT
F48F	0.947944	syn_WT
V49V	0.988737	syn_WT
A50A	0.967832	syn_WT
V51V	1.02119	syn_WT
A52A	0.985083	syn_WT
L53L	1.00281	syn_WT
S54S	1.03568	syn_WT
N55N	1.04527	syn_WT
G56G	0.908486	syn_WT
L57L	1.0444	syn_WT
V58V	0.972165	syn_WT
L59L	0.902212	syn_WT
A60A	1.04145	syn_WT
A61A	0.994419	syn_WT
L62L	0.959568	syn_WT
A63A	0.989509	syn_WT
R64R	0.977046	syn_WT
R65R	1.02267	syn_WT
G66G	0.908203	syn_WT
R67R	0.950216	syn_WT
R68R	1.01038	syn_WT
G69G	1.06329	syn_WT
H70H	0.81584	syn_WT
P73P	1.04456	syn_WT
I74I	0.991974	syn_WT
H75H	1.06747	syn_WT
V76V	1.04342	syn_WT
F77F	0.863011	syn_WT
I78I	1.00469	syn_WT
G79G	0.984874	syn_WT
H80H	0.773514	syn_WT
L81L	1.08456	syn_WT
L83L	1.05042	syn_WT
A84A	1.12778	syn_WT
D85D	1.02445	syn_WT
L86L	1.0383	syn_WT
A87A	0.87487	syn_WT
L90L	1.05029	syn_WT
F91F	0.992601	syn_WT
Q92Q	1.12014	syn_WT
V93V	1.10738	syn_WT
L94L	1.03386	syn_WT
P95P	0.985227	syn_WT
L97L	0.9449	syn_WT
A98A	1.02744	syn_WT
A101A	1.00166	syn_WT
T102T	1.06642	syn_WT
D103D	1.00194	syn_WT
R104R	1.09011	syn_WT
F105F	0.974277	syn_WT
R106R	1.00958	syn_WT
G107G	0.921933	syn_WT
P108P	0.984112	syn_WT
D109D	0.988454	syn_WT
A110A	1.11135	syn_WT
L111L	0.921515	syn_WT
C112C	0.958844	syn_WT
R113R	0.984374	syn_WT
A114A	1.10101	syn_WT
V115V	1.10243	syn_WT
Y117Y	1.1525	syn_WT
L118L	1.1099	syn_WT
Q119Q	1.10973	syn_WT
V121V	0.883473	syn_WT
G122G	0.88343	syn_WT
A125A	1.03366	syn_WT
S127S	1.0234	syn_WT
Y128Y	1.00637	syn_WT
I130I	1.06564	syn_WT
L131L	1.0204	syn_WT
A132A	0.991574	syn_WT
L135L	1.06268	syn_WT
R137R	1.04729	syn_WT
H138H	0.807184	syn_WT
R139R	1.06894	syn_WT
A140A	0.986874	syn_WT
I141I	1.01977	syn_WT
C142C	1.0008	syn_WT
R143R	1.01286	syn_WT
P144P	1.08496	syn_WT
L146L	1.03084	syn_WT
A147A	0.967839	syn_WT
Y148Y	1.02817	syn_WT
R149R	1.08778	syn_WT
H150H	0.858421	syn_WT
G151G	1.14212	syn_WT
S152S	1.02876	syn_WT
G153G	1.08285	syn_WT
A154A	1.04863	syn_WT
N157N	0.91726	syn_WT
R158R	1.03492	syn_WT
P159P	0.690121	syn_WT
V160V	0.757	syn_WT
L161L	1.08491	syn_WT
V162V	0.945769	syn_WT
A163A	0.985422	syn_WT
A165A	0.903725	syn_WT
F166F	1.0352	syn_WT
S167S	0.920312	syn_WT
L168L	0.899931	syn_WT
L169L	1.04203	syn_WT
L170L	0.990125	syn_WT
S171S	1.05442	syn_WT
L172L	0.975411	syn_WT
P173P	0.982136	syn_WT
L175L	0.880883	syn_WT
F176F	0.852806	syn_WT
I177I	1.03862	syn_WT
F178F	0.952133	syn_WT
A179A	1.04111	syn_WT
R181R	1.00733	syn_WT
N182N	0.895476	syn_WT
V183V	0.993134	syn_WT
G186G	1.00569	syn_WT
S187S	1.01038	syn_WT
G188G	1.05035	syn_WT
V189V	1.04167	syn_WT
T190T	1.05246	syn_WT
D191D	0.913186	syn_WT
C192C	1.09423	syn_WT
A194A	0.896585	syn_WT
C195C	1.03458	syn_WT
F196F	0.953885	syn_WT
A197A	1.03611	syn_WT
P199P	1.00238	syn_WT
G201G	0.94065	syn_WT
R202R	1.00048	syn_WT
R203R	0.969591	syn_WT
T204T	0.82017	syn_WT
Y205Y	1.05352	syn_WT
V206V	0.846155	syn_WT
T207T	1.01837	syn_WT
A210A	0.940559	syn_WT
L211L	0.995198	syn_WT
V213V	1.07763	syn_WT
F214F	0.968461	syn_WT
V215V	0.997606	syn_WT
A216A	1.05139	syn_WT
T218T	1.12118	syn_WT
L219L	0.959679	syn_WT
G220G	0.928349	syn_WT
I221I	1.01761	syn_WT
A222A	0.94592	syn_WT
A223A	0.995231	syn_WT
C224C	0.793658	syn_WT
V226V	1.09142	syn_WT
L227L	0.988654	syn_WT
I228I	1.038	syn_WT
F229F	1.06305	syn_WT
R230R	1.08461	syn_WT
I232I	1.13673	syn_WT
H233H	1.11299	syn_WT
A234A	0.995583	syn_WT
S235S	0.995958	syn_WT
L236L	0.983608	syn_WT
V237V	1.0465	syn_WT
P238P	0.933723	syn_WT
G239G	1.08314	syn_WT
P240P	1.01674	syn_WT
S241S	1.05325	syn_WT
E242E	0.968796	syn_WT
R243R	1.01555	syn_WT
G245G	0.931872	syn_WT
G246G	0.556152	syn_WT
R247R	0.799838	syn_WT
R248R	0.860434	syn_WT
R249R	0.985663	syn_WT
G250G	0.983068	syn_WT
R251R	0.989016	syn_WT
R252R	0.981223	syn_WT
T253T	0.970456	syn_WT
G254G	1.02623	syn_WT
S255S	0.977821	syn_WT
P256P	1.08282	syn_WT
G257G	0.8962	syn_WT
G259G	0.968642	syn_WT
A260A	0.557914	syn_WT
H261H	1.03548	syn_WT
V262V	1.05646	syn_WT
S263S	0.898764	syn_WT
A264A	1.01426	syn_WT
A265A	1.0696	syn_WT
V266V	0.982412	syn_WT
A267A	1.0299	syn_WT
T269T	1.01934	syn_WT
V270V	0.964711	syn_WT
R271R	0.849945	syn_WT
T273T	0.984676	syn_WT
L274L	0.9562	syn_WT
V275V	1.10859	syn_WT
I276I	0.938544	syn_WT
V277V	1.08796	syn_WT
V278V	1.043	syn_WT
V279V	1.10487	syn_WT
Y280Y	1.03601	syn_WT
V281V	0.795787	syn_WT
L282L	0.801937	syn_WT
C283C	1.0672	syn_WT
A285A	0.928218	syn_WT
P286P	0.800998	syn_WT
F288F	1.1254	syn_WT
L289L	0.904209	syn_WT
V290V	0.967888	syn_WT
L292L	1.01401	syn_WT
A294A	0.952151	syn_WT
A295A	1.10735	syn_WT
D297D	1.05417	syn_WT
P298P	0.893493	syn_WT
A300A	1.03104	syn_WT
P301P	0.854095	syn_WT
L302L	1.01031	syn_WT
E303E	0.72875	syn_WT
G304G	0.889218	syn_WT
A305A	1.05278	syn_WT
P306P	1.08022	syn_WT
F307F	1.03699	syn_WT
V308V	1.00515	syn_WT
L309L	1.00467	syn_WT
L310L	0.942519	syn_WT
L312L	0.93935	syn_WT
L313L	0.9869	syn_WT
A314A	1.03197	syn_WT
S315S	0.984662	syn_WT
L316L	0.988338	syn_WT
N317N	0.759048	syn_WT
S318S	0.985231	syn_WT
C319C	0.969736	syn_WT
T320T	0.905776	syn_WT
N321N	1.05464	syn_WT
P322P	0.931144	syn_WT
I324I	0.961425	syn_WT
A326A	1.0025	syn_WT
S327S	1.05722	syn_WT
F328F	0.824153	syn_WT
S329S	1.0508	syn_WT
S330S	0.964085	syn_WT
S331S	1.05801	syn_WT
V332V	0.986937	syn_WT
S333S	0.966641	syn_WT
S334S	1.06592	syn_WT
L336L	1.01195	syn_WT
R337R	0.991566	syn_WT
S338S	0.953141	syn_WT
L339L	1.02626	syn_WT
L340L	0.868097	syn_WT
C341C	0.884905	syn_WT
A343A	1.03728	syn_WT
R344R	0.920713	syn_WT
G345G	0.933378	syn_WT
R346R	1.00332	syn_WT
T347T	1.15571	syn_WT
P348P	1.02549	syn_WT
P349P	0.846168	syn_WT
S350S	0.891667	syn_WT
L351L	1.00957	syn_WT
P353P	0.921426	syn_WT
Q354Q	1.11432	syn_WT
S357S	0.894312	syn_WT
C358C	0.904622	syn_WT
T359T	0.86391	syn_WT
T360T	1.02974	syn_WT
A361A	1.07256	syn_WT
S362S	1.06253	syn_WT
S363S	0.987064	syn_WT
S364S	1.05176	syn_WT
L365L	0.891242	syn_WT
A366A	1.00196	syn_WT
L2A	1.00641	missense
L2V	0.976175	missense
L2I	0.798449	missense
L2M	1.07678	missense
L2S	1.05538	missense
L2T	1.18506	missense
L2N	1.16043	missense
L2Q	1.1828	missense
L2C	0.431744	missense
L2G	1.20241	missense
L2R	0.885523	missense
L2K	1.10214	missense
L2D	0.847009	missense
M3V	0.801888	missense
M3L	0.716164	missense
M3Y	1.08412	missense
M3S	1.32431	missense
M3N	1.26639	missense
M3C	0.304254	missense
M3P	1.24711	missense
M3K	0.983675	missense
A4V	0.918507	missense
A4I	0.966294	missense
A4L	0.943745	missense
A4F	0.807743	missense
A4Y	1.01701	missense
A4W	0.788072	missense
A4S	1.12782	missense
A4T	1.17402	missense
A4C	0.381628	missense
A4G	1.13448	missense
A4R	0.903883	missense
A4K	1.00058	missense
A4D	0.840584	missense
S5A	0.818745	missense
S5V	0.766505	missense
S5I	0.737738	missense
S5L	0.770492	missense
S5M	0.767411	missense
S5F	0.670026	missense
S5Y	0.654908	missense
S5W	0.563085	missense
S5N	1.24889	missense
S5Q	0.820801	missense
S5C	0.247224	missense
S5G	0.764534	missense
S5P	0.830382	missense
S5R	0.715911	missense
S5H	0.775625	missense
S5K	0.762377	missense
S5D	0.609179	missense
T6A	0.792566	missense
T6V	0.707134	missense
T6I	0.582593	missense
T6L	0.67157	missense
T6M	0.784324	missense
T6F	0.671732	missense
T6Y	0.654277	missense
T6W	0.554025	missense
T6S	0.714031	missense
T6N	1.06099	missense
T6C	0.222159	missense
T6G	0.704682	missense
T6P	0.681897	missense
T6R	0.515189	missense
T6H	0.631333	missense
T6K	0.864698	missense
T6E	0.49413	missense
T7A	0.93772	missense
T7V	0.953298	missense
T7I	0.918771	missense
T7L	0.958906	missense
T7M	0.91327	missense
T7F	0.985068	missense
T7Y	1.04778	missense
T7W	0.799074	missense
T7S	0.971215	missense
T7Q	1.0606	missense
T7C	0.673668	missense
T7G	0.775826	missense
T7P	1.06079	missense
T7R	0.834597	missense
T7H	0.825582	missense
T7K	0.97305	missense
T7D	0.893668	missense
T7E	0.687407	missense
S8A	1.03392	missense
S8V	0.99227	missense
S8I	0.886883	missense
S8L	1.00175	missense
S8M	0.67138	missense
S8F	0.988331	missense
S8Y	0.975747	missense
S8W	0.921703	missense
S8T	1.03669	missense
S8N	1.15428	missense
S8Q	0.952469	missense
S8C	0.456235	missense
S8G	1.05681	missense
S8P	1.0307	missense
S8R	1.01018	missense
S8H	1.03206	missense
S8K	1.00588	missense
S8D	0.918537	missense
S8E	1.00533	missense
A9V	1.01252	missense
A9I	1.04922	missense
A9L	1.03065	missense
A9M	0.886025	missense
A9Y	0.747976	missense
A9W	0.995556	missense
A9T	1.016	missense
A9N	1.15184	missense
A9C	0.664287	missense
A9G	1.12728	missense
A9P	1.01756	missense
A9R	0.907388	missense
A9K	0.951369	missense
A9D	1.08405	missense
A9E	0.927154	missense
V10A	1.07849	missense
V10I	1.00691	missense
V10L	0.94221	missense
V10M	1.03566	missense
V10F	0.89954	missense
V10Y	1.17327	missense
V10W	0.906247	missense
V10S	1.15336	missense
V10T	0.876563	missense
V10N	0.991211	missense
V10Q	1.07311	missense
V10C	0.868297	missense
V10G	1.02261	missense
V10P	1.0996	missense
V10R	0.985719	missense
V10H	0.933977	missense
V10K	1.04076	missense
V10D	1.03175	missense
P11A	1.14665	missense
P11V	0.969854	missense
P11I	1.06079	missense
P11L	0.930833	missense
P11M	0.983054	missense
P11F	0.721875	missense
P11Y	0.827567	missense
P11W	0.813664	missense
P11S	1.10645	missense
P11T	0.930612	missense
P11N	1.08049	missense
P11Q	0.944344	missense
P11G	1.15162	missense
P11R	0.934897	missense
P11H	1.0284	missense
P11K	1.04602	missense
P11D	1.10315	missense
P11E	1.08673	missense
G12A	1.10308	missense
G12V	1.01913	missense
G12I	1.09429	missense
G12L	0.84882	missense
G12M	1.01186	missense
G12F	0.922021	missense
G12Y	0.939158	missense
G12W	0.918163	missense
G12S	1.09706	missense
G12T	1.02937	missense
G12Q	1.06361	missense
G12C	0.855151	missense
G12P	0.986333	missense
G12R	0.962326	missense
G12H	0.800502	missense
G12K	0.941524	missense
G12D	1.06136	missense
G12E	1.10071	missense
H13A	1.07517	missense
H13V	0.994192	missense
H13L	0.903185	missense
H13M	1.12899	missense
H13F	0.830027	missense
H13Y	1.04744	missense
H13W	0.922711	missense
H13S	1.09818	missense
H13T	1.11475	missense
H13Q	1.12028	missense
H13G	1.02229	missense
H13P	1.13588	missense
H13R	0.998741	missense
H13K	0.860423	missense
H13D	0.844446	missense
H13E	0.946432	missense
P14R	1.1524	missense
S15A	0.968025	missense
S15V	0.897662	missense
S15I	1.02754	missense
S15L	0.924582	missense
S15M	0.668616	missense
S15T	1.11784	missense
S15N	1.05378	missense
S15C	0.680498	missense
S15G	0.794237	missense
S15H	0.766216	missense
S15K	0.954049	missense
S15E	1.02664	missense
L16A	1.01896	missense
L16F	0.95675	missense
L16Y	0.998014	missense
L16W	1.14717	missense
L16S	1.10835	missense
L16C	0.719523	missense
L16G	0.948369	missense
L16P	1.0804	missense
L16R	1.1649	missense
L16K	1.13652	missense
L16E	1.07606	missense
P17A	0.966465	missense
P17V	0.996053	missense
P17I	0.471749	missense
P17L	0.763133	missense
P17M	0.762245	missense
P17F	0.748116	missense
P17Y	0.969851	missense
P17W	0.665004	missense
P17S	0.965526	missense
P17T	0.971817	missense
P17N	0.846414	missense
P17Q	0.97845	missense
P17G	0.909911	missense
P17R	0.837377	missense
P17H	0.765789	missense
P17K	0.60917	missense
P17D	0.85611	missense
S18A	1.01183	missense
S18V	0.998686	missense
S18L	0.976945	missense
S18M	0.828117	missense
S18F	0.960336	missense
S18Y	0.91266	missense
S18W	0.958879	missense
S18T	1.17804	missense
S18C	0.955281	missense
S18G	0.931281	missense
S18P	1.01962	missense
S18R	0.736883	missense
S18H	0.961793	missense
S18D	1.1742	missense
S18E	0.962186	missense
L19A	0.88633	missense
L19V	1.0674	missense
L19I	1.04281	missense
L19M	1.00983	missense
L19F	0.900893	missense
L19Y	1.06627	missense
L19W	1.00113	missense
L19S	1.00491	missense
L19N	1.05187	missense
L19Q	1.11419	missense
L19C	0.756753	missense
L19G	0.798118	missense
L19P	0.894942	missense
L19R	0.984918	missense
L19H	0.818524	missense
L19K	0.95832	missense
L19D	1.01514	missense
L19E	1.13456	missense
P20A	0.936257	missense
P20V	1.01361	missense
P20I	1.04065	missense
P20L	0.974663	missense
P20M	0.94824	missense
P20Y	0.932199	missense
P20W	0.948302	missense
P20S	0.999233	missense
P20T	1.04157	missense
P20N	0.976879	missense
P20Q	1.15026	missense
P20C	0.736981	missense
P20G	0.953163	missense
P20R	0.900766	missense
P20K	1.01432	missense
P20E	1.07352	missense
S21A	1.00353	missense
S21V	0.924649	missense
S21L	1.02147	missense
S21M	1.07286	missense
S21F	0.95588	missense
S21Y	0.988052	missense
S21W	0.943901	missense
S21T	1.10909	missense
S21Q	0.571589	missense
S21C	0.627581	missense
S21G	1.04719	missense
S21P	1.16033	missense
S21R	0.82102	missense
S21K	0.742363	missense
S21D	1.08202	missense
S21E	0.870516	missense
N22A	0.969484	missense
N22V	0.792315	missense
N22L	0.636515	missense
N22M	0.692234	missense
N22F	0.742767	missense
N22Y	0.706314	missense
N22W	0.603967	missense
N22S	0.855101	missense
N22C	0.460391	missense
N22G	0.71247	missense
N22P	0.747207	missense
N22R	0.801846	missense
N22K	0.797939	missense
N22D	0.976763	missense
N22E	0.730253	missense
S23A	1.10215	missense
S23V	0.98024	missense
S23I	1.11258	missense
S23L	1.0058	missense
S23M	1.0091	missense
S23F	0.939144	missense
S23Y	0.990001	missense
S23W	1.01347	missense
S23N	1.059	missense
S23G	0.874369	missense
S23P	0.856643	missense
S23R	0.957169	missense
S23K	0.908655	missense
S23D	1.05958	missense
S23E	0.666962	missense
S24A	0.477677	missense
S24V	0.714151	missense
S24L	0.709232	missense
S24M	0.328977	missense
S24F	0.581935	missense
S24Y	0.804393	missense
S24W	0.523346	missense
S24T	1.05728	missense
S24N	0.72705	missense
S24Q	0.747975	missense
S24C	0.742568	missense
S24G	0.762268	missense
S24P	0.760429	missense
S24R	0.622867	missense
S24H	0.836467	missense
S24K	0.644802	missense
S24D	0.772936	missense
Q25A	0.935218	missense
Q25V	1.04391	missense
Q25I	0.807309	missense
Q25L	0.982568	missense
Q25M	0.988337	missense
Q25F	1.03957	missense
Q25Y	0.995519	missense
Q25W	0.956937	missense
Q25S	1.05211	missense
Q25T	0.9823	missense
Q25N	1.05871	missense
Q25C	0.859942	missense
Q25G	0.996262	missense
Q25P	1.18123	missense
Q25R	0.86155	missense
Q25K	1.0357	missense
Q25D	1.01088	missense
Q25E	0.945644	missense
E26A	0.918815	missense
E26V	0.973516	missense
E26I	0.965368	missense
E26L	0.733986	missense
E26M	0.838235	missense
E26F	0.83051	missense
E26Y	0.848165	missense
E26W	0.746837	missense
E26S	0.87343	missense
E26T	1.01435	missense
E26N	0.905188	missense
E26Q	0.95812	missense
E26C	0.721264	missense
E26G	1.02575	missense
E26P	0.920905	missense
E26R	0.837376	missense
E26H	0.830867	missense
E26K	1.00059	missense
E26D	1.01265	missense
R27V	0.989179	missense
R27I	1.00358	missense
R27L	0.978392	missense
R27W	0.780192	missense
R27S	0.91918	missense
R27T	1.05237	missense
R27C	0.684615	missense
R27G	0.962172	missense
R27D	1.04282	missense
R27E	1.05869	missense
P28A	0.980832	missense
P28L	0.885903	missense
P28M	0.835107	missense
P28F	1.02117	missense
P28Y	0.913852	missense
P28W	0.837139	missense
P28S	0.919884	missense
P28T	1.00904	missense
P28G	0.984285	missense
P28R	1.01283	missense
P28K	1.06738	missense
L29V	0.995869	missense
L29M	0.654883	missense
L29W	0.850104	missense
L29S	1.03812	missense
L29T	0.960638	missense
L29G	0.947112	missense
L29R	0.971511	missense
L29E	0.680113	missense
D30V	1.17215	missense
D30I	0.695811	missense
D30L	1.13028	missense
D30F	0.992578	missense
D30S	0.970884	missense
D30T	0.972908	missense
D30G	0.800565	missense
D30R	0.806992	missense
T31A	0.970577	missense
T31V	1.02153	missense
T31L	1.01702	missense
T31M	0.955287	missense
T31Y	0.870318	missense
T31S	0.956109	missense
T31N	0.963323	missense
T31C	0.6771	missense
T31G	0.936324	missense
T31P	0.901923	missense
T31R	1.08576	missense
T31K	1.04029	missense
T31D	1.04894	missense
T31E	1.03308	missense
R32A	1.1002	missense
R32V	0.906832	missense
R32I	0.972504	missense
R32L	1.00234	missense
R32M	0.882442	missense
R32F	0.979277	missense
R32Y	1.00204	missense
R32W	0.8763	missense
R32S	0.879756	missense
R32T	0.995774	missense
R32C	0.734189	missense
R32G	0.952353	missense
R32H	1.03511	missense
R32K	1.02834	missense
R32D	0.799985	missense
R32E	1.07638	missense
D33A	1.00715	missense
D33V	1.01289	missense
D33I	0.923442	missense
D33L	0.955264	missense
D33M	1.04558	missense
D33F	1.03977	missense
D33Y	1.05179	missense
D33W	0.862911	missense
D33S	0.956998	missense
D33T	0.940246	missense
D33N	0.969844	missense
D33Q	1.10092	missense
D33C	0.66766	missense
D33G	1.03055	missense
D33P	1.07415	missense
D33R	0.982062	missense
D33H	1.03229	missense
D33K	0.965585	missense
D33E	0.991291	missense
P34A	0.84214	missense
P34V	0.965251	missense
P34I	0.952622	missense
P34L	0.933141	missense
P34M	0.81735	missense
P34F	0.81257	missense
P34Y	0.864591	missense
P34W	0.953494	missense
P34S	0.942672	missense
P34T	0.995765	missense
P34N	0.903747	missense
P34Q	0.877691	missense
P34C	0.745413	missense
P34G	0.999922	missense
P34R	1.00907	missense
P34H	0.905216	missense
P34K	0.961364	missense
P34D	1.05851	missense
P34E	0.9715	missense
L35A	0.897943	missense
L35V	0.962404	missense
L35I	1.01093	missense
L35M	1.08197	missense
L35F	0.999502	missense
L35Y	0.970081	missense
L35W	0.961657	missense
L35S	0.947252	missense
L35T	1.02799	missense
L35N	0.842716	missense
L35Q	0.799201	missense
L35C	0.727416	missense
L35G	0.902911	missense
L35P	0.998629	missense
L35R	0.948277	missense
L35H	0.932282	missense
L35K	0.856272	missense
L35D	0.923648	missense
L35E	0.725164	missense
L36A	1.05744	missense
L36V	1.0264	missense
L36M	1.01815	missense
L36F	0.937517	missense
L36Y	1.00236	missense
L36S	1.04036	missense
L36T	0.574989	missense
L36N	0.792085	missense
L36Q	0.977392	missense
L36C	0.848749	missense
L36G	0.891364	missense
L36P	0.949806	missense
L36R	1.02571	missense
L36K	0.879809	missense
L36D	0.864488	missense
A37V	0.611788	missense
A37L	0.952111	missense
A37F	0.992965	missense
A37S	0.953648	missense
A37T	0.869696	missense
A37N	0.99807	missense
A37Q	0.961679	missense
A37G	0.933081	missense
A37P	0.787821	missense
A37R	1.12145	missense
A37E	1.09584	missense
R38A	0.918812	missense
R38V	0.87743	missense
R38I	0.902559	missense
R38L	0.784321	missense
R38M	0.911214	missense
R38F	0.954195	missense
R38Y	0.912791	missense
R38W	0.968546	missense
R38S	0.930522	missense
R38T	0.962219	missense
R38N	1.01773	missense
R38Q	1.04677	missense
R38C	0.785924	missense
R38G	0.668403	missense
R38P	0.855305	missense
R38H	0.92716	missense
R38D	0.797556	missense
R38E	0.899317	missense
A39V	1.02501	missense
A39I	0.898883	missense
A39L	1.00475	missense
A39M	0.949655	missense
A39F	1.04887	missense
A39Y	0.9139	missense
A39W	1.0273	missense
A39S	0.786431	missense
A39T	0.884765	missense
A39N	0.529579	missense
A39Q	0.532666	missense
A39C	1.05125	missense
A39G	0.844294	missense
A39P	0.523047	missense
A39R	0.396299	missense
A39H	0.80281	missense
A39K	0.234706	missense
A39D	0.295889	missense
A39E	0.43726	missense
E40A	0.553686	missense
E40V	0.731779	missense
E40I	1.07423	missense
E40L	0.852899	missense
E40M	0.909355	missense
E40F	0.744684	missense
E40Y	0.831886	missense
E40W	0.848674	missense
E40S	0.677172	missense
E40T	0.666189	missense
E40N	0.670052	missense
E40Q	0.835558	missense
E40C	0.724642	missense
E40G	0.710447	missense
E40P	0.566052	missense
E40R	0.30303	missense
E40H	0.824405	missense
E40D	0.549334	missense
L41A	0.737891	missense
L41V	1.04134	missense
L41I	1.07008	missense
L41M	1.00404	missense
L41F	0.817353	missense
L41Y	0.76385	missense
L41W	0.801011	missense
L41S	0.843818	missense
L41T	0.796016	missense
L41N	0.706611	missense
L41Q	0.886373	missense
L41C	0.874739	missense
L41G	0.831172	missense
L41P	0.744193	missense
L41R	0.665037	missense
L41H	0.809563	missense
L41K	0.866008	missense
L41D	0.799557	missense
L41E	0.828569	missense
A42V	1.04435	missense
A42I	1.04876	missense
A42L	0.965687	missense
A42M	0.960179	missense
A42F	0.947035	missense
A42Y	1.05	missense
A42W	1.07658	missense
A42S	0.88698	missense
A42T	0.994413	missense
A42N	0.564202	missense
A42Q	0.351566	missense
A42C	0.968825	missense
A42G	0.927472	missense
A42P	1.08143	missense
A42R	0.18016	missense
A42H	0.561041	missense
A42K	0.15203	missense
A42D	0.150002	missense
A42E	0.0163307	missense
L43A	1.00478	missense
L43V	1.08622	missense
L43I	0.969793	missense
L43M	1.05872	missense
L43F	0.812405	missense
L43Y	0.566322	missense
L43W	0.575504	missense
L43S	0.776269	missense
L43T	0.747267	missense
L43N	0.493597	missense
L43Q	0.109523	missense
L43C	0.817933	missense
L43G	0.840965	missense
L43P	0.296079	missense
L43R	0.184891	missense
L43H	0.0772439	missense
L43K	0.233604	missense
L43D	0.416574	missense
L43E	0.364235	missense
L44A	0.852031	missense
L44V	0.844964	missense
L44I	0.891408	missense
L44M	0.888556	missense
L44F	0.965655	missense
L44Y	1.02087	missense
L44W	0.910492	missense
L44S	0.795327	missense
L44T	0.827592	missense
L44N	0.836255	missense
L44Q	0.776248	missense
L44C	0.9019	missense
L44G	0.720941	missense
L44P	0.0352139	missense
L44R	0.343155	missense
L44H	0.74928	missense
L44K	0.230873	missense
L44D	0.52245	missense
L44E	0.756172	missense
S45A	1.16504	missense
S45V	0.976388	missense
S45I	0.845237	missense
S45L	0.943453	missense
S45M	0.831743	missense
S45F	0.798555	missense
S45Y	0.700213	missense
S45W	0.673368	missense
S45T	1.04505	missense
S45N	0.622775	missense
S45Q	0.58303	missense
S45C	1.02085	missense
S45G	1.05554	missense
S45P	0.796817	missense
S45R	0.163565	missense
S45H	0.547152	missense
S45K	0.00774479	missense
S45D	0.158407	missense
S45E	0.547747	missense
I46A	0.923393	missense
I46V	0.937768	missense
I46L	0.880385	missense
I46F	0.937598	missense
I46Y	0.20636	missense
I46W	0.617701	missense
I46S	0.722004	missense
I46T	0.804071	missense
I46N	0.257369	missense
I46Q	0.149711	missense
I46C	0.887142	missense
I46G	0.609893	missense
I46P	0.141996	missense
I46R	0.285412	missense
I46H	0.226828	missense
I46K	0.198483	missense
I46D	0.176892	missense
I46E	0.418937	missense
V47A	0.934437	missense
V47I	0.864019	missense
V47L	0.941527	missense
V47M	1.11915	missense
V47F	0.814181	missense
V47Y	0.392994	missense
V47W	0.67232	missense
V47S	0.963099	missense
V47T	0.872431	missense
V47Q	0.834333	missense
V47C	0.840274	missense
V47G	0.738365	missense
V47P	0.157608	missense
V47R	0.183745	missense
V47H	0.492585	missense
V47K	-0.040767	missense
V47D	0.891425	missense
V47E	0.806686	missense
F48A	0.70139	missense
F48V	0.736043	missense
F48I	0.615238	missense
F48L	0.854567	missense
F48M	0.710367	missense
F48Y	0.176869	missense
F48W	0.382992	missense
F48S	0.679727	missense
F48T	0.561071	missense
F48N	0.0623687	missense
F48Q	0.125863	missense
F48C	0.750006	missense
F48G	0.648647	missense
F48P	0.314846	missense
F48R	0.119608	missense
F48H	0.173127	missense
F48K	0.194208	missense
F48D	0.0947299	missense
F48E	0.181217	missense
V49A	0.956963	missense
V49I	0.952539	missense
V49L	0.955836	missense
V49M	1.00785	missense
V49F	0.93575	missense
V49Y	0.311079	missense
V49W	0.629657	missense
V49S	0.836348	missense
V49T	0.942608	missense
V49N	0.565404	missense
V49Q	0.286245	missense
V49C	0.954302	missense
V49G	0.914865	missense
V49P	0.787623	missense
V49R	0.272343	missense
V49H	0.317805	missense
V49K	0.140415	missense
V49D	0.144028	missense
V49E	0.0240274	missense
A50V	0.913881	missense
A50I	0.922567	missense
A50L	0.929202	missense
A50M	0.884937	missense
A50F	0.753629	missense
A50Y	0.10561	missense
A50W	0.763552	missense
A50S	0.928484	missense
A50T	0.856106	missense
A50N	0.557464	missense
A50Q	0.163687	missense
A50C	0.840361	missense
A50G	0.931558	missense
A50P	0.312971	missense
A50R	0.149791	missense
A50H	0.457301	missense
A50K	0.304788	missense
A50D	0.216293	missense
A50E	0.417125	missense
V51A	1.05259	missense
V51I	1.03046	missense
V51L	0.812669	missense
V51M	0.923712	missense
V51F	0.198972	missense
V51Y	0.463011	missense
V51S	1.1482	missense
V51T	1.14654	missense
V51N	1.07472	missense
V51Q	0.867593	missense
V51C	1.16902	missense
V51G	1.09091	missense
V51P	0.353136	missense
V51R	0.0850722	missense
V51H	0.0804449	missense
V51K	0.176003	missense
V51D	1.06076	missense
V51E	0.938675	missense
A52V	1.18574	missense
A52I	0.892327	missense
A52L	1.01668	missense
A52M	1.04092	missense
A52F	0.935726	missense
A52Y	0.680104	missense
A52W	0.805456	missense
A52S	0.962373	missense
A52T	1.06804	missense
A52N	0.756144	missense
A52Q	0.511746	missense
A52C	1.00751	missense
A52G	0.890106	missense
A52P	0.406576	missense
A52R	0.222409	missense
A52H	0.311061	missense
A52K	0.294561	missense
A52D	0.684412	missense
A52E	0.451497	missense
L53A	1.03171	missense
L53V	0.993515	missense
L53I	1.01405	missense
L53M	0.953743	missense
L53F	1.00549	missense
L53Y	0.477416	missense
L53W	0.821104	missense
L53S	0.912435	missense
L53T	0.812021	missense
L53N	0.27678	missense
L53Q	0.114141	missense
L53C	0.971951	missense
L53G	1.02317	missense
L53P	0.123249	missense
L53R	0.066251	missense
L53H	0.121387	missense
L53K	0.341299	missense
L53D	0.0579135	missense
L53E	0.21841	missense
S54A	0.665366	missense
S54V	0.144498	missense
S54I	0.0490883	missense
S54L	0.31505	missense
S54M	0.265842	missense
S54Y	0.181759	missense
S54W	0.246056	missense
S54T	0.721698	missense
S54N	0.335749	missense
S54Q	0.0226476	missense
S54C	0.428517	missense
S54G	0.90009	missense
S54P	0.793499	missense
S54R	0.169256	missense
S54H	-0.00678786	missense
S54K	0.173166	missense
S54E	0.447285	missense
N55A	0.686842	missense
N55V	0.138618	missense
N55I	0.0475946	missense
N55L	0.121175	missense
N55M	0.183558	missense
N55F	-0.000391665	missense
N55Y	0.0166929	missense
N55S	0.613147	missense
N55T	0.328805	missense
N55Q	-0.0233533	missense
N55C	0.253631	missense
N55G	0.262104	missense
N55P	0.433299	missense
N55R	0.0178714	missense
N55H	0.125932	missense
N55K	0.0990682	missense
N55D	0.200041	missense
G56A	0.887653	missense
G56V	1.02409	missense
G56I	1.01713	missense
G56L	1.03206	missense
G56M	1.02973	missense
G56F	0.934651	missense
G56Y	0.575316	missense
G56W	0.658997	missense
G56S	0.933614	missense
G56T	0.996668	missense
G56N	0.296848	missense
G56Q	0.171793	missense
G56C	0.952069	missense
G56P	0.127215	missense
G56R	0.06087	missense
G56H	0.168654	missense
G56K	0.131236	missense
G56D	0.163441	missense
G56E	-0.0566015	missense
L57A	0.818477	missense
L57V	0.927744	missense
L57I	0.805901	missense
L57M	0.781461	missense
L57F	0.803598	missense
L57Y	0.616157	missense
L57W	0.768346	missense
L57S	0.800992	missense
L57T	0.60829	missense
L57N	0.190746	missense
L57Q	0.147519	missense
L57C	0.878029	missense
L57G	0.758368	missense
L57P	0.192396	missense
L57R	0.203622	missense
L57H	0.261859	missense
L57K	0.0748973	missense
L57E	0.207534	missense
V58A	0.80206	missense
V58I	0.853293	missense
V58L	1.00574	missense
V58M	1.08876	missense
V58F	0.806836	missense
V58Y	0.314891	missense
V58W	0.71065	missense
V58S	0.319976	missense
V58T	0.782135	missense
V58N	0.226482	missense
V58Q	0.297366	missense
V58C	0.908037	missense
V58G	0.718464	missense
V58P	0.049601	missense
V58R	0.226417	missense
V58H	0.215637	missense
V58K	0.964095	missense
V58D	0.138466	missense
V58E	0.138844	missense
L59A	0.185216	missense
L59V	0.676385	missense
L59I	0.927294	missense
L59M	0.900577	missense
L59F	0.683738	missense
L59Y	0.587396	missense
L59W	0.357751	missense
L59S	0.176112	missense
L59T	0.164809	missense
L59N	0.148334	missense
L59Q	0.093236	missense
L59C	0.265238	missense
L59G	0.349711	missense
L59P	0.241115	missense
L59R	0.337264	missense
L59H	-0.0427547	missense
L59K	0.146121	missense
L59D	0.0992402	missense
L59E	0.293605	missense
A60V	0.989715	missense
A60I	1.06756	missense
A60L	1.01898	missense
A60M	0.992765	missense
A60F	1.08579	missense
A60Y	0.92044	missense
A60W	0.966304	missense
A60S	0.837222	missense
A60T	0.943615	missense
A60C	0.890554	missense
A60G	0.905204	missense
A60P	0.762578	missense
A60R	0.791261	missense
A60K	0.672841	missense
A60D	0.315299	missense
A60E	0.601836	missense
A61V	0.974639	missense
A61I	0.882618	missense
A61L	0.921382	missense
A61M	0.770686	missense
A61F	0.779622	missense
A61Y	0.782094	missense
A61W	0.554892	missense
A61S	0.882459	missense
A61T	0.783509	missense
A61N	0.724261	missense
A61Q	0.80761	missense
A61C	1.02443	missense
A61G	0.903773	missense
A61P	0.0458634	missense
A61R	0.649058	missense
A61H	0.903208	missense
A61K	0.709091	missense
A61D	0.589981	missense
A61E	0.375048	missense
L62A	0.640119	missense
L62V	0.885324	missense
L62I	0.875355	missense
L62M	1.09629	missense
L62F	0.66202	missense
L62Y	0.364526	missense
L62W	0.930671	missense
L62S	0.686444	missense
L62T	0.730026	missense
L62N	0.780757	missense
L62Q	0.699157	missense
L62C	0.698371	missense
L62G	0.630187	missense
L62P	0.106679	missense
L62R	0.612291	missense
L62H	0.707626	missense
L62K	0.590647	missense
L62D	0.470124	missense
L62E	0.161231	missense
A63V	0.963452	missense
A63I	1.13083	missense
A63L	1.05926	missense
A63M	1.07682	missense
A63F	1.05416	missense
A63Y	0.887296	missense
A63W	1.06886	missense
A63S	0.940577	missense
A63T	0.941197	missense
A63N	1.11474	missense
A63Q	1.11613	missense
A63C	0.925828	missense
A63G	0.997725	missense
A63P	0.726725	missense
A63R	1.06852	missense
A63H	0.991241	missense
A63K	0.982351	missense
A63D	0.836675	missense
A63E	1.03806	missense
R64A	0.885256	missense
R64V	0.791134	missense
R64I	0.955883	missense
R64L	0.860516	missense
R64M	0.831391	missense
R64F	0.812004	missense
R64Y	0.443321	missense
R64W	0.866156	missense
R64S	0.85542	missense
R64T	0.814354	missense
R64N	0.874776	missense
R64Q	0.973002	missense
R64C	0.809013	missense
R64G	0.650257	missense
R64P	0.109174	missense
R64H	0.79776	missense
R64K	0.934605	missense
R64D	0.222041	missense
R65A	1.00823	missense
R65V	0.94242	missense
R65I	0.949987	missense
R65L	1.00682	missense
R65M	1.05333	missense
R65F	0.800636	missense
R65Y	0.745006	missense
R65W	0.77307	missense
R65S	0.795721	missense
R65T	1.05843	missense
R65N	0.786636	missense
R65C	0.926294	missense
R65G	0.813614	missense
R65P	0.743607	missense
R65H	0.761724	missense
R65K	1.01318	missense
R65D	0.620262	missense
R65E	0.917258	missense
G66A	0.938157	missense
G66V	1.00595	missense
G66L	0.869451	missense
G66M	1.14228	missense
G66F	0.921731	missense
G66Y	0.859184	missense
G66W	1.05637	missense
G66S	1.09789	missense
G66T	0.989048	missense
G66N	0.922749	missense
G66Q	1.14128	missense
G66C	1.02329	missense
G66P	1.03904	missense
G66R	1.11644	missense
G66D	0.952685	missense
G66E	0.81842	missense
R67A	0.986858	missense
R67V	0.775894	missense
R67I	0.715844	missense
R67L	0.782094	missense
R67M	0.533604	missense
R67F	0.768734	missense
R67Y	0.597647	missense
R67W	0.701766	missense
R67S	0.867839	missense
R67T	0.870833	missense
R67N	0.861321	missense
R67Q	0.92934	missense
R67C	0.797667	missense
R67G	0.981697	missense
R67P	0.929585	missense
R67H	0.869679	missense
R67K	0.826417	missense
R67D	0.748816	missense
R67E	0.859706	missense
R68A	1.06721	missense
R68V	0.808764	missense
R68I	0.741211	missense
R68L	0.678408	missense
R68M	0.784757	missense
R68F	0.688922	missense
R68Y	0.783932	missense
R68W	0.671784	missense
R68S	1.05312	missense
R68T	0.835111	missense
R68N	0.969414	missense
R68Q	0.950061	missense
R68C	0.711395	missense
R68G	0.868831	missense
R68P	0.707667	missense
R68H	0.814291	missense
R68K	1.13753	missense
R68D	0.857622	missense
R68E	0.874269	missense
G69A	0.815627	missense
G69V	0.456652	missense
G69I	0.719289	missense
G69L	0.442429	missense
G69M	0.68839	missense
G69F	0.782217	missense
G69Y	0.748022	missense
G69W	0.500338	missense
G69S	0.749587	missense
G69T	0.787763	missense
G69N	0.654433	missense
G69Q	0.907024	missense
G69C	0.772899	missense
G69P	0.691638	missense
G69R	0.942487	missense
G69K	0.85157	missense
G69D	0.642189	missense
G69E	0.781997	missense
H70V	1.11084	missense
H70I	0.913261	missense
H70L	0.944751	missense
H70F	0.845272	missense
H70W	0.486592	missense
H70S	0.915852	missense
H70T	1.1406	missense
H70N	0.960144	missense
H70Q	0.347168	missense
H70C	0.890618	missense
H70G	0.958827	missense
H70P	1.00159	missense
H70R	0.830907	missense
H70K	1.07542	missense
H70D	0.7782	missense
H70E	1.11253	missense
W71A	0.841445	missense
W71V	0.991673	missense
W71I	0.926695	missense
W71L	0.963095	missense
W71M	1.08966	missense
W71F	0.701737	missense
W71Y	0.964727	missense
W71S	1.02642	missense
W71T	0.952435	missense
W71N	1.0545	missense
W71Q	0.919229	missense
W71C	0.963244	missense
W71G	0.983619	missense
W71P	0.877102	missense
W71R	0.971287	missense
W71H	1.07323	missense
W71D	1.09128	missense
W71E	1.03033	missense
A72V	0.882427	missense
A72L	0.799116	missense
A72F	0.729684	missense
A72S	1.00089	missense
A72T	0.861002	missense
A72N	0.698988	missense
A72G	0.884091	missense
A72R	1.07865	missense
A72K	0.808335	missense
A72D	1.05264	missense
A72E	1.15845	missense
P73A	0.748143	missense
P73V	0.707494	missense
P73L	0.0462772	missense
P73M	0.498171	missense
P73Y	0.464029	missense
P73W	0.131608	missense
P73S	0.981057	missense
P73T	0.927113	missense
P73C	0.747914	missense
P73G	0.992909	missense
P73R	0.808016	missense
P73K	0.781644	missense
P73E	0.962426	missense
I74A	0.660125	missense
I74V	1.0341	missense
I74L	1.0957	missense
I74M	1.18617	missense
I74F	1.11749	missense
I74S	0.780746	missense
I74T	0.827601	missense
I74N	0.656473	missense
I74C	1.02234	missense
I74G	0.558175	missense
I74R	0.772251	missense
I74H	0.72619	missense
I74K	0.765711	missense
H75A	0.785604	missense
H75V	0.499777	missense
H75I	0.398873	missense
H75L	0.212693	missense
H75M	0.759361	missense
H75F	0.393781	missense
H75Y	0.788502	missense
H75W	0.537366	missense
H75S	0.927148	missense
H75T	0.898567	missense
H75N	0.951596	missense
H75Q	1.08705	missense
H75C	0.752056	missense
H75G	0.936744	missense
H75P	0.799023	missense
H75R	0.8957	missense
H75K	0.968382	missense
H75D	1.10007	missense
H75E	1.08724	missense
V76A	0.656426	missense
V76L	0.676038	missense
V76M	0.802328	missense
V76Y	0.51364	missense
V76W	0.313249	missense
V76S	0.556548	missense
V76T	1.0458	missense
V76N	0.869444	missense
V76C	0.887718	missense
V76G	0.73198	missense
V76P	0.807554	missense
V76R	0.621242	missense
V76K	0.732206	missense
V76D	0.648406	missense
V76E	0.757734	missense
F77A	0.534003	missense
F77V	0.344658	missense
F77I	0.718659	missense
F77L	0.559189	missense
F77M	0.774535	missense
F77Y	0.986581	missense
F77W	0.604292	missense
F77S	0.609125	missense
F77T	0.446566	missense
F77N	0.991519	missense
F77Q	0.659582	missense
F77C	0.816384	missense
F77G	0.230111	missense
F77P	0.017521	missense
F77R	0.358355	missense
F77H	0.686185	missense
F77D	0.312172	missense
F77E	0.324761	missense
I78A	1.06544	missense
I78V	1.10567	missense
I78L	0.781069	missense
I78M	0.963355	missense
I78F	0.726067	missense
I78Y	0.949607	missense
I78W	0.703493	missense
I78S	0.662821	missense
I78T	0.699765	missense
I78N	0.502908	missense
I78Q	0.778983	missense
I78C	0.882567	missense
I78G	0.824419	missense
I78P	0.124197	missense
I78R	0.0801986	missense
I78K	0.172577	missense
I78D	0.149911	missense
I78E	0.349809	missense
G79A	1.10214	missense
G79V	1.17631	missense
G79I	0.919557	missense
G79L	1.22216	missense
G79M	1.09971	missense
G79F	1.13758	missense
G79Y	1.07298	missense
G79W	1.16827	missense
G79S	1.13637	missense
G79T	1.1686	missense
G79N	0.945299	missense
G79Q	1.17899	missense
G79C	0.923082	missense
G79P	0.476012	missense
G79R	1.02927	missense
G79H	0.925339	missense
G79K	1.10396	missense
G79D	0.560121	missense
G79E	1.16982	missense
H80A	0.0952188	missense
H80V	0.252139	missense
H80I	0.109008	missense
H80L	0.169433	missense
H80F	0.562754	missense
H80Y	0.105579	missense
H80W	-0.0157018	missense
H80S	0.336862	missense
H80T	0.257299	missense
H80N	0.798804	missense
H80Q	0.201588	missense
H80C	0.136689	missense
H80G	0.0740737	missense
H80P	0.139141	missense
H80R	0.216201	missense
H80K	0.0394242	missense
H80E	-0.158857	missense
L81A	0.36365	missense
L81V	0.648072	missense
L81I	0.929554	missense
L81M	0.714447	missense
L81F	0.212292	missense
L81Y	0.125291	missense
L81W	-0.0906606	missense
L81S	0.886211	missense
L81T	0.2463	missense
L81N	0.432242	missense
L81Q	0.370757	missense
L81C	0.510086	missense
L81G	0.788334	missense
L81P	0.460585	missense
L81R	0.724479	missense
L81K	0.939585	missense
L81D	0.239274	missense
L81E	0.4328	missense
C82A	0.758524	missense
C82V	0.600676	missense
C82M	0.410565	missense
C82F	0.470262	missense
C82Y	-0.00403492	missense
C82W	0.0777915	missense
C82S	0.685565	missense
C82T	0.548312	missense
C82Q	0.228788	missense
C82G	0.236046	missense
C82R	-0.0353059	missense
C82K	0.160163	missense
L83V	1.01765	missense
L83F	0.86521	missense
L83Y	0.947678	missense
L83S	0.650552	missense
L83T	0.794261	missense
L83G	0.79998	missense
L83P	-0.0416649	missense
L83R	0.117344	missense
L83D	0.0674075	missense
A84V	0.761075	missense
A84I	0.170914	missense
A84L	0.543818	missense
A84M	0.0771065	missense
A84F	0.324641	missense
A84Y	-0.0474088	missense
A84W	0.0762829	missense
A84S	0.752865	missense
A84T	0.739714	missense
A84G	0.233038	missense
A84R	0.145908	missense
A84H	0.112364	missense
A84K	0.771752	missense
A84E	0.163971	missense
D85A	0.561838	missense
D85V	0.0698132	missense
D85L	0.0414781	missense
D85Y	0.280956	missense
D85W	-0.0355455	missense
D85S	0.586801	missense
D85N	1.12427	missense
D85Q	0.343634	missense
D85C	0.240199	missense
D85G	1.05717	missense
D85R	0.15555	missense
D85H	0.898173	missense
D85E	0.277453	missense
L86A	0.39301	missense
L86V	0.850018	missense
L86I	0.948688	missense
L86M	0.993442	missense
L86F	0.872411	missense
[truncated: 4,845 more rows]

## Sheet: Fig. 1c
	Positions
Variants	1	2	3	4	5	6	7	8	9	10	11	12	13	14	15	16	17	18	19	20	21	22	23	24	25	26	27	28	29	30	31	32	33	34	35	36	37	38	39	40	41	42	43	44	45	46	47	48	49
A		1.00641	-0.0586821	1.11781	0.818745	0.792566	0.93772	1.03392	0.861883	1.07849	1.14665	1.10308	1.07517		0.968025	1.01896	0.966465	1.01183	0.88633	0.936257	1.00353	0.969484	1.10215	0.477677	0.935218	0.918815		0.980832	-1.10546	0.554289	0.970577	1.1002	1.00715	0.84214	0.897943	1.05744	1.02621	0.918812	1.03771	0.553686	0.737891	0.96696	1.00478	0.852031	1.16504	0.923393	0.934437	0.70139	0.956963
V		0.976175	0.801888	0.918507	0.766505	0.707134	0.953298	0.99227	1.01252	1.0752	0.969854	1.01913	0.994192	-0.392205	0.897662	1.11443	0.996053	0.998686	1.0674	1.01361	0.924649	0.792315	0.98024	0.714151	1.04391	0.973516	0.989179	0.902208	0.995869	1.17215	1.02153	0.906832	1.01289	0.965251	0.962404	1.0264	0.611788	0.87743	1.02501	0.731779	1.04134	1.04435	1.08622	0.844964	0.976388	0.937768	1.03967	0.736043	0.988737
I		0.798449		0.966294	0.737738	0.582593	0.918771	0.886883	1.04922	1.00691	1.06079	1.09429			1.02754		0.471749		1.04281	1.04065	0.995077	0.640434	1.11258	-0.40339	0.807309	0.965368	1.00358	-0.277065		0.695811	0.832029	0.972504	0.923442	0.952622	1.01093	0.700553	0.914615	0.902559	0.898883	1.07423	1.07008	1.04876	0.969793	0.891408	0.845237	0.999286	0.864019	0.615238	0.952539
L		0.97819	0.716164	0.943745	0.770492	0.67157	0.958906	1.00175	1.03065	0.94221	0.930833	0.84882	0.903185	0.836597	0.924582	1.03917	0.763133	0.976945	0.967824	0.974663	1.02147	0.636515	1.0058	0.709232	0.982568	0.733986	0.978392	0.885903	0.858837	1.13028	1.01702	1.00234	0.955264	0.933141	1.0449	0.882388	0.952111	0.784321	1.00475	0.852899	1.03391	0.965687	0.908556	1.00781	0.943453	0.880385	0.941527	0.854567	0.955836
M		1.07678		1.016	0.767411	0.784324	0.91327	0.67138	0.886025	1.03566	0.983054	1.01186	1.12899		0.668616		0.762245	0.828117	1.00983	0.94824	1.07286	0.692234	1.0091	0.328977	0.988337	0.838235	-0.922373	0.835107	0.654883		0.955287	0.882442	1.04558	0.81735	1.08197	1.01815		0.911214	0.949655	0.909355	1.00404	0.960179	1.05872	0.888556	0.831743	0.832079	1.11915	0.710367	1.00785
F		0.76955		0.807743	0.670026	0.671732	0.985068	0.988331	0.954427	0.89954	0.721875	0.922021	0.830027		0.328016	0.95675	0.748116	0.960336	0.900893		0.95588	0.742767	0.939144	0.581935	1.03957	0.83051	0.96963	1.02117		0.992578	-1.77056	0.979277	1.03977	0.81257	0.999502	0.937517	0.992965	0.954195	1.04887	0.744684	0.817353	0.947035	0.812405	0.965655	0.798555	0.937598	0.814181	0.947944	0.93575
Y		0.717798	1.08412	1.01701	0.654908	0.654277	1.04778	0.975747	0.747976	1.17327	0.827567	0.939158	1.04744		0.94909	0.998014	0.969851	0.91266	1.06627	0.932199	0.988052	0.706314	0.990001	0.804393	0.995519	0.848165	0.898058	0.913852		-2.43628	0.870318	1.00204	1.05179	0.864591	0.970081	1.00236	0.957865	0.912791	0.9139	0.831886	0.76385	1.05	0.566322	1.02087	0.700213	0.20636	0.392994	0.176869	0.311079
W		0.657611		0.788072	0.563085	0.554025	0.799074	0.921703	0.995556	0.906247	0.813664	0.918163	0.922711	1.01363	0.414945	1.14717	0.665004	0.958879	1.00113	0.948302	0.943901	0.603967	1.01347	0.523346	0.956937	0.746837	0.780192	0.837139	0.850104	0.482713	0.29226	0.8763	0.862911	0.953494	0.961657		-0.31652	0.968546	1.0273	0.848674	0.801011	1.07658	0.575504	0.910492	0.673368	0.617701	0.67232	0.382992	0.629657
S		1.05538	1.32431	1.12782	1.02863	0.714031	0.971215	1.10903	0.92335	1.15336	1.10645	1.09706	1.09818			1.10835	0.965526	1.04904	1.00491	0.999233	1.09352	0.855101	0.987261	1.09897	1.05211	0.87343	0.91918	0.919884	1.03812	0.970884	0.956109	0.879756	0.956998	0.942672	0.947252	1.04036	0.953648	0.930522	0.786431	0.677172	0.843818	0.88698	0.776269	0.795327	0.99471	0.722004	0.963099	0.679727	0.836348
T		1.18506		1.17402	0.951254	1.08267	1.11982	1.03669	1.016	0.876563	0.930612	1.02937	1.11475	1.09228	1.11784		0.971817	1.17804	1.00582	1.04157	1.10909		0.61805	1.05728	0.9823	1.01435	1.05237	1.00904	0.960638	0.972908	1.12816	0.995774	0.940246	0.995765	1.02799	0.574989	0.869696	0.962219	0.884765	0.666189	0.796016	0.994413	0.747267	0.827592	1.04505	0.804071	0.872431	0.561071	0.942608
N		1.16043	1.26639		1.24889	1.06099		1.15428	1.15184	0.991211	1.08049	0.357553	0.786309	0.257919	1.05378		0.846414	0.878452	1.05187	0.976879			1.059	0.72705	1.05871	0.905188	0.911193				0.963323		0.969844	0.903747	0.842716	0.792085	0.99807	1.01773	0.529579	0.670052	0.706611	0.564202	0.493597	0.836255	0.622775	0.257369	0.571292	0.0623687	0.565404
Q		1.1828		0.783595	0.820801	-0.704511	1.0606	0.952469	0.471846	1.07311	0.944344	1.06361	1.12028				0.97845	0.545269	1.11419	1.15026	0.571589	0.875373	1.03602	0.747975		0.95812	1.25185	0.941554		1.07143	0.930258	0.775139	1.10092	0.877691	0.799201	0.977392	0.961679	1.04677	0.532666	0.835558	0.886373	0.351566	0.109523	0.776248	0.58303	0.149711	0.834333	0.125863	0.286245
C		0.431744	0.304254	0.381628	0.247224	0.222159	0.673668	0.456235	0.664287	0.868297	0.609136	0.855151	0.746707	0.369172	0.680498	0.719523	0.723639	0.955281	0.756753	0.736981	0.627581	0.460391		0.742568	0.859942	0.721264	0.684615		0.766099	0.536325	0.6771	0.734189	0.66766	0.745413	0.727416	0.848749	-0.324922	0.785924	1.05125	0.724642	0.874739	0.968825	0.817933	0.9019	1.02085	0.887142	0.840274	0.750006	0.954302
G		1.20241		1.13448	0.764534	0.704682	0.775826	1.05681	1.12728	1.02261	1.15162	1.05279	1.02229		0.794237	0.948369	0.909911	0.931281	0.798118	0.953163	1.04719	0.71247	0.874369	0.762268	0.996262	1.02575	0.962172	0.984285	0.947112	0.800565	0.936324	0.952353	1.03055	0.999922	0.902911	0.891364	0.933081	0.668403	0.844294	0.710447	0.831172	0.927472	0.840965	0.720941	1.05554	0.609893	0.738365	0.648647	0.914865
P			1.24711		0.830382	0.681897	1.06079	1.0307	1.01756	1.0996	0.984336	0.986333	1.13588			1.0804	0.795221	1.01962	0.894942	1.19668	1.16033	0.747207	0.856643	0.760429	1.18123	0.920905	0.961074		-0.147451		0.901923	-0.588931	1.07415	1.02672	0.998629	0.949806	0.787821	0.855305	0.523047	0.566052	0.744193	1.08143	0.296079	0.0352139	0.796817	0.141996	0.157608	0.314846	0.787623
R		0.885523	0.138638	0.903883	0.715911	0.515189	0.834597	1.01018	0.907388	0.985719	0.934897	0.962326	0.998741	1.1524		1.1649	0.837377	0.736883	0.984918	0.900766	0.82102	0.801846	0.957169	0.622867	0.86155	0.837376	1.06518	1.01283	0.971511	0.806992	1.08576	0.947944	0.982062	1.00907	0.948277	1.02571	1.12145	1.03078	0.396299	0.30303	0.665037	0.18016	0.184891	0.343155	0.163565	0.285412	0.183745	0.119608	0.272343
H			0.81415		0.775625	0.631333	0.825582	1.03206	0.708106	0.933977	1.0284	0.800502			0.766216		0.765789	0.961793	0.818524			0.7051		0.836467	1.0208	0.830867		0.91247	0.58614		0.978387	1.03511	1.03229	0.905216	0.932282		0.706619	0.92716	0.80281	0.824405	0.809563	0.561041	0.0772439	0.74928	0.547152	0.226828	0.492585	0.173127	0.317805
K		1.10214	0.983675	1.00058	0.762377	0.864698	0.97305	1.00588	0.951369	1.04076	1.04602	0.941524	0.860423		0.954049	1.13652	0.60917		0.95832	1.01432	0.742363	0.797939	0.908655	0.644802	1.0357	1.00059	1.02345	1.06738	-1.15354		1.04029	1.02834	0.965585	0.961364	0.856272	0.879809		0.819649	0.234706	0.0718675	0.866008	0.15203	0.233604	0.230873	0.00774479	0.198483	-0.040767	0.194208	0.140415
D		0.847009		0.840584	0.609179	0.653943	0.893668	0.918537	1.08405	1.03175	1.10315	1.06136	0.844446			0.881751	0.85611	1.1742	1.01514	0.934562	1.08202	0.976763	1.05958	0.772936	1.01088	1.01265	1.04282			0.970544	1.04894	0.799985	1.02969	1.05851	0.923648	0.864488	0.767468	0.797556	0.295889	0.549334	0.799557	0.150002	0.416574	0.52245	0.158407	0.176892	0.891425	0.0947299	0.144028
E				0.412485	0.405502	0.49413	0.687407	1.00533	0.927154		1.08673	1.10071	0.946432		1.02664	1.07606	0.95651	0.962186	1.13456	1.07352	0.870516	0.730253	0.666962	0.60241	0.945644		1.05869		0.680113		1.03308	1.07638	0.991291	0.9715	0.725164	0.511742	1.09584	0.899317	0.43726		0.828569	0.0163307	0.364235	0.756172	0.547747	0.418937	0.806686	0.181217	0.0240274
*		0.164877	0.0863835		-0.00821385	0.264333	0.0915042	0.228226	0.0329752	-0.00683643	0.0759162	-0.263495	0.199733	-0.0970493	-0.0726801	0.0907539	0.0796649	0.000598582	0.118364	0.262172	-0.0487359		-0.0181308	0.558425	-0.0357743	-0.0197641	0.0844282	0.220155	-0.0747184	0.35272	0.290239	0.108269	0.169567	0.0821732	0.139547	-0.0874557	0.500003	0.0564935	-0.0437296	0.218817	0.0860613	0.0741964	0.0530257	0.293377	0.33148	0.16888	0.17184	0.0939766	-0.00355278
Median		0.97819	0.81415	0.943745	0.765519	0.671651	0.93772	1.00354	0.952898	1.02261	0.983695	0.999095	0.996467	0.836597	0.924582	1.05762	0.841895	0.961064	1.00302	0.975771	0.991565	0.73651	0.988631	0.720601	0.995519	0.905188	0.974011	0.919884	0.808101	0.888768	0.959716	0.952353	0.999221	0.947647	0.947765	0.914441	0.942596	0.912003	0.864529	0.724642	0.822961	0.953607	0.661385	0.831923	0.797686	0.613797	0.824257	0.472031	0.811985
[truncated: 322 more columns]

## Sheet: Fig. 1d
var	category	score
A39V	TM	1.02501
A39I	TM	0.898883
A39L	TM	1.00475
A39M	TM	0.949655
A39F	TM	1.04887
A39Y	TM	0.9139
A39W	TM	1.0273
A39S	TM	0.786431
A39T	TM	0.884765
A39N	TM	0.529579
A39Q	TM	0.532666
A39C	TM	1.05125
A39G	TM	0.844294
A39P	TM	0.523047
A39R	TM	0.396299
A39H	TM	0.80281
A39K	TM	0.234706
A39D	TM	0.295889
A39E	TM	0.43726
E40A	TM	0.553686
E40V	TM	0.731779
E40I	TM	1.07423
E40L	TM	0.852899
E40M	TM	0.909355
E40F	TM	0.744684
E40Y	TM	0.831886
E40W	TM	0.848674
E40S	TM	0.677172
E40T	TM	0.666189
E40N	TM	0.670052
E40Q	TM	0.835558
E40C	TM	0.724642
E40G	TM	0.710447
E40P	TM	0.566052
E40R	TM	0.30303
E40H	TM	0.824405
E40D	TM	0.549334
L41A	TM	0.737891
L41V	TM	1.04134
L41I	TM	1.07008
L41M	TM	1.00404
L41F	TM	0.817353
L41Y	TM	0.76385
L41W	TM	0.801011
L41S	TM	0.843818
L41T	TM	0.796016
L41N	TM	0.706611
L41Q	TM	0.886373
L41C	TM	0.874739
L41G	TM	0.831172
L41P	TM	0.744193
L41R	TM	0.665037
L41H	TM	0.809563
L41K	TM	0.866008
L41D	TM	0.799557
L41E	TM	0.828569
A42V	TM	1.04435
A42I	TM	1.04876
A42L	TM	0.965687
A42M	TM	0.960179
A42F	TM	0.947035
A42Y	TM	1.05
A42W	TM	1.07658
A42S	TM	0.88698
A42T	TM	0.994413
A42N	TM	0.564202
A42Q	TM	0.351566
A42C	TM	0.968825
A42G	TM	0.927472
A42P	TM	1.08143
A42R	TM	0.18016
A42H	TM	0.561041
A42K	TM	0.15203
A42D	TM	0.150002
A42E	TM	0.0163307
L43A	TM	1.00478
L43V	TM	1.08622
L43I	TM	0.969793
L43M	TM	1.05872
L43F	TM	0.812405
L43Y	TM	0.566322
L43W	TM	0.575504
L43S	TM	0.776269
L43T	TM	0.747267
L43N	TM	0.493597
L43Q	TM	0.109523
L43C	TM	0.817933
L43G	TM	0.840965
L43P	TM	0.296079
L43R	TM	0.184891
L43H	TM	0.0772439
L43K	TM	0.233604
L43D	TM	0.416574
L43E	TM	0.364235
L44A	TM	0.852031
L44V	TM	0.844964
L44I	TM	0.891408
L44M	TM	0.888556
L44F	TM	0.965655
L44Y	TM	1.02087
L44W	TM	0.910492
L44S	TM	0.795327
L44T	TM	0.827592
L44N	TM	0.836255
L44Q	TM	0.776248
L44C	TM	0.9019
L44G	TM	0.720941
L44P	TM	0.0352139
L44R	TM	0.343155
L44H	TM	0.74928
L44K	TM	0.230873
L44D	TM	0.52245
L44E	TM	0.756172
S45A	TM	1.16504
S45V	TM	0.976388
S45I	TM	0.845237
S45L	TM	0.943453
S45M	TM	0.831743
S45F	TM	0.798555
S45Y	TM	0.700213
S45W	TM	0.673368
S45T	TM	1.04505
S45N	TM	0.622775
S45Q	TM	0.58303
S45C	TM	1.02085
S45G	TM	1.05554
S45P	TM	0.796817
S45R	TM	0.163565
S45H	TM	0.547152
S45K	TM	0.00774479
S45D	TM	0.158407
S45E	TM	0.547747
I46A	TM	0.923393
I46V	TM	0.937768
I46L	TM	0.880385
I46F	TM	0.937598
I46Y	TM	0.20636
I46W	TM	0.617701
I46S	TM	0.722004
I46T	TM	0.804071
I46N	TM	0.257369
I46Q	TM	0.149711
I46C	TM	0.887142
I46G	TM	0.609893
I46P	TM	0.141996
I46R	TM	0.285412
I46H	TM	0.226828
I46K	TM	0.198483
I46D	TM	0.176892
I46E	TM	0.418937
V47A	TM	0.934437
V47I	TM	0.864019
V47L	TM	0.941527
V47M	TM	1.11915
V47F	TM	0.814181
V47Y	TM	0.392994
V47W	TM	0.67232
V47S	TM	0.963099
V47T	TM	0.872431
V47Q	TM	0.834333
V47C	TM	0.840274
V47G	TM	0.738365
V47P	TM	0.157608
V47R	TM	0.183745
V47H	TM	0.492585
V47K	TM	-0.040767
V47D	TM	0.891425
V47E	TM	0.806686
F48A	TM	0.70139
F48V	TM	0.736043
F48I	TM	0.615238
F48L	TM	0.854567
F48M	TM	0.710367
F48Y	TM	0.176869
F48W	TM	0.382992
F48S	TM	0.679727
F48T	TM	0.561071
F48N	TM	0.0623687
F48Q	TM	0.125863
F48C	TM	0.750006
F48G	TM	0.648647
F48P	TM	0.314846
F48R	TM	0.119608
F48H	TM	0.173127
F48K	TM	0.194208
F48D	TM	0.0947299
F48E	TM	0.181217
V49A	TM	0.956963
V49I	TM	0.952539
V49L	TM	0.955836
V49M	TM	1.00785
V49F	TM	0.93575
V49Y	TM	0.311079
V49W	TM	0.629657
V49S	TM	0.836348
V49T	TM	0.942608
V49N	TM	0.565404
V49Q	TM	0.286245
V49C	TM	0.954302
V49G	TM	0.914865
V49P	TM	0.787623
V49R	TM	0.272343
V49H	TM	0.317805
V49K	TM	0.140415
V49D	TM	0.144028
V49E	TM	0.0240274
A50V	TM	0.913881
A50I	TM	0.922567
A50L	TM	0.929202
A50M	TM	0.884937
A50F	TM	0.753629
A50Y	TM	0.10561
A50W	TM	0.763552
A50S	TM	0.928484
A50T	TM	0.856106
A50N	TM	0.557464
A50Q	TM	0.163687
A50C	TM	0.840361
A50G	TM	0.931558
A50P	TM	0.312971
A50R	TM	0.149791
A50H	TM	0.457301
A50K	TM	0.304788
A50D	TM	0.216293
A50E	TM	0.417125
V51A	TM	1.05259
V51I	TM	1.03046
V51L	TM	0.812669
V51M	TM	0.923712
V51F	TM	0.198972
V51Y	TM	0.463011
V51S	TM	1.1482
V51T	TM	1.14654
V51N	TM	1.07472
V51Q	TM	0.867593
V51C	TM	1.16902
V51G	TM	1.09091
V51P	TM	0.353136
V51R	TM	0.0850722
V51H	TM	0.0804449
V51K	TM	0.176003
V51D	TM	1.06076
V51E	TM	0.938675
A52V	TM	1.18574
A52I	TM	0.892327
A52L	TM	1.01668
A52M	TM	1.04092
A52F	TM	0.935726
A52Y	TM	0.680104
A52W	TM	0.805456
A52S	TM	0.962373
A52T	TM	1.06804
A52N	TM	0.756144
A52Q	TM	0.511746
A52C	TM	1.00751
A52G	TM	0.890106
A52P	TM	0.406576
A52R	TM	0.222409
A52H	TM	0.311061
A52K	TM	0.294561
A52D	TM	0.684412
A52E	TM	0.451497
L53A	TM	1.03171
L53V	TM	0.993515
L53I	TM	1.01405
L53M	TM	0.953743
L53F	TM	1.00549
L53Y	TM	0.477416
L53W	TM	0.821104
L53S	TM	0.912435
L53T	TM	0.812021
L53N	TM	0.27678
L53Q	TM	0.114141
L53C	TM	0.971951
L53G	TM	1.02317
L53P	TM	0.123249
L53R	TM	0.066251
L53H	TM	0.121387
L53K	TM	0.341299
L53D	TM	0.0579135
L53E	TM	0.21841
S54A	TM	0.665366
S54V	TM	0.144498
S54I	TM	0.0490883
S54L	TM	0.31505
S54M	TM	0.265842
S54Y	TM	0.181759
S54W	TM	0.246056
S54T	TM	0.721698
S54N	TM	0.335749
S54Q	TM	0.0226476
S54C	TM	0.428517
S54G	TM	0.90009
S54P	TM	0.793499
S54R	TM	0.169256
S54H	TM	-0.00678786
S54K	TM	0.173166
S54E	TM	0.447285
N55A	TM	0.686842
N55V	TM	0.138618
N55I	TM	0.0475946
N55L	TM	0.121175
N55M	TM	0.183558
N55F	TM	-0.000391665
N55Y	TM	0.0166929
N55S	TM	0.613147
N55T	TM	0.328805
N55Q	TM	-0.0233533
N55C	TM	0.253631
N55G	TM	0.262104
N55P	TM	0.433299
N55R	TM	0.0178714
N55H	TM	0.125932
N55K	TM	0.0990682
N55D	TM	0.200041
G56A	TM	0.887653
G56V	TM	1.02409
G56I	TM	1.01713
G56L	TM	1.03206
G56M	TM	1.02973
G56F	TM	0.934651
G56Y	TM	0.575316
G56W	TM	0.658997
G56S	TM	0.933614
G56T	TM	0.996668
G56N	TM	0.296848
G56Q	TM	0.171793
G56C	TM	0.952069
G56P	TM	0.127215
G56R	TM	0.06087
G56H	TM	0.168654
G56K	TM	0.131236
G56D	TM	0.163441
G56E	TM	-0.0566015
L57A	TM	0.818477
L57V	TM	0.927744
L57I	TM	0.805901
L57M	TM	0.781461
L57F	TM	0.803598
L57Y	TM	0.616157
L57W	TM	0.768346
L57S	TM	0.800992
L57T	TM	0.60829
L57N	TM	0.190746
L57Q	TM	0.147519
L57C	TM	0.878029
L57G	TM	0.758368
L57P	TM	0.192396
L57R	TM	0.203622
L57H	TM	0.261859
L57K	TM	0.0748973
L57E	TM	0.207534
V58A	TM	0.80206
V58I	TM	0.853293
V58L	TM	1.00574
V58M	TM	1.08876
V58F	TM	0.806836
V58Y	TM	0.314891
V58W	TM	0.71065
V58S	TM	0.319976
V58T	TM	0.782135
V58N	TM	0.226482
V58Q	TM	0.297366
V58C	TM	0.908037
V58G	TM	0.718464
V58P	TM	0.049601
V58R	TM	0.226417
V58H	TM	0.215637
V58K	TM	0.964095
V58D	TM	0.138466
V58E	TM	0.138844
L59A	TM	0.185216
L59V	TM	0.676385
L59I	TM	0.927294
L59M	TM	0.900577
L59F	TM	0.683738
L59Y	TM	0.587396
L59W	TM	0.357751
L59S	TM	0.176112
L59T	TM	0.164809
L59N	TM	0.148334
L59Q	TM	0.093236
L59C	TM	0.265238
L59G	TM	0.349711
L59P	TM	0.241115
L59R	TM	0.337264
L59H	TM	-0.0427547
L59K	TM	0.146121
L59D	TM	0.0992402
L59E	TM	0.293605
A60V	TM	0.989715
A60I	TM	1.06756
A60L	TM	1.01898
A60M	TM	0.992765
A60F	TM	1.08579
A60Y	TM	0.92044
A60W	TM	0.966304
A60S	TM	0.837222
A60T	TM	0.943615
A60C	TM	0.890554
A60G	TM	0.905204
A60P	TM	0.762578
A60R	TM	0.791261
A60K	TM	0.672841
A60D	TM	0.315299
A60E	TM	0.601836
A61V	TM	0.974639
A61I	TM	0.882618
A61L	TM	0.921382
A61M	TM	0.770686
A61F	TM	0.779622
A61Y	TM	0.782094
A61W	TM	0.554892
A61S	TM	0.882459
A61T	TM	0.783509
A61N	TM	0.724261
A61Q	TM	0.80761
A61C	TM	1.02443
A61G	TM	0.903773
A61P	TM	0.0458634
A61R	TM	0.649058
A61H	TM	0.903208
A61K	TM	0.709091
A61D	TM	0.589981
A61E	TM	0.375048
L62A	TM	0.640119
L62V	TM	0.885324
L62I	TM	0.875355
L62M	TM	1.09629
L62F	TM	0.66202
L62Y	TM	0.364526
L62W	TM	0.930671
L62S	TM	0.686444
L62T	TM	0.730026
L62N	TM	0.780757
L62Q	TM	0.699157
L62C	TM	0.698371
L62G	TM	0.630187
L62P	TM	0.106679
L62R	TM	0.612291
L62H	TM	0.707626
L62K	TM	0.590647
L62D	TM	0.470124
L62E	TM	0.161231
A63V	TM	0.963452
A63I	TM	1.13083
A63L	TM	1.05926
A63M	TM	1.07682
A63F	TM	1.05416
A63Y	TM	0.887296
A63W	TM	1.06886
A63S	TM	0.940577
A63T	TM	0.941197
A63N	TM	1.11474
A63Q	TM	1.11613
A63C	TM	0.925828
A63G	TM	0.997725
A63P	TM	0.726725
A63R	TM	1.06852
A63H	TM	0.991241
A63K	TM	0.982351
A63D	TM	0.836675
A63E	TM	1.03806
I78A	TM	1.06544
I78V	TM	1.10567
I78L	TM	0.781069
I78M	TM	0.963355
I78F	TM	0.726067
I78Y	TM	0.949607
I78W	TM	0.703493
I78S	TM	0.662821
I78T	TM	0.699765
I78N	TM	0.502908
I78Q	TM	0.778983
I78C	TM	0.882567
I78G	TM	0.824419
I78P	TM	0.124197
I78R	TM	0.0801986
I78K	TM	0.172577
I78D	TM	0.149911
I78E	TM	0.349809
G79A	TM	1.10214
G79V	TM	1.17631
G79I	TM	0.919557
G79L	TM	1.22216
G79M	TM	1.09971
G79F	TM	1.13758
G79Y	TM	1.07298
G79W	TM	1.16827
G79S	TM	1.13637
G79T	TM	1.1686
G79N	TM	0.945299
G79Q	TM	1.17899
G79C	TM	0.923082
G79P	TM	0.476012
G79R	TM	1.02927
G79H	TM	0.925339
G79K	TM	1.10396
G79D	TM	0.560121
G79E	TM	1.16982
H80A	TM	0.0952188
H80V	TM	0.252139
H80I	TM	0.109008
H80L	TM	0.169433
H80F	TM	0.562754
H80Y	TM	0.105579
H80W	TM	-0.0157018
H80S	TM	0.336862
H80T	TM	0.257299
H80N	TM	0.798804
H80Q	TM	0.201588
H80C	TM	0.136689
H80G	TM	0.0740737
H80P	TM	0.139141
H80R	TM	0.216201
H80K	TM	0.0394242
H80E	TM	-0.158857
L81A	TM	0.36365
L81V	TM	0.648072
L81I	TM	0.929554
L81M	TM	0.714447
L81F	TM	0.212292
L81Y	TM	0.125291
L81W	TM	-0.0906606
L81S	TM	0.886211
L81T	TM	0.2463
L81N	TM	0.432242
L81Q	TM	0.370757
L81C	TM	0.510086
L81G	TM	0.788334
L81P	TM	0.460585
L81R	TM	0.724479
L81K	TM	0.939585
L81D	TM	0.239274
L81E	TM	0.4328
C82A	TM	0.758524
C82V	TM	0.600676
C82M	TM	0.410565
C82F	TM	0.470262
C82Y	TM	-0.00403492
C82W	TM	0.0777915
C82S	TM	0.685565
C82T	TM	0.548312
C82Q	TM	0.228788
C82G	TM	0.236046
C82R	TM	-0.0353059
C82K	TM	0.160163
L83V	TM	1.01765
L83F	TM	0.86521
L83Y	TM	0.947678
L83S	TM	0.650552
L83T	TM	0.794261
L83G	TM	0.79998
L83P	TM	-0.0416649
L83R	TM	0.117344
L83D	TM	0.0674075
A84V	TM	0.761075
A84I	TM	0.170914
A84L	TM	0.543818
A84M	TM	0.0771065
A84F	TM	0.324641
A84Y	TM	-0.0474088
A84W	TM	0.0762829
A84S	TM	0.752865
A84T	TM	0.739714
A84G	TM	0.233038
A84R	TM	0.145908
A84H	TM	0.112364
A84K	TM	0.771752
A84E	TM	0.163971
D85A	TM	0.561838
D85V	TM	0.0698132
D85L	TM	0.0414781
D85Y	TM	0.280956
D85W	TM	-0.0355455
D85S	TM	0.586801
D85N	TM	1.12427
D85Q	TM	0.343634
D85C	TM	0.240199
D85G	TM	1.05717
D85R	TM	0.15555
D85H	TM	0.898173
D85E	TM	0.277453
L86A	TM	0.39301
L86V	TM	0.850018
L86I	TM	0.948688
L86M	TM	0.993442
L86F	TM	0.872411
L86T	TM	0.641683
L86C	TM	0.718818
L86H	TM	0.415538
L86K	TM	0.37384
L86D	TM	0.784368
L86E	TM	0.414611
A87V	TM	1.12999
A87I	TM	1.00213
A87L	TM	1.0445
A87M	TM	1.10495
A87F	TM	0.927958
A87Y	TM	0.458479
A87W	TM	1.04878
A87S	TM	0.737068
A87T	TM	0.919432
A87N	TM	0.576797
A87Q	TM	0.706655
A87C	TM	1.11236
A87G	TM	0.839832
A87P	TM	0.0530022
A87R	TM	0.278756
A87K	TM	0.3522
A87D	TM	0.840304
A87E	TM	0.843468
V88A	TM	0.454976
V88I	TM	1.10459
V88L	TM	0.781152
V88F	TM	0.708372
V88W	TM	0.609213
V88S	TM	0.557196
V88T	TM	0.780666
V88N	TM	0.852997
V88Q	TM	0.797925
V88G	TM	0.669825
V88R	TM	0.853972
V88H	TM	0.942377
V88K	TM	0.938512
V88D	TM	0.0669619
V88E	TM	0.0345974
A89V	TM	0.509055
A89I	TM	-0.110219
A89L	TM	0.345599
A89M	TM	0.280891
A89F	TM	0.515523
A89Y	TM	0.0656621
A89W	TM	-0.091807
A89S	TM	0.614635
A89T	TM	0.644848
A89C	TM	0.82243
A89G	TM	1.14936
A89R	TM	0.0497034
A89H	TM	-0.102953
A89K	TM	-0.0480618
L90A	TM	0.893851
L90V	TM	0.965192
L90I	TM	0.93985
L90M	TM	0.898683
L90F	TM	1.02479
L90Y	TM	0.730624
L90W	TM	0.819854
L90S	TM	0.820398
L90T	TM	0.929062
L90N	TM	0.683028
L90C	TM	1.13372
L90G	TM	0.655909
L90P	TM	0.187377
L90R	TM	0.221641
L90H	TM	0.444478
L90K	TM	0.31476
L90D	TM	0.319603
L90E	TM	0.296213
F91A	TM	0.355791
F91V	TM	0.129577
F91I	TM	0.900362
F91L	TM	0.275555
F91M	TM	0.687826
F91Y	TM	0.0644013
F91W	TM	0.354968
F91S	TM	0.259687
F91T	TM	0.602921
F91N	TM	0.371804
F91Q	TM	0.0354347
F91C	TM	0.219943
F91G	TM	0.819845
F91P	TM	0.668515
F91R	TM	0.114505
F91H	TM	0.442425
F91D	TM	0.0511694
F91E	TM	0.29634
Q92A	TM	0.870214
Q92V	TM	0.98173
Q92I	TM	1.05945
Q92L	TM	1.0338
Q92M	TM	1.1627
Q92F	TM	0.963984
Q92Y	TM	1.08113
Q92W	TM	1.20752
Q92S	TM	0.859107
Q92T	TM	0.922904
Q92N	TM	0.788023
Q92C	TM	0.765966
Q92G	TM	0.936473
Q92P	TM	0.0775453
Q92R	TM	0.774029
Q92H	TM	1.13841
Q92K	TM	0.484389
Q92D	TM	0.524181
Q92E	TM	0.490983
V93A	TM	0.186001
V93L	TM	0.957241
V93M	TM	0.829169
V93F	TM	0.176428
V93W	TM	0.196401
V93S	TM	0.231462
V93T	TM	0.649973
V93Q	TM	0.201123
V93C	TM	0.522303
V93G	TM	0.222981
V93P	TM	0.139412
V93R	TM	0.134981
V93H	TM	0.319884
V93K	TM	0.173215
V93D	TM	-0.0717361
L94A	TM	0.91469
L94V	TM	0.707934
L94I	TM	0.588159
L94M	TM	0.771394
L94F	TM	0.550916
L94Y	TM	0.268521
L94W	TM	0.647997
L94S	TM	0.796033
L94T	TM	0.281279
L94N	TM	-0.0145965
L94C	TM	0.50223
L94G	TM	0.855977
L94P	TM	0.134562
L94R	TM	0.170022
L94H	TM	-0.0326323
L94K	TM	0.0769899
L94D	TM	0.264081
L94E	TM	0.130876
P95A	TM	0.520493
P95V	TM	0.289474
P95I	TM	0.0897748
P95L	TM	-0.043796
P95M	TM	-0.0197983
P95F	TM	0.134366
P95Y	TM	0.00262936
P95S	TM	0.415657
P95N	TM	0.157837
P95C	TM	0.344055
P95G	TM	0.277658
P95R	TM	0.143026
P95H	TM	0.333878
P95K	TM	-0.0153171
P95E	TM	0.131302
Q96A	TM	1.05291
Q96V	TM	1.15329
Q96I	TM	1.14055
Q96L	TM	1.15161
Q96M	TM	0.985966
Q96F	TM	0.926059
Q96Y	TM	0.989808
Q96W	TM	0.897182
Q96S	TM	0.874848
Q96T	TM	0.818119
Q96N	TM	0.995557
Q96C	TM	0.966284
Q96G	TM	0.764559
Q96P	TM	0.846373
Q96R	TM	0.898091
Q96H	TM	1.107
Q96K	TM	0.797107
Q96D	TM	0.850224
Q96E	TM	1.15159
L97A	TM	0.804905
L97V	TM	0.912832
L97I	TM	0.986941
L97M	TM	0.952938
L97F	TM	0.721971
L97Y	TM	0.0342937
L97W	TM	0.756108
L97S	TM	0.137094
L97T	TM	0.302855
L97N	TM	0.0735514
L97Q	TM	0.0982928
L97G	TM	0.194259
L97P	TM	0.445111
L97R	TM	0.385515
L97H	TM	0.0696364
L97K	TM	0.113037
L97D	TM	-0.0608396
L97E	TM	0.161206
A98V	TM	1.03414
A98L	TM	1.05566
A98F	TM	1.02639
A98Y	TM	0.916504
A98W	TM	0.858403
A98S	TM	0.739032
A98G	TM	0.549005
A98R	TM	0.0633695
A98K	TM	0.257293
A98E	TM	0.0879865
A114V	TM	0.802379
A114I	TM	1.2505
A114L	TM	1.05606
A114M	TM	0.99121
A114F	TM	0.967412
A114Y	TM	0.698086
A114W	TM	0.73416
A114S	TM	0.800823
A114T	TM	0.694366
A114Q	TM	0.21782
A114C	TM	1.08131
A114G	TM	0.970723
A114P	TM	0.518532
A114R	TM	0.203818
A114H	TM	0.352794
A114D	TM	0.119126
V115A	TM	0.749758
V115L	TM	1.00143
V115M	TM	0.881421
V115F	TM	0.87151
V115W	TM	0.842928
V115S	TM	0.497912
V115T	TM	0.847668
V115G	TM	0.761459
V115P	TM	0.0551272
V115R	TM	0.266934
V115K	TM	0.00495747
V115D	TM	0.0901828
V115E	TM	0.726159
K116V	TM	0.762875
K116W	TM	0.799204
K116N	TM	1.11293
K116Q	TM	1.14083
K116C	TM	1.1103
K116G	TM	0.999772
K116P	TM	0.726149
K116R	TM	0.926098
K116H	TM	1.05267
Y117V	TM	-0.0149144
Y117I	TM	0.0920046
Y117L	TM	0.257424
Y117F	TM	1.05915
Y117W	TM	0.684494
Y117S	TM	0.0137186
Y117T	TM	0.203513
Y117Q	TM	0.0921393
Y117C	TM	0.25169
Y117G	TM	0.0461683
Y117P	TM	-0.0280559
Y117R	TM	0.113484
Y117E	TM	0.112434
L118A	TM	0.833709
L118V	TM	0.683261
L118I	TM	0.39966
L118M	TM	0.906131
L118Y	TM	0.210778
L118W	TM	0.809855
L118S	TM	0.576133
L118T	TM	0.412583
L118N	TM	-0.0489233
L118Q	TM	-0.0160651
L118C	TM	1.03884
L118G	TM	1.0482
L118P	TM	0.239928
L118R	TM	0.0941718
L118H	TM	0.0684553
L118D	TM	-0.0617118
L118E	TM	0.173846
Q119A	TM	0.874555
Q119V	TM	0.20131
Q119L	TM	0.152962
Q119M	TM	0.740393
Q119F	TM	0.0149943
Q119Y	TM	0.413395
Q119W	TM	0.563676
Q119S	TM	0.826749
Q119T	TM	0.214799
Q119N	TM	0.835485
Q119C	TM	0.450814
Q119G	TM	1.00437
Q119R	TM	0.618828
Q119H	TM	0.784637
Q119K	TM	0.629302
Q119D	TM	0.886811
Q119E	TM	1.22043
M120A	TM	0.972479
M120V	TM	0.740439
M120L	TM	0.991139
M120F	TM	0.930349
M120Y	TM	0.738894
M120W	TM	0.165116
M120S	TM	0.935795
M120T	TM	0.901123
M120N	TM	0.95373
M120Q	TM	0.803857
M120C	TM	0.965779
M120G	TM	0.980913
M120P	TM	0.629726
M120R	TM	0.108456
M120H	TM	1.08916
M120K	TM	0.0990094
M120D	TM	0.817312
M120E	TM	1.05258
V121A	TM	0.434664
V121L	TM	0.414397
V121M	TM	0.353788
V121F	TM	0.192473
V121Y	TM	0.0697914
V121W	TM	-0.0427905
V121S	TM	0.119145
V121T	TM	0.854408
V121Q	TM	-0.0118081
V121G	TM	0.0622415
V121R	TM	0.056099
V121H	TM	0.166994
V121E	TM	-0.102014
G122A	TM	1.21413
G122V	TM	0.537994
G122I	TM	0.421065
G122L	TM	0.295317
G122M	TM	0.279997
G122F	TM	0.102826
G122Y	TM	0.151599
G122W	TM	0.297491
G122S	TM	1.09694
G122T	TM	0.780863
G122N	TM	-0.0760402
G122Q	TM	0.142514
G122C	TM	0.767877
G122P	TM	0.6371
G122R	TM	0.118366
G122H	TM	-0.00326981
G122K	TM	0.0868171
G122D	TM	-0.0258887
M123V	TM	0.87855
M123L	TM	0.919336
M123F	TM	0.408888
M123Y	TM	0.677228
M123W	TM	1.06561
M123T	TM	0.907795
M123C	TM	0.895157
M123G	TM	0.413006
M123P	TM	0.625706
M123R	TM	0.760275
M123H	TM	0.583631
M123K	TM	0.404205
M123E	TM	0.639701
Y124A	TM	0.773404
Y124V	TM	0.854232
Y124L	TM	0.289083
Y124W	TM	-0.00567614
Y124T	TM	1.10129
Y124C	TM	1.07066
Y124G	TM	0.758237
Y124P	TM	0.0796901
Y124R	TM	0.0871488
Y124H	TM	1.02307
A125V	TM	0.422087
A125I	TM	0.496785
A125L	TM	0.646953
A125M	TM	0.233691
A125F	TM	0.273524
A125Y	TM	0.043473
A125W	TM	0.14212
A125S	TM	0.899705
A125T	TM	0.288173
A125Q	TM	0.0927741
A125C	TM	0.538089
A125G	TM	0.741415
A125P	TM	0.508439
A125R	TM	0.116823
A125K	TM	0.028929
A125D	TM	0.274078
A125E	TM	0.449912
S126V	TM	1.07534
S126L	TM	0.743229
S126M	TM	1.05238
S126F	TM	-0.020529
S126Y	TM	0.318822
S126W	TM	-0.035389
S126T	TM	0.994895
S126N	TM	0.933628
S126C	TM	0.775945
S126G	TM	0.516615
S126P	TM	0.848588
S126R	TM	1.13964
S126E	TM	1.03513
S127A	TM	0.734061
S127V	TM	0.571084
S127I	TM	0.436045
S127L	TM	0.243925
S127M	TM	0.18178
S127F	TM	0.214339
S127Y	TM	0.24505
S127W	TM	0.238986
S127T	TM	0.311437
S127N	TM	0.589948
S127Q	TM	0.208316
S127C	TM	0.552894
S127G	TM	0.662163
S127P	TM	0.763211
S127R	TM	0.085841
S127K	TM	-0.157746
S127D	TM	0.368706
S127E	TM	0.113556
Y128A	TM	0.102174
Y128V	TM	0.278102
Y128I	TM	0.106743
Y128L	TM	0.725618
Y128M	TM	0.206235
Y128F	TM	0.818628
Y128W	TM	0.694754
Y128S	TM	0.181325
Y128N	TM	0.43358
Y128Q	TM	0.115791
Y128C	TM	0.115651
Y128G	TM	0.167992
Y128P	TM	0.0431584
Y128R	TM	0.202129
Y128K	TM	0.120067
Y128D	TM	0.00955013
M129A	TM	0.118511
M129V	TM	0.566101
M129I	TM	1.11309
M129L	TM	0.977632
M129F	TM	0.132203
M129Y	TM	0.299161
M129W	TM	0.162383
M129S	TM	0.0793695
M129T	TM	0.680523
M129N	TM	0.491677
M129Q	TM	0.921057
M129C	TM	0.343705
M129G	TM	0.139229
M129R	TM	0.147122
M129K	TM	0.071005
M129D	TM	0.0754801
M129E	TM	0.122993
I130A	TM	0.215333
I130V	TM	0.86679
I130L	TM	1.01452
I130M	TM	0.693181
I130F	TM	0.157684
I130Y	TM	0.107953
I130W	TM	0.168426
I130S	TM	0.190913
I130T	TM	0.614482
I130N	TM	0.726266
I130Q	TM	0.58727
I130C	TM	0.731886
I130G	TM	0.1201
I130P	TM	0.528731
I130R	TM	1.01484
I130H	TM	0.672586
I130K	TM	1.11945
I130D	TM	0.0215404
I130E	TM	0.50212
L131A	TM	0.664507
L131V	TM	0.870684
L131I	TM	0.324195
L131M	TM	0.68203
L131F	TM	1.03298
L131Y	TM	0.373557
L131W	TM	0.755452
L131S	TM	0.263922
L131T	TM	0.643948
L131N	TM	0.224178
L131Q	TM	0.140961
L131C	TM	0.726326
L131G	TM	0.660731
L131P	TM	-0.0242487
L131R	TM	0.318248
L131H	TM	0.229505
L131K	TM	0.110747
L131D	TM	0.288193
L131E	TM	0.144775
A132V	TM	0.870688
A132I	TM	0.615117
A132L	TM	0.323458
A132M	TM	0.728141
A132F	TM	0.46098
A132Y	TM	0.083824
A132W	TM	0.210116
A132S	TM	0.597575
A132T	TM	0.711193
A132N	TM	0.0571089
A132C	TM	0.760586
A132G	TM	0.770906
A132P	TM	-0.0024182
A132R	TM	0.165809
A132K	TM	0.0477512
A132E	TM	0.302167
M133A	TM	0.131865
M133V	TM	0.668443
M133I	TM	0.760256
M133L	TM	1.07227
M133F	TM	0.817106
M133Y	TM	0.134538
M133W	TM	0.383953
M133S	TM	0.198248
M133T	TM	0.509135
M133N	TM	0.0596107
M133Q	TM	0.19345
M133C	TM	0.260822
M133G	TM	0.0951062
M133P	TM	0.0570508
M133R	TM	0.142835
M133H	TM	0.413195
M133K	TM	0.0923559
M133D	TM	0.020479
M133E	TM	0.0565662
T134A	TM	0.736363
T134V	TM	1.12332
T134I	TM	0.776562
T134L	TM	0.525428
T134M	TM	0.660165
T134F	TM	0.0782568
T134Y	TM	0.213246
T134W	TM	0.0864236
T134S	TM	1.04585
T134N	TM	0.99847
T134Q	TM	0.517473
T134C	TM	1.10554
T134G	TM	0.389731
T134P	TM	0.80391
T134R	TM	0.147674
T134K	TM	0.30118
T134D	TM	0.133843
T134E	TM	0.32608
L135A	TM	0.604944
L135V	TM	0.906386
L135M	TM	0.920314
L135F	TM	0.983867
L135Y	TM	0.966342
L135W	TM	0.922783
L135S	TM	0.575472
L135T	TM	0.656412
L135N	TM	0.121981
L135Q	TM	0.535991
L135C	TM	0.761626
L135G	TM	0.193105
L135P	TM	0.103788
L135R	TM	0.390152
L135H	TM	0.860363
L135K	TM	0.633413
V160A	TM	0.759267
V160I	TM	0.716788
V160L	TM	0.518155
V160M	TM	0.499499
V160F	TM	0.759108
V160Y	TM	0.77458
V160W	TM	0.651811
V160S	TM	0.389415
V160T	TM	0.693639
V160N	TM	-0.040777
V160Q	TM	0.597669
V160C	TM	0.899631
V160G	TM	0.236351
V160P	TM	0.866538
V160R	TM	0.151782
V160H	TM	0.663338
V160K	TM	0.370018
V160D	TM	0.125193
V160E	TM	0.733619
L161A	TM	0.959105
L161V	TM	0.969424
L161I	TM	1.04195
L161M	TM	1.00138
L161F	TM	0.838126
L161Y	TM	0.833458
L161W	TM	0.679661
L161S	TM	0.838581
L161T	TM	0.766883
L161N	TM	0.719531
L161Q	TM	0.760151
L161C	TM	0.960115
L161G	TM	0.928215
L161P	TM	0.161336
L161R	TM	0.837975
L161H	TM	0.696109
L161K	TM	0.775194
L161D	TM	0.192535
L161E	TM	0.696272
V162A	TM	0.984118
V162I	TM	0.965022
V162L	TM	1.03835
V162M	TM	0.933395
V162F	TM	0.441866
V162Y	TM	0.973142
V162W	TM	0.899705
V162S	TM	0.861534
V162T	TM	1.04997
V162N	TM	0.813412
V162Q	TM	0.914785
V162C	TM	1.13655
V162G	TM	0.827982
V162R	TM	0.694229
V162H	TM	0.727752
V162K	TM	0.712204
V162D	TM	0.314224
V162E	TM	0.330808
A163V	TM	0.975864
A163I	TM	0.72778
A163L	TM	0.104303
A163M	TM	0.586316
A163F	TM	0.305544
A163Y	TM	0.00371939
A163W	TM	0.20951
A163S	TM	0.817654
A163T	TM	1.05845
A163N	TM	0.391853
A163Q	TM	0.313001
A163C	TM	0.782861
A163G	TM	0.664877
A163P	TM	0.0122083
A163R	TM	0.608221
A163H	TM	0.15798
A163K	TM	0.152555
A163D	TM	0.918478
A163E	TM	0.0963794
W164A	TM	0.1364
W164V	TM	0.185824
W164I	TM	0.0707061
W164L	TM	0.102806
W164M	TM	0.305251
W164F	TM	0.215764
W164Y	TM	0.346247
W164S	TM	0.211756
W164T	TM	0.125763
W164N	TM	0.0299782
W164Q	TM	0.268876
W164C	TM	0.0891024
W164G	TM	0.106787
W164P	TM	0.184439
W164R	TM	0.122462
W164H	TM	0.0661661
W164K	TM	0.112949
W164D	TM	0.400446
W164E	TM	0.226104
A165V	TM	0.917272
A165I	TM	0.943386
A165L	TM	0.893529
A165M	TM	0.867338
A165F	TM	0.961474
A165Y	TM	0.652603
A165W	TM	0.750324
A165S	TM	0.926185
A165T	TM	0.953456
A165N	TM	0.411736
A165Q	TM	0.346208
A165C	TM	0.984274
A165G	TM	1.05993
A165P	TM	0.219686
A165R	TM	0.15774
A165H	TM	0.30774
A165K	TM	0.381772
A165D	TM	0.353662
A165E	TM	0.479953
F166A	TM	1.08397
F166V	TM	0.959085
F166I	TM	0.987825
F166L	TM	0.969601
F166M	TM	1.1755
F166Y	TM	0.753483
F166W	TM	1.1032
F166S	TM	0.985505
F166T	TM	0.985985
F166N	TM	0.526941
F166C	TM	0.865285
F166G	TM	1.01448
F166R	TM	0.165961
F166K	TM	0.359396
F166D	TM	0.262889
F166E	TM	0.00772069
S167A	TM	0.940891
S167V	TM	0.172664
S167I	TM	0.250501
S167L	TM	0.168994
S167M	TM	0.347639
S167F	TM	0.191533
S167Y	TM	0.215667
S167W	TM	0.188402
S167T	TM	0.158734
S167N	TM	0.10193
S167Q	TM	-0.0106744
S167C	TM	0.833755
S167G	TM	0.389916
S167P	TM	0.214886
S167R	TM	0.24626
S167H	TM	0.348183
S167K	TM	0.152425
S167D	TM	0.108603
S167E	TM	0.241082
L168A	TM	0.923457
L168V	TM	0.854169
L168I	TM	0.920309
L168M	TM	0.959484
L168F	TM	1.06637
L168Y	TM	0.856157
L168W	TM	0.890682
L168S	TM	0.856234
L168T	TM	0.889317
L168N	TM	0.325615
L168Q	TM	0.233688
L168G	TM	0.941382
L168P	TM	0.110545
L168R	TM	0.0601051
L168H	TM	0.551756
L168K	TM	0.299527
L168D	TM	0.255363
L168E	TM	0.318602
L169A	TM	0.979686
L169V	TM	0.9521
L169I	TM	1.0713
L169M	TM	0.937992
L169F	TM	1.04717
L169Y	TM	0.336755
L169W	TM	0.668013
L169S	TM	0.868603
L169T	TM	1.00215
L169N	TM	0.378943
L169Q	TM	0.207656
L169C	TM	0.965444
L169G	TM	0.903711
L169P	TM	0.144841
L169R	TM	0.280823
L169H	TM	0.312715
L169K	TM	0.402885
L169D	TM	0.337127
L169E	TM	0.270465
L170A	TM	0.840347
L170V	TM	0.723372
L170I	TM	0.818196
L170M	TM	0.937013
L170F	TM	0.984625
L170Y	TM	0.424881
L170W	TM	0.587223
L170S	TM	0.732736
L170T	TM	0.164165
L170N	TM	0.760668
L170Q	TM	0.763862
L170C	TM	0.747135
L170G	TM	0.841356
L170P	TM	0.141303
L170R	TM	0.0189352
L170H	TM	0.422418
L170K	TM	0.356782
L170D	TM	0.41989
L170E	TM	0.279746
S171A	TM	0.974001
S171V	TM	0.242366
S171I	TM	0.0556081
S171L	TM	0.0951862
S171M	TM	0.19396
S171F	TM	-0.0406069
S171Y	TM	0.169065
S171W	TM	0.0154071
S171T	TM	0.0996572
S171N	TM	0.172245
S171Q	TM	0.138548
S171C	TM	0.237098
S171G	TM	0.73904
S171P	TM	1.00571
S171R	TM	0.12713
S171H	TM	0.316204
S171K	TM	0.0568025
S171D	TM	0.0622453
S171E	TM	0.49485
L172A	TM	0.902253
L172V	TM	1.01895
L172I	TM	1.11914
L172M	TM	0.963347
L172F	TM	0.820241
L172Y	TM	0.17861
L172W	TM	0.283237
L172S	TM	0.804034
L172T	TM	1.05515
L172N	TM	0.106587
L172Q	TM	0.277271
L172C	TM	0.897047
L172G	TM	0.828025
L172P	TM	0.134256
L172R	TM	0.152512
L172H	TM	0.0808343
L172K	TM	0.181434
L172D	TM	0.633185
L172E	TM	0.187903
P173A	TM	0.143228
P173V	TM	0.135691
P173I	TM	0.0991068
P173L	TM	0.299589
P173M	TM	0.111503
P173F	TM	0.388178
P173Y	TM	0.134168
P173W	TM	0.110274
P173S	TM	0.215255
P173T	TM	0.22353
P173N	TM	0.351315
P173Q	TM	0.160147
P173C	TM	0.0338351
P173G	TM	0.168617
P173R	TM	0.194711
P173H	TM	0.106973
P173K	TM	0.189696
P173D	TM	0.571349
P173E	TM	0.0915869
Q174A	TM	1.01017
Q174V	TM	0.703874
Q174I	TM	0.206648
Q174L	TM	0.0483621
Q174M	TM	0.336269
Q174F	TM	0.356544
Q174Y	TM	0.113258
Q174W	TM	0.222565
Q174S	TM	0.948515
Q174T	TM	0.890549
Q174N	TM	0.969545
Q174C	TM	0.744116
Q174G	TM	0.714064
Q174P	TM	0.582257
Q174R	TM	0.266769
Q174H	TM	0.624244
Q174K	TM	0.116191
Q174D	TM	1.08489
Q174E	TM	1.10317
L175A	TM	0.926044
L175V	TM	0.86674
L175I	TM	0.9373
L175M	TM	0.742568
L175F	TM	1.01496
L175Y	TM	0.756296
L175W	TM	0.84497
L175S	TM	0.349189
L175T	TM	0.740793
L175N	TM	0.305603
L175Q	TM	0.444682
L175C	TM	0.836461
L175G	TM	0.643502
L175P	TM	0.732068
L175R	TM	0.264482
L175H	TM	0.167207
L175K	TM	0.175381
L175D	TM	0.0561453
L175E	TM	0.50023
F176A	TM	0.880784
F176V	TM	0.906032
F176I	TM	0.664132
F176L	TM	0.71787
F176M	TM	0.724587
F176Y	TM	0.793882
F176W	TM	0.969902
F176S	TM	0.796256
F176T	TM	0.885785
F176N	TM	0.711491
F176Q	TM	0.949944
F176C	TM	0.806647
F176G	TM	0.952715
F176P	TM	0.592292
F176R	TM	0.485394
F176H	TM	0.821306
F176K	TM	0.622947
F176D	TM	0.77161
F176E	TM	0.698289
I177A	TM	0.747711
I177V	TM	1.10056
I177L	TM	0.958424
I177M	TM	0.917421
I177F	TM	0.941501
I177Y	TM	0.833195
I177W	TM	0.777336
I177S	TM	0.789725
I177T	TM	0.940034
I177N	TM	0.954298
I177C	TM	0.615768
I177G	TM	0.893395
I177P	TM	0.920996
I177R	TM	0.774426
I177H	TM	0.905027
I177K	TM	0.60107
I177D	TM	0.757785
I177E	TM	0.852825
F178V	TM	0.834514
F178I	TM	0.876889
F178L	TM	0.653693
F178M	TM	0.944029
F178Y	TM	0.510771
F178S	TM	1.06906
F178T	TM	0.950224
F178Q	TM	1.09982
F178G	TM	1.04677
F178R	TM	0.969109
F178D	TM	0.619297
F178E	TM	0.977091
A179V	TM	0.888566
A179I	TM	0.751793
A179L	TM	0.613477
A179M	TM	0.946343
A179F	TM	0.64836
A179Y	TM	0.829385
A179W	TM	0.547252
A179S	TM	0.980238
A179T	TM	0.80348
A179N	TM	1.01185
A179Q	TM	0.525266
A179C	TM	0.956948
A179G	TM	1.09234
A179P	TM	0.987711
A179R	TM	0.791421
A179H	TM	0.936768
A179K	TM	0.600285
A179D	TM	0.979924
A179E	TM	1.11566
Q180A	TM	0.82521
Q180V	TM	0.926651
Q180I	TM	0.829396
Q180L	TM	0.798338
Q180M	TM	0.865877
Q180F	TM	0.788443
Q180Y	TM	0.841517
Q180W	TM	0.686984
Q180S	TM	1.00765
Q180T	TM	0.845596
Q180N	TM	1.01268
Q180C	TM	1.05587
Q180G	TM	1.00995
Q180P	TM	0.911147
Q180R	TM	0.829974
Q180H	TM	0.908196
Q180K	TM	0.943823
Q180D	TM	1.0055
Q180E	TM	0.967842
G201A	TM	0.868558
G201V	TM	1.05212
G201I	TM	1.09175
G201L	TM	1.06784
G201M	TM	1.08347
G201F	TM	0.900482
G201Y	TM	0.89237
G201W	TM	0.890658
G201S	TM	0.838197
G201T	TM	0.99208
G201N	TM	0.850498
G201Q	TM	1.06526
G201C	TM	0.608689
G201P	TM	0.703969
G201R	TM	0.7798
G201H	TM	0.939998
G201K	TM	0.879278
G201D	TM	0.82948
G201E	TM	1.05564
R202A	TM	0.914196
R202V	TM	0.690889
R202I	TM	0.598882
R202L	TM	0.929035
R202M	TM	0.910897
R202F	TM	0.764231
R202Y	TM	0.992685
R202W	TM	0.747437
R202S	TM	1.09096
R202T	TM	0.919812
R202N	TM	0.8808
R202Q	TM	0.829417
R202C	TM	1.00284
R202G	TM	1.12323
R202H	TM	0.799188
R202K	TM	1.10028
R202D	TM	1.05829
R202E	TM	0.938725
R203V	TM	1.00039
R203I	TM	0.961402
R203L	TM	0.934206
R203M	TM	0.908785
R203F	TM	0.443459
R203W	TM	0.735736
R203S	TM	0.914214
R203T	TM	0.893782
R203N	TM	0.274853
R203Q	TM	0.817588
R203C	TM	0.610689
R203G	TM	1.01625
R203P	TM	1.13065
R203H	TM	0.730861
R203D	TM	0.666037
R203E	TM	0.734382
T204A	TM	1.0339
T204V	TM	1.03604
T204I	TM	1.03871
T204L	TM	1.00494
T204M	TM	1.08795
T204F	TM	1.04065
T204Y	TM	1.10935
T204W	TM	1.11263
T204S	TM	1.0008
T204N	TM	0.437104
T204C	TM	0.621701
T204G	TM	1.07631
T204R	TM	0.606187
T204H	TM	0.7727
T204K	TM	0.628254
T204D	TM	0.777966
T204E	TM	0.859393
Y205A	TM	0.42495
Y205V	TM	0.589935
Y205I	TM	0.530928
Y205L	TM	0.374776
Y205M	TM	0.624129
Y205F	TM	0.734347
Y205W	TM	0.883311
Y205S	TM	0.367291
Y205T	TM	0.331495
Y205N	TM	0.271932
Y205Q	TM	0.616671
Y205C	TM	0.339347
Y205G	TM	0.146052
Y205P	TM	0.217088
Y205R	TM	0.130023
Y205H	TM	0.565696
Y205K	TM	0.110185
Y205D	TM	0.451148
Y205E	TM	0.722866
V206A	TM	0.954758
V206I	TM	0.553312
V206L	TM	0.883566
V206F	TM	0.827482
V206Y	TM	0.913016
V206W	TM	0.835994
V206S	TM	0.925434
V206T	TM	1.06527
V206N	TM	0.668111
V206Q	TM	0.84675
V206C	TM	0.726579
V206G	TM	0.814993
V206P	TM	0.199703
V206R	TM	0.505041
V206H	TM	0.77326
V206K	TM	0.430656
V206D	TM	0.390851
V206E	TM	0.650741
T207A	TM	0.959354
T207V	TM	0.837696
T207I	TM	0.745739
T207L	TM	0.919744
T207M	TM	0.918673
T207F	TM	0.788262
T207Y	TM	0.450587
T207W	TM	0.389229
T207S	TM	0.813534
T207N	TM	0.195366
T207Q	TM	0.253959
T207C	TM	0.708901
T207G	TM	0.713216
T207P	TM	0.0728834
T207R	TM	0.0896026
T207H	TM	0.174241
T207K	TM	0.306535
T207D	TM	0.163892
T207E	TM	0.0974225
W208A	TM	0.830102
W208V	TM	0.821189
W208I	TM	0.699007
W208L	TM	0.798677
W208M	TM	0.790653
W208F	TM	0.926153
W208Y	TM	0.959138
W208S	TM	0.746789
W208T	TM	0.660868
W208N	TM	0.069662
W208Q	TM	0.305376
W208C	TM	0.852101
W208G	TM	0.759039
W208P	TM	0.0772229
W208R	TM	0.18125
W208H	TM	0.592335
W208K	TM	0.285983
W208D	TM	0.154152
W208E	TM	0.196768
I209A	TM	0.815534
I209V	TM	0.984328
I209L	TM	0.849758
I209M	TM	1.13468
I209F	TM	0.935323
I209Y	TM	0.92492
I209S	TM	1.1108
I209T	TM	1.03605
I209N	TM	1.14405
I209Q	TM	1.11688
I209C	TM	1.04921
I209G	TM	0.961065
I209P	TM	0.442969
I209R	TM	0.349241
I209H	TM	1.15894
I209K	TM	0.732573
I209D	TM	0.730303
I209E	TM	0.928935
A210V	TM	1.06291
A210I	TM	1.1471
A210L	TM	0.987858
A210M	TM	0.791157
A210F	TM	1.02457
A210Y	TM	0.795511
A210W	TM	0.608708
A210S	TM	0.896654
A210T	TM	1.1072
A210N	TM	0.694602
A210Q	TM	0.221938
A210C	TM	1.00064
A210G	TM	0.740823
A210P	TM	0.423479
A210R	TM	0.171605
A210H	TM	0.205058
A210K	TM	0.240796
A210D	TM	0.145759
A210E	TM	0.247975
L211A	TM	0.851051
L211V	TM	1.10183
L211I	TM	1.1308
L211M	TM	1.06936
L211F	TM	0.947634
L211Y	TM	0.140018
L211W	TM	0.595262
L211S	TM	0.726292
L211T	TM	0.916411
L211N	TM	0.033743
L211C	TM	0.970798
L211G	TM	0.844709
L211P	TM	0.644395
L211R	TM	0.181603
L211H	TM	0.0583137
L211D	TM	0.228028
L211E	TM	0.169515
M212A	TM	1.04924
M212V	TM	0.902543
M212I	TM	0.833743
M212L	TM	0.766591
M212F	TM	0.629044
M212Y	TM	0.206186
M212W	TM	0.765206
M212S	TM	1.14733
M212T	TM	1.13193
M212N	TM	0.661579
M212Q	TM	0.817214
M212C	TM	0.886501
M212G	TM	0.846845
M212P	TM	0.0574749
M212R	TM	0.232731
M212H	TM	0.319336
M212K	TM	0.0867346
M212D	TM	0.168546
M212E	TM	0.222577
V213A	TM	1.20595
V213I	TM	0.909224
V213L	TM	0.351187
V213M	TM	0.933512
V213F	TM	0.140679
V213Y	TM	0.185605
V213W	TM	0.444171
V213S	TM	0.944881
V213T	TM	0.794947
V213N	TM	0.756901
V213Q	TM	0.869706
V213C	TM	1.17198
V213G	TM	1.00893
V213P	TM	0.244604
V213R	TM	0.245379
V213H	TM	0.126661
V213K	TM	0.301899
V213D	TM	0.281214
V213E	TM	0.218487
F214A	TM	0.309582
F214V	TM	0.140159
F214I	TM	0.216989
F214L	TM	0.69035
F214M	TM	0.321295
F214Y	TM	0.696671
F214W	TM	0.618633
F214S	TM	0.124951
F214T	TM	0.220436
F214N	TM	0.160384
F214Q	TM	0.174745
F214C	TM	0.418264
F214G	TM	0.104872
F214P	TM	0.166602
F214R	TM	0.06929
F214H	TM	0.3551
F214K	TM	0.160414
F214D	TM	0.226924
F214E	TM	0.208315
V215A	TM	0.851883
V215L	TM	0.937803
V215M	TM	0.840927
V215F	TM	0.957953
V215Y	TM	0.154695
V215W	TM	0.621965
V215S	TM	0.362844
V215T	TM	0.747388
V215N	TM	0.0749787
V215Q	TM	0.306115
V215C	TM	0.848415
V215G	TM	0.6891
V215P	TM	0.192397
V215R	TM	-0.0147371
V215H	TM	0.254526
V215D	TM	0.241999
V215E	TM	0.101845
A216V	TM	1.10325
A216I	TM	1.15712
A216L	TM	1.1421
A216M	TM	1.17213
A216F	TM	0.781786
A216W	TM	0.716041
A216S	TM	0.679526
A216C	TM	0.920774
A216G	TM	1.04561
A216P	TM	0.0397278
A216R	TM	0.400359
A216H	TM	-0.0912521
A216K	TM	-0.0782283
A216D	TM	0.360922
P217A	TM	-0.144715
P217V	TM	0.0173901
P217I	TM	0.103103
P217L	TM	0.104969
P217M	TM	0.561675
P217F	TM	-0.0125417
P217W	TM	0.420524
P217S	TM	0.241942
P217C	TM	0.300562
P217G	TM	0.241586
P217R	TM	0.0578286
P217E	TM	0.373025
T218A	TM	0.968361
T218V	TM	1.11875
T218I	TM	1.05134
T218L	TM	1.03317
T218M	TM	1.22871
T218F	TM	0.694875
T218Y	TM	0.233271
T218W	TM	0.239839
T218S	TM	0.522224
T218N	TM	0.801797
T218Q	TM	0.796314
T218G	TM	0.716897
T218P	TM	0.277705
T218R	TM	0.163205
T218H	TM	0.387014
T218K	TM	0.24411
T218D	TM	0.157899
T218E	TM	0.181794
L219A	TM	0.977677
L219V	TM	1.06085
L219I	TM	0.821505
L219M	TM	1.06124
L219F	TM	0.852273
L219Y	TM	0.203315
L219S	TM	0.951139
L219T	TM	1.04705
L219N	TM	0.24167
L219Q	TM	-0.119711
L219G	TM	0.77173
L219P	TM	0.086825
L219R	TM	0.262636
L219H	TM	0.20288
L219K	TM	0.210989
L219D	TM	0.462485
L219E	TM	0.117431
G220A	TM	1.03377
G220V	TM	1.02398
G220I	TM	1.15735
G220L	TM	1.15597
G220M	TM	1.03799
G220F	TM	0.948453
G220Y	TM	0.897497
G220W	TM	1.05462
G220S	TM	0.891274
G220T	TM	1.19889
G220N	TM	0.406798
G220C	TM	1.0496
G220P	TM	0.363555
G220R	TM	0.323998
G220H	TM	0.442328
G220K	TM	0.252733
G220D	TM	0.236918
G220E	TM	0.177529
M272A	TM	0.714323
M272V	TM	0.671021
M272I	TM	0.665027
M272L	TM	0.848996
M272F	TM	0.848605
M272Y	TM	0.591011
M272W	TM	0.0343359
M272S	TM	0.13598
M272T	TM	0.193796
M272N	TM	0.046158
M272Q	TM	-0.0704799
M272C	TM	0.971089
M272G	TM	0.203011
M272P	TM	0.108304
M272R	TM	0.0901149
M272H	TM	0.0682362
M272K	TM	0.197161
M272E	TM	0.100939
T273A	TM	0.827315
T273V	TM	0.801247
T273I	TM	0.712225
T273L	TM	0.761456
T273M	TM	0.580626
T273F	TM	0.0454034
T273Y	TM	0.128873
T273W	TM	0.0216971
T273S	TM	0.884908
T273N	TM	0.811727
T273Q	TM	0.82115
T273C	TM	1.07304
T273G	TM	0.703434
T273P	TM	0.119171
T273R	TM	0.00825908
T273H	TM	0.133223
T273D	TM	0.137339
L274A	TM	0.928121
L274V	TM	0.854558
L274I	TM	0.81028
L274M	TM	0.643788
L274F	TM	0.814406
L274Y	TM	0.733442
L274W	TM	0.91272
L274S	TM	0.836248
L274T	TM	0.765715
L274N	TM	0.763757
L274Q	TM	0.989833
L274C	TM	0.837432
L274G	TM	0.683322
L274P	TM	0.18585
L274R	TM	0.741107
L274H	TM	0.646585
L274K	TM	0.250869
L274D	TM	-0.0102503
L274E	TM	0.201175
V275A	TM	0.929175
V275I	TM	0.965697
V275L	TM	0.782291
V275M	TM	0.923843
V275F	TM	0.841479
V275Y	TM	0.754871
V275W	TM	1.01181
V275S	TM	0.77668
V275T	TM	0.888221
V275N	TM	0.520439
V275Q	TM	0.417026
V275C	TM	0.993024
V275G	TM	0.535718
V275P	TM	0.159763
V275R	TM	0.16674
V275H	TM	0.734238
V275K	TM	0.281246
V275D	TM	0.300774
V275E	TM	0.139262
I276A	TM	0.424542
I276V	TM	0.894749
I276L	TM	1.03967
I276M	TM	0.855968
I276F	TM	0.875101
I276Y	TM	0.944352
I276W	TM	0.157372
I276S	TM	0.0800786
I276N	TM	0.277128
I276C	TM	0.810775
I276G	TM	0.227434
I276P	TM	0.207017
I276R	TM	0.0289938
I276H	TM	0.598387
I276K	TM	0.777204
I276D	TM	0.0663129
I276E	TM	0.28809
V277A	TM	1.10669
V277I	TM	0.903666
V277L	TM	0.905368
V277M	TM	0.851578
V277F	TM	0.995522
V277Y	TM	1.18239
V277W	TM	0.855604
V277S	TM	1.15889
V277T	TM	1.1393
V277N	TM	1.06062
V277Q	TM	1.19412
V277C	TM	1.07908
V277G	TM	1.02479
V277R	TM	0.198672
V277H	TM	1.22499
V277K	TM	0.382521
V277D	TM	1.01167
V277E	TM	0.998516
V278A	TM	0.787446
V278I	TM	0.996993
V278L	TM	0.902846
V278M	TM	0.943165
V278F	TM	0.783626
V278Y	TM	0.658891
V278W	TM	0.652629
V278S	TM	0.800139
V278T	TM	0.908112
V278N	TM	0.435561
V278Q	TM	0.0985313
V278C	TM	0.872771
V278G	TM	0.796469
V278P	TM	0.0830304
V278R	TM	0.109797
V278K	TM	0.0902131
V278D	TM	0.211129
[truncated: 4,213 more rows]

## Sheet: Fig. 1e
var	topo	ctrls_comb
L2A	Nterm	1.00641
L2V	Nterm	0.976175
L2I	Nterm	0.798449
L2M	Nterm	1.07678
L2S	Nterm	1.05538
L2T	Nterm	1.18506
L2N	Nterm	1.16043
L2Q	Nterm	1.1828
L2C	Nterm	0.431744
L2G	Nterm	1.20241
L2R	Nterm	0.885523
L2K	Nterm	1.10214
L2D	Nterm	0.847009
M3V	Nterm	0.801888
M3L	Nterm	0.716164
M3Y	Nterm	1.08412
M3S	Nterm	1.32431
M3N	Nterm	1.26639
M3C	Nterm	0.304254
M3P	Nterm	1.24711
M3K	Nterm	0.983675
A4V	Nterm	0.918507
A4I	Nterm	0.966294
A4L	Nterm	0.943745
A4F	Nterm	0.807743
A4Y	Nterm	1.01701
A4W	Nterm	0.788072
A4S	Nterm	1.12782
A4T	Nterm	1.17402
A4C	Nterm	0.381628
A4G	Nterm	1.13448
A4R	Nterm	0.903883
A4K	Nterm	1.00058
A4D	Nterm	0.840584
S5A	Nterm	0.818745
S5V	Nterm	0.766505
S5I	Nterm	0.737738
S5L	Nterm	0.770492
S5M	Nterm	0.767411
S5F	Nterm	0.670026
S5Y	Nterm	0.654908
S5W	Nterm	0.563085
S5N	Nterm	1.24889
S5Q	Nterm	0.820801
S5C	Nterm	0.247224
S5G	Nterm	0.764534
S5P	Nterm	0.830382
S5R	Nterm	0.715911
S5H	Nterm	0.775625
S5K	Nterm	0.762377
S5D	Nterm	0.609179
T6A	Nterm	0.792566
T6V	Nterm	0.707134
T6I	Nterm	0.582593
T6L	Nterm	0.67157
T6M	Nterm	0.784324
T6F	Nterm	0.671732
T6Y	Nterm	0.654277
T6W	Nterm	0.554025
T6S	Nterm	0.714031
T6N	Nterm	1.06099
T6C	Nterm	0.222159
T6G	Nterm	0.704682
T6P	Nterm	0.681897
T6R	Nterm	0.515189
T6H	Nterm	0.631333
T6K	Nterm	0.864698
T6E	Nterm	0.49413
T7A	Nterm	0.93772
T7V	Nterm	0.953298
T7I	Nterm	0.918771
T7L	Nterm	0.958906
T7M	Nterm	0.91327
T7F	Nterm	0.985068
T7Y	Nterm	1.04778
T7W	Nterm	0.799074
T7S	Nterm	0.971215
T7Q	Nterm	1.0606
T7C	Nterm	0.673668
T7G	Nterm	0.775826
T7P	Nterm	1.06079
T7R	Nterm	0.834597
T7H	Nterm	0.825582
T7K	Nterm	0.97305
T7D	Nterm	0.893668
T7E	Nterm	0.687407
S8A	Nterm	1.03392
S8V	Nterm	0.99227
S8I	Nterm	0.886883
S8L	Nterm	1.00175
S8M	Nterm	0.67138
S8F	Nterm	0.988331
S8Y	Nterm	0.975747
S8W	Nterm	0.921703
S8T	Nterm	1.03669
S8N	Nterm	1.15428
S8Q	Nterm	0.952469
S8C	Nterm	0.456235
S8G	Nterm	1.05681
S8P	Nterm	1.0307
S8R	Nterm	1.01018
S8H	Nterm	1.03206
S8K	Nterm	1.00588
S8D	Nterm	0.918537
S8E	Nterm	1.00533
A9V	Nterm	1.01252
A9I	Nterm	1.04922
A9L	Nterm	1.03065
A9M	Nterm	0.886025
A9Y	Nterm	0.747976
A9W	Nterm	0.995556
A9T	Nterm	1.016
A9N	Nterm	1.15184
A9C	Nterm	0.664287
A9G	Nterm	1.12728
A9P	Nterm	1.01756
A9R	Nterm	0.907388
A9K	Nterm	0.951369
A9D	Nterm	1.08405
A9E	Nterm	0.927154
V10A	Nterm	1.07849
V10I	Nterm	1.00691
V10L	Nterm	0.94221
V10M	Nterm	1.03566
V10F	Nterm	0.89954
V10Y	Nterm	1.17327
V10W	Nterm	0.906247
V10S	Nterm	1.15336
V10T	Nterm	0.876563
V10N	Nterm	0.991211
V10Q	Nterm	1.07311
V10C	Nterm	0.868297
V10G	Nterm	1.02261
V10P	Nterm	1.0996
V10R	Nterm	0.985719
V10H	Nterm	0.933977
V10K	Nterm	1.04076
V10D	Nterm	1.03175
P11A	Nterm	1.14665
P11V	Nterm	0.969854
P11I	Nterm	1.06079
P11L	Nterm	0.930833
P11M	Nterm	0.983054
P11F	Nterm	0.721875
P11Y	Nterm	0.827567
P11W	Nterm	0.813664
P11S	Nterm	1.10645
P11T	Nterm	0.930612
P11N	Nterm	1.08049
P11Q	Nterm	0.944344
P11G	Nterm	1.15162
P11R	Nterm	0.934897
P11H	Nterm	1.0284
P11K	Nterm	1.04602
P11D	Nterm	1.10315
P11E	Nterm	1.08673
G12A	Nterm	1.10308
G12V	Nterm	1.01913
G12I	Nterm	1.09429
G12L	Nterm	0.84882
G12M	Nterm	1.01186
G12F	Nterm	0.922021
G12Y	Nterm	0.939158
G12W	Nterm	0.918163
G12S	Nterm	1.09706
G12T	Nterm	1.02937
G12Q	Nterm	1.06361
G12C	Nterm	0.855151
G12P	Nterm	0.986333
G12R	Nterm	0.962326
G12H	Nterm	0.800502
G12K	Nterm	0.941524
G12D	Nterm	1.06136
G12E	Nterm	1.10071
H13A	Nterm	1.07517
H13V	Nterm	0.994192
H13L	Nterm	0.903185
H13M	Nterm	1.12899
H13F	Nterm	0.830027
H13Y	Nterm	1.04744
H13W	Nterm	0.922711
H13S	Nterm	1.09818
H13T	Nterm	1.11475
H13Q	Nterm	1.12028
H13G	Nterm	1.02229
H13P	Nterm	1.13588
H13R	Nterm	0.998741
H13K	Nterm	0.860423
H13D	Nterm	0.844446
H13E	Nterm	0.946432
P14R	Nterm	1.1524
S15A	Nterm	0.968025
S15V	Nterm	0.897662
S15I	Nterm	1.02754
S15L	Nterm	0.924582
S15M	Nterm	0.668616
S15T	Nterm	1.11784
S15N	Nterm	1.05378
S15C	Nterm	0.680498
S15G	Nterm	0.794237
S15H	Nterm	0.766216
S15K	Nterm	0.954049
S15E	Nterm	1.02664
L16A	Nterm	1.01896
L16F	Nterm	0.95675
L16Y	Nterm	0.998014
L16W	Nterm	1.14717
L16S	Nterm	1.10835
L16C	Nterm	0.719523
L16G	Nterm	0.948369
L16P	Nterm	1.0804
L16R	Nterm	1.1649
L16K	Nterm	1.13652
L16E	Nterm	1.07606
P17A	Nterm	0.966465
P17V	Nterm	0.996053
P17I	Nterm	0.471749
P17L	Nterm	0.763133
P17M	Nterm	0.762245
P17F	Nterm	0.748116
P17Y	Nterm	0.969851
P17W	Nterm	0.665004
P17S	Nterm	0.965526
P17T	Nterm	0.971817
P17N	Nterm	0.846414
P17Q	Nterm	0.97845
P17G	Nterm	0.909911
P17R	Nterm	0.837377
P17H	Nterm	0.765789
P17K	Nterm	0.60917
P17D	Nterm	0.85611
S18A	Nterm	1.01183
S18V	Nterm	0.998686
S18L	Nterm	0.976945
S18M	Nterm	0.828117
S18F	Nterm	0.960336
S18Y	Nterm	0.91266
S18W	Nterm	0.958879
S18T	Nterm	1.17804
S18C	Nterm	0.955281
S18G	Nterm	0.931281
S18P	Nterm	1.01962
S18R	Nterm	0.736883
S18H	Nterm	0.961793
S18D	Nterm	1.1742
S18E	Nterm	0.962186
L19A	Nterm	0.88633
L19V	Nterm	1.0674
L19I	Nterm	1.04281
L19M	Nterm	1.00983
L19F	Nterm	0.900893
L19Y	Nterm	1.06627
L19W	Nterm	1.00113
L19S	Nterm	1.00491
L19N	Nterm	1.05187
L19Q	Nterm	1.11419
L19C	Nterm	0.756753
L19G	Nterm	0.798118
L19P	Nterm	0.894942
L19R	Nterm	0.984918
L19H	Nterm	0.818524
L19K	Nterm	0.95832
L19D	Nterm	1.01514
L19E	Nterm	1.13456
P20A	Nterm	0.936257
P20V	Nterm	1.01361
P20I	Nterm	1.04065
P20L	Nterm	0.974663
P20M	Nterm	0.94824
P20Y	Nterm	0.932199
P20W	Nterm	0.948302
P20S	Nterm	0.999233
P20T	Nterm	1.04157
P20N	Nterm	0.976879
P20Q	Nterm	1.15026
P20C	Nterm	0.736981
P20G	Nterm	0.953163
P20R	Nterm	0.900766
P20K	Nterm	1.01432
P20E	Nterm	1.07352
S21A	Nterm	1.00353
S21V	Nterm	0.924649
S21L	Nterm	1.02147
S21M	Nterm	1.07286
S21F	Nterm	0.95588
S21Y	Nterm	0.988052
S21W	Nterm	0.943901
S21T	Nterm	1.10909
S21Q	Nterm	0.571589
S21C	Nterm	0.627581
S21G	Nterm	1.04719
S21P	Nterm	1.16033
S21R	Nterm	0.82102
S21K	Nterm	0.742363
S21D	Nterm	1.08202
S21E	Nterm	0.870516
N22A	Nterm	0.969484
N22V	Nterm	0.792315
N22L	Nterm	0.636515
N22M	Nterm	0.692234
N22F	Nterm	0.742767
N22Y	Nterm	0.706314
N22W	Nterm	0.603967
N22S	Nterm	0.855101
N22C	Nterm	0.460391
N22G	Nterm	0.71247
N22P	Nterm	0.747207
N22R	Nterm	0.801846
N22K	Nterm	0.797939
N22D	Nterm	0.976763
N22E	Nterm	0.730253
S23A	Nterm	1.10215
S23V	Nterm	0.98024
S23I	Nterm	1.11258
S23L	Nterm	1.0058
S23M	Nterm	1.0091
S23F	Nterm	0.939144
S23Y	Nterm	0.990001
S23W	Nterm	1.01347
S23N	Nterm	1.059
S23G	Nterm	0.874369
S23P	Nterm	0.856643
S23R	Nterm	0.957169
S23K	Nterm	0.908655
S23D	Nterm	1.05958
S23E	Nterm	0.666962
S24A	Nterm	0.477677
S24V	Nterm	0.714151
S24L	Nterm	0.709232
S24M	Nterm	0.328977
S24F	Nterm	0.581935
S24Y	Nterm	0.804393
S24W	Nterm	0.523346
S24T	Nterm	1.05728
S24N	Nterm	0.72705
S24Q	Nterm	0.747975
S24C	Nterm	0.742568
S24G	Nterm	0.762268
S24P	Nterm	0.760429
S24R	Nterm	0.622867
S24H	Nterm	0.836467
S24K	Nterm	0.644802
S24D	Nterm	0.772936
Q25A	Nterm	0.935218
Q25V	Nterm	1.04391
Q25I	Nterm	0.807309
Q25L	Nterm	0.982568
Q25M	Nterm	0.988337
Q25F	Nterm	1.03957
Q25Y	Nterm	0.995519
Q25W	Nterm	0.956937
Q25S	Nterm	1.05211
Q25T	Nterm	0.9823
Q25N	Nterm	1.05871
Q25C	Nterm	0.859942
Q25G	Nterm	0.996262
Q25P	Nterm	1.18123
Q25R	Nterm	0.86155
Q25K	Nterm	1.0357
Q25D	Nterm	1.01088
Q25E	Nterm	0.945644
E26A	Nterm	0.918815
E26V	Nterm	0.973516
E26I	Nterm	0.965368
E26L	Nterm	0.733986
E26M	Nterm	0.838235
E26F	Nterm	0.83051
E26Y	Nterm	0.848165
E26W	Nterm	0.746837
E26S	Nterm	0.87343
E26T	Nterm	1.01435
E26N	Nterm	0.905188
E26Q	Nterm	0.95812
E26C	Nterm	0.721264
E26G	Nterm	1.02575
E26P	Nterm	0.920905
E26R	Nterm	0.837376
E26H	Nterm	0.830867
E26K	Nterm	1.00059
E26D	Nterm	1.01265
R27V	Nterm	0.989179
R27I	Nterm	1.00358
R27L	Nterm	0.978392
R27W	Nterm	0.780192
R27S	Nterm	0.91918
R27T	Nterm	1.05237
R27C	Nterm	0.684615
R27G	Nterm	0.962172
R27D	Nterm	1.04282
R27E	Nterm	1.05869
P28A	Nterm	0.980832
P28L	Nterm	0.885903
P28M	Nterm	0.835107
P28F	Nterm	1.02117
P28Y	Nterm	0.913852
P28W	Nterm	0.837139
P28S	Nterm	0.919884
P28T	Nterm	1.00904
P28G	Nterm	0.984285
P28R	Nterm	1.01283
P28K	Nterm	1.06738
L29V	Nterm	0.995869
L29M	Nterm	0.654883
L29W	Nterm	0.850104
L29S	Nterm	1.03812
L29T	Nterm	0.960638
L29G	Nterm	0.947112
L29R	Nterm	0.971511
L29E	Nterm	0.680113
D30V	Nterm	1.17215
D30I	Nterm	0.695811
D30L	Nterm	1.13028
D30F	Nterm	0.992578
D30S	Nterm	0.970884
D30T	Nterm	0.972908
D30G	Nterm	0.800565
D30R	Nterm	0.806992
T31A	Nterm	0.970577
T31V	Nterm	1.02153
T31L	Nterm	1.01702
T31M	Nterm	0.955287
T31Y	Nterm	0.870318
T31S	Nterm	0.956109
T31N	Nterm	0.963323
T31C	Nterm	0.6771
T31G	Nterm	0.936324
T31P	Nterm	0.901923
T31R	Nterm	1.08576
T31K	Nterm	1.04029
T31D	Nterm	1.04894
T31E	Nterm	1.03308
R32A	Nterm	1.1002
R32V	Nterm	0.906832
R32I	Nterm	0.972504
R32L	Nterm	1.00234
R32M	Nterm	0.882442
R32F	Nterm	0.979277
R32Y	Nterm	1.00204
R32W	Nterm	0.8763
R32S	Nterm	0.879756
R32T	Nterm	0.995774
R32C	Nterm	0.734189
R32G	Nterm	0.952353
R32H	Nterm	1.03511
R32K	Nterm	1.02834
R32D	Nterm	0.799985
R32E	Nterm	1.07638
D33A	Nterm	1.00715
D33V	Nterm	1.01289
D33I	Nterm	0.923442
D33L	Nterm	0.955264
D33M	Nterm	1.04558
D33F	Nterm	1.03977
D33Y	Nterm	1.05179
D33W	Nterm	0.862911
D33S	Nterm	0.956998
D33T	Nterm	0.940246
D33N	Nterm	0.969844
D33Q	Nterm	1.10092
D33C	Nterm	0.66766
D33G	Nterm	1.03055
D33P	Nterm	1.07415
D33R	Nterm	0.982062
D33H	Nterm	1.03229
D33K	Nterm	0.965585
D33E	Nterm	0.991291
P34A	Nterm	0.84214
P34V	Nterm	0.965251
P34I	Nterm	0.952622
P34L	Nterm	0.933141
P34M	Nterm	0.81735
P34F	Nterm	0.81257
P34Y	Nterm	0.864591
P34W	Nterm	0.953494
P34S	Nterm	0.942672
P34T	Nterm	0.995765
P34N	Nterm	0.903747
P34Q	Nterm	0.877691
P34C	Nterm	0.745413
P34G	Nterm	0.999922
P34R	Nterm	1.00907
P34H	Nterm	0.905216
P34K	Nterm	0.961364
P34D	Nterm	1.05851
P34E	Nterm	0.9715
L35A	Nterm	0.897943
L35V	Nterm	0.962404
L35I	Nterm	1.01093
L35M	Nterm	1.08197
L35F	Nterm	0.999502
L35Y	Nterm	0.970081
L35W	Nterm	0.961657
L35S	Nterm	0.947252
L35T	Nterm	1.02799
L35N	Nterm	0.842716
L35Q	Nterm	0.799201
L35C	Nterm	0.727416
L35G	Nterm	0.902911
L35P	Nterm	0.998629
L35R	Nterm	0.948277
L35H	Nterm	0.932282
L35K	Nterm	0.856272
L35D	Nterm	0.923648
L35E	Nterm	0.725164
L36A	Nterm	1.05744
L36V	Nterm	1.0264
L36M	Nterm	1.01815
L36F	Nterm	0.937517
L36Y	Nterm	1.00236
L36S	Nterm	1.04036
L36T	Nterm	0.574989
L36N	Nterm	0.792085
L36Q	Nterm	0.977392
L36C	Nterm	0.848749
L36G	Nterm	0.891364
L36P	Nterm	0.949806
L36R	Nterm	1.02571
L36K	Nterm	0.879809
L36D	Nterm	0.864488
A37V	Nterm	0.611788
A37L	Nterm	0.952111
A37F	Nterm	0.992965
A37S	Nterm	0.953648
A37T	Nterm	0.869696
A37N	Nterm	0.99807
A37Q	Nterm	0.961679
A37G	Nterm	0.933081
A37P	Nterm	0.787821
A37R	Nterm	1.12145
A37E	Nterm	1.09584
R38A	Nterm	0.918812
R38V	Nterm	0.87743
R38I	Nterm	0.902559
R38L	Nterm	0.784321
R38M	Nterm	0.911214
R38F	Nterm	0.954195
R38Y	Nterm	0.912791
R38W	Nterm	0.968546
R38S	Nterm	0.930522
R38T	Nterm	0.962219
R38N	Nterm	1.01773
R38Q	Nterm	1.04677
R38C	Nterm	0.785924
R38G	Nterm	0.668403
R38P	Nterm	0.855305
R38H	Nterm	0.92716
R38D	Nterm	0.797556
R38E	Nterm	0.899317
A39V	TM1	1.02501
A39I	TM1	0.898883
A39L	TM1	1.00475
A39M	TM1	0.949655
A39F	TM1	1.04887
A39Y	TM1	0.9139
A39W	TM1	1.0273
A39S	TM1	0.786431
A39T	TM1	0.884765
A39N	TM1	0.529579
A39Q	TM1	0.532666
A39C	TM1	1.05125
A39G	TM1	0.844294
A39P	TM1	0.523047
A39R	TM1	0.396299
A39H	TM1	0.80281
A39K	TM1	0.234706
A39D	TM1	0.295889
A39E	TM1	0.43726
E40A	TM1	0.553686
E40V	TM1	0.731779
E40I	TM1	1.07423
E40L	TM1	0.852899
E40M	TM1	0.909355
E40F	TM1	0.744684
E40Y	TM1	0.831886
E40W	TM1	0.848674
E40S	TM1	0.677172
E40T	TM1	0.666189
E40N	TM1	0.670052
E40Q	TM1	0.835558
E40C	TM1	0.724642
E40G	TM1	0.710447
E40P	TM1	0.566052
E40R	TM1	0.30303
E40H	TM1	0.824405
E40D	TM1	0.549334
L41A	TM1	0.737891
L41V	TM1	1.04134
L41I	TM1	1.07008
L41M	TM1	1.00404
L41F	TM1	0.817353
L41Y	TM1	0.76385
L41W	TM1	0.801011
L41S	TM1	0.843818
L41T	TM1	0.796016
L41N	TM1	0.706611
L41Q	TM1	0.886373
L41C	TM1	0.874739
L41G	TM1	0.831172
L41P	TM1	0.744193
L41R	TM1	0.665037
L41H	TM1	0.809563
L41K	TM1	0.866008
L41D	TM1	0.799557
L41E	TM1	0.828569
A42V	TM1	1.04435
A42I	TM1	1.04876
A42L	TM1	0.965687
A42M	TM1	0.960179
A42F	TM1	0.947035
A42Y	TM1	1.05
A42W	TM1	1.07658
A42S	TM1	0.88698
A42T	TM1	0.994413
A42N	TM1	0.564202
A42Q	TM1	0.351566
A42C	TM1	0.968825
A42G	TM1	0.927472
A42P	TM1	1.08143
A42R	TM1	0.18016
A42H	TM1	0.561041
A42K	TM1	0.15203
A42D	TM1	0.150002
A42E	TM1	0.0163307
L43A	TM1	1.00478
L43V	TM1	1.08622
L43I	TM1	0.969793
L43M	TM1	1.05872
L43F	TM1	0.812405
L43Y	TM1	0.566322
L43W	TM1	0.575504
L43S	TM1	0.776269
L43T	TM1	0.747267
L43N	TM1	0.493597
L43Q	TM1	0.109523
L43C	TM1	0.817933
L43G	TM1	0.840965
L43P	TM1	0.296079
L43R	TM1	0.184891
L43H	TM1	0.0772439
L43K	TM1	0.233604
L43D	TM1	0.416574
L43E	TM1	0.364235
L44A	TM1	0.852031
L44V	TM1	0.844964
L44I	TM1	0.891408
L44M	TM1	0.888556
L44F	TM1	0.965655
L44Y	TM1	1.02087
L44W	TM1	0.910492
L44S	TM1	0.795327
L44T	TM1	0.827592
L44N	TM1	0.836255
L44Q	TM1	0.776248
L44C	TM1	0.9019
L44G	TM1	0.720941
L44P	TM1	0.0352139
L44R	TM1	0.343155
L44H	TM1	0.74928
L44K	TM1	0.230873
L44D	TM1	0.52245
L44E	TM1	0.756172
S45A	TM1	1.16504
S45V	TM1	0.976388
S45I	TM1	0.845237
S45L	TM1	0.943453
S45M	TM1	0.831743
S45F	TM1	0.798555
S45Y	TM1	0.700213
S45W	TM1	0.673368
S45T	TM1	1.04505
S45N	TM1	0.622775
S45Q	TM1	0.58303
S45C	TM1	1.02085
S45G	TM1	1.05554
S45P	TM1	0.796817
S45R	TM1	0.163565
S45H	TM1	0.547152
S45K	TM1	0.00774479
S45D	TM1	0.158407
S45E	TM1	0.547747
I46A	TM1	0.923393
I46V	TM1	0.937768
I46L	TM1	0.880385
I46F	TM1	0.937598
I46Y	TM1	0.20636
I46W	TM1	0.617701
I46S	TM1	0.722004
I46T	TM1	0.804071
I46N	TM1	0.257369
I46Q	TM1	0.149711
I46C	TM1	0.887142
I46G	TM1	0.609893
I46P	TM1	0.141996
I46R	TM1	0.285412
I46H	TM1	0.226828
I46K	TM1	0.198483
I46D	TM1	0.176892
I46E	TM1	0.418937
V47A	TM1	0.934437
V47I	TM1	0.864019
V47L	TM1	0.941527
V47M	TM1	1.11915
V47F	TM1	0.814181
V47Y	TM1	0.392994
V47W	TM1	0.67232
V47S	TM1	0.963099
V47T	TM1	0.872431
V47Q	TM1	0.834333
V47C	TM1	0.840274
V47G	TM1	0.738365
V47P	TM1	0.157608
V47R	TM1	0.183745
V47H	TM1	0.492585
V47K	TM1	-0.040767
V47D	TM1	0.891425
V47E	TM1	0.806686
F48A	TM1	0.70139
F48V	TM1	0.736043
F48I	TM1	0.615238
F48L	TM1	0.854567
F48M	TM1	0.710367
F48Y	TM1	0.176869
F48W	TM1	0.382992
F48S	TM1	0.679727
F48T	TM1	0.561071
F48N	TM1	0.0623687
F48Q	TM1	0.125863
F48C	TM1	0.750006
F48G	TM1	0.648647
F48P	TM1	0.314846
F48R	TM1	0.119608
F48H	TM1	0.173127
F48K	TM1	0.194208
F48D	TM1	0.0947299
F48E	TM1	0.181217
V49A	TM1	0.956963
V49I	TM1	0.952539
V49L	TM1	0.955836
V49M	TM1	1.00785
V49F	TM1	0.93575
V49Y	TM1	0.311079
V49W	TM1	0.629657
V49S	TM1	0.836348
V49T	TM1	0.942608
V49N	TM1	0.565404
V49Q	TM1	0.286245
V49C	TM1	0.954302
V49G	TM1	0.914865
V49P	TM1	0.787623
V49R	TM1	0.272343
V49H	TM1	0.317805
V49K	TM1	0.140415
V49D	TM1	0.144028
V49E	TM1	0.0240274
A50V	TM1	0.913881
A50I	TM1	0.922567
A50L	TM1	0.929202
A50M	TM1	0.884937
A50F	TM1	0.753629
A50Y	TM1	0.10561
A50W	TM1	0.763552
A50S	TM1	0.928484
A50T	TM1	0.856106
A50N	TM1	0.557464
A50Q	TM1	0.163687
A50C	TM1	0.840361
A50G	TM1	0.931558
A50P	TM1	0.312971
A50R	TM1	0.149791
A50H	TM1	0.457301
A50K	TM1	0.304788
A50D	TM1	0.216293
A50E	TM1	0.417125
V51A	TM1	1.05259
V51I	TM1	1.03046
V51L	TM1	0.812669
V51M	TM1	0.923712
V51F	TM1	0.198972
V51Y	TM1	0.463011
V51S	TM1	1.1482
V51T	TM1	1.14654
V51N	TM1	1.07472
V51Q	TM1	0.867593
V51C	TM1	1.16902
V51G	TM1	1.09091
V51P	TM1	0.353136
V51R	TM1	0.0850722
V51H	TM1	0.0804449
V51K	TM1	0.176003
V51D	TM1	1.06076
V51E	TM1	0.938675
A52V	TM1	1.18574
A52I	TM1	0.892327
A52L	TM1	1.01668
A52M	TM1	1.04092
A52F	TM1	0.935726
A52Y	TM1	0.680104
A52W	TM1	0.805456
A52S	TM1	0.962373
A52T	TM1	1.06804
A52N	TM1	0.756144
A52Q	TM1	0.511746
A52C	TM1	1.00751
A52G	TM1	0.890106
A52P	TM1	0.406576
A52R	TM1	0.222409
A52H	TM1	0.311061
A52K	TM1	0.294561
A52D	TM1	0.684412
A52E	TM1	0.451497
L53A	TM1	1.03171
L53V	TM1	0.993515
L53I	TM1	1.01405
L53M	TM1	0.953743
L53F	TM1	1.00549
L53Y	TM1	0.477416
L53W	TM1	0.821104
L53S	TM1	0.912435
L53T	TM1	0.812021
L53N	TM1	0.27678
L53Q	TM1	0.114141
L53C	TM1	0.971951
L53G	TM1	1.02317
L53P	TM1	0.123249
L53R	TM1	0.066251
L53H	TM1	0.121387
L53K	TM1	0.341299
L53D	TM1	0.0579135
L53E	TM1	0.21841
S54A	TM1	0.665366
S54V	TM1	0.144498
S54I	TM1	0.0490883
S54L	TM1	0.31505
S54M	TM1	0.265842
S54Y	TM1	0.181759
S54W	TM1	0.246056
S54T	TM1	0.721698
S54N	TM1	0.335749
S54Q	TM1	0.0226476
S54C	TM1	0.428517
S54G	TM1	0.90009
S54P	TM1	0.793499
S54R	TM1	0.169256
S54H	TM1	-0.00678786
S54K	TM1	0.173166
S54E	TM1	0.447285
N55A	TM1	0.686842
N55V	TM1	0.138618
N55I	TM1	0.0475946
N55L	TM1	0.121175
N55M	TM1	0.183558
N55F	TM1	-0.000391665
N55Y	TM1	0.0166929
N55S	TM1	0.613147
N55T	TM1	0.328805
N55Q	TM1	-0.0233533
N55C	TM1	0.253631
N55G	TM1	0.262104
N55P	TM1	0.433299
N55R	TM1	0.0178714
N55H	TM1	0.125932
N55K	TM1	0.0990682
N55D	TM1	0.200041
G56A	TM1	0.887653
G56V	TM1	1.02409
G56I	TM1	1.01713
G56L	TM1	1.03206
G56M	TM1	1.02973
G56F	TM1	0.934651
G56Y	TM1	0.575316
G56W	TM1	0.658997
G56S	TM1	0.933614
G56T	TM1	0.996668
G56N	TM1	0.296848
G56Q	TM1	0.171793
G56C	TM1	0.952069
G56P	TM1	0.127215
G56R	TM1	0.06087
G56H	TM1	0.168654
G56K	TM1	0.131236
G56D	TM1	0.163441
G56E	TM1	-0.0566015
L57A	TM1	0.818477
L57V	TM1	0.927744
L57I	TM1	0.805901
L57M	TM1	0.781461
L57F	TM1	0.803598
L57Y	TM1	0.616157
L57W	TM1	0.768346
L57S	TM1	0.800992
L57T	TM1	0.60829
L57N	TM1	0.190746
L57Q	TM1	0.147519
L57C	TM1	0.878029
L57G	TM1	0.758368
L57P	TM1	0.192396
L57R	TM1	0.203622
L57H	TM1	0.261859
L57K	TM1	0.0748973
L57E	TM1	0.207534
V58A	TM1	0.80206
V58I	TM1	0.853293
V58L	TM1	1.00574
V58M	TM1	1.08876
V58F	TM1	0.806836
V58Y	TM1	0.314891
V58W	TM1	0.71065
V58S	TM1	0.319976
V58T	TM1	0.782135
V58N	TM1	0.226482
V58Q	TM1	0.297366
V58C	TM1	0.908037
V58G	TM1	0.718464
V58P	TM1	0.049601
V58R	TM1	0.226417
V58H	TM1	0.215637
V58K	TM1	0.964095
V58D	TM1	0.138466
V58E	TM1	0.138844
L59A	TM1	0.185216
L59V	TM1	0.676385
L59I	TM1	0.927294
L59M	TM1	0.900577
L59F	TM1	0.683738
L59Y	TM1	0.587396
L59W	TM1	0.357751
L59S	TM1	0.176112
L59T	TM1	0.164809
L59N	TM1	0.148334
L59Q	TM1	0.093236
L59C	TM1	0.265238
L59G	TM1	0.349711
L59P	TM1	0.241115
L59R	TM1	0.337264
L59H	TM1	-0.0427547
L59K	TM1	0.146121
L59D	TM1	0.0992402
L59E	TM1	0.293605
A60V	TM1	0.989715
A60I	TM1	1.06756
A60L	TM1	1.01898
A60M	TM1	0.992765
A60F	TM1	1.08579
A60Y	TM1	0.92044
A60W	TM1	0.966304
A60S	TM1	0.837222
A60T	TM1	0.943615
A60C	TM1	0.890554
A60G	TM1	0.905204
A60P	TM1	0.762578
A60R	TM1	0.791261
A60K	TM1	0.672841
A60D	TM1	0.315299
A60E	TM1	0.601836
A61V	TM1	0.974639
A61I	TM1	0.882618
A61L	TM1	0.921382
A61M	TM1	0.770686
A61F	TM1	0.779622
A61Y	TM1	0.782094
A61W	TM1	0.554892
A61S	TM1	0.882459
A61T	TM1	0.783509
A61N	TM1	0.724261
A61Q	TM1	0.80761
A61C	TM1	1.02443
A61G	TM1	0.903773
A61P	TM1	0.0458634
A61R	TM1	0.649058
A61H	TM1	0.903208
A61K	TM1	0.709091
A61D	TM1	0.589981
A61E	TM1	0.375048
L62A	TM1	0.640119
L62V	TM1	0.885324
L62I	TM1	0.875355
L62M	TM1	1.09629
L62F	TM1	0.66202
L62Y	TM1	0.364526
L62W	TM1	0.930671
L62S	TM1	0.686444
L62T	TM1	0.730026
L62N	TM1	0.780757
L62Q	TM1	0.699157
L62C	TM1	0.698371
L62G	TM1	0.630187
L62P	TM1	0.106679
L62R	TM1	0.612291
L62H	TM1	0.707626
L62K	TM1	0.590647
L62D	TM1	0.470124
L62E	TM1	0.161231
A63V	TM1	0.963452
A63I	TM1	1.13083
A63L	TM1	1.05926
A63M	TM1	1.07682
A63F	TM1	1.05416
A63Y	TM1	0.887296
A63W	TM1	1.06886
A63S	TM1	0.940577
A63T	TM1	0.941197
A63N	TM1	1.11474
A63Q	TM1	1.11613
A63C	TM1	0.925828
A63G	TM1	0.997725
A63P	TM1	0.726725
A63R	TM1	1.06852
A63H	TM1	0.991241
A63K	TM1	0.982351
A63D	TM1	0.836675
A63E	TM1	1.03806
R64A	ICL1	0.885256
R64V	ICL1	0.791134
R64I	ICL1	0.955883
R64L	ICL1	0.860516
R64M	ICL1	0.831391
R64F	ICL1	0.812004
R64Y	ICL1	0.443321
R64W	ICL1	0.866156
R64S	ICL1	0.85542
R64T	ICL1	0.814354
R64N	ICL1	0.874776
R64Q	ICL1	0.973002
R64C	ICL1	0.809013
R64G	ICL1	0.650257
R64P	ICL1	0.109174
R64H	ICL1	0.79776
R64K	ICL1	0.934605
R64D	ICL1	0.222041
R65A	ICL1	1.00823
R65V	ICL1	0.94242
R65I	ICL1	0.949987
R65L	ICL1	1.00682
R65M	ICL1	1.05333
R65F	ICL1	0.800636
R65Y	ICL1	0.745006
R65W	ICL1	0.77307
R65S	ICL1	0.795721
R65T	ICL1	1.05843
R65N	ICL1	0.786636
R65C	ICL1	0.926294
R65G	ICL1	0.813614
R65P	ICL1	0.743607
R65H	ICL1	0.761724
R65K	ICL1	1.01318
R65D	ICL1	0.620262
R65E	ICL1	0.917258
G66A	ICL1	0.938157
G66V	ICL1	1.00595
G66L	ICL1	0.869451
G66M	ICL1	1.14228
G66F	ICL1	0.921731
G66Y	ICL1	0.859184
G66W	ICL1	1.05637
G66S	ICL1	1.09789
G66T	ICL1	0.989048
G66N	ICL1	0.922749
G66Q	ICL1	1.14128
G66C	ICL1	1.02329
G66P	ICL1	1.03904
G66R	ICL1	1.11644
G66D	ICL1	0.952685
G66E	ICL1	0.81842
R67A	ICL1	0.986858
R67V	ICL1	0.775894
R67I	ICL1	0.715844
R67L	ICL1	0.782094
R67M	ICL1	0.533604
R67F	ICL1	0.768734
R67Y	ICL1	0.597647
R67W	ICL1	0.701766
R67S	ICL1	0.867839
R67T	ICL1	0.870833
R67N	ICL1	0.861321
R67Q	ICL1	0.92934
R67C	ICL1	0.797667
R67G	ICL1	0.981697
R67P	ICL1	0.929585
R67H	ICL1	0.869679
R67K	ICL1	0.826417
R67D	ICL1	0.748816
R67E	ICL1	0.859706
R68A	ICL1	1.06721
R68V	ICL1	0.808764
R68I	ICL1	0.741211
R68L	ICL1	0.678408
R68M	ICL1	0.784757
R68F	ICL1	0.688922
R68Y	ICL1	0.783932
R68W	ICL1	0.671784
R68S	ICL1	1.05312
R68T	ICL1	0.835111
R68N	ICL1	0.969414
R68Q	ICL1	0.950061
R68C	ICL1	0.711395
R68G	ICL1	0.868831
R68P	ICL1	0.707667
R68H	ICL1	0.814291
R68K	ICL1	1.13753
R68D	ICL1	0.857622
R68E	ICL1	0.874269
G69A	ICL1	0.815627
G69V	ICL1	0.456652
G69I	ICL1	0.719289
G69L	ICL1	0.442429
G69M	ICL1	0.68839
G69F	ICL1	0.782217
G69Y	ICL1	0.748022
G69W	ICL1	0.500338
G69S	ICL1	0.749587
G69T	ICL1	0.787763
G69N	ICL1	0.654433
G69Q	ICL1	0.907024
G69C	ICL1	0.772899
G69P	ICL1	0.691638
G69R	ICL1	0.942487
G69K	ICL1	0.85157
G69D	ICL1	0.642189
G69E	ICL1	0.781997
H70V	ICL1	1.11084
H70I	ICL1	0.913261
H70L	ICL1	0.944751
H70F	ICL1	0.845272
H70W	ICL1	0.486592
H70S	ICL1	0.915852
H70T	ICL1	1.1406
H70N	ICL1	0.960144
H70Q	ICL1	0.347168
H70C	ICL1	0.890618
H70G	ICL1	0.958827
H70P	ICL1	1.00159
H70R	ICL1	0.830907
H70K	ICL1	1.07542
H70D	ICL1	0.7782
H70E	ICL1	1.11253
W71A	ICL1	0.841445
W71V	ICL1	0.991673
W71I	ICL1	0.926695
W71L	ICL1	0.963095
W71M	ICL1	1.08966
W71F	ICL1	0.701737
W71Y	ICL1	0.964727
W71S	ICL1	1.02642
W71T	ICL1	0.952435
W71N	ICL1	1.0545
W71Q	ICL1	0.919229
W71C	ICL1	0.963244
W71G	ICL1	0.983619
W71P	ICL1	0.877102
W71R	ICL1	0.971287
W71H	ICL1	1.07323
W71D	ICL1	1.09128
W71E	ICL1	1.03033
A72V	ICL1	0.882427
A72L	ICL1	0.799116
A72F	ICL1	0.729684
A72S	ICL1	1.00089
A72T	ICL1	0.861002
A72N	ICL1	0.698988
A72G	ICL1	0.884091
A72R	ICL1	1.07865
A72K	ICL1	0.808335
A72D	ICL1	1.05264
A72E	ICL1	1.15845
P73A	ICL1	0.748143
P73V	ICL1	0.707494
P73L	ICL1	0.0462772
P73M	ICL1	0.498171
P73Y	ICL1	0.464029
P73W	ICL1	0.131608
P73S	ICL1	0.981057
P73T	ICL1	0.927113
P73C	ICL1	0.747914
P73G	ICL1	0.992909
P73R	ICL1	0.808016
P73K	ICL1	0.781644
P73E	ICL1	0.962426
I74A	ICL1	0.660125
I74V	ICL1	1.0341
I74L	ICL1	1.0957
I74M	ICL1	1.18617
I74F	ICL1	1.11749
I74S	ICL1	0.780746
I74T	ICL1	0.827601
I74N	ICL1	0.656473
I74C	ICL1	1.02234
I74G	ICL1	0.558175
I74R	ICL1	0.772251
I74H	ICL1	0.72619
I74K	ICL1	0.765711
H75A	ICL1	0.785604
H75V	ICL1	0.499777
H75I	ICL1	0.398873
H75L	ICL1	0.212693
H75M	ICL1	0.759361
H75F	ICL1	0.393781
H75Y	ICL1	0.788502
H75W	ICL1	0.537366
H75S	ICL1	0.927148
H75T	ICL1	0.898567
H75N	ICL1	0.951596
H75Q	ICL1	1.08705
H75C	ICL1	0.752056
H75G	ICL1	0.936744
H75P	ICL1	0.799023
H75R	ICL1	0.8957
H75K	ICL1	0.968382
H75D	ICL1	1.10007
H75E	ICL1	1.08724
V76A	ICL1	0.656426
V76L	ICL1	0.676038
V76M	ICL1	0.802328
V76Y	ICL1	0.51364
V76W	ICL1	0.313249
V76S	ICL1	0.556548
V76T	ICL1	1.0458
V76N	ICL1	0.869444
V76C	ICL1	0.887718
V76G	ICL1	0.73198
V76P	ICL1	0.807554
V76R	ICL1	0.621242
V76K	ICL1	0.732206
V76D	ICL1	0.648406
V76E	ICL1	0.757734
F77A	ICL1	0.534003
F77V	ICL1	0.344658
F77I	ICL1	0.718659
F77L	ICL1	0.559189
F77M	ICL1	0.774535
F77Y	ICL1	0.986581
F77W	ICL1	0.604292
F77S	ICL1	0.609125
F77T	ICL1	0.446566
F77N	ICL1	0.991519
F77Q	ICL1	0.659582
F77C	ICL1	0.816384
F77G	ICL1	0.230111
F77P	ICL1	0.017521
F77R	ICL1	0.358355
F77H	ICL1	0.686185
F77D	ICL1	0.312172
F77E	ICL1	0.324761
I78A	TM2	1.06544
I78V	TM2	1.10567
I78L	TM2	0.781069
I78M	TM2	0.963355
I78F	TM2	0.726067
I78Y	TM2	0.949607
I78W	TM2	0.703493
I78S	TM2	0.662821
I78T	TM2	0.699765
I78N	TM2	0.502908
I78Q	TM2	0.778983
I78C	TM2	0.882567
I78G	TM2	0.824419
I78P	TM2	0.124197
I78R	TM2	0.0801986
I78K	TM2	0.172577
I78D	TM2	0.149911
I78E	TM2	0.349809
G79A	TM2	1.10214
G79V	TM2	1.17631
G79I	TM2	0.919557
G79L	TM2	1.22216
G79M	TM2	1.09971
G79F	TM2	1.13758
G79Y	TM2	1.07298
G79W	TM2	1.16827
G79S	TM2	1.13637
G79T	TM2	1.1686
G79N	TM2	0.945299
G79Q	TM2	1.17899
G79C	TM2	0.923082
G79P	TM2	0.476012
G79R	TM2	1.02927
G79H	TM2	0.925339
G79K	TM2	1.10396
G79D	TM2	0.560121
G79E	TM2	1.16982
H80A	TM2	0.0952188
H80V	TM2	0.252139
H80I	TM2	0.109008
H80L	TM2	0.169433
H80F	TM2	0.562754
H80Y	TM2	0.105579
H80W	TM2	-0.0157018
H80S	TM2	0.336862
H80T	TM2	0.257299
H80N	TM2	0.798804
H80Q	TM2	0.201588
H80C	TM2	0.136689
H80G	TM2	0.0740737
H80P	TM2	0.139141
H80R	TM2	0.216201
H80K	TM2	0.0394242
H80E	TM2	-0.158857
L81A	TM2	0.36365
L81V	TM2	0.648072
L81I	TM2	0.929554
L81M	TM2	0.714447
L81F	TM2	0.212292
L81Y	TM2	0.125291
L81W	TM2	-0.0906606
L81S	TM2	0.886211
L81T	TM2	0.2463
L81N	TM2	0.432242
L81Q	TM2	0.370757
L81C	TM2	0.510086
L81G	TM2	0.788334
L81P	TM2	0.460585
L81R	TM2	0.724479
L81K	TM2	0.939585
L81D	TM2	0.239274
L81E	TM2	0.4328
C82A	TM2	0.758524
C82V	TM2	0.600676
C82M	TM2	0.410565
C82F	TM2	0.470262
C82Y	TM2	-0.00403492
C82W	TM2	0.0777915
C82S	TM2	0.685565
C82T	TM2	0.548312
C82Q	TM2	0.228788
C82G	TM2	0.236046
C82R	TM2	-0.0353059
C82K	TM2	0.160163
L83V	TM2	1.01765
L83F	TM2	0.86521
L83Y	TM2	0.947678
L83S	TM2	0.650552
L83T	TM2	0.794261
L83G	TM2	0.79998
L83P	TM2	-0.0416649
L83R	TM2	0.117344
L83D	TM2	0.0674075
A84V	TM2	0.761075
A84I	TM2	0.170914
A84L	TM2	0.543818
A84M	TM2	0.0771065
A84F	TM2	0.324641
A84Y	TM2	-0.0474088
A84W	TM2	0.0762829
A84S	TM2	0.752865
A84T	TM2	0.739714
A84G	TM2	0.233038
A84R	TM2	0.145908
A84H	TM2	0.112364
A84K	TM2	0.771752
A84E	TM2	0.163971
D85A	TM2	0.561838
D85V	TM2	0.0698132
D85L	TM2	0.0414781
D85Y	TM2	0.280956
D85W	TM2	-0.0355455
D85S	TM2	0.586801
D85N	TM2	1.12427
D85Q	TM2	0.343634
D85C	TM2	0.240199
D85G	TM2	1.05717
D85R	TM2	0.15555
D85H	TM2	0.898173
D85E	TM2	0.277453
L86A	TM2	0.39301
L86V	TM2	0.850018
L86I	TM2	0.948688
L86M	TM2	0.993442
L86F	TM2	0.872411
L86T	TM2	0.641683
L86C	TM2	0.718818
L86H	TM2	0.415538
L86K	TM2	0.37384
L86D	TM2	0.784368
L86E	TM2	0.414611
A87V	TM2	1.12999
A87I	TM2	1.00213
A87L	TM2	1.0445
A87M	TM2	1.10495
A87F	TM2	0.927958
A87Y	TM2	0.458479
A87W	TM2	1.04878
A87S	TM2	0.737068
A87T	TM2	0.919432
A87N	TM2	0.576797
A87Q	TM2	0.706655
A87C	TM2	1.11236
A87G	TM2	0.839832
A87P	TM2	0.0530022
A87R	TM2	0.278756
A87K	TM2	0.3522
A87D	TM2	0.840304
A87E	TM2	0.843468
V88A	TM2	0.454976
V88I	TM2	1.10459
V88L	TM2	0.781152
V88F	TM2	0.708372
V88W	TM2	0.609213
V88S	TM2	0.557196
V88T	TM2	0.780666
V88N	TM2	0.852997
V88Q	TM2	0.797925
V88G	TM2	0.669825
V88R	TM2	0.853972
V88H	TM2	0.942377
V88K	TM2	0.938512
V88D	TM2	0.0669619
V88E	TM2	0.0345974
A89V	TM2	0.509055
A89I	TM2	-0.110219
A89L	TM2	0.345599
A89M	TM2	0.280891
A89F	TM2	0.515523
A89Y	TM2	0.0656621
A89W	TM2	-0.091807
A89S	TM2	0.614635
A89T	TM2	0.644848
A89C	TM2	0.82243
A89G	TM2	1.14936
A89R	TM2	0.0497034
A89H	TM2	-0.102953
A89K	TM2	-0.0480618
L90A	TM2	0.893851
L90V	TM2	0.965192
L90I	TM2	0.93985
L90M	TM2	0.898683
L90F	TM2	1.02479
L90Y	TM2	0.730624
L90W	TM2	0.819854
L90S	TM2	0.820398
L90T	TM2	0.929062
L90N	TM2	0.683028
L90C	TM2	1.13372
L90G	TM2	0.655909
L90P	TM2	0.187377
L90R	TM2	0.221641
L90H	TM2	0.444478
L90K	TM2	0.31476
L90D	TM2	0.319603
L90E	TM2	0.296213
F91A	TM2	0.355791
F91V	TM2	0.129577
F91I	TM2	0.900362
F91L	TM2	0.275555
F91M	TM2	0.687826
F91Y	TM2	0.0644013
F91W	TM2	0.354968
F91S	TM2	0.259687
F91T	TM2	0.602921
F91N	TM2	0.371804
F91Q	TM2	0.0354347
F91C	TM2	0.219943
F91G	TM2	0.819845
F91P	TM2	0.668515
F91R	TM2	0.114505
F91H	TM2	0.442425
F91D	TM2	0.0511694
F91E	TM2	0.29634
Q92A	TM2	0.870214
Q92V	TM2	0.98173
Q92I	TM2	1.05945
Q92L	TM2	1.0338
Q92M	TM2	1.1627
Q92F	TM2	0.963984
Q92Y	TM2	1.08113
Q92W	TM2	1.20752
Q92S	TM2	0.859107
Q92T	TM2	0.922904
Q92N	TM2	0.788023
Q92C	TM2	0.765966
Q92G	TM2	0.936473
Q92P	TM2	0.0775453
Q92R	TM2	0.774029
Q92H	TM2	1.13841
Q92K	TM2	0.484389
Q92D	TM2	0.524181
Q92E	TM2	0.490983
V93A	TM2	0.186001
V93L	TM2	0.957241
V93M	TM2	0.829169
V93F	TM2	0.176428
V93W	TM2	0.196401
V93S	TM2	0.231462
V93T	TM2	0.649973
V93Q	TM2	0.201123
V93C	TM2	0.522303
V93G	TM2	0.222981
V93P	TM2	0.139412
V93R	TM2	0.134981
V93H	TM2	0.319884
V93K	TM2	0.173215
V93D	TM2	-0.0717361
L94A	TM2	0.91469
L94V	TM2	0.707934
L94I	TM2	0.588159
L94M	TM2	0.771394
L94F	TM2	0.550916
L94Y	TM2	0.268521
L94W	TM2	0.647997
L94S	TM2	0.796033
L94T	TM2	0.281279
L94N	TM2	-0.0145965
L94C	TM2	0.50223
L94G	TM2	0.855977
L94P	TM2	0.134562
L94R	TM2	0.170022
L94H	TM2	-0.0326323
L94K	TM2	0.0769899
L94D	TM2	0.264081
L94E	TM2	0.130876
P95A	TM2	0.520493
P95V	TM2	0.289474
P95I	TM2	0.0897748
P95L	TM2	-0.043796
P95M	TM2	-0.0197983
P95F	TM2	0.134366
P95Y	TM2	0.00262936
P95S	TM2	0.415657
P95N	TM2	0.157837
P95C	TM2	0.344055
P95G	TM2	0.277658
P95R	TM2	0.143026
P95H	TM2	0.333878
P95K	TM2	-0.0153171
P95E	TM2	0.131302
Q96A	TM2	1.05291
Q96V	TM2	1.15329
Q96I	TM2	1.14055
Q96L	TM2	1.15161
Q96M	TM2	0.985966
Q96F	TM2	0.926059
Q96Y	TM2	0.989808
Q96W	TM2	0.897182
Q96S	TM2	0.874848
Q96T	TM2	0.818119
Q96N	TM2	0.995557
Q96C	TM2	0.966284
Q96G	TM2	0.764559
Q96P	TM2	0.846373
Q96R	TM2	0.898091
Q96H	TM2	1.107
Q96K	TM2	0.797107
Q96D	TM2	0.850224
Q96E	TM2	1.15159
L97A	TM2	0.804905
L97V	TM2	0.912832
L97I	TM2	0.986941
L97M	TM2	0.952938
L97F	TM2	0.721971
L97Y	TM2	0.0342937
L97W	TM2	0.756108
L97S	TM2	0.137094
L97T	TM2	0.302855
L97N	TM2	0.0735514
L97Q	TM2	0.0982928
L97G	TM2	0.194259
L97P	TM2	0.445111
L97R	TM2	0.385515
L97H	TM2	0.0696364
L97K	TM2	0.113037
L97D	TM2	-0.0608396
L97E	TM2	0.161206
A98V	TM2	1.03414
A98L	TM2	1.05566
A98F	TM2	1.02639
A98Y	TM2	0.916504
A98W	TM2	0.858403
A98S	TM2	0.739032
A98G	TM2	0.549005
A98R	TM2	0.0633695
A98K	TM2	0.257293
A98E	TM2	0.0879865
W99A	ECL1	0.946821
W99V	ECL1	1.04896
W99I	ECL1	1.06876
W99L	ECL1	1.11215
W99M	ECL1	1.18449
W99F	ECL1	1.04284
W99Y	ECL1	1.0839
W99S	ECL1	1.05863
W99T	ECL1	1.11997
W99N	ECL1	1.16283
W99Q	ECL1	0.883721
W99C	ECL1	0.814932
W99G	ECL1	0.917281
W99P	ECL1	0.158498
W99R	ECL1	0.769956
W99H	ECL1	0.905568
W99K	ECL1	0.772787
W99D	ECL1	0.865455
W99E	ECL1	0.890728
K100A	ECL1	0.851476
K100V	ECL1	1.00762
K100I	ECL1	0.991333
K100L	ECL1	1.08962
K100M	ECL1	0.980536
K100Y	ECL1	0.581005
K100W	ECL1	0.659034
K100S	ECL1	1.03347
K100T	ECL1	0.96995
K100Q	ECL1	1.04157
K100G	ECL1	0.869662
K100R	ECL1	1.14696
K100E	ECL1	1.0565
A101V	ECL1	0.880329
A101I	ECL1	0.796905
A101L	ECL1	0.879793
A101M	ECL1	0.375553
A101F	ECL1	0.940214
A101Y	ECL1	0.569635
A101W	ECL1	0.812471
A101S	ECL1	0.957838
A101T	ECL1	0.934794
A101N	ECL1	0.736374
A101Q	ECL1	0.592965
A101C	ECL1	0.73367
A101G	ECL1	0.706599
A101P	ECL1	0.54939
A101R	ECL1	0.622345
A101H	ECL1	0.903742
A101D	ECL1	0.670413
T102A	ECL1	0.984298
T102V	ECL1	0.753655
T102I	ECL1	0.785313
T102L	ECL1	0.929679
T102M	ECL1	0.833751
T102F	ECL1	0.856522
T102W	ECL1	0.681233
T102S	ECL1	0.980661
T102N	ECL1	0.918888
T102C	ECL1	0.588063
T102G	ECL1	0.895181
T102P	ECL1	0.679902
T102R	ECL1	0.660613
T102H	ECL1	0.851933
T102K	ECL1	0.583488
T102D	ECL1	0.852019
T102E	ECL1	0.737451
D103A	ECL1	0.834317
D103V	ECL1	0.855826
D103I	ECL1	0.851129
D103L	ECL1	0.901365
D103M	ECL1	0.873723
D103F	ECL1	0.836315
D103Y	ECL1	0.805885
D103W	ECL1	0.793162
D103S	ECL1	0.947488
D103T	ECL1	0.94636
D103N	ECL1	1.0364
D103Q	ECL1	0.75115
D103C	ECL1	0.310947
D103G	ECL1	0.701868
D103P	ECL1	0.751939
D103R	ECL1	0.665856
D103E	ECL1	0.512957
R104V	ECL1	1.0019
R104I	ECL1	0.916806
R104L	ECL1	0.794354
R104M	ECL1	0.94112
R104F	ECL1	1.01084
R104Y	ECL1	0.933286
R104W	ECL1	0.814077
R104S	ECL1	1.09763
R104T	ECL1	1.03627
R104N	ECL1	1.00239
R104Q	ECL1	0.881525
R104G	ECL1	1.14219
R104P	ECL1	0.938625
R104H	ECL1	0.947183
R104D	ECL1	0.885906
R104E	ECL1	0.844366
F105A	ECL1	0.798514
F105V	ECL1	0.773833
F105I	ECL1	0.676376
F105L	ECL1	0.911838
F105M	ECL1	0.927609
F105Y	ECL1	0.729191
F105W	ECL1	1.01822
F105S	ECL1	0.733505
F105T	ECL1	0.737665
F105N	ECL1	0.661677
F105Q	ECL1	0.849359
F105G	ECL1	0.711426
F105P	ECL1	0.850921
F105R	ECL1	0.73901
F105H	ECL1	0.652859
F105K	ECL1	0.625644
F105E	ECL1	0.625342
R106A	ECL1	0.834609
R106V	ECL1	1.01363
R106I	ECL1	0.956712
R106L	ECL1	1.06826
R106M	ECL1	0.953036
R106F	ECL1	0.940776
R106W	ECL1	0.823152
R106S	ECL1	0.971396
R106T	ECL1	0.722583
R106N	ECL1	1.01041
R106Q	ECL1	1.10779
R106C	ECL1	0.945908
R106G	ECL1	0.871146
R106P	ECL1	1.09682
R106H	ECL1	1.06207
R106D	ECL1	0.92523
R106E	ECL1	0.941544
G107A	ECL1	0.860748
G107V	ECL1	0.629551
G107I	ECL1	0.703923
G107L	ECL1	0.766604
G107M	ECL1	1.02639
G107F	ECL1	0.918375
G107Y	ECL1	0.961628
G107W	ECL1	0.92564
G107S	ECL1	0.814339
G107T	ECL1	0.940732
G107N	ECL1	0.637788
G107Q	ECL1	0.75482
G107C	ECL1	0.858645
G107R	ECL1	0.469503
G107H	ECL1	0.816627
G107K	ECL1	0.842097
G107E	ECL1	0.743445
P108A	ECL1	0.77296
P108V	ECL1	0.80936
P108I	ECL1	0.631571
P108L	ECL1	0.807316
P108M	ECL1	0.793101
P108F	ECL1	0.682114
P108Y	ECL1	0.83889
P108W	ECL1	0.660667
P108S	ECL1	0.952646
P108T	ECL1	0.847022
P108N	ECL1	0.929988
P108Q	ECL1	0.799888
P108C	ECL1	0.693849
P108G	ECL1	0.922033
P108R	ECL1	0.476736
P108H	ECL1	0.809595
P108E	ECL1	0.828372
D109A	ECL1	0.800799
D109V	ECL1	0.838628
D109I	ECL1	0.704984
D109L	ECL1	0.821274
D109M	ECL1	0.816193
D109F	ECL1	0.732364
D109Y	ECL1	0.733331
D109W	ECL1	0.804463
D109S	ECL1	0.829071
D109T	ECL1	0.815219
D109Q	ECL1	0.638865
D109C	ECL1	0.474581
D109G	ECL1	0.595097
D109P	ECL1	0.906469
D109R	ECL1	0.45153
D109H	ECL1	0.694005
D109K	ECL1	0.241544
D109E	ECL1	0.902886
A110V	ECL1	1.00681
A110I	ECL1	0.608841
A110L	ECL1	1.04381
A110F	ECL1	1.04076
A110Y	ECL1	1.16997
A110W	ECL1	0.932409
A110S	ECL1	0.999362
A110T	ECL1	1.07279
A110G	ECL1	0.831572
A110P	ECL1	0.931229
A110R	ECL1	0.58016
A110H	ECL1	0.716523
A110K	ECL1	0.642825
L111A	ECL1	0.877665
L111V	ECL1	1.04009
L111I	ECL1	0.926106
L111M	ECL1	0.796056
L111F	ECL1	0.666361
L111Y	ECL1	0.784787
L111W	ECL1	0.709794
L111S	ECL1	0.433926
L111T	ECL1	0.593619
L111N	ECL1	0.191169
L111Q	ECL1	0.417629
L111C	ECL1	0.253913
L111G	ECL1	0.429919
L111P	ECL1	0.48874
L111R	ECL1	0.139191
L111K	ECL1	0.131482
L111E	ECL1	0.092319
C112A	ECL1	0.892786
C112V	ECL1	1.16138
C112I	ECL1	1.18058
C112L	ECL1	1.0644
C112M	ECL1	0.925855
C112F	ECL1	1.19778
C112Y	ECL1	1.01659
C112W	ECL1	1.05998
C112S	ECL1	0.800436
C112T	ECL1	0.996496
C112N	ECL1	0.91593
C112Q	ECL1	0.647565
C112G	ECL1	0.831613
C112P	ECL1	0.657733
C112R	ECL1	0.73601
C112H	ECL1	0.95167
C112K	ECL1	0.554712
C112D	ECL1	0.807886
C112E	ECL1	1.03732
R113A	ECL1	1.11879
R113V	ECL1	0.835449
R113L	ECL1	0.772138
R113S	ECL1	0.980543
R113T	ECL1	0.847376
R113N	ECL1	0.69693
R113C	ECL1	0.757923
R113G	ECL1	0.801514
R113P	ECL1	0.710891
R113K	ECL1	1.02213
R113D	ECL1	0.415117
R113E	ECL1	0.660605
A114V	TM3	0.802379
A114I	TM3	1.2505
A114L	TM3	1.05606
A114M	TM3	0.99121
A114F	TM3	0.967412
A114Y	TM3	0.698086
A114W	TM3	0.73416
A114S	TM3	0.800823
A114T	TM3	0.694366
A114Q	TM3	0.21782
A114C	TM3	1.08131
A114G	TM3	0.970723
A114P	TM3	0.518532
A114R	TM3	0.203818
A114H	TM3	0.352794
A114D	TM3	0.119126
V115A	TM3	0.749758
V115L	TM3	1.00143
V115M	TM3	0.881421
V115F	TM3	0.87151
V115W	TM3	0.842928
V115S	TM3	0.497912
V115T	TM3	0.847668
V115G	TM3	0.761459
V115P	TM3	0.0551272
V115R	TM3	0.266934
V115K	TM3	0.00495747
V115D	TM3	0.0901828
V115E	TM3	0.726159
K116V	TM3	0.762875
K116W	TM3	0.799204
K116N	TM3	1.11293
K116Q	TM3	1.14083
K116C	TM3	1.1103
K116G	TM3	0.999772
K116P	TM3	0.726149
K116R	TM3	0.926098
K116H	TM3	1.05267
Y117V	TM3	-0.0149144
Y117I	TM3	0.0920046
Y117L	TM3	0.257424
Y117F	TM3	1.05915
Y117W	TM3	0.684494
Y117S	TM3	0.0137186
Y117T	TM3	0.203513
Y117Q	TM3	0.0921393
Y117C	TM3	0.25169
Y117G	TM3	0.0461683
Y117P	TM3	-0.0280559
Y117R	TM3	0.113484
Y117E	TM3	0.112434
L118A	TM3	0.833709
L118V	TM3	0.683261
L118I	TM3	0.39966
L118M	TM3	0.906131
L118Y	TM3	0.210778
L118W	TM3	0.809855
L118S	TM3	0.576133
L118T	TM3	0.412583
L118N	TM3	-0.0489233
L118Q	TM3	-0.0160651
L118C	TM3	1.03884
L118G	TM3	1.0482
L118P	TM3	0.239928
L118R	TM3	0.0941718
L118H	TM3	0.0684553
L118D	TM3	-0.0617118
L118E	TM3	0.173846
Q119A	TM3	0.874555
Q119V	TM3	0.20131
Q119L	TM3	0.152962
Q119M	TM3	0.740393
Q119F	TM3	0.0149943
Q119Y	TM3	0.413395
Q119W	TM3	0.563676
Q119S	TM3	0.826749
Q119T	TM3	0.214799
Q119N	TM3	0.835485
Q119C	TM3	0.450814
Q119G	TM3	1.00437
Q119R	TM3	0.618828
Q119H	TM3	0.784637
Q119K	TM3	0.629302
Q119D	TM3	0.886811
Q119E	TM3	1.22043
M120A	TM3	0.972479
M120V	TM3	0.740439
M120L	TM3	0.991139
M120F	TM3	0.930349
M120Y	TM3	0.738894
M120W	TM3	0.165116
M120S	TM3	0.935795
M120T	TM3	0.901123
M120N	TM3	0.95373
M120Q	TM3	0.803857
M120C	TM3	0.965779
M120G	TM3	0.980913
M120P	TM3	0.629726
M120R	TM3	0.108456
M120H	TM3	1.08916
M120K	TM3	0.0990094
M120D	TM3	0.817312
M120E	TM3	1.05258
V121A	TM3	0.434664
V121L	TM3	0.414397
V121M	TM3	0.353788
V121F	TM3	0.192473
V121Y	TM3	0.0697914
V121W	TM3	-0.0427905
V121S	TM3	0.119145
V121T	TM3	0.854408
V121Q	TM3	-0.0118081
V121G	TM3	0.0622415
V121R	TM3	0.056099
V121H	TM3	0.166994
V121E	TM3	-0.102014
G122A	TM3	1.21413
G122V	TM3	0.537994
G122I	TM3	0.421065
G122L	TM3	0.295317
G122M	TM3	0.279997
G122F	TM3	0.102826
G122Y	TM3	0.151599
G122W	TM3	0.297491
G122S	TM3	1.09694
G122T	TM3	0.780863
G122N	TM3	-0.0760402
G122Q	TM3	0.142514
G122C	TM3	0.767877
G122P	TM3	0.6371
G122R	TM3	0.118366
G122H	TM3	-0.00326981
G122K	TM3	0.0868171
G122D	TM3	-0.0258887
M123V	TM3	0.87855
M123L	TM3	0.919336
M123F	TM3	0.408888
M123Y	TM3	0.677228
M123W	TM3	1.06561
M123T	TM3	0.907795
M123C	TM3	0.895157
M123G	TM3	0.413006
M123P	TM3	0.625706
M123R	TM3	0.760275
M123H	TM3	0.583631
M123K	TM3	0.404205
M123E	TM3	0.639701
Y124A	TM3	0.773404
Y124V	TM3	0.854232
Y124L	TM3	0.289083
Y124W	TM3	-0.00567614
Y124T	TM3	1.10129
Y124C	TM3	1.07066
Y124G	TM3	0.758237
Y124P	TM3	0.0796901
Y124R	TM3	0.0871488
Y124H	TM3	1.02307
A125V	TM3	0.422087
A125I	TM3	0.496785
A125L	TM3	0.646953
A125M	TM3	0.233691
A125F	TM3	0.273524
A125Y	TM3	0.043473
A125W	TM3	0.14212
A125S	TM3	0.899705
A125T	TM3	0.288173
A125Q	TM3	0.0927741
A125C	TM3	0.538089
A125G	TM3	0.741415
A125P	TM3	0.508439
A125R	TM3	0.116823
A125K	TM3	0.028929
A125D	TM3	0.274078
A125E	TM3	0.449912
S126V	TM3	1.07534
S126L	TM3	0.743229
S126M	TM3	1.05238
S126F	TM3	-0.020529
S126Y	TM3	0.318822
S126W	TM3	-0.035389
S126T	TM3	0.994895
S126N	TM3	0.933628
S126C	TM3	0.775945
[truncated: 4,213 more rows]

## Sheet: Fig. 1f
Position	21mer	dGpred
10	MLMASTTSAVPGHPSLPSLP	6.774
11	LMASTTSAVPGHPSLPSLPS	7.377
12	MASTTSAVPGHPSLPSLPSN	8.509
13	ASTTSAVPGHPSLPSLPSNS	8.976
14	STTSAVPGHPSLPSLPSNSS	9.49
15	TTSAVPGHPSLPSLPSNSSQ	10.036
16	TSAVPGHPSLPSLPSNSSQE	10.799
17	SAVPGHPSLPSLPSNSSQER	10.977
18	AVPGHPSLPSLPSNSSQERP	11.385
19	VPGHPSLPSLPSNSSQERPL	11.155
20	PGHPSLPSLPSNSSQERPLD	11.574
21	GHPSLPSLPSNSSQERPLDT	11.314
22	HPSLPSLPSNSSQERPLDTR	11.326
23	PSLPSLPSNSSQERPLDTRD	11.397
24	SLPSLPSNSSQERPLDTRDP	11.733
25	LPSLPSNSSQERPLDTRDPL	11.77
26	PSLPSNSSQERPLDTRDPLL	12.47
27	SLPSNSSQERPLDTRDPLLA	12.441
28	LPSNSSQERPLDTRDPLLAR	12.301
29	PSNSSQERPLDTRDPLLARA	12.636
30	SNSSQERPLDTRDPLLARAE	12.679
31	NSSQERPLDTRDPLLARAEL	11.702
32	SSQERPLDTRDPLLARAELA	10.609
33	SQERPLDTRDPLLARAELAL	9.389
34	QERPLDTRDPLLARAELALL	8.104
35	ERPLDTRDPLLARAELALLS	7.541
36	RPLDTRDPLLARAELALLSI	6.247
37	PLDTRDPLLARAELALLSIV	5.694
38	LDTRDPLLARAELALLSIVF	4.394
39	DTRDPLLARAELALLSIVFV	3.959
40	TRDPLLARAELALLSIVFVA	2.754
41	RDPLLARAELALLSIVFVAV	2.024
42	DPLLARAELALLSIVFVAVA	1.368
43	PLLARAELALLSIVFVAVAL	0.111
44	LLARAELALLSIVFVAVALS	-0.487
45	LARAELALLSIVFVAVALSN	0.293
46	ARAELALLSIVFVAVALSNG	0.817
47	RAELALLSIVFVAVALSNGL	0.485
48	AELALLSIVFVAVALSNGLV	0.481
49	ELALLSIVFVAVALSNGLVL	0.116
50	LALLSIVFVAVALSNGLVLA	-0.419
51	ALLSIVFVAVALSNGLVLAA	0.261
52	LLSIVFVAVALSNGLVLAAL	0.04
53	LSIVFVAVALSNGLVLAALA	0.475
54	SIVFVAVALSNGLVLAALAR	0.975
55	IVFVAVALSNGLVLAALARR	0.651
56	VFVAVALSNGLVLAALARRG	1.133
57	FVAVALSNGLVLAALARRGR	1.23
58	VAVALSNGLVLAALARRGRR	1.765
59	AVALSNGLVLAALARRGRRG	2.56
60	VALSNGLVLAALARRGRRGH	3.808
61	ALSNGLVLAALARRGRRGHW	4.449
62	LSNGLVLAALARRGRRGHWA	5.304
63	SNGLVLAALARRGRRGHWAP	6.966
64	NGLVLAALARRGRRGHWAPI	7.296
65	GLVLAALARRGRRGHWAPIH	8.287
66	LVLAALARRGRRGHWAPIHV	8.359
67	VLAALARRGRRGHWAPIHVF	8.516
68	LAALARRGRRGHWAPIHVFI	7.857
69	AALARRGRRGHWAPIHVFIG	7.62
70	ALARRGRRGHWAPIHVFIGH	7.169
71	LARRGRRGHWAPIHVFIGHL	6.064
72	ARRGRRGHWAPIHVFIGHLC	5.755
73	RRGRRGHWAPIHVFIGHLCL	4.689
74	RGRRGHWAPIHVFIGHLCLA	4.159
75	GRRGHWAPIHVFIGHLCLAD	4.027
76	RRGHWAPIHVFIGHLCLADL	3.106
77	RGHWAPIHVFIGHLCLADLA	3.01
78	GHWAPIHVFIGHLCLADLAV	2.995
79	HWAPIHVFIGHLCLADLAVA	2.687
80	WAPIHVFIGHLCLADLAVAL	1.83
81	APIHVFIGHLCLADLAVALF	1.759
82	PIHVFIGHLCLADLAVALFQ	2.515
83	IHVFIGHLCLADLAVALFQV	2.318
84	HVFIGHLCLADLAVALFQVL	2.31
85	VFIGHLCLADLAVALFQVLP	2.325
86	FIGHLCLADLAVALFQVLPQ	3.053
87	IGHLCLADLAVALFQVLPQL	3.198
88	GHLCLADLAVALFQVLPQLA	3.386
89	HLCLADLAVALFQVLPQLAW	2.866
90	LCLADLAVALFQVLPQLAWK	2.582
91	CLADLAVALFQVLPQLAWKA	3.087
92	LADLAVALFQVLPQLAWKAT	3.275
93	ADLAVALFQVLPQLAWKATD	4.365
94	DLAVALFQVLPQLAWKATDR	4.909
95	LAVALFQVLPQLAWKATDRF	4.902
96	AVALFQVLPQLAWKATDRFR	5.93
97	VALFQVLPQLAWKATDRFRG	6.922
98	ALFQVLPQLAWKATDRFRGP	7.871
99	LFQVLPQLAWKATDRFRGPD	8.773
100	FQVLPQLAWKATDRFRGPDA	9.658
101	QVLPQLAWKATDRFRGPDAL	9.929
102	VLPQLAWKATDRFRGPDALC	9.604
103	LPQLAWKATDRFRGPDALCR	9.683
104	PQLAWKATDRFRGPDALCRA	9.73
105	QLAWKATDRFRGPDALCRAV	8.825
106	LAWKATDRFRGPDALCRAVK	8.043
107	AWKATDRFRGPDALCRAVKY	7.863
108	WKATDRFRGPDALCRAVKYL	7.216
109	KATDRFRGPDALCRAVKYLQ	7.64
110	ATDRFRGPDALCRAVKYLQM	7.39
111	TDRFRGPDALCRAVKYLQMV	7.443
112	DRFRGPDALCRAVKYLQMVG	7.71
113	RFRGPDALCRAVKYLQMVGM	7.355
114	FRGPDALCRAVKYLQMVGMY	7.021
115	RGPDALCRAVKYLQMVGMYA	6.851
116	GPDALCRAVKYLQMVGMYAS	6.655
117	PDALCRAVKYLQMVGMYASS	6.389
118	DALCRAVKYLQMVGMYASSY	5.443
119	ALCRAVKYLQMVGMYASSYM	4.633
120	LCRAVKYLQMVGMYASSYMI	4.219
121	CRAVKYLQMVGMYASSYMIL	3.866
122	RAVKYLQMVGMYASSYMILA	3.592
123	AVKYLQMVGMYASSYMILAM	3.33
124	VKYLQMVGMYASSYMILAMT	3.153
125	KYLQMVGMYASSYMILAMTL	2.698
126	YLQMVGMYASSYMILAMTLD	2.68
127	LQMVGMYASSYMILAMTLDR	2.716
128	QMVGMYASSYMILAMTLDRH	3.537
129	MVGMYASSYMILAMTLDRHR	3.061
130	VGMYASSYMILAMTLDRHRA	3.313
131	GMYASSYMILAMTLDRHRAI	3.559
132	MYASSYMILAMTLDRHRAIC	3.618
133	YASSYMILAMTLDRHRAICR	4.216
134	ASSYMILAMTLDRHRAICRP	5.468
135	SSYMILAMTLDRHRAICRPM	6.118
136	SYMILAMTLDRHRAICRPML	6.017
137	YMILAMTLDRHRAICRPMLA	6.254
138	MILAMTLDRHRAICRPMLAY	6.442
139	ILAMTLDRHRAICRPMLAYR	6.324
140	LAMTLDRHRAICRPMLAYRH	6.854
141	AMTLDRHRAICRPMLAYRHG	7.211
142	MTLDRHRAICRPMLAYRHGS	7.171
143	TLDRHRAICRPMLAYRHGSG	7.2
144	LDRHRAICRPMLAYRHGSGA	6.935
145	DRHRAICRPMLAYRHGSGAH	7.62
146	RHRAICRPMLAYRHGSGAHW	6.938
147	HRAICRPMLAYRHGSGAHWN	7.383
148	RAICRPMLAYRHGSGAHWNR	6.962
149	AICRPMLAYRHGSGAHWNRP	7.537
150	ICRPMLAYRHGSGAHWNRPV	7.635
151	CRPMLAYRHGSGAHWNRPVL	7.491
152	RPMLAYRHGSGAHWNRPVLV	7.414
153	PMLAYRHGSGAHWNRPVLVA	7.333
154	MLAYRHGSGAHWNRPVLVAW	6.615
155	LAYRHGSGAHWNRPVLVAWA	6.674
156	AYRHGSGAHWNRPVLVAWAF	6.692
157	YRHGSGAHWNRPVLVAWAFS	6.923
158	RHGSGAHWNRPVLVAWAFSL	6.455
159	HGSGAHWNRPVLVAWAFSLL	5.482
160	GSGAHWNRPVLVAWAFSLLL	3.951
161	SGAHWNRPVLVAWAFSLLLS	3.328
162	GAHWNRPVLVAWAFSLLLSL	2.263
163	AHWNRPVLVAWAFSLLLSLP	2.088
164	HWNRPVLVAWAFSLLLSLPQ	2.677
165	WNRPVLVAWAFSLLLSLPQL	1.903
166	NRPVLVAWAFSLLLSLPQLF	1.976
167	RPVLVAWAFSLLLSLPQLFI	1.261
168	PVLVAWAFSLLLSLPQLFIF	0.853
169	VLVAWAFSLLLSLPQLFIFA	0.255
170	LVAWAFSLLLSLPQLFIFAQ	0.744
171	VAWAFSLLLSLPQLFIFAQR	1.14
172	AWAFSLLLSLPQLFIFAQRN	1.91
173	WAFSLLLSLPQLFIFAQRNV	2.199
174	AFSLLLSLPQLFIFAQRNVE	3.428
175	FSLLLSLPQLFIFAQRNVEG	4.188
176	SLLLSLPQLFIFAQRNVEGG	5.18
177	LLLSLPQLFIFAQRNVEGGS	5.604
178	LLSLPQLFIFAQRNVEGGSG	6.798
179	LSLPQLFIFAQRNVEGGSGV	7.523
180	SLPQLFIFAQRNVEGGSGVT	8.165
181	LPQLFIFAQRNVEGGSGVTD	8.313
182	PQLFIFAQRNVEGGSGVTDC	8.504
183	QLFIFAQRNVEGGSGVTDCW	7.625
184	LFIFAQRNVEGGSGVTDCWA	6.902
185	FIFAQRNVEGGSGVTDCWAC	7.008
186	IFAQRNVEGGSGVTDCWACF	6.971
187	FAQRNVEGGSGVTDCWACFA	7.005
188	AQRNVEGGSGVTDCWACFAE	7.969
189	QRNVEGGSGVTDCWACFAEP	8.429
190	RNVEGGSGVTDCWACFAEPW	7.689
191	NVEGGSGVTDCWACFAEPWG	7.944
192	VEGGSGVTDCWACFAEPWGR	7.426
193	EGGSGVTDCWACFAEPWGRR	7.32
194	GGSGVTDCWACFAEPWGRRT	6.511
195	GSGVTDCWACFAEPWGRRTY	6.169
196	SGVTDCWACFAEPWGRRTYV	5.935
197	GVTDCWACFAEPWGRRTYVT	5.757
198	VTDCWACFAEPWGRRTYVTW	5.624
199	TDCWACFAEPWGRRTYVTWI	6.012
200	DCWACFAEPWGRRTYVTWIA	6.531
201	CWACFAEPWGRRTYVTWIAL	6.272
202	WACFAEPWGRRTYVTWIALM	6.462
203	ACFAEPWGRRTYVTWIALMV	6.306
204	CFAEPWGRRTYVTWIALMVF	5.332
205	FAEPWGRRTYVTWIALMVFV	4.381
206	AEPWGRRTYVTWIALMVFVA	3.615
207	EPWGRRTYVTWIALMVFVAP	3.201
208	PWGRRTYVTWIALMVFVAPT	1.842
209	WGRRTYVTWIALMVFVAPTL	0.589
210	GRRTYVTWIALMVFVAPTLG	0.731
211	RRTYVTWIALMVFVAPTLGI	0.025
212	RTYVTWIALMVFVAPTLGIA	-0.222
213	TYVTWIALMVFVAPTLGIAA	-0.284
214	YVTWIALMVFVAPTLGIAAC	-0.179
215	VTWIALMVFVAPTLGIAACQ	0.649
216	TWIALMVFVAPTLGIAACQV	0.98
217	WIALMVFVAPTLGIAACQVL	0.924
218	IALMVFVAPTLGIAACQVLI	1.141
219	ALMVFVAPTLGIAACQVLIF	1.01
220	LMVFVAPTLGIAACQVLIFR	0.932
221	MVFVAPTLGIAACQVLIFRE	1.924
222	VFVAPTLGIAACQVLIFREI	1.766
223	FVAPTLGIAACQVLIFREIH	2.179
224	VAPTLGIAACQVLIFREIHA	2.534
225	APTLGIAACQVLIFREIHAS	3.128
226	PTLGIAACQVLIFREIHASL	3.134
227	TLGIAACQVLIFREIHASLV	3.139
228	LGIAACQVLIFREIHASLVP	4.168
229	GIAACQVLIFREIHASLVPG	5.227
230	IAACQVLIFREIHASLVPGP	5.496
231	AACQVLIFREIHASLVPGPS	6.085
232	ACQVLIFREIHASLVPGPSE	6.707
233	CQVLIFREIHASLVPGPSER	6.642
234	QVLIFREIHASLVPGPSERP	7.011
235	VLIFREIHASLVPGPSERPG	7.103
236	LIFREIHASLVPGPSERPGG	7.602
237	IFREIHASLVPGPSERPGGR	8.314
238	FREIHASLVPGPSERPGGRR	8.736
239	REIHASLVPGPSERPGGRRR	9.29
240	EIHASLVPGPSERPGGRRRG	9.988
241	IHASLVPGPSERPGGRRRGR	9.768
242	HASLVPGPSERPGGRRRGRR	10.487
243	ASLVPGPSERPGGRRRGRRT	10.559
244	SLVPGPSERPGGRRRGRRTG	11.483
245	LVPGPSERPGGRRRGRRTGS	12.191
246	VPGPSERPGGRRRGRRTGSP	13.671
247	PGPSERPGGRRRGRRTGSPG	14.52
248	GPSERPGGRRRGRRTGSPGE	15.161
249	PSERPGGRRRGRRTGSPGEG	15.38
250	SERPGGRRRGRRTGSPGEGA	14.619
251	ERPGGRRRGRRTGSPGEGAH	13.972
252	RPGGRRRGRRTGSPGEGAHV	12.535
253	PGGRRRGRRTGSPGEGAHVS	11.865
254	GGRRRGRRTGSPGEGAHVSA	10.32
255	GRRRGRRTGSPGEGAHVSAA	9.142
256	RRRGRRTGSPGEGAHVSAAV	8.22
257	RRGRRTGSPGEGAHVSAAVA	7.712
258	RGRRTGSPGEGAHVSAAVAK	7.684
259	GRRTGSPGEGAHVSAAVAKT	7.543
260	RRTGSPGEGAHVSAAVAKTV	7.069
261	RTGSPGEGAHVSAAVAKTVR	7.053
262	TGSPGEGAHVSAAVAKTVRM	7.082
263	GSPGEGAHVSAAVAKTVRMT	7.162
264	SPGEGAHVSAAVAKTVRMTL	6.617
265	PGEGAHVSAAVAKTVRMTLV	6.485
266	GEGAHVSAAVAKTVRMTLVI	6.2
267	EGAHVSAAVAKTVRMTLVIV	5.953
268	GAHVSAAVAKTVRMTLVIVV	5.385
269	AHVSAAVAKTVRMTLVIVVV	5.131
270	HVSAAVAKTVRMTLVIVVVY	4.769
271	VSAAVAKTVRMTLVIVVVYV	3.547
272	SAAVAKTVRMTLVIVVVYVL	2.429
273	AAVAKTVRMTLVIVVVYVLC	1.337
274	AVAKTVRMTLVIVVVYVLCW	0.373
275	VAKTVRMTLVIVVVYVLCWA	-0.374
276	AKTVRMTLVIVVVYVLCWAP	-0.345
277	KTVRMTLVIVVVYVLCWAPF	-0.895
278	TVRMTLVIVVVYVLCWAPFF	-1.361
279	VRMTLVIVVVYVLCWAPFFL	-1.433
280	RMTLVIVVVYVLCWAPFFLV	-1.094
281	MTLVIVVVYVLCWAPFFLVQ	-0.163
282	TLVIVVVYVLCWAPFFLVQL	-0.066
283	LVIVVVYVLCWAPFFLVQLW	-0.078
284	VIVVVYVLCWAPFFLVQLWA	0.227
285	IVVVYVLCWAPFFLVQLWAA	0.162
286	VVVYVLCWAPFFLVQLWAAW	-0.02
287	VVYVLCWAPFFLVQLWAAWD	0.295
288	VYVLCWAPFFLVQLWAAWDP	0.994
289	YVLCWAPFFLVQLWAAWDPE	1.925
290	VLCWAPFFLVQLWAAWDPEA	2.553
291	LCWAPFFLVQLWAAWDPEAP	3.746
292	CWAPFFLVQLWAAWDPEAPL	4.434
293	WAPFFLVQLWAAWDPEAPLE	5.578
294	APFFLVQLWAAWDPEAPLEG	6.614
295	PFFLVQLWAAWDPEAPLEGA	6.892
296	FFLVQLWAAWDPEAPLEGAP	6.888
297	FLVQLWAAWDPEAPLEGAPF	7.037
298	LVQLWAAWDPEAPLEGAPFV	7.149
299	VQLWAAWDPEAPLEGAPFVL	6.727
300	QLWAAWDPEAPLEGAPFVLL	6.106
301	LWAAWDPEAPLEGAPFVLLM	5.207
302	WAAWDPEAPLEGAPFVLLML	4.784
303	AAWDPEAPLEGAPFVLLMLL	4.319
304	AWDPEAPLEGAPFVLLMLLA	3.923
305	WDPEAPLEGAPFVLLMLLAS	3.889
306	DPEAPLEGAPFVLLMLLASL	3.408
307	PEAPLEGAPFVLLMLLASLN	3.28
308	EAPLEGAPFVLLMLLASLNS	3.11
309	APLEGAPFVLLMLLASLNSC	2.293
310	PLEGAPFVLLMLLASLNSCT	2.267
311	LEGAPFVLLMLLASLNSCTN	2.703
312	EGAPFVLLMLLASLNSCTNP	3.667
313	GAPFVLLMLLASLNSCTNPW	2.993
314	APFVLLMLLASLNSCTNPWI	2.795
315	PFVLLMLLASLNSCTNPWIY	2.858
316	FVLLMLLASLNSCTNPWIYA	2.599
317	VLLMLLASLNSCTNPWIYAS	3.465
318	LLMLLASLNSCTNPWIYASF	3.552
319	LMLLASLNSCTNPWIYASFS	4.652
320	MLLASLNSCTNPWIYASFSS	5.705
321	LLASLNSCTNPWIYASFSSS	6.269
322	LASLNSCTNPWIYASFSSSV	6.673
323	ASLNSCTNPWIYASFSSSVS	7.314
324	SLNSCTNPWIYASFSSSVSS	7.437
325	LNSCTNPWIYASFSSSVSSE	7.478
326	NSCTNPWIYASFSSSVSSEL	7.068
327	SCTNPWIYASFSSSVSSELR	6.248
328	CTNPWIYASFSSSVSSELRS	5.972
329	TNPWIYASFSSSVSSELRSL	5.566
330	NPWIYASFSSSVSSELRSLL	5.19
331	PWIYASFSSSVSSELRSLLC	4.878
332	WIYASFSSSVSSELRSLLCC	4.859
333	IYASFSSSVSSELRSLLCCA	5.508
334	YASFSSSVSSELRSLLCCAR	5.951
335	ASFSSSVSSELRSLLCCARG	6.602
336	SFSSSVSSELRSLLCCARGR	6.634
337	FSSSVSSELRSLLCCARGRT	6.135
338	SSSVSSELRSLLCCARGRTP	6.747
339	SSVSSELRSLLCCARGRTPP	6.882
340	SVSSELRSLLCCARGRTPPS	6.809
341	VSSELRSLLCCARGRTPPSL	6.325
342	SSELRSLLCCARGRTPPSLG	7.067
343	SELRSLLCCARGRTPPSLGP	7.658
344	ELRSLLCCARGRTPPSLGPQ	8.046
345	LRSLLCCARGRTPPSLGPQD	8.038
346	RSLLCCARGRTPPSLGPQDE	9.397
347	SLLCCARGRTPPSLGPQDES	9.886
348	LLCCARGRTPPSLGPQDESC	9.47
349	LCCARGRTPPSLGPQDESCT	9.819
350	CCARGRTPPSLGPQDESCTT	10.03
351	CARGRTPPSLGPQDESCTTA	9.986
352	ARGRTPPSLGPQDESCTTAS	10.257
353	RGRTPPSLGPQDESCTTASS	10.711
354	GRTPPSLGPQDESCTTASSS	11.096
355	RTPPSLGPQDESCTTASSSL	10.433
356	TPPSLGPQDESCTTASSSLA	10.321
357	PPSLGPQDESCTTASSSLAK	10.461
358	PSLGPQDESCTTASSSLAKD	10.273
359	SLGPQDESCTTASSSLAKDT	9.711
360	LGPQDESCTTASSSLAKDTS	9.784
361	GPQDESCTTASSSLAKDTSS	10.476

## Sheet: Fig. 1g
pos	median_score	category
2	1.05538	non-TM
4	0.943745	non-TM
5	0.764534	non-TM
6	0.671732	non-TM
7	0.928245	non-TM
8	1.00175	non-TM
9	1.01252	non-TM
10	1.01476	non-TM
11	1.00573	non-TM
12	0.999095	non-TM
13	1.01051	non-TM
15	0.939315	non-TM
16	1.07606	non-TM
17	0.846414	non-TM
18	0.961793	non-TM
19	1.00302	non-TM
20	0.975771	non-TM
21	0.971966	non-TM
22	0.742767	non-TM
23	0.990001	non-TM
24	0.727051	non-TM
25	0.991928	non-TM
26	0.905188	non-TM
28	0.980832	non-TM
31	0.96695	non-TM
32	0.97589	non-TM
33	0.991291	non-TM
34	0.942672	non-TM
35	0.947252	non-TM
36	0.949806	non-TM
37	0.953648	non-TM
38	0.912003	non-TM
39	0.844294	TM
40	0.72821	TM
41	0.817353	TM
42	0.947035	TM
43	0.575504	TM
44	0.827592	TM
45	0.796817	TM
46	0.514415	TM
47	0.824257	TM
48	0.382992	TM
49	0.787623	TM
50	0.753629	TM
51	0.931194	TM
52	0.805456	TM
53	0.812021	TM
54	0.265842	TM
55	0.138618	TM
56	0.658997	TM
57	0.687262	TM
58	0.71065	TM
59	0.265238	TM
60	0.912822	TM
61	0.782094	TM
62	0.686444	TM
63	0.997725	TM
64	0.822873	non-TM
65	0.865436	non-TM
66	0.997501	non-TM
67	0.826417	non-TM
68	0.814291	non-TM
69	0.748804	non-TM
70	0.930301	non-TM
71	0.968007	non-TM
72	0.882427	non-TM
73	0.748143	non-TM
74	0.780746	non-TM
75	0.799023	non-TM
76	0.73198	non-TM
77	0.581741	non-TM
78	0.71478	TM
79	1.10214	TM
80	0.139141	TM
81	0.446692	TM
82	0.323306	TM
84	0.201976	TM
85	0.280956	TM
86	0.718818	TM
87	0.841886	TM
88	0.780666	TM
89	0.313245	TM
90	0.775239	TM
91	0.325654	TM
92	0.922904	TM
93	0.201123	TM
94	0.391754	TM
95	0.143026	TM
96	0.966284	TM
97	0.248557	TM
99	0.946821	non-TM
100	0.991333	non-TM
101	0.736374	non-TM
102	0.833751	non-TM
103	0.834317	non-TM
104	0.939873	non-TM
105	0.737665	non-TM
106	0.953036	non-TM
107	0.816627	non-TM
108	0.807316	non-TM
109	0.767065	non-TM
110	0.932409	non-TM
111	0.48874	non-TM
112	0.925855	non-TM
113	0.786826	non-TM
114	0.767492	TM
115	0.749758	TM
117	0.112434	TM
118	0.39966	TM
119	0.629302	TM
120	0.915736	TM
121	0.119145	TM
122	0.287657	TM
123	0.677228	TM
125	0.288173	TM
126	0.848588	TM
127	0.278243	TM
128	0.174658	TM
129	0.162383	TM
130	0.58727	TM
131	0.324195	TM
132	0.392219	TM
133	0.19345	TM
134	0.52145	TM
135	0.644912	TM
136	0.336092	non-TM
137	0.527364	non-TM
138	0.836472	non-TM
139	0.719304	non-TM
140	0.873436	non-TM
141	0.335027	non-TM
142	0.86216	non-TM
143	0.739442	non-TM
144	0.736048	non-TM
145	1.02477	non-TM
146	1.01401	non-TM
147	0.98581	non-TM
148	1.06437	non-TM
149	0.826765	non-TM
150	0.940738	non-TM
151	0.985867	non-TM
152	1.00755	non-TM
153	0.999573	non-TM
154	0.946738	non-TM
155	1.03939	non-TM
156	0.750059	non-TM
157	0.519335	non-TM
158	0.853867	non-TM
159	0.899507	non-TM
160	0.651811	TM
161	0.833458	TM
162	0.880619	TM
163	0.391854	TM
164	0.1364	TM
165	0.750324	TM
166	0.964343	TM
167	0.214886	TM
168	0.855163	TM
169	0.668013	TM
170	0.723372	TM
171	0.169065	TM
172	0.633185	TM
173	0.160147	TM
174	0.624244	TM
175	0.732068	TM
176	0.793882	TM
177	0.87311	TM
178	0.947126	TM
179	0.888566	TM
180	0.908196	TM
181	0.953571	non-TM
182	0.914674	non-TM
183	0.94097	non-TM
184	0.920091	non-TM
185	0.97571	non-TM
186	1.02617	non-TM
187	1.01501	non-TM
188	0.967206	non-TM
189	0.999956	non-TM
190	0.973957	non-TM
191	0.826185	non-TM
192	0.620224	non-TM
193	0.994359	non-TM
194	0.906457	non-TM
195	1.0424	non-TM
196	0.860553	non-TM
197	0.947858	non-TM
198	0.861849	non-TM
199	0.873286	non-TM
200	0.760532	non-TM
201	0.89237	TM
202	0.917004	TM
203	0.855685	TM
204	1.00494	TM
205	0.42495	TM
206	0.794126	TM
207	0.450587	TM
208	0.699007	TM
209	0.948194	TM
210	0.740823	TM
211	0.726292	TM
212	0.765206	TM
213	0.444171	TM
214	0.216989	TM
215	0.362844	TM
216	0.748914	TM
217	0.173277	TM
218	0.608549	TM
219	0.462485	TM
220	0.922975	TM
221	0.872038	non-TM
222	0.770595	non-TM
223	0.892965	non-TM
224	0.628498	non-TM
225	0.878752	non-TM
226	0.697606	non-TM
227	0.901458	non-TM
228	0.367787	non-TM
229	0.739792	non-TM
230	0.727529	non-TM
231	0.942966	non-TM
232	0.754431	non-TM
233	0.824032	non-TM
234	0.97847	non-TM
235	0.891397	non-TM
236	1.01709	non-TM
237	0.980312	non-TM
238	1.00042	non-TM
239	0.915501	non-TM
240	1.02414	non-TM
241	1.00687	non-TM
242	0.979766	non-TM
243	0.984506	non-TM
244	1.00457	non-TM
245	0.961702	non-TM
246	1.01169	non-TM
247	0.960536	non-TM
248	0.952633	non-TM
249	0.976839	non-TM
250	0.96791	non-TM
251	0.879623	non-TM
252	0.932075	non-TM
253	1.01791	non-TM
254	0.937026	non-TM
255	1.02907	non-TM
256	1.02601	non-TM
257	0.929473	non-TM
258	0.952619	non-TM
259	0.934529	non-TM
260	0.990177	non-TM
261	0.893557	non-TM
262	0.917008	non-TM
263	0.882081	non-TM
264	0.936509	non-TM
265	0.928944	non-TM
266	0.952629	non-TM
267	0.989507	non-TM
268	0.691381	non-TM
269	0.622138	non-TM
270	0.721383	non-TM
271	0.620491	non-TM
272	0.195479	TM
273	0.703434	TM
274	0.763757	TM
275	0.754871	TM
276	0.424542	TM
277	1.01823	TM
278	0.721258	TM
279	0.851403	TM
280	0.206171	TM
281	0.750837	TM
282	0.477183	TM
283	0.3211	TM
284	0.548353	TM
285	0.487009	TM
286	0.0978968	TM
287	0.798366	TM
288	0.640824	TM
289	0.863944	TM
290	0.883641	TM
291	0.792101	TM
292	0.329235	TM
293	0.706454	TM
294	0.943427	non-TM
295	0.44378	non-TM
296	0.326161	non-TM
297	0.975824	non-TM
298	0.89632	non-TM
299	0.941234	non-TM
300	0.956737	non-TM
301	0.966082	non-TM
302	0.98866	non-TM
303	0.817006	non-TM
304	0.785116	non-TM
305	0.972367	non-TM
306	0.886286	non-TM
307	1.04008	non-TM
308	0.986399	non-TM
309	0.958835	TM
310	0.894188	TM
311	0.970369	TM
312	0.880263	TM
313	0.727029	TM
314	0.699298	TM
315	0.850012	TM
316	0.711009	TM
317	0.820833	TM
318	0.26563	TM
319	0.759877	TM
320	0.931519	TM
321	0.648359	TM
322	0.103203	TM
323	0.342323	TM
324	0.10876	TM
325	0.687268	TM
326	0.855805	TM
327	0.978409	TM
328	0.492259	TM
329	0.78347	non-TM
330	0.897287	non-TM
331	0.951329	non-TM
332	0.778392	non-TM
333	1.02807	non-TM
334	0.931442	non-TM
335	0.709915	non-TM
336	0.407061	non-TM
337	0.807976	non-TM
338	0.991766	non-TM
339	0.74193	non-TM
340	0.860639	non-TM
341	0.988955	non-TM
342	0.954563	non-TM
343	1.00573	non-TM
344	0.965956	non-TM
345	1.00932	non-TM
346	0.92058	non-TM
347	0.990132	non-TM
348	0.967521	non-TM
349	0.954113	non-TM
350	0.947281	non-TM
351	0.975646	non-TM
352	0.994633	non-TM
353	1.02333	non-TM
354	0.971609	non-TM
355	1.01925	non-TM
356	0.960222	non-TM
357	1.00256	non-TM
358	1.03038	non-TM
359	0.958282	non-TM
360	1.01783	non-TM
361	0.973501	non-TM
363	1.02901	non-TM
364	1.06081	non-TM
366	0.919416	non-TM
367	0.742447	non-TM

## Sheet: Fig. 1h
pos	hydro_corr	category
1	0	non-TM
2	-0.320447	non-TM
3	0	non-TM
4	-0.0384615	non-TM
5	-0.14005	non-TM
6	-0.0208461	non-TM
7	0.00103413	non-TM
8	-0.320708	non-TM
9	0.0681008	non-TM
10	-0.280249	non-TM
11	-0.103736	non-TM
12	-0.0610136	non-TM
13	0.00589973	non-TM
14	0	non-TM
15	-0.259195	non-TM
16	-0.736364	non-TM
17	-0.0638823	non-TM
18	0.0339589	non-TM
19	-0.176351	non-TM
20	-0.0943957	non-TM
21	0.203541	non-TM
22	-0.393208	non-TM
23	0.326167	non-TM
24	-0.243244	non-TM
25	-0.19545	non-TM
26	-0.15993	non-TM
27	0	non-TM
28	-0.3	non-TM
29	0	non-TM
30	0	non-TM
31	-0.465788	non-TM
32	-0.207506	non-TM
33	-0.219684	non-TM
34	-0.362118	non-TM
35	0.474013	non-TM
36	0.179213	non-TM
37	-0.688102	non-TM
38	-0.341291	non-TM
39	0.829083	TM
40	0.489143	TM
41	0.482824	TM
42	0.642297	TM
43	0.881947	TM
44	0.655513	TM
45	0.798246	TM
46	0.813289	TM
47	0.578078	TM
48	0.868731	TM
49	0.894282	TM
50	0.783268	TM
51	0.302909	TM
52	0.833488	TM
53	0.862563	TM
54	0.110565	TM
55	0.100552	TM
56	0.897806	TM
57	0.902794	TM
58	0.676659	TM
59	0.645821	TM
60	0.840324	TM
61	0.644059	TM
62	0.485467	TM
63	0.0616746	TM
64	-0.00310239	non-TM
65	0.443641	non-TM
66	-0.112596	non-TM
67	-0.262558	non-TM
68	-0.533045	non-TM
69	-0.415981	non-TM
70	0.10667	non-TM
71	-0.354777	non-TM
72	-0.376163	non-TM
73	-0.357143	non-TM
74	0.637363	non-TM
75	-0.809699	non-TM
76	0.175628	non-TM
77	0.141081	non-TM
78	0.76557	TM
79	0.167403	TM
80	0.130222	TM
81	0.0508306	TM
82	0.72028	TM
83	0	TM
84	0.248352	TM
85	-0.287297	TM
86	0.71982	TM
87	0.766608	TM
88	-0.05766	TM
89	0.274725	TM
90	0.877975	TM
91	0.378636	TM
92	0.507909	TM
93	0.627346	TM
94	0.720787	TM
95	-0.0268097	TM
96	0.379614	TM
97	0.700217	TM
98	0	TM
99	0.493397	non-TM
100	-0.167813	non-TM
101	0.37838	non-TM
102	0.285013	non-TM
103	0.307126	non-TM
104	0.207413	non-TM
105	0.371008	non-TM
106	-0.0628865	non-TM
107	0.162163	non-TM
108	-0.250615	non-TM
109	0.242643	non-TM
110	0.357143	non-TM
111	0.749388	non-TM
112	0.68635	non-TM
113	0.28874	non-TM
114	0.909493	TM
115	0.85007	TM
116	0	TM
117	0.0577717	TM
118	0.799029	TM
119	-0.515972	TM
120	0.343366	TM
121	0.715269	TM
122	0.557395	TM
123	0.346154	TM
124	0	TM
125	0.513515	TM
126	-0.209079	TM
127	0.372412	TM
128	0.22124	TM
129	0.453769	TM
130	-0.0414101	TM
131	0.750668	TM
132	0.744665	TM
133	0.702209	TM
134	0.391084	TM
135	0.495953	TM
136	-0.010989	non-TM
137	0.0215055	non-TM
138	0.191314	non-TM
139	-0.16494	non-TM
140	0.0829887	non-TM
141	0.65287	non-TM
142	0.205288	non-TM
143	-0.351545	non-TM
144	-0.741857	non-TM
145	-0.429079	non-TM
146	-0.127755	non-TM
147	-0.0914458	non-TM
148	-0.0484586	non-TM
149	-0.549785	non-TM
150	-0.436128	non-TM
151	-0.756787	non-TM
152	-0.328922	non-TM
153	-0.359884	non-TM
154	0.0165062	non-TM
155	0.294841	non-TM
156	0.0678469	non-TM
157	-0.274044	non-TM
158	0.515424	non-TM
159	-0.0546261	non-TM
160	0.431722	TM
161	0.710139	TM
162	0.597518	TM
163	0.303968	TM
164	-0.129517	TM
165	0.794721	TM
166	0.634221	TM
167	0.34714	TM
168	0.828849	TM
169	0.824678	TM
170	0.6282	TM
171	-0.0484586	TM
172	0.800889	TM
173	-0.183262	TM
174	-0.195079	TM
175	0.837894	TM
176	0.328638	TM
177	0.429163	TM
178	-0.295782	TM
179	-0.0907498	TM
180	-0.297013	TM
181	-0.292514	non-TM
182	-0.62566	non-TM
183	0.0117995	non-TM
184	-0.264286	non-TM
185	0.274044	non-TM
186	-0.0294841	non-TM
187	-0.0167403	non-TM
188	0.148019	non-TM
189	0.327435	non-TM
190	0.210903	non-TM
191	0.219684	non-TM
192	-0.47137	non-TM
193	0.587671	non-TM
194	0.0546261	non-TM
195	-0.233039	non-TM
196	0.338329	non-TM
197	0.364761	non-TM
198	-0.280099	non-TM
199	0.157833	non-TM
200	0.292384	non-TM
201	0.406171	TM
202	-0.382785	TM
203	0.410382	TM
204	0.503687	TM
205	0.310135	TM
206	0.45955	TM
207	0.80177	TM
208	0.731285	TM
209	0.213696	TM
210	0.874017	TM
211	0.909094	TM
212	0.622914	TM
213	0.414982	TM
214	0.308373	TM
215	0.923569	TM
216	0.832967	TM
217	-0.34965	TM
218	0.726151	TM
219	0.690519	TM
220	0.809723	TM
221	0.466084	non-TM
222	0.906549	non-TM
223	0.817113	non-TM
224	0.79212	non-TM
225	0.621623	non-TM
226	0.770427	non-TM
227	-0.107811	non-TM
228	0.53095	non-TM
229	0.0995604	non-TM
230	0.0825962	non-TM
231	-0.441125	non-TM
232	0.710446	non-TM
233	-0.189429	non-TM
234	0.254148	non-TM
235	-0.683619	non-TM
236	-0.0511018	non-TM
237	-0.362038	non-TM
238	-0.122074	non-TM
239	0.465788	non-TM
240	0.209928	non-TM
241	-0.483778	non-TM
242	-0.137083	non-TM
243	0.557395	non-TM
244	-0.118451	non-TM
245	0.197291	non-TM
246	-0.0931906	non-TM
247	-0.250615	non-TM
248	0.117182	non-TM
249	0.315666	non-TM
250	-0.369921	non-TM
251	0.0725946	non-TM
252	0.170927	non-TM
253	0.224406	non-TM
254	-0.0892128	non-TM
255	-0.234443	non-TM
256	-0.291004	non-TM
257	-0.305068	non-TM
258	-0.367312	non-TM
259	-0.316899	non-TM
260	-0.0796279	non-TM
261	0.451987	non-TM
262	-0.30563	non-TM
263	-0.315414	non-TM
264	0.0071685	non-TM
265	-0.715425	non-TM
266	-0.21498	non-TM
267	0.419387	non-TM
268	-0.53745	non-TM
269	-0.70493	non-TM
270	0.549122	non-TM
271	-0.58941	non-TM
272	0.764221	TM
273	0.285013	TM
274	0.434365	TM
275	0.78503	TM
276	0.616709	TM
277	-0.0165977	TM
278	0.848559	TM
279	0.52833	TM
280	-0.297722	TM
281	0.308267	TM
282	0.864867	TM
283	0.315144	TM
284	-0.723039	TM
285	0.75001	TM
286	0.126564	TM
287	0.0990372	TM
288	0.410577	TM
289	0.771814	TM
290	0.577979	TM
291	-0.0755713	TM
292	0.916308	TM
293	-0.00207472	TM
294	-0.321589	non-TM
295	0.383515	non-TM
296	0.318946	non-TM
297	-0.0072389	non-TM
298	-0.299562	non-TM
299	-0.550089	non-TM
300	0.527758	non-TM
301	-0.779743	non-TM
302	-0.55419	non-TM
303	-0.406412	non-TM
304	-0.813859	non-TM
305	-0.107692	non-TM
306	0.220266	non-TM
307	-0.247579	non-TM
308	0.0845823	non-TM
309	0.447581	TM
310	0.689148	TM
311	-0.409696	TM
312	0.706615	TM
313	0.861682	TM
314	-0.027313	TM
315	-0.48811	TM
316	0.853156	TM
317	-0.19303	TM
318	-0.121865	TM
319	0.836297	TM
320	0.709345	TM
321	-0.114788	TM
322	0.532164	TM
323	0.819391	TM
324	0.210575	TM
325	0.827812	TM
326	0.819721	TM
327	0.64128	TM
328	0.229077	TM
329	-0.369184	non-TM
330	-0.667021	non-TM
331	-0.354841	non-TM
332	0.609473	non-TM
333	-0.158416	non-TM
334	-0.444719	non-TM
335	0.115993	non-TM
336	0.793614	non-TM
337	-0.158592	non-TM
338	0.319827	non-TM
339	0.731285	non-TM
340	0.757717	non-TM
341	-0.272728	non-TM
342	-0.037528	non-TM
343	-0.185905	non-TM
344	0.248461	non-TM
345	0.223791	non-TM
346	0.329887	non-TM
347	-0.0114539	non-TM
348	0.331696	non-TM
349	0.184143	non-TM
350	-0.716712	non-TM
351	0.240531	non-TM
352	-0.167403	non-TM
353	-0.0937132	non-TM
354	-0.311765	non-TM
355	-0.156944	non-TM
356	0.0380135	non-TM
357	0.31112	non-TM
358	-0.315409	non-TM
359	0.442295	non-TM
360	-0.418506	non-TM
361	-0.0761673	non-TM
362	0	non-TM
363	-0.593407	non-TM
364	-0.0960362	non-TM
365	0	non-TM
366	-0.493871	non-TM
367	0.0364466	non-TM
368	0	non-TM
369	0	non-TM
370	0	non-TM
371	0	non-TM

## Sheet: Fig. 1i
var	DMSO_indiv	DMSO_DMS_scores	DMSO_DMS_sems
L336S	1294	0.343	0.0879252
L336R	948	0.407061	0.0482648
L336G	992	0.267557	0.0738958
Y205G	566	0.146052	0.053574
Y205D	1383	0.451148	0.0215171
P144V	2834	0.657067	0.026864
P144H	4193	0.984978	0.0329152
V332Y	2168	0.689926	0.0355188
V332G	2650	0.750868	0.0444758
V332W	2016	0.666798	0.0116962

## Sheet: Fig. 1j
var	score	category
L2C	0.431744	ECL
M3C	0.304254	ECL
A4C	0.381628	ECL
S5C	0.247224	ECL
T6C	0.222159	ECL
T7C	0.673668	ECL
S8C	0.456235	ECL
A9C	0.664287	ECL
V10C	0.868297	ECL
G12C	0.855151	ECL
S15C	0.680498	ECL
L16C	0.719523	ECL
S18C	0.955281	ECL
L19C	0.756753	ECL
P20C	0.736981	ECL
S21C	0.627581	ECL
N22C	0.460391	ECL
S24C	0.742568	ECL
Q25C	0.859942	ECL
E26C	0.721264	ECL
R27C	0.684615	ECL
T31C	0.6771	ECL
R32C	0.734189	ECL
D33C	0.66766	ECL
P34C	0.745413	ECL
L35C	0.727416	ECL
L36C	0.848749	ECL
R38C	0.785924	ECL
W99C	0.814932	ECL
A101C	0.73367	ECL
T102C	0.588063	ECL
D103C	0.310947	ECL
R106C	0.945908	ECL
G107C	0.858645	ECL
P108C	0.693849	ECL
D109C	0.474581	ECL
L111C	0.253913	ECL
R113C	0.757923	ECL
R181C	1.04721	ECL
N182C	0.826138	ECL
V183C	0.942201	ECL
E184C	0.80009	ECL
G185C	0.966856	ECL
S187C	1.00502	ECL
G188C	0.967206	ECL
V189C	0.967533	ECL
T190C	0.868047	ECL
D191C	0.792705	ECL
W193C	0.978102	ECL
A194C	0.912054	ECL
F196C	0.616549	ECL
A197C	0.757979	ECL
E198C	0.865324	ECL
P199C	0.812168	ECL
W200C	1.04547	ECL
A294C	0.808852	ECL
A295C	0.524643	ECL
W296C	0.210192	ECL
D297C	0.788644	ECL
P298C	0.742605	ECL
E299C	0.492639	ECL
A300C	0.937826	ECL
P301C	0.718819	ECL
L302C	0.713495	ECL
E303C	0.805058	ECL
G304C	0.667933	ECL
P306C	0.837956	ECL
F307C	0.878009	ECL
V308C	0.891426	ECL
R64C	0.809013	ICL
R65C	0.926294	ICL
G66C	1.02329	ICL
R67C	0.797667	ICL
R68C	0.711395	ICL
G69C	0.772899	ICL
H70C	0.890618	ICL
W71C	0.963244	ICL
P73C	0.747914	ICL
I74C	1.02234	ICL
H75C	0.752056	ICL
V76C	0.887718	ICL
F77C	0.816384	ICL
D136C	-0.0208336	ICL
R137C	0.529124	ICL
H138C	0.870162	ICL
R139C	0.517705	ICL
A140C	0.904265	ICL
I141C	0.769118	ICL
R143C	0.613816	ICL
P144C	0.674083	ICL
M145C	1.00251	ICL
L146C	0.923575	ICL
A147C	0.959048	ICL
Y148C	1.06437	ICL
R149C	0.840667	ICL
H150C	0.801925	ICL
G151C	0.985867	ICL
G153C	1.04923	ICL
A154C	0.75487	ICL
H155C	1.0755	ICL
W156C	0.807934	ICL
N157C	0.689362	ICL
R158C	0.660849	ICL
P159C	0.81769	ICL
I221C	1.10412	ICL
A222C	0.97838	ICL
Q225C	0.98306	ICL
L227C	1.03116	ICL
I228C	0.672462	ICL
F229C	0.739792	ICL
R230C	0.766448	ICL
E231C	0.824578	ICL
I232C	0.912713	ICL
H233C	0.833455	ICL
A234C	0.985589	ICL
S235C	0.928096	ICL
L236C	1.02377	ICL
V237C	0.877622	ICL
P238C	0.960093	ICL
G239C	0.887361	ICL
P240C	0.995287	ICL
S241C	0.937999	ICL
E242C	1.07598	ICL
R243C	0.915697	ICL
P244C	0.936186	ICL
G245C	1.15991	ICL
G246C	0.952576	ICL
R247C	1.01051	ICL
R248C	1.01202	ICL
R249C	1.05812	ICL
G250C	0.955004	ICL
R251C	0.794667	ICL
R252C	0.972682	ICL
T253C	1.1008	ICL
G254C	0.854758	ICL
S255C	1.00899	ICL
G257C	0.887805	ICL
E258C	1.02048	ICL
G259C	0.913214	ICL
A260C	0.945722	ICL
H261C	1.0099	ICL
V262C	0.937907	ICL
S263C	0.953834	ICL
A264C	0.804233	ICL
A265C	0.861553	ICL
V266C	0.952629	ICL
A267C	0.953597	ICL
K268C	0.661051	ICL
T269C	0.440015	ICL
V270C	1.00665	ICL
R271C	0.55905	ICL
S329C	0.825678	ICL
S330C	0.669633	ICL
S331C	0.951329	ICL
V332C	1.14593	ICL
S333C	0.97601	ICL
S334C	0.87131	ICL
E335C	0.709069	ICL
L336C	0.847968	ICL
R337C	0.631858	ICL
S338C	0.9678	ICL
L339C	0.74193	ICL
L340C	0.972577	ICL
A343C	1.07116	ICL
R344C	0.919854	ICL
G345C	1.00349	ICL
R346C	1.00879	ICL
T347C	0.972871	ICL
P349C	1.03174	ICL
S350C	0.997791	ICL
L351C	0.902667	ICL
G352C	1.03097	ICL
P353C	1.02115	ICL
Q354C	0.983813	ICL
D355C	1.04755	ICL
E356C	0.871119	ICL
S357C	1.14036	ICL
T359C	0.990755	ICL
T360C	1.06561	ICL
A361C	0.948459	ICL
S362C	1.13175	ICL
S364C	0.999287	ICL
L365C	1.18301	ICL
A366C	0.9688	ICL
T369C	1.15599	ICL
