# Supplementary material for: A small molecule stabilizer rescues the surface expression of nearly all missense variants in a GPCR
Source: Nat Struct Mol Biol. 2025 Sep 22;32(12):2429–40. doi: 10.1038/s41594-025-01659-6 (PMC12700812; doi:10.1038/s41594-025-01659-6)
Supplement: Supplementary file 5 — Numerical Source Data. [file 41594_2025_1659_MOESM5_ESM.xlsx]

## Sheet: Fig. 2a
var	ctrls_comb	gnomAD	clinvar	HGMD
A4V	0.918507	TRUE
S5P	0.830382	TRUE
T7S	0.971215	TRUE	benign
A9V	1.01252	TRUE
G12E	1.10071	TRUE	benign
E26Q	0.95812	FALSE	VUS
R27S	0.91918	FALSE	VUS
R27G	0.962172	TRUE
P34L	0.933141	FALSE	VUS
L35V	0.962404	TRUE
L35R	0.948277	TRUE
L36P	0.949806	FALSE	VUS
A37P	0.787821	FALSE		NDI
R38W	0.968546	TRUE
R38Q	1.04677	FALSE	likely_benign
A42V	1.04435	TRUE	benign
L43P	0.296079	FALSE		NDI
L44F	0.965655	FALSE		NDI
L44P	0.0352139	FALSE		NDI
I46T	0.804071	TRUE
I46R	0.285412	FALSE		NDI
I46K	0.198483	FALSE	patho	NDI
V49A	0.956963	TRUE
A52V	1.18574	TRUE
A52G	0.890106	TRUE
L53R	0.066251	FALSE		NDI
S54R	0.169256	FALSE		NDI
N55H	0.125932	FALSE		NDI
N55D	0.200041	FALSE		NDI
L57R	0.203622	FALSE		NDI
L59P	0.241115	FALSE	likely_patho	NDI
A60V	0.989715	TRUE
A61V	0.974639	FALSE		NDI
L62P	0.106679	FALSE	likely_patho	NDI
R64W	0.866156	TRUE	likely_benign
R64Q	0.973002	TRUE
R65W	0.77307	TRUE	likely_benign
R68W	0.671784	TRUE	VUS
R68Q	0.950061	TRUE	benign
A72V	0.882427	TRUE
G79A	1.10214	TRUE
H80Y	0.105579	FALSE	patho	NDI
H80R	0.216201	FALSE		NDI
L81F	0.212292	FALSE		NDI
L83P	-0.0416649	FALSE		NDI
D85N	1.12427	FALSE	patho	NDI
D85E	0.277453	FALSE		NDI
V88L	0.781152	FALSE		NDI
L90P	0.187377	FALSE		NDI
Q92R	0.774029	FALSE		NDI
P95L	-0.043796	FALSE		NDI
L97P	0.445111	FALSE	likely_patho
W99R	0.769956	FALSE		NDI
R104H	0.947183	TRUE	benign
F105V	0.773833	FALSE	patho	NDI
F105S	0.733505	FALSE		NDI
R106C	0.945908	FALSE	VUS	NDI
R106H	1.06207	TRUE	benign
G107W	0.92564	FALSE		NDI
G107R	0.469503	FALSE		NDI
G107E	0.743445	FALSE	VUS	NDI
P108S	0.952646	TRUE
C112F	1.19778	FALSE	likely_patho
C112Y	1.01659	FALSE		NDI
C112R	0.73601	FALSE		NDI
R113L	0.772138	FALSE	VUS
A114T	0.694366	TRUE
V115M	0.881421	TRUE
K116N	1.11293	FALSE		NDI
Q119R	0.618828	FALSE	VUS
Q119H	0.784637	FALSE		NDI
M120T	0.901123	TRUE	VUS
G122R	0.118366	FALSE		NDI
G122D	-0.0258887	FALSE		NDI
M123L	0.919336	TRUE
M123T	0.907795	TRUE
M123R	0.760275	FALSE		NDI
M123K	0.404205	FALSE		NDI
S126F	-0.020529	FALSE	VUS	NDI
S127F	0.214339	FALSE		NDI
Y128F	0.818628	TRUE
Y128S	0.181325	FALSE	likely_patho	NDI
Y128D	0.00955013	FALSE		NDI
I130L	1.01452	FALSE		NDI
I130F	0.157684	FALSE	patho	NDI
I130N	0.726266	FALSE		NSIAD
L131P	-0.0242487	FALSE	patho	NDI
T134M	0.660165	TRUE
L135P	0.103788	FALSE	VUS	NDI
R137L	0.745956	FALSE	patho	NSIAD
R137C	0.529124	TRUE	patho	NSIAD
R137G	0.609797	FALSE	likely_patho	NDI
R139C	0.517705	TRUE
A140T	0.850798	FALSE		NDI
C142F	0.896837	FALSE		NDI
R143C	0.613816	FALSE	VUS	NDI
R143P	0.22383	FALSE		NDI
R143H	0.844458	TRUE
A147V	1.03638	TRUE	benign
R149C	0.840667	FALSE	VUS
R149H	0.913709	FALSE	VUS
H150Y	0.956142	TRUE
G151R	1.14339	TRUE	VUS
G153E	0.494604	TRUE	likely_benign
W156C	0.807934	TRUE
R158W	0.83824	TRUE
R158Q	0.396098	TRUE	VUS
P159L	0.875515	TRUE
P159S	1.12034	TRUE
V162A	0.984118	TRUE		NDI
A163S	0.817654	TRUE
A163P	0.0122083	FALSE		NDI
W164S	0.211756	FALSE		NDI
W164C	0.0891024	FALSE		NDI
W164R	0.122462	FALSE		NDI
A165D	0.353662	FALSE		NDI
S167A	0.940891	FALSE		NDI
S167L	0.168994	FALSE	patho	NDI
S167T	0.158734	FALSE		NDI
L168R	0.0601051	FALSE	VUS
L169P	0.144841	FALSE		NDI
L170V	0.723372	TRUE
L170P	0.141303	FALSE		NDI
S171R	0.12713	FALSE	likely_patho
P173L	0.299589	FALSE		NDI
P173S	0.215255	FALSE		NDI
Q174L	0.0483621	FALSE		NDI
Q174R	0.266769	FALSE		NDI
Q174H	0.624244	FALSE		NDI
A179P	0.987711	TRUE
R181C	1.04721	FALSE	patho	NDI
R181H	0.761161	TRUE	likely_benign
V183M	0.956241	TRUE
E184K	0.793648	TRUE
G185C	0.966856	FALSE	patho	NDI
G186D	1.07991	TRUE
S187R	0.952767	FALSE		NDI
D191G	0.826185	FALSE		NDI
C192G	0.670212	FALSE	VUS
C192R	0.434469	FALSE		NDI
C195Y	1.11515	TRUE
P199S	0.82354	FALSE	VUS
G201D	0.82948	FALSE	patho	NDI
R202C	1.00284	TRUE	likely_patho	NDI
R202H	0.799188	TRUE
R203C	0.610689	FALSE	patho	NDI
R203P	1.13065	TRUE
R203H	0.730861	TRUE
T204N	0.437104	FALSE		NDI
Y205F	0.734347	FALSE		NDI
Y205C	0.339347	FALSE	patho	NDI
Y205H	0.565696	FALSE		NDI
V206D	0.390851	FALSE		NDI
T207N	0.195366	FALSE		NDI
I209F	0.935323	FALSE		NDI
A210S	0.896654	FALSE	VUS
F214S	0.124951	FALSE		NDI
V215M	0.840927	TRUE	benign
P217R	0.0578286	FALSE		NDI
L219P	0.086825	FALSE		NDI
L219R	0.262636	FALSE		NDI
A222T	0.960115	TRUE
A223T	0.888754	TRUE	likely_benign
Q225R	0.0203688	FALSE		NDI
F229V	0.735747	FALSE		NSIAD
R230W	0.763168	TRUE
P238L	1.00363	TRUE
S241T	1.1365	FALSE	VUS
E242A	0.96982	TRUE
G245A	0.966519	TRUE	likely_benign
R247C	1.01051	FALSE	VUS
R247H	0.954177	TRUE	likely_benign
R248C	1.01202	TRUE
R248H	1.02493	TRUE
G250E	0.96791	TRUE
R251G	0.999925	TRUE
R252W	0.853476	TRUE	likely_benign
R252Q	0.535918	TRUE
G257S	0.959403	TRUE	likely_benign
V262M	0.930612	TRUE	VUS
A265V	0.773747	TRUE
V266A	1.00025	TRUE
A267V	1.2022	TRUE
A267T	0.980024	TRUE
K268R	0.947984	TRUE
V270A	1.0575	TRUE
V270G	0.681619	TRUE
M272V	0.671021	FALSE	likely_patho
M272I	0.665027	FALSE	likely_patho
M272K	0.197161	FALSE		NDI
T273M	0.580626	FALSE		NDI
L274V	0.854558	TRUE
L274P	0.18585	FALSE		NDI
V277A	1.10669	FALSE		NDI
V279I	0.8722	TRUE
L282P	0.12359	FALSE		NDI
C283Y	0.0741701	FALSE		NDI
A285P	0.159131	FALSE	likely_patho	NDI
P286L	0.127511	FALSE	likely_patho	NDI
P286S	0.130517	FALSE		NDI
P286R	0.0188998	FALSE		NDI
F287L	0.917802	FALSE		NDI
L289P	-0.0931094	FALSE		NDI
V290G	1.03228	FALSE		NDI
L292P	0.106359	FALSE		NDI
W293G	0.201423	FALSE		NDI
A294P	0.240708	FALSE		NDI
A295V	0.798602	TRUE
W296L	0.342188	FALSE	VUS
W296R	0.139236	FALSE	VUS
P298L	0.85648	TRUE
L302V	0.977379	TRUE
G304D	1.10338	FALSE	patho
A305V	0.637847	TRUE	likely_benign
A305T	1.16749	TRUE	VUS
P306S	0.998526	FALSE	VUS
F307L	0.891148	TRUE
L309P	1.00609	FALSE		NDI
L309R	0.865061	FALSE		NDI
L310F	0.875886	TRUE
M311V	0.902345	FALSE		NDI
L312S	0.929107	FALSE		NSIAD
S315C	0.876514	FALSE	VUS
S315R	0.649886	FALSE		NDI
L316F	0.955124	TRUE
L316R	0.238033	FALSE		NDI
N317S	1.18741	FALSE		NDI
N317K	0.992398	FALSE		NDI
C319R	0.1292	FALSE		NDI
N321Y	0.682241	FALSE		NDI
N321K	1.03345	FALSE	likely_patho	NDI
N321D	0.0973666	FALSE		NDI
P322L	0.315452	FALSE	likely_patho	NDI
P322S	0.146721	FALSE		NDI
P322T	-0.0298682	FALSE	likely_patho
P322H	0.0939361	FALSE		NDI
W323S	0.171898	FALSE		NDI
W323R	0.165287	FALSE		NDI
I324M	0.00137874	FALSE		NDI
S329G	0.344077	FALSE		NDI
S329R	0.710345	FALSE		NDI
S333F	1.12615	TRUE
R337Q	0.900078	TRUE	VUS
L340F	1.02931	TRUE	VUS
R344Q	0.942781	TRUE	VUS
R344G	0.985055	TRUE
R346C	1.00879	TRUE
P349A	1.03244	TRUE
P349L	0.848573	TRUE
G352D	0.994829	TRUE	likely_benign	NDI
E356G	1.08662	TRUE
S357F	1.12222	TRUE	likely_benign
A361T	1.01274	TRUE

## Sheet: Fig. 2b
	gnomAD	Benign	Likely benign	Patho.	Likely patho.	VUS	NDI	NSIAD
Poorly expressed	0	0	0	6	8	5	69	0
Moderately expressed	23	0	4	4	4	8	26	4
Well expressed	79	8	9	5	3	19	29	1

## Sheet: Fig. 2c
var	gnomAD_AF	ctrls_comb
A4V	1.24482e-05	0.918507
S5P	1.24477e-05	0.830382
T7S	0.00867318	0.971215
A9V	3.33923e-05	1.01252
G12E	0.0392829	1.10071
R27G	2.79107e-05	0.962172
L35V	1.3261e-05	0.962404
L35R	1.32217e-05	0.948277
R38W	1.30666e-05	0.968546
A42V	0.00296497	1.04435
I46T	2.5346e-05	0.804071
V49A	0.000131027	0.956963
A52V	1.27768e-05	1.18574
A52G	2.55536e-05	0.890106
A60V	1.27408e-05	0.989715
R64W	0.000145996	0.866156
R64Q	2.41864e-05	0.973002
R65W	5.29017e-05	0.77307
R68W	3.57965e-05	0.671784
R68Q	0.00103851	0.950061
A72V	1.29301e-05	0.882427
G79A	5.89901e-05	1.10214
R104H	1.32744e-05	0.947183
R106H	0.000867512	1.06207
P108S	0.000106309	0.952646
A114T	2.67365e-05	0.694366
V115M	2.42542e-05	0.881421
M120T	1.34553e-05	0.901123
M123L	1.34715e-05	0.919336
M123T	2.6948e-05	0.907795
Y128F	5.40168e-05	0.818628
T134M	4.06306e-05	0.660165
R137C	1.35536e-05	0.529124
R139C	2.45318e-05	0.517705
R143H	2.70636e-05	0.844458
A147V	0.00608293	1.03638
H150Y	0.000129132	0.956142
G151R	2.68904e-05	1.14339
G153E	8.06788e-05	0.494604
W156C	1.33932e-05	0.807934
R158W	4.00957e-05	0.83824
R158Q	0.000121049	0.396098
P159L	1.33342e-05	0.875515
P159S	1.3344e-05	1.12034
V162A	1.3511e-05	0.984118
A163S	4.05592e-05	0.817654
L170V	1.32938e-05	0.723372
A179P	1.28315e-05	0.987711
R181H	0.000185628	0.761161
V183M	2.53367e-05	0.956241
E184K	1.26427e-05	0.793648
G186D	1.26115e-05	1.07991
C195Y	1.24984e-05	1.11515
R202C	1.24763e-05	1.00284
R202H	3.74322e-05	0.799188
R203P	3.74209e-05	1.13065
R203H	2.27809e-05	0.730861
V215M	0.000409552	0.840927
A222T	2.49122e-05	0.960115
A223T	0.000421101	0.888754
R230W	1.24555e-05	0.763168
P238L	2.2758e-05	1.00363
E242A	1.24603e-05	0.96982
G245A	3.74228e-05	0.966519
R247H	0.000808748	0.954177
R248C	0.000137188	1.01202
R248H	2.49489e-05	1.02493
G250E	0.000336612	0.96791
R251G	0.000337597	0.999925
R252W	0.00234563	0.853476
R252Q	4.98679e-05	0.535918
G257S	6.231e-05	0.959403
V262M	2.49125e-05	0.930612
A265V	1.24549e-05	0.773747
V266A	0.000149434	1.00025
A267V	2.49063e-05	1.2022
A267T	2.49069e-05	0.980024
K268R	1.24522e-05	0.947984
V270A	1.24513e-05	1.0575
V270G	2.49026e-05	0.681619
L274V	0.000131372	0.854558
V279I	7.96296e-05	0.8722
A295V	1.25511e-05	0.798602
P298L	3.45582e-05	0.85648
L302V	1.2705e-05	0.977379
A305V	3.87477e-05	0.637847
A305T	0.000270439	1.16749
F307L	1.29031e-05	0.891148
L310F	2.59047e-05	0.875886
L316F	1.31327e-05	0.955124
S333F	1.30427e-05	1.12615
R337Q	0.000102944	0.900078
L340F	5.11012e-05	1.02931
R344Q	5.05676e-05	0.942781
R344G	2.53312e-05	0.985055
R346C	5.04592e-05	1.00879
P349A	2.50941e-05	1.03244
P349L	1.25444e-05	0.848573
G352D	0.000525102	0.994829
E356G	1.24858e-05	1.08662
S357F	2.49566e-05	1.12222
A361T	4.98958e-05	1.01274

## Sheet: Fig. 2e
AM_thresholds	AM_TPRs	AM_FPRs			esm_thresholds	esm_TPRs	esm_FPRs			eve_thresholds	eve_TPRs	eve_FPRs			rasp_thresholds	rasp_TPRs	rasp_FPRs			surfexp_thresholds	surfexp_TPRs	surfexp_FPRs			thermoMPNN_thresholds	thermoMPNN_TPRs	thermoMPNN_FPRs
-0.0494	1	1			-17.6386	0	0			-0.0558746	1	1			-1.47801	1	1			-0.193109	0	0			-1.1181	1	1
-0.0394	1	1			-17.6286	0	0			-0.0458746	1	1			-1.46801	1	1			-0.183109	0	0			-1.1081	1	1
-0.0294	1	1			-17.6186	0	0			-0.0358746	1	1			-1.45801	1	1			-0.173109	0	0			-1.0981	1	1
-0.0194	1	1			-17.6086	0	0			-0.0258746	1	1			-1.44801	1	1			-0.163109	0	0			-1.0881	1	1
-0.0094	1	1			-17.5986	0	0			-0.0158746	1	1			-1.43801	1	1			-0.153109	0	0			-1.0781	1	1
0.0006	1	1			-17.5886	0	0			-0.00587462	1	1			-1.42801	1	1			-0.143109	0	0			-1.0681	1	1
0.0106	1	1			-17.5786	0	0			0.00412538	1	1			-1.41801	1	1			-0.133109	0	0			-1.0581	1	1
0.0206	1	1			-17.5686	0	0			0.0141254	1	1			-1.40801	1	1			-0.123109	0	0			-1.0481	1	1
0.0306	1	1			-17.5586	0	0			0.0241254	1	1			-1.39801	1	1			-0.113109	0	0			-1.0381	1	1
0.0406	1	1			-17.5486	0	0			0.0341254	1	1			-1.38801	1	1			-0.103109	0	0			-1.0281	1	1
0.0506	1	0.990196			-17.5386	0.00806452	0			0.0441254	1	0.988764			-1.37801	0.991935	1			-0.0931094	0.00806452	0			-1.0181	1	0.990196
0.0606	1	0.980392			-17.5286	0.00806452	0			0.0541254	1	0.988764			-1.36801	0.991935	1			-0.0831094	0.00806452	0			-1.0081	1	0.990196
0.0706	1	0.95098			-17.5186	0.00806452	0			0.0641254	1	0.977528			-1.35801	0.991935	1			-0.0731094	0.00806452	0			-0.9981	1	0.990196
0.0806	0.991935	0.901961			-17.5086	0.00806452	0			0.0741254	1	0.966292			-1.34801	0.991935	1			-0.0631094	0.00806452	0			-0.9881	1	0.990196
0.0906	0.991935	0.794118			-17.4986	0.00806452	0			0.0841254	1	0.88764			-1.33801	0.991935	1			-0.0531094	0.00806452	0			-0.9781	1	0.990196
0.1006	0.983871	0.686275			-17.4886	0.00806452	0			0.0941254	0.991803	0.865169			-1.32801	0.991935	1			-0.0431094	0.016129	0			-0.9681	1	0.990196
0.1106	0.983871	0.588235			-17.4786	0.00806452	0			0.104125	0.991803	0.831461			-1.31801	0.983871	1			-0.0331094	0.0241935	0			-0.9581	1	0.990196
0.1206	0.983871	0.539216			-17.4686	0.00806452	0			0.114125	0.983607	0.764045			-1.30801	0.983871	1			-0.0231094	0.0403226	0			-0.9481	1	0.990196
0.1306	0.983871	0.509804			-17.4586	0.00806452	0			0.124125	0.983607	0.752809			-1.29801	0.983871	1			-0.0131094	0.0483871	0			-0.9381	1	0.990196
0.1406	0.983871	0.470588			-17.4486	0.00806452	0			0.134125	0.97541	0.707865			-1.28801	0.983871	1			-0.00310941	0.0483871	0			-0.9281	1	0.990196
0.1506	0.975806	0.431373			-17.4386	0.00806452	0			0.144125	0.967213	0.685393			-1.27801	0.983871	1			0.00689059	0.0564516	0			-0.9181	1	0.990196
0.1606	0.975806	0.392157			-17.4286	0.00806452	0			0.154125	0.967213	0.640449			-1.26801	0.983871	0.990196			0.0168906	0.0725806	0			-0.9081	1	0.990196
0.1706	0.975806	0.343137			-17.4186	0.00806452	0			0.164125	0.95082	0.617978			-1.25801	0.975806	0.990196			0.0268906	0.0887097	0			-0.8981	1	0.990196
0.1806	0.975806	0.303922			-17.4086	0.00806452	0			0.174125	0.95082	0.573034			-1.24801	0.975806	0.990196			0.0368906	0.0967742	0			-0.8881	1	0.990196
0.1906	0.975806	0.264706			-17.3986	0.00806452	0			0.184125	0.95082	0.539326			-1.23801	0.975806	0.990196			0.0468906	0.0967742	0			-0.8781	1	0.990196
0.2006	0.967742	0.235294			-17.3886	0.00806452	0			0.194125	0.95082	0.516854			-1.22801	0.975806	0.990196			0.0568906	0.104839	0			-0.8681	1	0.990196
0.2106	0.959677	0.235294			-17.3786	0.00806452	0			0.204125	0.942623	0.483146			-1.21801	0.975806	0.990196			0.0668906	0.120968	0			-0.8581	1	0.990196
0.2206	0.951613	0.235294			-17.3686	0.00806452	0			0.214125	0.934426	0.449438			-1.20801	0.975806	0.990196			0.0768906	0.129032	0			-0.8481	1	0.990196
0.2306	0.951613	0.235294			-17.3586	0.00806452	0			0.224125	0.934426	0.438202			-1.19801	0.975806	0.990196			0.0868906	0.137097	0			-0.8381	1	0.990196
0.2406	0.943548	0.235294			-17.3486	0.00806452	0			0.234125	0.934426	0.393258			-1.18801	0.975806	0.990196			0.0968906	0.153226	0			-0.8281	1	0.980392
0.2506	0.943548	0.22549			-17.3386	0.00806452	0			0.244125	0.934426	0.348315			-1.17801	0.975806	0.990196			0.106891	0.193548	0			-0.8181	1	0.980392
0.2606	0.943548	0.22549			-17.3286	0.00806452	0			0.254125	0.934426	0.325843			-1.16801	0.975806	0.990196			0.116891	0.193548	0			-0.8081	1	0.980392
0.2706	0.935484	0.215686			-17.3186	0.00806452	0			0.264125	0.934426	0.314607			-1.15801	0.975806	0.990196			0.126891	0.233871	0			-0.7981	1	0.980392
0.2806	0.935484	0.196078			-17.3086	0.00806452	0			0.274125	0.934426	0.280899			-1.14801	0.975806	0.990196			0.136891	0.258065	0			-0.7881	1	0.980392
0.2906	0.935484	0.196078			-17.2986	0.00806452	0			0.284125	0.934426	0.280899			-1.13801	0.975806	0.990196			0.146891	0.282258	0			-0.7781	1	0.970588
0.3006	0.935484	0.176471			-17.2886	0.00806452	0			0.294125	0.934426	0.247191			-1.12801	0.975806	0.990196			0.156891	0.282258	0			-0.7681	1	0.970588
0.3106	0.927419	0.176471			-17.2786	0.00806452	0			0.304125	0.934426	0.235955			-1.11801	0.975806	0.990196			0.166891	0.314516	0			-0.7581	1	0.970588
0.3206	0.919355	0.166667			-17.2686	0.00806452	0			0.314125	0.92623	0.235955			-1.10801	0.975806	0.990196			0.176891	0.33871	0			-0.7481	1	0.970588
0.3306	0.91129	0.166667			-17.2586	0.00806452	0			0.324125	0.92623	0.224719			-1.09801	0.975806	0.990196			0.186891	0.354839	0			-0.7381	1	0.970588
0.3406	0.91129	0.156863			-17.2486	0.00806452	0			0.334125	0.92623	0.213483			-1.08801	0.975806	0.990196			0.196891	0.370968	0			-0.7281	1	0.970588
0.3506	0.91129	0.137255			-17.2386	0.00806452	0			0.344125	0.92623	0.213483			-1.07801	0.975806	0.990196			0.206891	0.41129	0			-0.7181	1	0.970588
0.3606	0.903226	0.127451			-17.2286	0.00806452	0			0.354125	0.92623	0.213483			-1.06801	0.975806	0.990196			0.216891	0.451613	0			-0.7081	0.991935	0.970588
0.3706	0.895161	0.127451			-17.2186	0.00806452	0			0.364125	0.92623	0.202247			-1.05801	0.975806	0.990196			0.226891	0.459677	0			-0.6981	0.991935	0.970588
0.3806	0.879032	0.117647			-17.2086	0.00806452	0			0.374125	0.92623	0.179775			-1.04801	0.975806	0.990196			0.236891	0.459677	0			-0.6881	0.991935	0.970588
0.3906	0.879032	0.117647			-17.1986	0.00806452	0			0.384125	0.92623	0.157303			-1.03801	0.975806	0.990196			0.246891	0.483871	0			-0.6781	0.991935	0.970588
0.4006	0.879032	0.117647			-17.1886	0.00806452	0			0.394125	0.918033	0.146067			-1.02801	0.975806	0.990196			0.256891	0.483871	0			-0.6681	0.991935	0.970588
0.4106	0.879032	0.107843			-17.1786	0.00806452	0			0.404125	0.909836	0.146067			-1.01801	0.975806	0.990196			0.266891	0.5	0			-0.6581	0.991935	0.970588
0.4206	0.862903	0.107843			-17.1686	0.00806452	0			0.414125	0.909836	0.146067			-1.00801	0.975806	0.990196			0.276891	0.5	0			-0.6481	0.983871	0.970588
0.4306	0.854839	0.107843			-17.1586	0.00806452	0			0.424125	0.909836	0.134831			-0.998014	0.975806	0.990196			0.286891	0.516129	0			-0.6381	0.983871	0.970588
0.4406	0.846774	0.107843			-17.1486	0.00806452	0			0.434125	0.909836	0.134831			-0.988014	0.975806	0.990196			0.296891	0.524194	0			-0.6281	0.975806	0.970588
0.4506	0.846774	0.0980392			-17.1386	0.00806452	0			0.444125	0.893443	0.123596			-0.978014	0.975806	0.990196			0.306891	0.532258	0			-0.6181	0.975806	0.970588
0.4606	0.846774	0.0980392			-17.1286	0.00806452	0			0.454125	0.893443	0.123596			-0.968014	0.975806	0.990196			0.316891	0.540323	0			-0.6081	0.967742	0.970588
0.4706	0.83871	0.0784314			-17.1186	0.00806452	0			0.464125	0.893443	0.123596			-0.958014	0.975806	0.990196			0.326891	0.540323	0			-0.5981	0.967742	0.970588
0.4806	0.830645	0.0784314			-17.1086	0.00806452	0			0.474125	0.893443	0.11236			-0.948014	0.975806	0.990196			0.336891	0.540323	0			-0.5881	0.967742	0.970588
0.4906	0.830645	0.0784314			-17.0986	0.00806452	0			0.484125	0.893443	0.11236			-0.938014	0.975806	0.990196			0.346891	0.556452	0			-0.5781	0.967742	0.970588
0.5006	0.822581	0.0686275			-17.0886	0.00806452	0			0.494125	0.893443	0.0898876			-0.928014	0.975806	0.990196			0.356891	0.564516	0			-0.5681	0.967742	0.960784
0.5106	0.822581	0.0686275			-17.0786	0.00806452	0			0.504125	0.893443	0.0898876			-0.918014	0.975806	0.990196			0.366891	0.564516	0			-0.5581	0.967742	0.960784
0.5206	0.822581	0.0686275			-17.0686	0.00806452	0			0.514125	0.877049	0.0898876			-0.908014	0.975806	0.990196			0.376891	0.564516	0			-0.5481	0.967742	0.95098
0.5306	0.814516	0.0686275			-17.0586	0.00806452	0			0.524125	0.877049	0.0898876			-0.898014	0.975806	0.990196			0.386891	0.564516	0			-0.5381	0.967742	0.95098
0.5406	0.814516	0.0588235			-17.0486	0.00806452	0			0.534125	0.877049	0.0898876			-0.888014	0.975806	0.990196			0.396891	0.572581	0.00980392			-0.5281	0.967742	0.95098
0.5506	0.814516	0.0490196			-17.0386	0.00806452	0			0.544125	0.877049	0.0898876			-0.878014	0.975806	0.990196			0.406891	0.580645	0.00980392			-0.5181	0.967742	0.95098
0.5606	0.806452	0.0392157			-17.0286	0.00806452	0			0.554125	0.868852	0.0786517			-0.868014	0.975806	0.980392			0.416891	0.580645	0.00980392			-0.5081	0.967742	0.941176
0.5706	0.790323	0.0392157			-17.0186	0.00806452	0			0.564125	0.852459	0.0786517			-0.858014	0.975806	0.980392			0.426891	0.580645	0.00980392			-0.4981	0.967742	0.941176
0.5806	0.790323	0.0392157			-17.0086	0.00806452	0			0.574125	0.836066	0.0786517			-0.848014	0.975806	0.980392			0.436891	0.58871	0.00980392			-0.4881	0.967742	0.941176
0.5906	0.782258	0.0392157			-16.9986	0.00806452	0			0.584125	0.827869	0.0786517			-0.838014	0.975806	0.980392			0.446891	0.596774	0.00980392			-0.4781	0.967742	0.931373
0.6006	0.782258	0.0392157			-16.9886	0.00806452	0			0.594125	0.811475	0.0786517			-0.828014	0.975806	0.970588			0.456891	0.596774	0.00980392			-0.4681	0.967742	0.931373
0.6106	0.766129	0.0392157			-16.9786	0.00806452	0			0.604125	0.811475	0.0786517			-0.818014	0.975806	0.970588			0.466891	0.596774	0.00980392			-0.4581	0.967742	0.931373
0.6206	0.766129	0.0392157			-16.9686	0.00806452	0			0.614125	0.803279	0.0786517			-0.808014	0.975806	0.970588			0.476891	0.604839	0.00980392			-0.4481	0.967742	0.931373
0.6306	0.75	0.0392157			-16.9586	0.00806452	0			0.624125	0.795082	0.0786517			-0.798014	0.975806	0.970588			0.486891	0.604839	0.00980392			-0.4381	0.967742	0.921569
0.6406	0.75	0.0392157			-16.9486	0.00806452	0			0.634125	0.795082	0.0674157			-0.788014	0.975806	0.970588			0.496891	0.604839	0.0196078			-0.4281	0.967742	0.921569
0.6506	0.741935	0.0392157			-16.9386	0.00806452	0			0.644125	0.786885	0.0674157			-0.778014	0.975806	0.970588			0.506891	0.604839	0.0196078			-0.4181	0.967742	0.921569
0.6606	0.733871	0.0392157			-16.9286	0.00806452	0			0.654125	0.778689	0.0674157			-0.768014	0.975806	0.960784			0.516891	0.604839	0.0196078			-0.4081	0.967742	0.921569
0.6706	0.725806	0.0392157			-16.9186	0.00806452	0			0.664125	0.778689	0.0674157			-0.758014	0.975806	0.960784			0.526891	0.604839	0.0294118			-0.3981	0.967742	0.921569
0.6806	0.725806	0.0392157			-16.9086	0.00806452	0			0.674125	0.762295	0.0674157			-0.748014	0.975806	0.95098			0.536891	0.604839	0.0490196			-0.3881	0.959677	0.921569
0.6906	0.725806	0.0392157			-16.8986	0.00806452	0			0.684125	0.729508	0.0674157			-0.738014	0.975806	0.95098			0.546891	0.604839	0.0490196			-0.3781	0.959677	0.921569
0.7006	0.717742	0.0392157			-16.8886	0.00806452	0			0.694125	0.729508	0.0674157			-0.728014	0.975806	0.95098			0.556891	0.604839	0.0490196			-0.3681	0.959677	0.921569
0.7106	0.693548	0.0392157			-16.8786	0.00806452	0			0.704125	0.713115	0.0674157			-0.718014	0.975806	0.95098			0.566891	0.612903	0.0490196			-0.3581	0.959677	0.921569
0.7206	0.685484	0.0392157			-16.8686	0.00806452	0			0.714125	0.688525	0.0674157			-0.708014	0.975806	0.95098			0.576891	0.612903	0.0490196			-0.3481	0.959677	0.921569
0.7306	0.685484	0.0392157			-16.8586	0.00806452	0			0.724125	0.672131	0.0674157			-0.698014	0.967742	0.95098			0.586891	0.620968	0.0490196			-0.3381	0.951613	0.921569
0.7406	0.685484	0.0392157			-16.8486	0.00806452	0			0.734125	0.647541	0.0674157			-0.688014	0.967742	0.95098			0.596891	0.620968	0.0490196			-0.3281	0.951613	0.921569
0.7506	0.677419	0.0392157			-16.8386	0.00806452	0			0.744125	0.647541	0.0674157			-0.678014	0.967742	0.95098			0.606891	0.620968	0.0490196			-0.3181	0.951613	0.921569
0.7606	0.653226	0.0392157			-16.8286	0.00806452	0			0.754125	0.622951	0.0561798			-0.668014	0.967742	0.95098			0.616891	0.645161	0.0490196			-0.3081	0.951613	0.911765
0.7706	0.637097	0.0392157			-16.8186	0.00806452	0			0.764125	0.606557	0.0561798			-0.658014	0.967742	0.95098			0.626891	0.653226	0.0490196			-0.2981	0.951613	0.911765
0.7806	0.620968	0.0392157			-16.8086	0.00806452	0			0.774125	0.598361	0.0337079			-0.648014	0.967742	0.95098			0.636891	0.653226	0.0490196			-0.2881	0.951613	0.901961
0.7906	0.620968	0.0392157			-16.7986	0.00806452	0			0.784125	0.598361	0.0337079			-0.638014	0.967742	0.95098			0.646891	0.653226	0.0588235			-0.2781	0.951613	0.901961
0.8006	0.612903	0.0392157			-16.7886	0.00806452	0			0.794125	0.57377	0.0337079			-0.628014	0.959677	0.95098			0.656891	0.66129	0.0588235			-0.2681	0.951613	0.901961
0.8106	0.58871	0.0392157			-16.7786	0.016129	0			0.804125	0.57377	0.0337079			-0.618014	0.959677	0.95098			0.666891	0.66129	0.0686275			-0.2581	0.943548	0.901961
0.8206	0.58871	0.0392157			-16.7686	0.016129	0			0.814125	0.54918	0.0337079			-0.608014	0.959677	0.95098			0.676891	0.66129	0.0784314			-0.2481	0.943548	0.901961
0.8306	0.580645	0.0294118			-16.7586	0.016129	0			0.824125	0.540984	0.0337079			-0.598014	0.959677	0.95098			0.686891	0.669355	0.0882353			-0.2381	0.943548	0.901961
0.8406	0.532258	0.0294118			-16.7486	0.0241935	0			0.834125	0.540984	0.0337079			-0.588014	0.959677	0.95098			0.696891	0.669355	0.0980392			-0.2281	0.943548	0.892157
0.8506	0.508065	0.0196078			-16.7386	0.0241935	0			0.844125	0.52459	0.0337079			-0.578014	0.959677	0.95098			0.706891	0.669355	0.0980392			-0.2181	0.935484	0.872549
0.8606	0.475806	0.0196078			-16.7286	0.0241935	0			0.854125	0.491803	0.0337079			-0.568014	0.959677	0.95098			0.716891	0.677419	0.0980392			-0.2081	0.935484	0.843137
0.8706	0.459677	0.0196078			-16.7186	0.0241935	0			0.864125	0.47541	0.0337079			-0.558014	0.959677	0.95098			0.726891	0.677419	0.107843			-0.1981	0.935484	0.843137
0.8806	0.443548	0.0196078			-16.7086	0.0241935	0			0.874125	0.434426	0.0224719			-0.548014	0.959677	0.95098			0.736891	0.701613	0.117647			-0.1881	0.927419	0.833333
0.8906	0.435484	0.0196078			-16.6986	0.0241935	0			0.884125	0.393443	0.0224719			-0.538014	0.959677	0.95098			0.746891	0.709677	0.117647			-0.1781	0.927419	0.823529
0.9006	0.427419	0.00980392			-16.6886	0.0241935	0			0.894125	0.327869	0.011236			-0.528014	0.959677	0.95098			0.756891	0.709677	0.117647			-0.1681	0.927419	0.813725
0.9106	0.419355	0.00980392			-16.6786	0.0241935	0			0.904125	0.254098	0.011236			-0.518014	0.959677	0.95098			0.766891	0.717742	0.137255			-0.1581	0.927419	0.813725
0.9206	0.387097	0.00980392			-16.6686	0.0241935	0			0.914125	0.221311	0.011236			-0.508014	0.959677	0.95098			0.776891	0.741935	0.156863			-0.1481	0.927419	0.813725
0.9306	0.330645	0.00980392			-16.6586	0.0241935	0			0.924125	0.196721	0.011236			-0.498014	0.959677	0.941176			0.786891	0.758065	0.156863			-0.1381	0.927419	0.813725
0.9406	0.298387	0.00980392			-16.6486	0.0241935	0			0.934125	0.155738	0.011236			-0.488014	0.959677	0.941176			0.796891	0.766129	0.166667			-0.1281	0.927419	0.813725
0.9506	0.233871	0			-16.6386	0.0241935	0			0.944125	0.122951	0			-0.478014	0.959677	0.941176			0.806891	0.766129	0.196078			-0.1181	0.927419	0.813725
0.9606	0.193548	0			-16.6286	0.0241935	0			0.954125	0.114754	0			-0.468014	0.959677	0.941176			0.816891	0.766129	0.205882			-0.1081	0.927419	0.813725
0.9706	0.169355	0			-16.6186	0.0241935	0			0.964125	0.057377	0			-0.458014	0.959677	0.931373			0.826891	0.774194	0.22549			-0.0981	0.927419	0.794118
0.9806	0.104839	0			-16.6086	0.0241935	0			0.974125	0	0			-0.448014	0.959677	0.931373			0.836891	0.782258	0.235294			-0.0881	0.927419	0.794118
0.9906	0.016129	0			-16.5986	0.0241935	0			0.984125	0	0			-0.438014	0.959677	0.931373			0.846891	0.782258	0.264706			-0.0781	0.927419	0.784314
1.0006	0	0			-16.5886	0.0241935	0			0.994125	0	0			-0.428014	0.959677	0.931373			0.856891	0.790323	0.303922			-0.0681	0.919355	0.764706
1.0106	0	0			-16.5786	0.0241935	0			1.00413	0	0			-0.418014	0.959677	0.931373			0.866891	0.798387	0.313725			-0.0581	0.919355	0.754902
1.0206	0	0			-16.5686	0.0241935	0			1.01413	0	0			-0.408014	0.951613	0.931373			0.876891	0.798387	0.343137			-0.0481	0.919355	0.754902
1.0306	0	0			-16.5586	0.0241935	0			1.02413	0	0			-0.398014	0.951613	0.921569			0.886891	0.798387	0.362745			-0.0381	0.919355	0.745098
1.0406	0	0			-16.5486	0.0322581	0			1.03413	0	0			-0.388014	0.951613	0.921569			0.896891	0.806452	0.392157			-0.0281	0.919355	0.745098
1.0506	0	0			-16.5386	0.0322581	0			1.04413	0	0			-0.378014	0.951613	0.901961			0.906891	0.814516	0.411765			-0.0181	0.919355	0.745098
1.0606	0	0			-16.5286	0.0322581	0			1.05413	0	0			-0.368014	0.951613	0.882353			0.916891	0.814516	0.421569			-0.0081	0.919355	0.745098
1.0706	0	0			-16.5186	0.0322581	0			1.06413	0	0			-0.358014	0.951613	0.882353			0.926891	0.830645	0.441176			0.0019	0.919355	0.735294
1.0806	0	0			-16.5086	0.0322581	0								-0.348014	0.951613	0.872549			0.936891	0.83871	0.45098			0.0119	0.919355	0.72549
1.0906	0	0			-16.4986	0.0322581	0								-0.338014	0.951613	0.872549			0.946891	0.854839	0.460784			0.0219	0.903226	0.715686
					-16.4886	0.0322581	0								-0.328014	0.951613	0.852941			0.956891	0.862903	0.54902			0.0319	0.903226	0.686275
					-16.4786	0.0322581	0								-0.318014	0.943548	0.833333			0.966891	0.879032	0.607843			0.0419	0.895161	0.686275
					-16.4686	0.0322581	0								-0.308014	0.943548	0.823529			0.976891	0.887097	0.656863			0.0519	0.887097	0.686275
					-16.4586	0.0322581	0								-0.298014	0.943548	0.813725			0.986891	0.895161	0.696078			0.0619	0.887097	0.666667
					-16.4486	0.0322581	0								-0.288014	0.943548	0.813725			0.996891	0.91129	0.72549			0.0719	0.870968	0.656863
					-16.4386	0.0322581	0								-0.278014	0.943548	0.813725			1.00689	0.927419	0.764706			0.0819	0.870968	0.647059
					-16.4286	0.0322581	0								-0.268014	0.943548	0.813725			1.01689	0.943548	0.803922			0.0919	0.870968	0.627451
					-16.4186	0.0322581	0								-0.258014	0.943548	0.813725			1.02689	0.943548	0.813725			0.1019	0.870968	0.627451
					-16.4086	0.0322581	0								-0.248014	0.943548	0.813725			1.03689	0.959677	0.843137			0.1119	0.870968	0.617647
					-16.3986	0.0322581	0								-0.238014	0.935484	0.813725			1.04689	0.959677	0.852941			0.1219	0.870968	0.617647
					-16.3886	0.0322581	0								-0.228014	0.935484	0.803922			1.05689	0.967742	0.852941			0.1319	0.870968	0.617647
					-16.3786	0.0322581	0								-0.218014	0.935484	0.803922			1.06689	0.967742	0.872549			0.1419	0.862903	0.598039
					-16.3686	0.0322581	0								-0.208014	0.927419	0.794118			1.07689	0.967742	0.872549			0.1519	0.862903	0.558824
					-16.3586	0.0322581	0								-0.198014	0.927419	0.794118			1.08689	0.967742	0.892157			0.1619	0.862903	0.54902
					-16.3486	0.0322581	0								-0.188014	0.927419	0.794118			1.09689	0.967742	0.892157			0.1719	0.862903	0.519608
					-16.3386	0.0322581	0								-0.178014	0.927419	0.794118			1.10689	0.975806	0.911765			0.1819	0.862903	0.509804
					-16.3286	0.0403226	0								-0.168014	0.927419	0.794118			1.11689	0.983871	0.921569			0.1919	0.862903	0.5
					-16.3186	0.0403226	0								-0.158014	0.927419	0.794118			1.12689	0.991935	0.95098			0.2019	0.862903	0.470588
					-16.3086	0.0403226	0								-0.148014	0.927419	0.784314			1.13689	0.991935	0.960784			0.2119	0.854839	0.460784
					-16.2986	0.0403226	0								-0.138014	0.927419	0.784314			1.14689	0.991935	0.970588			0.2219	0.854839	0.460784
					-16.2886	0.0403226	0								-0.128014	0.927419	0.784314			1.15689	0.991935	0.970588			0.2319	0.854839	0.45098
					-16.2786	0.0403226	0								-0.118014	0.919355	0.764706			1.16689	0.991935	0.970588			0.2419	0.854839	0.441176
					-16.2686	0.0403226	0								-0.108014	0.919355	0.754902			1.17689	0.991935	0.980392			0.2519	0.854839	0.431373
					-16.2586	0.0403226	0								-0.098014	0.919355	0.745098			1.18689	0.991935	0.990196			0.2619	0.854839	0.421569
					-16.2486	0.0403226	0								-0.088014	0.919355	0.745098			1.19689	1	0.990196			0.2719	0.846774	0.411765
					-16.2386	0.0403226	0								-0.078014	0.919355	0.745098			1.20689	1	1			0.2819	0.846774	0.382353
					-16.2286	0.0403226	0								-0.068014	0.919355	0.745098			1.21689	1	1			0.2919	0.846774	0.362745
					-16.2186	0.0403226	0								-0.058014	0.919355	0.745098			1.22689	1	1			0.3019	0.83871	0.343137
					-16.2086	0.0403226	0								-0.048014	0.919355	0.745098			1.23689	1	1			0.3119	0.83871	0.333333
					-16.1986	0.0403226	0								-0.038014	0.919355	0.745098			1.24689	1	1			0.3219	0.83871	0.333333
					-16.1886	0.0403226	0								-0.028014	0.919355	0.735294			1.25689	1	1			0.3319	0.83871	0.333333
					-16.1786	0.0403226	0								-0.018014	0.919355	0.735294			1.26689	1	1			0.3419	0.83871	0.333333
					-16.1686	0.0403226	0								-0.00801398	0.91129	0.72549			1.27689	1	1			0.3519	0.83871	0.323529
					-16.1586	0.0403226	0								0.00198602	0.903226	0.715686			1.28689	1	1			0.3619	0.822581	0.303922
					-16.1486	0.0403226	0								0.011986	0.895161	0.715686			1.29689	1	1			0.3719	0.822581	0.303922
					-16.1386	0.0403226	0								0.021986	0.887097	0.705882								0.3819	0.822581	0.303922
					-16.1286	0.0403226	0								0.031986	0.887097	0.705882								0.3919	0.822581	0.303922
					-16.1186	0.0403226	0								0.041986	0.887097	0.705882								0.4019	0.814516	0.294118
					-16.1086	0.0403226	0								0.051986	0.887097	0.705882								0.4119	0.814516	0.294118
					-16.0986	0.0403226	0								0.061986	0.887097	0.705882								0.4219	0.798387	0.294118
					-16.0886	0.0403226	0								0.071986	0.879032	0.705882								0.4319	0.790323	0.294118
					-16.0786	0.0403226	0								0.081986	0.879032	0.686275								0.4419	0.790323	0.284314
					-16.0686	0.0403226	0								0.091986	0.870968	0.676471								0.4519	0.790323	0.27451
					-16.0586	0.0403226	0								0.101986	0.870968	0.676471								0.4619	0.790323	0.264706
					-16.0486	0.0403226	0								0.111986	0.862903	0.666667								0.4719	0.790323	0.264706
					-16.0386	0.0403226	0								0.121986	0.862903	0.627451								0.4819	0.790323	0.264706
					-16.0286	0.0403226	0								0.131986	0.862903	0.617647								0.4919	0.790323	0.264706
					-16.0186	0.0403226	0								0.141986	0.854839	0.607843								0.5019	0.790323	0.264706
					-16.0086	0.0403226	0								0.151986	0.854839	0.607843								0.5119	0.790323	0.264706
					-15.9986	0.0403226	0								0.161986	0.854839	0.598039								0.5219	0.790323	0.264706
					-15.9886	0.0403226	0								0.171986	0.854839	0.598039								0.5319	0.782258	0.254902
					-15.9786	0.0403226	0								0.181986	0.846774	0.598039								0.5419	0.774194	0.245098
					-15.9686	0.0403226	0								0.191986	0.83871	0.588235								0.5519	0.766129	0.245098
					-15.9586	0.0403226	0								0.201986	0.83871	0.588235								0.5619	0.766129	0.235294
					-15.9486	0.0403226	0								0.211986	0.83871	0.588235								0.5719	0.766129	0.235294
					-15.9386	0.0403226	0								0.221986	0.83871	0.588235								0.5819	0.758065	0.22549
					-15.9286	0.0483871	0								0.231986	0.83871	0.588235								0.5919	0.75	0.215686
					-15.9186	0.0483871	0								0.241986	0.83871	0.568627								0.6019	0.75	0.215686
					-15.9086	0.0483871	0								0.251986	0.83871	0.568627								0.6119	0.75	0.215686
					-15.8986	0.0483871	0								0.261986	0.822581	0.568627								0.6219	0.717742	0.205882
					-15.8886	0.0483871	0								0.271986	0.822581	0.568627								0.6319	0.717742	0.205882
					-15.8786	0.0483871	0								0.281986	0.822581	0.568627								0.6419	0.709677	0.205882
					-15.8686	0.0483871	0								0.291986	0.822581	0.568627								0.6519	0.709677	0.205882
					-15.8586	0.0483871	0								0.301986	0.814516	0.558824								0.6619	0.709677	0.205882
					-15.8486	0.0483871	0								0.311986	0.814516	0.558824								0.6719	0.701613	0.205882
					-15.8386	0.0483871	0								0.321986	0.814516	0.539216								0.6819	0.685484	0.196078
					-15.8286	0.0483871	0								0.331986	0.806452	0.539216								0.6919	0.677419	0.186275
					-15.8186	0.0483871	0								0.341986	0.798387	0.539216								0.7019	0.669355	0.186275
					-15.8086	0.0483871	0								0.351986	0.798387	0.519608								0.7119	0.653226	0.186275
					-15.7986	0.0483871	0								0.361986	0.798387	0.509804								0.7219	0.653226	0.186275
					-15.7886	0.0483871	0								0.371986	0.798387	0.509804								0.7319	0.653226	0.176471
					-15.7786	0.0483871	0								0.381986	0.790323	0.5								0.7419	0.653226	0.176471
					-15.7686	0.0483871	0								0.391986	0.774194	0.5								0.7519	0.629032	0.176471
					-15.7586	0.0483871	0								0.401986	0.774194	0.5								0.7619	0.629032	0.176471
					-15.7486	0.0483871	0								0.411986	0.758065	0.5								0.7719	0.620968	0.176471
					-15.7386	0.0483871	0								0.421986	0.758065	0.490196								0.7819	0.620968	0.166667
					-15.7286	0.0483871	0								0.431986	0.758065	0.480392								0.7919	0.604839	0.166667
					-15.7186	0.0483871	0								0.441986	0.758065	0.470588								0.8019	0.604839	0.166667
					-15.7086	0.0483871	0								0.451986	0.758065	0.470588								0.8119	0.596774	0.166667
					-15.6986	0.0483871	0								0.461986	0.758065	0.470588								0.8219	0.596774	0.166667
					-15.6886	0.0483871	0								0.471986	0.75	0.470588								0.8319	0.58871	0.147059
					-15.6786	0.0483871	0								0.481986	0.75	0.470588								0.8419	0.58871	0.147059
					-15.6686	0.0483871	0								0.491986	0.75	0.460784								0.8519	0.58871	0.137255
					-15.6586	0.0483871	0								0.501986	0.75	0.460784								0.8619	0.58871	0.137255
					-15.6486	0.0483871	0								0.511986	0.75	0.45098								0.8719	0.58871	0.137255
					-15.6386	0.0483871	0								0.521986	0.75	0.431373								0.8819	0.58871	0.137255
					-15.6286	0.0483871	0								0.531986	0.75	0.411765								0.8919	0.58871	0.137255
					-15.6186	0.0483871	0								0.541986	0.75	0.392157								0.9019	0.58871	0.137255
					-15.6086	0.0483871	0								0.551986	0.75	0.392157								0.9119	0.572581	0.137255
					-15.5986	0.0483871	0								0.561986	0.741935	0.392157								0.9219	0.572581	0.137255
					-15.5886	0.0483871	0								0.571986	0.741935	0.392157								0.9319	0.572581	0.137255
					-15.5786	0.0483871	0								0.581986	0.725806	0.372549								0.9419	0.572581	0.137255
					-15.5686	0.0483871	0								0.591986	0.717742	0.362745								0.9519	0.572581	0.137255
					-15.5586	0.0483871	0								0.601986	0.717742	0.362745								0.9619	0.572581	0.137255
					-15.5486	0.0483871	0								0.611986	0.709677	0.362745								0.9719	0.572581	0.127451
					-15.5386	0.0483871	0								0.621986	0.709677	0.362745								0.9819	0.564516	0.117647
					-15.5286	0.0483871	0								0.631986	0.701613	0.352941								0.9919	0.556452	0.117647
					-15.5186	0.0483871	0								0.641986	0.701613	0.343137								1.0019	0.548387	0.117647
					-15.5086	0.0483871	0								0.651986	0.701613	0.333333								1.0119	0.548387	0.117647
					-15.4986	0.0483871	0								0.661986	0.701613	0.333333								1.0219	0.540323	0.107843
					-15.4886	0.0483871	0								0.671986	0.701613	0.323529								1.0319	0.540323	0.0882353
					-15.4786	0.0483871	0								0.681986	0.701613	0.323529								1.0419	0.532258	0.0882353
					-15.4686	0.0483871	0								0.691986	0.701613	0.323529								1.0519	0.532258	0.0882353
					-15.4586	0.0483871	0								0.701986	0.701613	0.313725								1.0619	0.524194	0.0784314
					-15.4486	0.0483871	0								0.711986	0.701613	0.313725								1.0719	0.524194	0.0784314
					-15.4386	0.0483871	0								0.721986	0.693548	0.313725								1.0819	0.524194	0.0784314
					-15.4286	0.0483871	0								0.731986	0.693548	0.313725								1.0919	0.516129	0.0686275
					-15.4186	0.0483871	0								0.741986	0.685484	0.313725								1.1019	0.508065	0.0686275
					-15.4086	0.0483871	0								0.751986	0.677419	0.303922								1.1119	0.5	0.0686275
					-15.3986	0.0483871	0								0.761986	0.677419	0.303922								1.1219	0.5	0.0686275
					-15.3886	0.0483871	0								0.771986	0.669355	0.303922								1.1319	0.5	0.0686275
					-15.3786	0.0483871	0								0.781986	0.669355	0.303922								1.1419	0.5	0.0686275
					-15.3686	0.0483871	0								0.791986	0.669355	0.294118								1.1519	0.491935	0.0686275
					-15.3586	0.0564516	0								0.801986	0.669355	0.27451								1.1619	0.491935	0.0686275
					-15.3486	0.0564516	0								0.811986	0.669355	0.27451								1.1719	0.491935	0.0686275
					-15.3386	0.0564516	0								0.821986	0.669355	0.27451								1.1819	0.491935	0.0686275
					-15.3286	0.0564516	0								0.831986	0.653226	0.264706								1.1919	0.491935	0.0686275
					-15.3186	0.0564516	0								0.841986	0.645161	0.264706								1.2019	0.491935	0.0686275
					-15.3086	0.0564516	0								0.851986	0.645161	0.254902								1.2119	0.491935	0.0686275
					-15.2986	0.0645161	0								0.861986	0.645161	0.254902								1.2219	0.491935	0.0686275
					-15.2886	0.0645161	0								0.871986	0.645161	0.245098								1.2319	0.491935	0.0686275
					-15.2786	0.0645161	0								0.881986	0.645161	0.245098								1.2419	0.483871	0.0686275
					-15.2686	0.0645161	0								0.891986	0.645161	0.245098								1.2519	0.475806	0.0686275
					-15.2586	0.0645161	0								0.901986	0.645161	0.245098								1.2619	0.475806	0.0686275
					-15.2486	0.0645161	0								0.911986	0.629032	0.245098								1.2719	0.475806	0.0686275
					-15.2386	0.0645161	0								0.921986	0.620968	0.22549								1.2819	0.475806	0.0490196
					-15.2286	0.0645161	0								0.931986	0.612903	0.205882								1.2919	0.475806	0.0490196
					-15.2186	0.0645161	0								0.941986	0.612903	0.205882								1.3019	0.467742	0.0490196
					-15.2086	0.0645161	0								0.951986	0.604839	0.196078								1.3119	0.467742	0.0490196
					-15.1986	0.0645161	0								0.961986	0.604839	0.196078								1.3219	0.451613	0.0490196
					-15.1886	0.0645161	0								0.971986	0.596774	0.196078								1.3319	0.451613	0.0490196
					-15.1786	0.0645161	0								0.981986	0.596774	0.196078								1.3419	0.451613	0.0490196
					-15.1686	0.0645161	0								0.991986	0.596774	0.196078								1.3519	0.443548	0.0490196
					-15.1586	0.0645161	0								1.00199	0.596774	0.196078								1.3619	0.443548	0.0490196
					-15.1486	0.0645161	0								1.01199	0.596774	0.196078								1.3719	0.443548	0.0490196
					-15.1386	0.0645161	0								1.02199	0.58871	0.196078								1.3819	0.443548	0.0490196
					-15.1286	0.0645161	0								1.03199	0.580645	0.196078								1.3919	0.427419	0.0490196
					-15.1186	0.0645161	0								1.04199	0.580645	0.196078								1.4019	0.427419	0.0490196
					-15.1086	0.0645161	0								1.05199	0.572581	0.196078								1.4119	0.41129	0.0490196
					-15.0986	0.0645161	0								1.06199	0.572581	0.196078								1.4219	0.403226	0.0490196
					-15.0886	0.0645161	0								1.07199	0.572581	0.196078								1.4319	0.387097	0.0490196
					-15.0786	0.0645161	0								1.08199	0.572581	0.196078								1.4419	0.379032	0.0490196
					-15.0686	0.0645161	0								1.09199	0.572581	0.196078								1.4519	0.370968	0.0490196
					-15.0586	0.0645161	0								1.10199	0.572581	0.196078								1.4619	0.354839	0.0490196
					-15.0486	0.0645161	0								1.11199	0.564516	0.196078								1.4719	0.354839	0.0490196
					-15.0386	0.0645161	0								1.12199	0.548387	0.196078								1.4819	0.346774	0.0490196
					-15.0286	0.0645161	0								1.13199	0.548387	0.196078								1.4919	0.346774	0.0490196
					-15.0186	0.0645161	0								1.14199	0.548387	0.196078								1.5019	0.346774	0.0490196
					-15.0086	0.0645161	0								1.15199	0.548387	0.196078								1.5119	0.346774	0.0490196
					-14.9986	0.0645161	0								1.16199	0.548387	0.186275								1.5219	0.346774	0.0490196
					-14.9886	0.0645161	0								1.17199	0.548387	0.186275								1.5319	0.346774	0.0490196
					-14.9786	0.0645161	0								1.18199	0.548387	0.186275								1.5419	0.346774	0.0490196
					-14.9686	0.0645161	0								1.19199	0.548387	0.186275								1.5519	0.33871	0.0392157
					-14.9586	0.0645161	0								1.20199	0.548387	0.186275								1.5619	0.33871	0.0392157
					-14.9486	0.0645161	0								1.21199	0.548387	0.186275								1.5719	0.33871	0.0392157
					-14.9386	0.0645161	0								1.22199	0.540323	0.186275								1.5819	0.33871	0.0392157
					-14.9286	0.0645161	0								1.23199	0.540323	0.186275								1.5919	0.33871	0.0392157
					-14.9186	0.0645161	0								1.24199	0.540323	0.186275								1.6019	0.33871	0.0392157
					-14.9086	0.0645161	0								1.25199	0.540323	0.186275								1.6119	0.314516	0.0392157
					-14.8986	0.0645161	0								1.26199	0.540323	0.186275								1.6219	0.314516	0.0392157
					-14.8886	0.0645161	0								1.27199	0.540323	0.186275								1.6319	0.314516	0.0392157
					-14.8786	0.0645161	0								1.28199	0.540323	0.176471								1.6419	0.314516	0.0392157
					-14.8686	0.0645161	0								1.29199	0.540323	0.176471								1.6519	0.314516	0.0392157
					-14.8586	0.0645161	0								1.30199	0.540323	0.176471								1.6619	0.314516	0.0392157
					-14.8486	0.0645161	0								1.31199	0.540323	0.176471								1.6719	0.314516	0.0392157
					-14.8386	0.0645161	0								1.32199	0.540323	0.176471								1.6819	0.306452	0.0392157
					-14.8286	0.0645161	0								1.33199	0.540323	0.176471								1.6919	0.306452	0.0392157
					-14.8186	0.0645161	0								1.34199	0.540323	0.176471								1.7019	0.298387	0.0392157
					-14.8086	0.0645161	0								1.35199	0.540323	0.156863								1.7119	0.298387	0.0392157
					-14.7986	0.0645161	0								1.36199	0.540323	0.156863								1.7219	0.298387	0.0392157
					-14.7886	0.0645161	0								1.37199	0.532258	0.156863								1.7319	0.298387	0.0392157
					-14.7786	0.0645161	0								1.38199	0.532258	0.156863								1.7419	0.298387	0.0392157
					-14.7686	0.0645161	0								1.39199	0.532258	0.156863								1.7519	0.290323	0.0392157
					-14.7586	0.0645161	0								1.40199	0.532258	0.156863								1.7619	0.266129	0.0392157
					-14.7486	0.0645161	0								1.41199	0.532258	0.156863								1.7719	0.25	0.0392157
					-14.7386	0.0645161	0								1.42199	0.532258	0.156863								1.7819	0.241935	0.0392157
					-14.7286	0.0645161	0								1.43199	0.524194	0.156863								1.7919	0.233871	0.0392157
					-14.7186	0.0645161	0								1.44199	0.524194	0.156863								1.8019	0.233871	0.0392157
					-14.7086	0.0645161	0								1.45199	0.524194	0.147059								1.8119	0.233871	0.0392157
					-14.6986	0.0645161	0								1.46199	0.524194	0.147059								1.8219	0.233871	0.0392157
					-14.6886	0.0645161	0								1.47199	0.524194	0.147059								1.8319	0.233871	0.0392157
					-14.6786	0.0645161	0								1.48199	0.524194	0.147059								1.8419	0.225806	0.0392157
					-14.6686	0.0645161	0								1.49199	0.524194	0.147059								1.8519	0.225806	0.0294118
					-14.6586	0.0645161	0								1.50199	0.524194	0.147059								1.8619	0.225806	0.0294118
					-14.6486	0.0645161	0								1.51199	0.524194	0.137255								1.8719	0.225806	0.0294118
					-14.6386	0.0645161	0								1.52199	0.524194	0.137255								1.8819	0.225806	0.0294118
					-14.6286	0.0645161	0								1.53199	0.524194	0.137255								1.8919	0.225806	0.0294118
					-14.6186	0.0725806	0								1.54199	0.524194	0.137255								1.9019	0.225806	0.0294118
					-14.6086	0.0806452	0								1.55199	0.524194	0.137255								1.9119	0.225806	0.0294118
					-14.5986	0.0806452	0								1.56199	0.524194	0.127451								1.9219	0.225806	0.0294118
					-14.5886	0.0806452	0								1.57199	0.524194	0.127451								1.9319	0.225806	0.0294118
					-14.5786	0.0806452	0								1.58199	0.516129	0.127451								1.9419	0.217742	0.0294118
					-14.5686	0.0806452	0								1.59199	0.516129	0.117647								1.9519	0.217742	0.0294118
					-14.5586	0.0806452	0								1.60199	0.516129	0.117647								1.9619	0.217742	0.0294118
					-14.5486	0.0806452	0								1.61199	0.516129	0.117647								1.9719	0.209677	0.0294118
					-14.5386	0.0806452	0								1.62199	0.516129	0.107843								1.9819	0.201613	0.0294118
					-14.5286	0.0806452	0								1.63199	0.516129	0.107843								1.9919	0.201613	0.0294118
					-14.5186	0.0887097	0								1.64199	0.516129	0.107843								2.0019	0.193548	0.0294118
					-14.5086	0.0887097	0								1.65199	0.516129	0.107843								2.0119	0.193548	0.0294118
					-14.4986	0.0967742	0								1.66199	0.516129	0.107843								2.0219	0.193548	0.0294118
					-14.4886	0.0967742	0								1.67199	0.516129	0.107843								2.0319	0.193548	0.0294118
					-14.4786	0.0967742	0								1.68199	0.516129	0.107843								2.0419	0.193548	0.0294118
					-14.4686	0.0967742	0								1.69199	0.516129	0.107843								2.0519	0.193548	0.0294118
					-14.4586	0.0967742	0								1.70199	0.516129	0.107843								2.0619	0.193548	0.0294118
					-14.4486	0.0967742	0								1.71199	0.508065	0.107843								2.0719	0.193548	0.0294118
					-14.4386	0.0967742	0								1.72199	0.508065	0.107843								2.0819	0.185484	0.0294118
					-14.4286	0.0967742	0								1.73199	0.508065	0.107843								2.0919	0.185484	0.0294118
					-14.4186	0.0967742	0								1.74199	0.508065	0.0980392								2.1019	0.177419	0.0196078
					-14.4086	0.0967742	0								1.75199	0.508065	0.0980392								2.1119	0.177419	0.0196078
					-14.3986	0.0967742	0								1.76199	0.508065	0.0980392								2.1219	0.169355	0.0196078
					-14.3886	0.0967742	0								1.77199	0.508065	0.0980392								2.1319	0.169355	0.0196078
					-14.3786	0.0967742	0								1.78199	0.508065	0.0882353								2.1419	0.169355	0.0196078
					-14.3686	0.0967742	0								1.79199	0.508065	0.0882353								2.1519	0.169355	0.0196078
					-14.3586	0.0967742	0								1.80199	0.508065	0.0882353								2.1619	0.169355	0.0196078
					-14.3486	0.104839	0								1.81199	0.491935	0.0882353								2.1719	0.16129	0.0196078
					-14.3386	0.104839	0								1.82199	0.491935	0.0784314								2.1819	0.16129	0.0196078
					-14.3286	0.104839	0								1.83199	0.483871	0.0686275								2.1919	0.16129	0.0196078
					-14.3186	0.104839	0								1.84199	0.483871	0.0686275								2.2019	0.16129	0.0196078
					-14.3086	0.104839	0								1.85199	0.483871	0.0686275								2.2119	0.16129	0.0196078
					-14.2986	0.104839	0								1.86199	0.483871	0.0686275								2.2219	0.16129	0.0196078
					-14.2886	0.104839	0								1.87199	0.483871	0.0686275								2.2319	0.16129	0.0196078
					-14.2786	0.112903	0								1.88199	0.483871	0.0686275								2.2419	0.16129	0.0196078
					-14.2686	0.112903	0								1.89199	0.483871	0.0686275								2.2519	0.16129	0.0196078
					-14.2586	0.112903	0								1.90199	0.483871	0.0686275								2.2619	0.16129	0.0196078
					-14.2486	0.112903	0								1.91199	0.483871	0.0588235								2.2719	0.153226	0.0196078
					-14.2386	0.120968	0								1.92199	0.483871	0.0588235								2.2819	0.153226	0.0196078
					-14.2286	0.120968	0								1.93199	0.483871	0.0490196								2.2919	0.145161	0.0196078
					-14.2186	0.120968	0								1.94199	0.483871	0.0490196								2.3019	0.145161	0.0196078
					-14.2086	0.120968	0								1.95199	0.475806	0.0392157								2.3119	0.145161	0.0196078
					-14.1986	0.120968	0								1.96199	0.475806	0.0392157								2.3219	0.137097	0.0196078
					-14.1886	0.120968	0								1.97199	0.475806	0.0392157								2.3319	0.137097	0.0196078
					-14.1786	0.120968	0								1.98199	0.475806	0.0392157								2.3419	0.137097	0.0196078
					-14.1686	0.129032	0								1.99199	0.475806	0.0392157								2.3519	0.137097	0.0196078
					-14.1586	0.129032	0								2.00199	0.475806	0.0392157								2.3619	0.137097	0.0196078
					-14.1486	0.129032	0								2.01199	0.475806	0.0392157								2.3719	0.137097	0.0196078
					-14.1386	0.129032	0								2.02199	0.475806	0.0392157								2.3819	0.129032	0.0196078
					-14.1286	0.129032	0								2.03199	0.475806	0.0392157								2.3919	0.112903	0.0196078
					-14.1186	0.129032	0								2.04199	0.475806	0.0392157								2.4019	0.112903	0.0196078
					-14.1086	0.129032	0								2.05199	0.475806	0.0392157								2.4119	0.112903	0.0196078
					-14.0986	0.137097	0								2.06199	0.475806	0.0392157								2.4219	0.104839	0.0196078
					-14.0886	0.137097	0								2.07199	0.475806	0.0392157								2.4319	0.104839	0.0196078
					-14.0786	0.145161	0								2.08199	0.475806	0.0392157								2.4419	0.104839	0.0196078
					-14.0686	0.145161	0								2.09199	0.475806	0.0392157								2.4519	0.104839	0.0196078
					-14.0586	0.145161	0								2.10199	0.467742	0.0392157								2.4619	0.104839	0.0196078
					-14.0486	0.145161	0								2.11199	0.467742	0.0392157								2.4719	0.0967742	0.0196078
					-14.0386	0.145161	0								2.12199	0.467742	0.0392157								2.4819	0.0967742	0.0196078
					-14.0286	0.145161	0								2.13199	0.467742	0.0392157								2.4919	0.0967742	0.0196078
					-14.0186	0.153226	0								2.14199	0.467742	0.0392157								2.5019	0.0887097	0.0196078
					-14.0086	0.153226	0								2.15199	0.467742	0.0392157								2.5119	0.0887097	0.0196078
					-13.9986	0.153226	0								2.16199	0.467742	0.0392157								2.5219	0.0887097	0.0196078
					-13.9886	0.153226	0								2.17199	0.467742	0.0392157								2.5319	0.0887097	0.0196078
					-13.9786	0.153226	0								2.18199	0.467742	0.0392157								2.5419	0.0887097	0.0196078
					-13.9686	0.153226	0								2.19199	0.467742	0.0392157								2.5519	0.0887097	0.0196078
					-13.9586	0.16129	0								2.20199	0.467742	0.0392157								2.5619	0.0887097	0.0196078
					-13.9486	0.16129	0								2.21199	0.467742	0.0392157								2.5719	0.0887097	0.0196078
					-13.9386	0.169355	0								2.22199	0.459677	0.0392157								2.5819	0.0887097	0.0196078
					-13.9286	0.169355	0								2.23199	0.459677	0.0392157								2.5919	0.0887097	0.0196078
					-13.9186	0.169355	0								2.24199	0.459677	0.0392157								2.6019	0.0887097	0.0196078
					-13.9086	0.169355	0								2.25199	0.459677	0.0392157								2.6119	0.0806452	0.0196078
					-13.8986	0.169355	0								2.26199	0.459677	0.0392157								2.6219	0.0806452	0.0196078
					-13.8886	0.169355	0								2.27199	0.459677	0.0392157								2.6319	0.0725806	0.0196078
					-13.8786	0.169355	0								2.28199	0.451613	0.0392157								2.6419	0.0645161	0.0196078
					-13.8686	0.169355	0								2.29199	0.443548	0.0392157								2.6519	0.0645161	0.0196078
					-13.8586	0.169355	0								2.30199	0.443548	0.0392157								2.6619	0.0564516	0.0196078
					-13.8486	0.169355	0								2.31199	0.443548	0.0392157								2.6719	0.0564516	0.0196078
					-13.8386	0.169355	0								2.32199	0.443548	0.0392157								2.6819	0.0564516	0.0196078
					-13.8286	0.169355	0								2.33199	0.443548	0.0392157								2.6919	0.0564516	0.0196078
					-13.8186	0.177419	0								2.34199	0.443548	0.0392157								2.7019	0.0564516	0.0196078
					-13.8086	0.177419	0								2.35199	0.435484	0.0392157								2.7119	0.0564516	0.0196078
					-13.7986	0.185484	0								2.36199	0.435484	0.0392157								2.7219	0.0564516	0.0196078
					-13.7886	0.185484	0								2.37199	0.435484	0.0392157								2.7319	0.0564516	0.0196078
					-13.7786	0.185484	0								2.38199	0.435484	0.0392157								2.7419	0.0564516	0.0196078
					-13.7686	0.185484	0								2.39199	0.435484	0.0392157								2.7519	0.0564516	0.0196078
					-13.7586	0.193548	0.00980392								2.40199	0.435484	0.0392157								2.7619	0.0564516	0.0196078
					-13.7486	0.193548	0.00980392								2.41199	0.435484	0.0392157								2.7719	0.0564516	0.0196078
					-13.7386	0.193548	0.00980392								2.42199	0.435484	0.0392157								2.7819	0.0564516	0.0196078
					-13.7286	0.193548	0.00980392								2.43199	0.427419	0.0392157								2.7919	0.0564516	0.0196078
					-13.7186	0.193548	0.00980392								2.44199	0.427419	0.0392157								2.8019	0.0564516	0.0196078
					-13.7086	0.193548	0.00980392								2.45199	0.419355	0.0392157								2.8119	0.0564516	0.0196078
					-13.6986	0.193548	0.00980392								2.46199	0.419355	0.0392157								2.8219	0.0483871	0.0196078
					-13.6886	0.193548	0.00980392								2.47199	0.419355	0.0392157								2.8319	0.0403226	0.0196078
					-13.6786	0.193548	0.00980392								2.48199	0.41129	0.0392157								2.8419	0.0403226	0.0196078
					-13.6686	0.193548	0.00980392								2.49199	0.41129	0.0392157								2.8519	0.0322581	0.0196078
					-13.6586	0.193548	0.00980392								2.50199	0.41129	0.0392157								2.8619	0.0322581	0.0196078
					-13.6486	0.193548	0.00980392								2.51199	0.41129	0.0392157								2.8719	0.0322581	0.0196078
					-13.6386	0.193548	0.00980392								2.52199	0.41129	0.0392157								2.8819	0.0322581	0.00980392
					-13.6286	0.193548	0.00980392								2.53199	0.41129	0.0392157								2.8919	0.0322581	0.00980392
					-13.6186	0.193548	0.00980392								2.54199	0.41129	0.0392157								2.9019	0.0322581	0.00980392
					-13.6086	0.193548	0.00980392								2.55199	0.41129	0.0392157								2.9119	0.0322581	0.00980392
					-13.5986	0.193548	0.00980392								2.56199	0.41129	0.0294118								2.9219	0.0241935	0.00980392
					-13.5886	0.193548	0.00980392								2.57199	0.41129	0.0294118								2.9319	0.0241935	0.00980392
					-13.5786	0.193548	0.00980392								2.58199	0.41129	0.0294118								2.9419	0.0241935	0.00980392
					-13.5686	0.193548	0.00980392								2.59199	0.41129	0.0294118								2.9519	0.0241935	0.00980392
					-13.5586	0.201613	0.00980392								2.60199	0.41129	0.0196078								2.9619	0.0241935	0.00980392
					-13.5486	0.201613	0.00980392								2.61199	0.41129	0.0196078								2.9719	0.0241935	0.00980392
					-13.5386	0.209677	0.00980392								2.62199	0.41129	0.0196078								2.9819	0.0241935	0.00980392
					-13.5286	0.209677	0.00980392								2.63199	0.41129	0.0196078								2.9919	0.0241935	0.00980392
					-13.5186	0.209677	0.00980392								2.64199	0.41129	0.0196078								3.0019	0.016129	0.00980392
					-13.5086	0.209677	0.00980392								2.65199	0.41129	0.0196078								3.0119	0.016129	0.00980392
					-13.4986	0.209677	0.00980392								2.66199	0.41129	0.0196078								3.0219	0.016129	0.00980392
					-13.4886	0.209677	0.00980392								2.67199	0.41129	0.0196078								3.0319	0.016129	0.00980392
					-13.4786	0.209677	0.00980392								2.68199	0.41129	0.0196078								3.0419	0.016129	0.00980392
					-13.4686	0.209677	0.00980392								2.69199	0.395161	0.0196078								3.0519	0.016129	0.00980392
					-13.4586	0.209677	0.00980392								2.70199	0.395161	0.0196078								3.0619	0.016129	0
					-13.4486	0.209677	0.00980392								2.71199	0.379032	0.0196078								3.0719	0.016129	0
					-13.4386	0.209677	0.00980392								2.72199	0.379032	0.0196078								3.0819	0.016129	0
					-13.4286	0.209677	0.00980392								2.73199	0.379032	0.0196078								3.0919	0.016129	0
					-13.4186	0.209677	0.00980392								2.74199	0.370968	0.0196078								3.1019	0.016129	0
					-13.4086	0.209677	0.00980392								2.75199	0.362903	0.0196078								3.1119	0.016129	0
					-13.3986	0.217742	0.00980392								2.76199	0.362903	0.0196078								3.1219	0.016129	0
					-13.3886	0.217742	0.00980392								2.77199	0.362903	0.0196078								3.1319	0.00806452	0
					-13.3786	0.217742	0.00980392								2.78199	0.362903	0.0196078								3.1419	0.00806452	0
					-13.3686	0.217742	0.00980392								2.79199	0.362903	0.0196078								3.1519	0.00806452	0
					-13.3586	0.225806	0.00980392								2.80199	0.362903	0.0196078								3.1619	0.00806452	0
					-13.3486	0.233871	0.00980392								2.81199	0.362903	0.0196078								3.1719	0.00806452	0
					-13.3386	0.241935	0.00980392								2.82199	0.362903	0.0196078								3.1819	0.00806452	0
					-13.3286	0.25	0.00980392								2.83199	0.354839	0.0196078								3.1919	0.00806452	0
					-13.3186	0.25	0.00980392								2.84199	0.354839	0.0196078								3.2019	0.00806452	0
					-13.3086	0.25	0.00980392								2.85199	0.346774	0.0196078								3.2119	0.00806452	0
					-13.2986	0.25	0.00980392								2.86199	0.346774	0.0196078								3.2219	0.00806452	0
					-13.2886	0.258065	0.00980392								2.87199	0.346774	0.0196078								3.2319	0.00806452	0
					-13.2786	0.258065	0.00980392								2.88199	0.346774	0.0196078								3.2419	0.00806452	0
					-13.2686	0.258065	0.00980392								2.89199	0.33871	0.0196078								3.2519	0.00806452	0
					-13.2586	0.258065	0.00980392								2.90199	0.33871	0.0196078								3.2619	0.00806452	0
					-13.2486	0.258065	0.00980392								2.91199	0.330645	0.0196078								3.2719	0.00806452	0
					-13.2386	0.258065	0.00980392								2.92199	0.330645	0.0196078								3.2819	0.00806452	0
					-13.2286	0.258065	0.00980392								2.93199	0.330645	0.0196078								3.2919	0.00806452	0
					-13.2186	0.258065	0.00980392								2.94199	0.330645	0.0196078								3.3019	0.00806452	0
					-13.2086	0.258065	0.00980392								2.95199	0.330645	0.0196078								3.3119	0.00806452	0
					-13.1986	0.258065	0.00980392								2.96199	0.330645	0.0196078								3.3219	0.00806452	0
					-13.1886	0.266129	0.00980392								2.97199	0.330645	0.0196078								3.3319	0.00806452	0
					-13.1786	0.266129	0.00980392								2.98199	0.322581	0.0196078								3.3419	0.00806452	0
					-13.1686	0.282258	0.00980392								2.99199	0.322581	0.0196078								3.3519	0.00806452	0
					-13.1586	0.282258	0.00980392								3.00199	0.322581	0.0196078								3.3619	0.00806452	0
					-13.1486	0.282258	0.00980392								3.01199	0.322581	0.0196078								3.3719	0.00806452	0
					-13.1386	0.282258	0.00980392								3.02199	0.322581	0.0196078								3.3819	0.00806452	0
					-13.1286	0.282258	0.00980392								3.03199	0.322581	0.0196078								3.3919	0.00806452	0
					-13.1186	0.282258	0.00980392								3.04199	0.322581	0.0196078								3.4019	0.00806452	0
					-13.1086	0.282258	0.00980392								3.05199	0.322581	0.0196078								3.4119	0.00806452	0
					-13.0986	0.282258	0.0196078								3.06199	0.314516	0.0196078								3.4219	0.00806452	0
					-13.0886	0.282258	0.0196078								3.07199	0.314516	0.0196078								3.4319	0.00806452	0
					-13.0786	0.282258	0.0196078								3.08199	0.314516	0.0196078								3.4419	0.00806452	0
					-13.0686	0.290323	0.0196078								3.09199	0.314516	0.0196078								3.4519	0	0
					-13.0586	0.290323	0.0196078								3.10199	0.314516	0.0196078								3.4619	0	0
					-13.0486	0.290323	0.0196078								3.11199	0.314516	0.0196078								3.4719	0	0
					-13.0386	0.290323	0.0196078								3.12199	0.314516	0.0196078								3.4819	0	0
					-13.0286	0.290323	0.0196078								3.13199	0.314516	0.0196078								3.4919	0	0
					-13.0186	0.306452	0.0196078								3.14199	0.314516	0.0196078								3.5019	0	0
					-13.0086	0.306452	0.0196078								3.15199	0.314516	0.0196078								3.5119	0	0
					-12.9986	0.306452	0.0196078								3.16199	0.314516	0.0196078								3.5219	0	0
					-12.9886	0.306452	0.0196078								3.17199	0.314516	0.0196078								3.5319	0	0
					-12.9786	0.306452	0.0196078								3.18199	0.306452	0.0196078								3.5419	0	0
					-12.9686	0.306452	0.0196078								3.19199	0.306452	0.0196078
					-12.9586	0.306452	0.0196078								3.20199	0.306452	0.0196078
					-12.9486	0.306452	0.0196078								3.21199	0.306452	0.0196078
					-12.9386	0.306452	0.0196078								3.22199	0.306452	0.0196078
					-12.9286	0.306452	0.0196078								3.23199	0.306452	0.0196078
					-12.9186	0.314516	0.0196078								3.24199	0.306452	0.0196078
					-12.9086	0.314516	0.0196078								3.25199	0.306452	0.0196078
					-12.8986	0.314516	0.0196078								3.26199	0.306452	0.0196078
					-12.8886	0.314516	0.0196078								3.27199	0.306452	0.0196078
					-12.8786	0.314516	0.0196078								3.28199	0.306452	0.0196078
					-12.8686	0.314516	0.0196078								3.29199	0.306452	0.0196078
					-12.8586	0.314516	0.0196078								3.30199	0.306452	0.0196078
					-12.8486	0.314516	0.0196078								3.31199	0.306452	0.0196078
					-12.8386	0.314516	0.0196078								3.32199	0.306452	0.0196078
					-12.8286	0.314516	0.0196078								3.33199	0.306452	0.0196078
					-12.8186	0.322581	0.0196078								3.34199	0.306452	0.0196078
					-12.8086	0.322581	0.0196078								3.35199	0.306452	0.0196078
					-12.7986	0.322581	0.0196078								3.36199	0.306452	0.00980392
					-12.7886	0.322581	0.0196078								3.37199	0.298387	0.00980392
					-12.7786	0.322581	0.0196078								3.38199	0.298387	0.00980392
					-12.7686	0.322581	0.0196078								3.39199	0.298387	0.00980392
					-12.7586	0.322581	0.0196078								3.40199	0.298387	0.00980392
					-12.7486	0.322581	0.0196078								3.41199	0.298387	0.00980392
					-12.7386	0.322581	0.0196078								3.42199	0.298387	0.00980392
					-12.7286	0.322581	0.0196078								3.43199	0.298387	0.00980392
					-12.7186	0.322581	0.0196078								3.44199	0.298387	0.00980392
					-12.7086	0.330645	0.0196078								3.45199	0.298387	0.00980392
					-12.6986	0.330645	0.0196078								3.46199	0.298387	0.00980392
					-12.6886	0.330645	0.0196078								3.47199	0.298387	0.00980392
					-12.6786	0.330645	0.0196078								3.48199	0.298387	0.00980392
					-12.6686	0.33871	0.0196078								3.49199	0.298387	0.00980392
					-12.6586	0.33871	0.0196078								3.50199	0.298387	0.00980392
					-12.6486	0.33871	0.0196078								3.51199	0.298387	0.00980392
					-12.6386	0.33871	0.0196078								3.52199	0.298387	0.00980392
					-12.6286	0.33871	0.0196078								3.53199	0.298387	0.00980392
					-12.6186	0.33871	0.0196078								3.54199	0.298387	0.00980392
					-12.6086	0.33871	0.0196078								3.55199	0.298387	0.00980392
					-12.5986	0.33871	0.0196078								3.56199	0.290323	0.00980392
					-12.5886	0.33871	0.0196078								3.57199	0.290323	0.00980392
					-12.5786	0.33871	0.0196078								3.58199	0.290323	0.00980392
					-12.5686	0.33871	0.0196078								3.59199	0.290323	0.00980392
					-12.5586	0.346774	0.0196078								3.60199	0.274194	0.00980392
					-12.5486	0.346774	0.0196078								3.61199	0.274194	0.00980392
					-12.5386	0.346774	0.0196078								3.62199	0.274194	0.00980392
					-12.5286	0.354839	0.0196078								3.63199	0.274194	0.00980392
					-12.5186	0.354839	0.0196078								3.64199	0.274194	0.00980392
					-12.5086	0.354839	0.0196078								3.65199	0.274194	0.00980392
					-12.4986	0.354839	0.0196078								3.66199	0.274194	0.00980392
					-12.4886	0.354839	0.0196078								3.67199	0.266129	0.00980392
					-12.4786	0.354839	0.0196078								3.68199	0.266129	0.00980392
					-12.4686	0.354839	0.0196078								3.69199	0.266129	0.00980392
					-12.4586	0.354839	0.0196078								3.70199	0.266129	0.00980392
					-12.4486	0.354839	0.0196078								3.71199	0.258065	0.00980392
					-12.4386	0.354839	0.0196078								3.72199	0.258065	0.00980392
					-12.4286	0.354839	0.0196078								3.73199	0.258065	0.00980392
					-12.4186	0.354839	0.0196078								3.74199	0.258065	0.00980392
					-12.4086	0.354839	0.0196078								3.75199	0.258065	0.00980392
					-12.3986	0.354839	0.0196078								3.76199	0.258065	0.00980392
					-12.3886	0.354839	0.0196078								3.77199	0.258065	0.00980392
					-12.3786	0.354839	0.0196078								3.78199	0.258065	0.00980392
					-12.3686	0.362903	0.0196078								3.79199	0.258065	0.00980392
					-12.3586	0.362903	0.0196078								3.80199	0.241935	0.00980392
					-12.3486	0.362903	0.0196078								3.81199	0.241935	0.00980392
					-12.3386	0.362903	0.0196078								3.82199	0.241935	0.00980392
					-12.3286	0.362903	0.0196078								3.83199	0.241935	0.00980392
					-12.3186	0.362903	0.0196078								3.84199	0.241935	0.00980392
					-12.3086	0.362903	0.0196078								3.85199	0.241935	0.00980392
					-12.2986	0.362903	0.0196078								3.86199	0.241935	0.00980392
					-12.2886	0.362903	0.0196078								3.87199	0.241935	0
					-12.2786	0.362903	0.0196078								3.88199	0.241935	0
					-12.2686	0.362903	0.0196078								3.89199	0.241935	0
					-12.2586	0.370968	0.0196078								3.90199	0.241935	0
					-12.2486	0.370968	0.0196078								3.91199	0.241935	0
					-12.2386	0.370968	0.0196078								3.92199	0.241935	0
					-12.2286	0.370968	0.0196078								3.93199	0.241935	0
					-12.2186	0.370968	0.0196078								3.94199	0.241935	0
					-12.2086	0.370968	0.0196078								3.95199	0.241935	0
					-12.1986	0.370968	0.0196078								3.96199	0.241935	0
					-12.1886	0.370968	0.0196078								3.97199	0.241935	0
					-12.1786	0.370968	0.0196078								3.98199	0.241935	0
					-12.1686	0.370968	0.0196078								3.99199	0.241935	0
					-12.1586	0.370968	0.0196078								4.00199	0.241935	0
					-12.1486	0.379032	0.0196078								4.01199	0.241935	0
					-12.1386	0.379032	0.0196078								4.02199	0.233871	0
					-12.1286	0.379032	0.0196078								4.03199	0.233871	0
					-12.1186	0.379032	0.0196078								4.04199	0.233871	0
					-12.1086	0.379032	0.0196078								4.05199	0.233871	0
					-12.0986	0.379032	0.0196078								4.06199	0.233871	0
					-12.0886	0.379032	0.0196078								4.07199	0.233871	0
					-12.0786	0.379032	0.0196078								4.08199	0.233871	0
					-12.0686	0.379032	0.0196078								4.09199	0.233871	0
					-12.0586	0.379032	0.0196078								4.10199	0.233871	0
					-12.0486	0.379032	0.0196078								4.11199	0.233871	0
					-12.0386	0.379032	0.0196078								4.12199	0.233871	0
					-12.0286	0.387097	0.0196078								4.13199	0.233871	0
					-12.0186	0.387097	0.0196078								4.14199	0.233871	0
					-12.0086	0.387097	0.0196078								4.15199	0.233871	0
					-11.9986	0.387097	0.0196078								4.16199	0.233871	0
					-11.9886	0.387097	0.0196078								4.17199	0.233871	0
					-11.9786	0.387097	0.0196078								4.18199	0.225806	0
					-11.9686	0.387097	0.0196078								4.19199	0.225806	0
					-11.9586	0.387097	0.0196078								4.20199	0.225806	0
					-11.9486	0.387097	0.0196078								4.21199	0.225806	0
					-11.9386	0.387097	0.0196078								4.22199	0.225806	0
					-11.9286	0.387097	0.0196078								4.23199	0.225806	0
					-11.9186	0.387097	0.0196078								4.24199	0.217742	0
					-11.9086	0.387097	0.0196078								4.25199	0.217742	0
					-11.8986	0.387097	0.0196078								4.26199	0.217742	0
					-11.8886	0.387097	0.0196078								4.27199	0.217742	0
					-11.8786	0.387097	0.0196078								4.28199	0.217742	0
					-11.8686	0.387097	0.0196078								4.29199	0.209677	0
					-11.8586	0.387097	0.0196078								4.30199	0.209677	0
					-11.8486	0.387097	0.0196078								4.31199	0.209677	0
					-11.8386	0.387097	0.0196078								4.32199	0.209677	0
					-11.8286	0.395161	0.0196078								4.33199	0.209677	0
					-11.8186	0.395161	0.0196078								4.34199	0.209677	0
					-11.8086	0.395161	0.0196078								4.35199	0.209677	0
					-11.7986	0.395161	0.0196078								4.36199	0.209677	0
					-11.7886	0.395161	0.0196078								4.37199	0.209677	0
					-11.7786	0.395161	0.0196078								4.38199	0.209677	0
					-11.7686	0.403226	0.0196078								4.39199	0.209677	0
					-11.7586	0.403226	0.0196078								4.40199	0.209677	0
					-11.7486	0.403226	0.0294118								4.41199	0.209677	0
					-11.7386	0.403226	0.0294118								4.42199	0.209677	0
					-11.7286	0.41129	0.0294118								4.43199	0.209677	0
					-11.7186	0.419355	0.0294118								4.44199	0.209677	0
					-11.7086	0.419355	0.0294118								4.45199	0.201613	0
					-11.6986	0.419355	0.0294118								4.46199	0.201613	0
					-11.6886	0.419355	0.0294118								4.47199	0.201613	0
					-11.6786	0.419355	0.0294118								4.48199	0.201613	0
					-11.6686	0.419355	0.0294118								4.49199	0.201613	0
					-11.6586	0.419355	0.0294118								4.50199	0.201613	0
					-11.6486	0.419355	0.0294118								4.51199	0.201613	0
					-11.6386	0.419355	0.0294118								4.52199	0.193548	0
					-11.6286	0.419355	0.0294118								4.53199	0.193548	0
					-11.6186	0.419355	0.0294118								4.54199	0.193548	0
					-11.6086	0.427419	0.0294118								4.55199	0.193548	0
					-11.5986	0.427419	0.0294118								4.56199	0.193548	0
					-11.5886	0.435484	0.0294118								4.57199	0.193548	0
					-11.5786	0.443548	0.0294118								4.58199	0.193548	0
					-11.5686	0.443548	0.0294118								4.59199	0.193548	0
					-11.5586	0.443548	0.0294118								4.60199	0.193548	0
					-11.5486	0.443548	0.0294118								4.61199	0.193548	0
					-11.5386	0.443548	0.0294118								4.62199	0.193548	0
					-11.5286	0.443548	0.0294118								4.63199	0.193548	0
					-11.5186	0.451613	0.0294118								4.64199	0.185484	0
					-11.5086	0.451613	0.0294118								4.65199	0.185484	0
					-11.4986	0.451613	0.0294118								4.66199	0.185484	0
					-11.4886	0.451613	0.0294118								4.67199	0.185484	0
					-11.4786	0.467742	0.0294118								4.68199	0.185484	0
					-11.4686	0.475806	0.0294118								4.69199	0.185484	0
					-11.4586	0.475806	0.0294118								4.70199	0.185484	0
					-11.4486	0.475806	0.0294118								4.71199	0.185484	0
					-11.4386	0.475806	0.0294118								4.72199	0.185484	0
					-11.4286	0.483871	0.0294118								4.73199	0.185484	0
					-11.4186	0.483871	0.0294118								4.74199	0.185484	0
					-11.4086	0.483871	0.0294118								4.75199	0.185484	0
					-11.3986	0.483871	0.0294118								4.76199	0.185484	0
					-11.3886	0.483871	0.0294118								4.77199	0.185484	0
					-11.3786	0.491935	0.0294118								4.78199	0.185484	0
					-11.3686	0.491935	0.0294118								4.79199	0.185484	0
					-11.3586	0.5	0.0294118								4.80199	0.185484	0
					-11.3486	0.5	0.0294118								4.81199	0.185484	0
					-11.3386	0.508065	0.0294118								4.82199	0.185484	0
					-11.3286	0.508065	0.0294118								4.83199	0.185484	0
					-11.3186	0.508065	0.0294118								4.84199	0.185484	0
					-11.3086	0.508065	0.0294118								4.85199	0.177419	0
					-11.2986	0.508065	0.0294118								4.86199	0.177419	0
					-11.2886	0.516129	0.0294118								4.87199	0.177419	0
					-11.2786	0.516129	0.0294118								4.88199	0.177419	0
					-11.2686	0.516129	0.0294118								4.89199	0.177419	0
					-11.2586	0.524194	0.0294118								4.90199	0.177419	0
					-11.2486	0.524194	0.0294118								4.91199	0.177419	0
					-11.2386	0.524194	0.0294118								4.92199	0.177419	0
					-11.2286	0.524194	0.0294118								4.93199	0.177419	0
					-11.2186	0.524194	0.0294118								4.94199	0.177419	0
					-11.2086	0.524194	0.0294118								4.95199	0.177419	0
					-11.1986	0.524194	0.0294118								4.96199	0.177419	0
					-11.1886	0.524194	0.0294118								4.97199	0.177419	0
					-11.1786	0.524194	0.0294118								4.98199	0.177419	0
					-11.1686	0.532258	0.0294118								4.99199	0.177419	0
					-11.1586	0.540323	0.0294118								5.00199	0.177419	0
					-11.1486	0.540323	0.0294118								5.01199	0.177419	0
					-11.1386	0.548387	0.0294118								5.02199	0.177419	0
					-11.1286	0.548387	0.0294118								5.03199	0.177419	0
					-11.1186	0.548387	0.0294118								5.04199	0.177419	0
					-11.1086	0.548387	0.0294118								5.05199	0.177419	0
					-11.0986	0.556452	0.0294118								5.06199	0.177419	0
					-11.0886	0.556452	0.0294118								5.07199	0.177419	0
					-11.0786	0.564516	0.0294118								5.08199	0.177419	0
					-11.0686	0.564516	0.0294118								5.09199	0.177419	0
					-11.0586	0.564516	0.0294118								5.10199	0.177419	0
					-11.0486	0.564516	0.0294118								5.11199	0.177419	0
					-11.0386	0.572581	0.0294118								5.12199	0.177419	0
					-11.0286	0.572581	0.0294118								5.13199	0.177419	0
					-11.0186	0.572581	0.0294118								5.14199	0.177419	0
					-11.0086	0.572581	0.0294118								5.15199	0.177419	0
					-10.9986	0.572581	0.0294118								5.16199	0.177419	0
					-10.9886	0.572581	0.0294118								5.17199	0.177419	0
					-10.9786	0.572581	0.0294118								5.18199	0.177419	0
					-10.9686	0.572581	0.0294118								5.19199	0.177419	0
					-10.9586	0.572581	0.0294118								5.20199	0.177419	0
					-10.9486	0.580645	0.0294118								5.21199	0.177419	0
					-10.9386	0.58871	0.0294118								5.22199	0.177419	0
					-10.9286	0.58871	0.0294118								5.23199	0.177419	0
					-10.9186	0.58871	0.0294118								5.24199	0.177419	0
					-10.9086	0.596774	0.0294118								5.25199	0.177419	0
					-10.8986	0.596774	0.0294118								5.26199	0.177419	0
					-10.8886	0.596774	0.0294118								5.27199	0.177419	0
					-10.8786	0.596774	0.0294118								5.28199	0.177419	0
					-10.8686	0.596774	0.0294118								5.29199	0.177419	0
					-10.8586	0.604839	0.0294118								5.30199	0.169355	0
					-10.8486	0.604839	0.0294118								5.31199	0.169355	0
					-10.8386	0.604839	0.0294118								5.32199	0.169355	0
					-10.8286	0.604839	0.0294118								5.33199	0.169355	0
					-10.8186	0.612903	0.0294118								5.34199	0.169355	0
					-10.8086	0.612903	0.0294118								5.35199	0.169355	0
					-10.7986	0.612903	0.0294118								5.36199	0.169355	0
					-10.7886	0.612903	0.0294118								5.37199	0.169355	0
					-10.7786	0.612903	0.0294118								5.38199	0.169355	0
					-10.7686	0.612903	0.0294118								5.39199	0.169355	0
					-10.7586	0.612903	0.0294118								5.40199	0.169355	0
					-10.7486	0.612903	0.0294118								5.41199	0.169355	0
					-10.7386	0.612903	0.0294118								5.42199	0.169355	0
					-10.7286	0.620968	0.0392157								5.43199	0.169355	0
					-10.7186	0.620968	0.0392157								5.44199	0.169355	0
					-10.7086	0.629032	0.0392157								5.45199	0.169355	0
					-10.6986	0.637097	0.0392157								5.46199	0.169355	0
					-10.6886	0.637097	0.0392157								5.47199	0.169355	0
					-10.6786	0.637097	0.0392157								5.48199	0.169355	0
					-10.6686	0.637097	0.0392157								5.49199	0.169355	0
					-10.6586	0.637097	0.0392157								5.50199	0.169355	0
					-10.6486	0.637097	0.0392157								5.51199	0.169355	0
					-10.6386	0.637097	0.0392157								5.52199	0.169355	0
					-10.6286	0.637097	0.0392157								5.53199	0.169355	0
					-10.6186	0.637097	0.0392157								5.54199	0.169355	0
					-10.6086	0.637097	0.0392157								5.55199	0.169355	0
					-10.5986	0.637097	0.0392157								5.56199	0.169355	0
					-10.5886	0.637097	0.0392157								5.57199	0.169355	0
					-10.5786	0.637097	0.0392157								5.58199	0.169355	0
					-10.5686	0.637097	0.0392157								5.59199	0.169355	0
					-10.5586	0.645161	0.0392157								5.60199	0.169355	0
					-10.5486	0.645161	0.0392157								5.61199	0.169355	0
					-10.5386	0.645161	0.0392157								5.62199	0.169355	0
					-10.5286	0.645161	0.0392157								5.63199	0.169355	0
					-10.5186	0.645161	0.0392157								5.64199	0.169355	0
					-10.5086	0.653226	0.0392157								5.65199	0.169355	0
					-10.4986	0.66129	0.0392157								5.66199	0.169355	0
					-10.4886	0.66129	0.0392157								5.67199	0.169355	0
					-10.4786	0.66129	0.0392157								5.68199	0.169355	0
					-10.4686	0.66129	0.0392157								5.69199	0.169355	0
					-10.4586	0.66129	0.0392157								5.70199	0.169355	0
					-10.4486	0.66129	0.0392157								5.71199	0.169355	0
					-10.4386	0.669355	0.0392157								5.72199	0.169355	0
					-10.4286	0.669355	0.0392157								5.73199	0.169355	0
					-10.4186	0.669355	0.0392157								5.74199	0.169355	0
					-10.4086	0.669355	0.0392157								5.75199	0.169355	0
					-10.3986	0.669355	0.0392157								5.76199	0.169355	0
					-10.3886	0.677419	0.0392157								5.77199	0.169355	0
					-10.3786	0.677419	0.0392157								5.78199	0.16129	0
					-10.3686	0.677419	0.0392157								5.79199	0.16129	0
					-10.3586	0.677419	0.0392157								5.80199	0.16129	0
					-10.3486	0.677419	0.0392157								5.81199	0.16129	0
					-10.3386	0.677419	0.0392157								5.82199	0.16129	0
					-10.3286	0.685484	0.0392157								5.83199	0.16129	0
					-10.3186	0.685484	0.0392157								5.84199	0.16129	0
					-10.3086	0.685484	0.0392157								5.85199	0.16129	0
					-10.2986	0.685484	0.0392157								5.86199	0.16129	0
					-10.2886	0.693548	0.0392157								5.87199	0.16129	0
					-10.2786	0.693548	0.0392157								5.88199	0.16129	0
					-10.2686	0.693548	0.0392157								5.89199	0.16129	0
					-10.2586	0.693548	0.0392157								5.90199	0.16129	0
					-10.2486	0.693548	0.0392157								5.91199	0.16129	0
					-10.2386	0.693548	0.0392157								5.92199	0.16129	0
					-10.2286	0.693548	0.0392157								5.93199	0.16129	0
					-10.2186	0.693548	0.0392157								5.94199	0.16129	0
					-10.2086	0.693548	0.0392157								5.95199	0.16129	0
					-10.1986	0.693548	0.0490196								5.96199	0.16129	0
					-10.1886	0.693548	0.0490196								5.97199	0.16129	0
					-10.1786	0.693548	0.0490196								5.98199	0.16129	0
					-10.1686	0.709677	0.0490196								5.99199	0.16129	0
					-10.1586	0.717742	0.0490196								6.00199	0.16129	0
					-10.1486	0.717742	0.0490196								6.01199	0.16129	0
					-10.1386	0.717742	0.0490196								6.02199	0.16129	0
					-10.1286	0.725806	0.0490196								6.03199	0.16129	0
					-10.1186	0.725806	0.0490196								6.04199	0.16129	0
					-10.1086	0.725806	0.0588235								6.05199	0.16129	0
					-10.0986	0.725806	0.0588235								6.06199	0.16129	0
					-10.0886	0.725806	0.0588235								6.07199	0.16129	0
					-10.0786	0.733871	0.0588235								6.08199	0.16129	0
					-10.0686	0.741935	0.0588235								6.09199	0.16129	0
					-10.0586	0.741935	0.0588235								6.10199	0.16129	0
					-10.0486	0.741935	0.0588235								6.11199	0.16129	0
					-10.0386	0.741935	0.0588235								6.12199	0.16129	0
					-10.0286	0.741935	0.0588235								6.13199	0.16129	0
					-10.0186	0.741935	0.0588235								6.14199	0.16129	0
					-10.0086	0.741935	0.0588235								6.15199	0.16129	0
					-9.99864	0.741935	0.0588235								6.16199	0.16129	0
					-9.98864	0.741935	0.0588235								6.17199	0.16129	0
					-9.97864	0.741935	0.0588235								6.18199	0.16129	0
					-9.96864	0.75	0.0588235								6.19199	0.16129	0
					-9.95864	0.75	0.0588235								6.20199	0.16129	0
					-9.94864	0.75	0.0588235								6.21199	0.16129	0
					-9.93864	0.75	0.0588235								6.22199	0.16129	0
					-9.92864	0.75	0.0588235								6.23199	0.16129	0
					-9.91864	0.75	0.0588235								6.24199	0.16129	0
					-9.90864	0.75	0.0588235								6.25199	0.16129	0
					-9.89864	0.75	0.0588235								6.26199	0.16129	0
					-9.88864	0.75	0.0588235								6.27199	0.16129	0
					-9.87864	0.75	0.0588235								6.28199	0.16129	0
					-9.86864	0.75	0.0588235								6.29199	0.16129	0
					-9.85864	0.75	0.0588235								6.30199	0.16129	0
					-9.84864	0.75	0.0588235								6.31199	0.16129	0
					-9.83864	0.75	0.0588235								6.32199	0.16129	0
					-9.82864	0.75	0.0588235								6.33199	0.16129	0
					-9.81864	0.75	0.0588235								6.34199	0.16129	0
					-9.80864	0.75	0.0588235								6.35199	0.16129	0
					-9.79864	0.758065	0.0588235								6.36199	0.16129	0
					-9.78864	0.758065	0.0588235								6.37199	0.16129	0
					-9.77864	0.766129	0.0588235								6.38199	0.16129	0
					-9.76864	0.766129	0.0588235								6.39199	0.16129	0
					-9.75864	0.766129	0.0588235								6.40199	0.153226	0
					-9.74864	0.766129	0.0588235								6.41199	0.153226	0
					-9.73864	0.766129	0.0588235								6.42199	0.153226	0
					-9.72864	0.766129	0.0588235								6.43199	0.153226	0
					-9.71864	0.766129	0.0588235								6.44199	0.153226	0
					-9.70864	0.766129	0.0588235								6.45199	0.153226	0
					-9.69864	0.766129	0.0588235								6.46199	0.153226	0
					-9.68864	0.766129	0.0588235								6.47199	0.153226	0
					-9.67864	0.766129	0.0588235								6.48199	0.153226	0
					-9.66864	0.766129	0.0588235								6.49199	0.153226	0
					-9.65864	0.766129	0.0588235								6.50199	0.153226	0
					-9.64864	0.766129	0.0686275								6.51199	0.153226	0
					-9.63864	0.766129	0.0686275								6.52199	0.153226	0
					-9.62864	0.766129	0.0686275								6.53199	0.153226	0
					-9.61864	0.766129	0.0686275								6.54199	0.153226	0
					-9.60864	0.766129	0.0686275								6.55199	0.153226	0
					-9.59864	0.766129	0.0686275								6.56199	0.153226	0
					-9.58864	0.766129	0.0686275								6.57199	0.153226	0
					-9.57864	0.766129	0.0686275								6.58199	0.153226	0
					-9.56864	0.766129	0.0686275								6.59199	0.145161	0
					-9.55864	0.766129	0.0686275								6.60199	0.145161	0
					-9.54864	0.766129	0.0686275								6.61199	0.145161	0
					-9.53864	0.766129	0.0686275								6.62199	0.145161	0
					-9.52864	0.766129	0.0784314								6.63199	0.145161	0
					-9.51864	0.766129	0.0882353								6.64199	0.145161	0
					-9.50864	0.766129	0.0882353								6.65199	0.145161	0
					-9.49864	0.766129	0.0882353								6.66199	0.145161	0
					-9.48864	0.766129	0.0882353								6.67199	0.145161	0
					-9.47864	0.766129	0.0882353								6.68199	0.145161	0
					-9.46864	0.766129	0.0980392								6.69199	0.145161	0
					-9.45864	0.774194	0.0980392								6.70199	0.145161	0
					-9.44864	0.774194	0.0980392								6.71199	0.145161	0
					-9.43864	0.774194	0.0980392								6.72199	0.145161	0
					-9.42864	0.782258	0.0980392								6.73199	0.145161	0
					-9.41864	0.782258	0.0980392								6.74199	0.145161	0
					-9.40864	0.782258	0.0980392								6.75199	0.145161	0
					-9.39864	0.782258	0.0980392								6.76199	0.145161	0
					-9.38864	0.782258	0.0980392								6.77199	0.145161	0
					-9.37864	0.782258	0.0980392								6.78199	0.145161	0
					-9.36864	0.782258	0.0980392								6.79199	0.137097	0
					-9.35864	0.782258	0.0980392								6.80199	0.137097	0
					-9.34864	0.782258	0.0980392								6.81199	0.137097	0
					-9.33864	0.782258	0.0980392								6.82199	0.137097	0
					-9.32864	0.782258	0.0980392								6.83199	0.137097	0
					-9.31864	0.782258	0.0980392								6.84199	0.137097	0
					-9.30864	0.782258	0.0980392								6.85199	0.137097	0
					-9.29864	0.782258	0.0980392								6.86199	0.129032	0
					-9.28864	0.790323	0.0980392								6.87199	0.129032	0
					-9.27864	0.790323	0.0980392								6.88199	0.129032	0
					-9.26864	0.790323	0.0980392								6.89199	0.120968	0
					-9.25864	0.790323	0.0980392								6.90199	0.120968	0
					-9.24864	0.790323	0.0980392								6.91199	0.112903	0
					-9.23864	0.790323	0.107843								6.92199	0.112903	0
					-9.22864	0.790323	0.107843								6.93199	0.112903	0
					-9.21864	0.790323	0.117647								6.94199	0.112903	0
					-9.20864	0.790323	0.117647								6.95199	0.112903	0
					-9.19864	0.790323	0.127451								6.96199	0.112903	0
					-9.18864	0.790323	0.127451								6.97199	0.112903	0
					-9.17864	0.790323	0.127451								6.98199	0.112903	0
					-9.16864	0.790323	0.127451								6.99199	0.112903	0
					-9.15864	0.806452	0.127451								7.00199	0.112903	0
					-9.14864	0.806452	0.127451								7.01199	0.104839	0
					-9.13864	0.806452	0.127451								7.02199	0.104839	0
					-9.12864	0.806452	0.127451								7.03199	0.104839	0
					-9.11864	0.806452	0.127451								7.04199	0.104839	0
					-9.10864	0.814516	0.127451								7.05199	0.104839	0
					-9.09864	0.814516	0.127451								7.06199	0.104839	0
					-9.08864	0.814516	0.127451								7.07199	0.104839	0
					-9.07864	0.814516	0.127451								7.08199	0.104839	0
					-9.06864	0.814516	0.127451								7.09199	0.104839	0
					-9.05864	0.814516	0.127451								7.10199	0.104839	0
					-9.04864	0.814516	0.127451								7.11199	0.104839	0
					-9.03864	0.814516	0.127451								7.12199	0.104839	0
					-9.02864	0.814516	0.127451								7.13199	0.104839	0
					-9.01864	0.814516	0.127451								7.14199	0.104839	0
					-9.00864	0.814516	0.127451								7.15199	0.104839	0
					-8.99864	0.814516	0.127451								7.16199	0.104839	0
					-8.98864	0.814516	0.137255								7.17199	0.104839	0
					-8.97864	0.814516	0.137255								7.18199	0.104839	0
					-8.96864	0.814516	0.137255								7.19199	0.104839	0
					-8.95864	0.822581	0.137255								7.20199	0.0967742	0
					-8.94864	0.822581	0.137255								7.21199	0.0967742	0
					-8.93864	0.822581	0.137255								7.22199	0.0967742	0
					-8.92864	0.830645	0.137255								7.23199	0.0967742	0
					-8.91864	0.830645	0.137255								7.24199	0.0967742	0
					-8.90864	0.830645	0.137255								7.25199	0.0967742	0
					-8.89864	0.830645	0.137255								7.26199	0.0967742	0
					-8.88864	0.830645	0.137255								7.27199	0.0887097	0
					-8.87864	0.830645	0.147059								7.28199	0.0887097	0
					-8.86864	0.830645	0.147059								7.29199	0.0887097	0
					-8.85864	0.830645	0.156863								7.30199	0.0887097	0
					-8.84864	0.830645	0.156863								7.31199	0.0887097	0
					-8.83864	0.830645	0.156863								7.32199	0.0887097	0
					-8.82864	0.830645	0.156863								7.33199	0.0887097	0
					-8.81864	0.830645	0.156863								7.34199	0.0887097	0
					-8.80864	0.830645	0.156863								7.35199	0.0887097	0
					-8.79864	0.830645	0.156863								7.36199	0.0887097	0
					-8.78864	0.830645	0.156863								7.37199	0.0887097	0
					-8.77864	0.830645	0.156863								7.38199	0.0887097	0
					-8.76864	0.830645	0.156863								7.39199	0.0887097	0
					-8.75864	0.830645	0.156863								7.40199	0.0887097	0
					-8.74864	0.830645	0.156863								7.41199	0.0887097	0
					-8.73864	0.83871	0.156863								7.42199	0.0887097	0
					-8.72864	0.83871	0.156863								7.43199	0.0887097	0
					-8.71864	0.83871	0.156863								7.44199	0.0887097	0
					-8.70864	0.83871	0.156863								7.45199	0.0887097	0
					-8.69864	0.83871	0.156863								7.46199	0.0887097	0
					-8.68864	0.83871	0.156863								7.47199	0.0887097	0
					-8.67864	0.83871	0.156863								7.48199	0.0887097	0
					-8.66864	0.83871	0.156863								7.49199	0.0887097	0
					-8.65864	0.83871	0.156863								7.50199	0.0887097	0
					-8.64864	0.846774	0.166667								7.51199	0.0806452	0
					-8.63864	0.846774	0.176471								7.52199	0.0806452	0
					-8.62864	0.846774	0.176471								7.53199	0.0806452	0
					-8.61864	0.854839	0.176471								7.54199	0.0806452	0
					-8.60864	0.854839	0.176471								7.55199	0.0806452	0
					-8.59864	0.854839	0.176471								7.56199	0.0806452	0
					-8.58864	0.854839	0.176471								7.57199	0.0806452	0
					-8.57864	0.862903	0.176471								7.58199	0.0806452	0
					-8.56864	0.862903	0.176471								7.59199	0.0806452	0
					-8.55864	0.862903	0.176471								7.60199	0.0806452	0
					-8.54864	0.862903	0.176471								7.61199	0.0806452	0
					-8.53864	0.862903	0.186275								7.62199	0.0806452	0
					-8.52864	0.862903	0.186275								7.63199	0.0806452	0
					-8.51864	0.862903	0.186275								7.64199	0.0806452	0
					-8.50864	0.862903	0.186275								7.65199	0.0806452	0
					-8.49864	0.862903	0.186275								7.66199	0.0806452	0
					-8.48864	0.862903	0.196078								7.67199	0.0806452	0
					-8.47864	0.862903	0.196078								7.68199	0.0806452	0
					-8.46864	0.862903	0.196078								7.69199	0.0806452	0
					-8.45864	0.862903	0.196078								7.70199	0.0806452	0
					-8.44864	0.862903	0.196078								7.71199	0.0806452	0
					-8.43864	0.862903	0.196078								7.72199	0.0806452	0
					-8.42864	0.862903	0.196078								7.73199	0.0806452	0
					-8.41864	0.862903	0.196078								7.74199	0.0806452	0
					-8.40864	0.862903	0.196078								7.75199	0.0725806	0
					-8.39864	0.870968	0.196078								7.76199	0.0725806	0
					-8.38864	0.870968	0.196078								7.77199	0.0725806	0
					-8.37864	0.879032	0.196078								7.78199	0.0725806	0
					-8.36864	0.879032	0.196078								7.79199	0.0725806	0
					-8.35864	0.879032	0.196078								7.80199	0.0725806	0
					-8.34864	0.879032	0.196078								7.81199	0.0725806	0
					-8.33864	0.879032	0.196078								7.82199	0.0725806	0
					-8.32864	0.879032	0.196078								7.83199	0.0725806	0
					-8.31864	0.887097	0.196078								7.84199	0.0725806	0
					-8.30864	0.887097	0.196078								7.85199	0.0725806	0
					-8.29864	0.887097	0.196078								7.86199	0.0725806	0
					-8.28864	0.887097	0.196078								7.87199	0.0725806	0
					-8.27864	0.887097	0.196078								7.88199	0.0725806	0
					-8.26864	0.887097	0.196078								7.89199	0.0725806	0
					-8.25864	0.887097	0.196078								7.90199	0.0725806	0
					-8.24864	0.887097	0.196078								7.91199	0.0725806	0
					-8.23864	0.887097	0.196078								7.92199	0.0725806	0
					-8.22864	0.887097	0.196078								7.93199	0.0725806	0
					-8.21864	0.887097	0.196078								7.94199	0.0645161	0
					-8.20864	0.887097	0.196078								7.95199	0.0645161	0
					-8.19864	0.887097	0.196078								7.96199	0.0645161	0
					-8.18864	0.887097	0.196078								7.97199	0.0645161	0
					-8.17864	0.887097	0.196078								7.98199	0.0645161	0
					-8.16864	0.895161	0.196078								7.99199	0.0645161	0
					-8.15864	0.895161	0.196078								8.00199	0.0645161	0
					-8.14864	0.895161	0.196078								8.01199	0.0645161	0
					-8.13864	0.895161	0.196078								8.02199	0.0645161	0
					-8.12864	0.895161	0.196078								8.03199	0.0645161	0
					-8.11864	0.895161	0.196078								8.04199	0.0645161	0
					-8.10864	0.895161	0.196078								8.05199	0.0645161	0
					-8.09864	0.895161	0.196078								8.06199	0.0645161	0
					-8.08864	0.895161	0.215686								8.07199	0.0645161	0
					-8.07864	0.895161	0.215686								8.08199	0.0645161	0
					-8.06864	0.895161	0.215686								8.09199	0.0645161	0
					-8.05864	0.895161	0.215686								8.10199	0.0645161	0
					-8.04864	0.895161	0.215686								8.11199	0.0645161	0
					-8.03864	0.895161	0.235294								8.12199	0.0645161	0
					-8.02864	0.895161	0.235294								8.13199	0.0645161	0
					-8.01864	0.895161	0.235294								8.14199	0.0645161	0
					-8.00864	0.895161	0.235294								8.15199	0.0645161	0
					-7.99864	0.895161	0.235294								8.16199	0.0645161	0
					-7.98864	0.895161	0.245098								8.17199	0.0645161	0
					-7.97864	0.895161	0.245098								8.18199	0.0564516	0
					-7.96864	0.895161	0.245098								8.19199	0.0483871	0
					-7.95864	0.895161	0.245098								8.20199	0.0483871	0
					-7.94864	0.895161	0.245098								8.21199	0.0483871	0
					-7.93864	0.895161	0.245098								8.22199	0.0483871	0
					-7.92864	0.895161	0.245098								8.23199	0.0483871	0
					-7.91864	0.895161	0.245098								8.24199	0.0483871	0
					-7.90864	0.895161	0.245098								8.25199	0.0483871	0
					-7.89864	0.895161	0.245098								8.26199	0.0483871	0
					-7.88864	0.895161	0.245098								8.27199	0.0483871	0
					-7.87864	0.895161	0.245098								8.28199	0.0483871	0
					-7.86864	0.895161	0.245098								8.29199	0.0483871	0
					-7.85864	0.895161	0.254902								8.30199	0.0483871	0
					-7.84864	0.895161	0.254902								8.31199	0.0483871	0
					-7.83864	0.895161	0.264706								8.32199	0.0483871	0
					-7.82864	0.895161	0.264706								8.33199	0.0483871	0
					-7.81864	0.895161	0.264706								8.34199	0.0483871	0
					-7.80864	0.895161	0.264706								8.35199	0.0483871	0
					-7.79864	0.895161	0.264706								8.36199	0.0483871	0
					-7.78864	0.895161	0.27451								8.37199	0.0483871	0
					-7.77864	0.895161	0.284314								8.38199	0.0483871	0
					-7.76864	0.895161	0.284314								8.39199	0.0483871	0
					-7.75864	0.895161	0.294118								8.40199	0.0483871	0
					-7.74864	0.895161	0.294118								8.41199	0.0483871	0
					-7.73864	0.895161	0.294118								8.42199	0.0483871	0
					-7.72864	0.895161	0.294118								8.43199	0.0483871	0
					-7.71864	0.895161	0.294118								8.44199	0.0483871	0
					-7.70864	0.895161	0.303922								8.45199	0.0483871	0
					-7.69864	0.895161	0.303922								8.46199	0.0483871	0
					-7.68864	0.895161	0.303922								8.47199	0.0483871	0
					-7.67864	0.895161	0.303922								8.48199	0.0483871	0
					-7.66864	0.895161	0.303922								8.49199	0.0483871	0
					-7.65864	0.903226	0.303922								8.50199	0.0483871	0
					-7.64864	0.903226	0.303922								8.51199	0.0483871	0
					-7.63864	0.903226	0.303922								8.52199	0.0483871	0
					-7.62864	0.903226	0.303922								8.53199	0.0483871	0
					-7.61864	0.903226	0.303922								8.54199	0.0483871	0
					-7.60864	0.903226	0.303922								8.55199	0.0483871	0
					-7.59864	0.903226	0.303922								8.56199	0.0483871	0
					-7.58864	0.903226	0.303922								8.57199	0.0483871	0
					-7.57864	0.903226	0.303922								8.58199	0.0483871	0
					-7.56864	0.903226	0.303922								8.59199	0.0483871	0
					-7.55864	0.903226	0.303922								8.60199	0.0483871	0
					-7.54864	0.903226	0.303922								8.61199	0.0483871	0
					-7.53864	0.903226	0.303922								8.62199	0.0483871	0
					-7.52864	0.903226	0.303922								8.63199	0.0483871	0
					-7.51864	0.903226	0.303922								8.64199	0.0403226	0
					-7.50864	0.903226	0.303922								8.65199	0.0403226	0
					-7.49864	0.903226	0.303922								8.66199	0.0403226	0
					-7.48864	0.903226	0.303922								8.67199	0.0403226	0
					-7.47864	0.903226	0.303922								8.68199	0.0403226	0
					-7.46864	0.903226	0.303922								8.69199	0.0403226	0
					-7.45864	0.903226	0.313725								8.70199	0.0403226	0
					-7.44864	0.903226	0.313725								8.71199	0.0403226	0
					-7.43864	0.903226	0.323529								8.72199	0.0403226	0
					-7.42864	0.903226	0.323529								8.73199	0.0403226	0
					-7.41864	0.903226	0.323529								8.74199	0.0403226	0
					-7.40864	0.903226	0.323529								8.75199	0.0403226	0
					-7.39864	0.903226	0.323529								8.76199	0.0403226	0
					-7.38864	0.903226	0.333333								8.77199	0.0403226	0
					-7.37864	0.91129	0.333333								8.78199	0.0403226	0
					-7.36864	0.91129	0.333333								8.79199	0.0403226	0
					-7.35864	0.91129	0.333333								8.80199	0.0403226	0
					-7.34864	0.91129	0.333333								8.81199	0.0403226	0
					-7.33864	0.919355	0.333333								8.82199	0.0403226	0
					-7.32864	0.919355	0.333333								8.83199	0.0403226	0
					-7.31864	0.919355	0.333333								8.84199	0.0403226	0
					-7.30864	0.919355	0.333333								8.85199	0.0403226	0
					-7.29864	0.919355	0.343137								8.86199	0.0403226	0
					-7.28864	0.919355	0.343137								8.87199	0.0403226	0
					-7.27864	0.919355	0.343137								8.88199	0.0403226	0
					-7.26864	0.919355	0.343137								8.89199	0.0403226	0
					-7.25864	0.919355	0.343137								8.90199	0.0403226	0
					-7.24864	0.919355	0.343137								8.91199	0.0403226	0
					-7.23864	0.927419	0.343137								8.92199	0.0403226	0
					-7.22864	0.927419	0.343137								8.93199	0.0322581	0
					-7.21864	0.927419	0.352941								8.94199	0.0322581	0
					-7.20864	0.935484	0.352941								8.95199	0.0322581	0
					-7.19864	0.935484	0.352941								8.96199	0.0322581	0
					-7.18864	0.935484	0.352941								8.97199	0.0322581	0
					-7.17864	0.935484	0.352941								8.98199	0.0322581	0
					-7.16864	0.935484	0.352941								8.99199	0.0322581	0
					-7.15864	0.935484	0.362745								9.00199	0.0322581	0
					-7.14864	0.935484	0.362745								9.01199	0.0322581	0
					-7.13864	0.935484	0.362745								9.02199	0.0322581	0
					-7.12864	0.935484	0.362745								9.03199	0.0322581	0
					-7.11864	0.935484	0.362745								9.04199	0.0322581	0
					-7.10864	0.935484	0.372549								9.05199	0.0322581	0
					-7.09864	0.935484	0.372549								9.06199	0.0322581	0
					-7.08864	0.935484	0.382353								9.07199	0.0322581	0
					-7.07864	0.935484	0.382353								9.08199	0.0322581	0
					-7.06864	0.935484	0.392157								9.09199	0.0322581	0
					-7.05864	0.935484	0.392157								9.10199	0.0322581	0
					-7.04864	0.935484	0.392157								9.11199	0.0322581	0
					-7.03864	0.943548	0.392157								9.12199	0.0322581	0
					-7.02864	0.943548	0.392157								9.13199	0.0322581	0
					-7.01864	0.943548	0.392157								9.14199	0.0322581	0
					-7.00864	0.943548	0.392157								9.15199	0.0322581	0
					-6.99864	0.943548	0.392157								9.16199	0.0241935	0
					-6.98864	0.943548	0.392157								9.17199	0.0241935	0
					-6.97864	0.943548	0.392157								9.18199	0.0241935	0
					-6.96864	0.943548	0.392157								9.19199	0.0241935	0
					-6.95864	0.943548	0.401961								9.20199	0.0241935	0
					-6.94864	0.943548	0.401961								9.21199	0.0241935	0
					-6.93864	0.943548	0.401961								9.22199	0.0241935	0
					-6.92864	0.943548	0.401961								9.23199	0.016129	0
					-6.91864	0.943548	0.401961								9.24199	0.016129	0
					-6.90864	0.943548	0.401961								9.25199	0.016129	0
					-6.89864	0.943548	0.411765								9.26199	0.016129	0
					-6.88864	0.943548	0.431373								9.27199	0.016129	0
					-6.87864	0.943548	0.431373								9.28199	0.016129	0
					-6.86864	0.943548	0.431373								9.29199	0.016129	0
					-6.85864	0.943548	0.431373								9.30199	0.016129	0
					-6.84864	0.943548	0.431373								9.31199	0.016129	0
					-6.83864	0.943548	0.431373								9.32199	0.016129	0
					-6.82864	0.943548	0.431373								9.33199	0.016129	0
					-6.81864	0.943548	0.431373								9.34199	0.016129	0
					-6.80864	0.943548	0.431373								9.35199	0.016129	0
					-6.79864	0.943548	0.431373								9.36199	0.016129	0
					-6.78864	0.943548	0.431373								9.37199	0.016129	0
					-6.77864	0.943548	0.431373								9.38199	0.016129	0
					-6.76864	0.943548	0.441176								9.39199	0.016129	0
					-6.75864	0.943548	0.441176								9.40199	0.016129	0
					-6.74864	0.943548	0.441176								9.41199	0.016129	0
					-6.73864	0.943548	0.45098								9.42199	0.016129	0
					-6.72864	0.943548	0.45098								9.43199	0.016129	0
					-6.71864	0.943548	0.45098								9.44199	0.016129	0
					-6.70864	0.943548	0.45098								9.45199	0.00806452	0
					-6.69864	0.943548	0.45098								9.46199	0.00806452	0
					-6.68864	0.943548	0.45098								9.47199	0.00806452	0
					-6.67864	0.943548	0.45098								9.48199	0.00806452	0
					-6.66864	0.943548	0.45098								9.49199	0.00806452	0
					-6.65864	0.943548	0.45098								9.50199	0.00806452	0
					-6.64864	0.943548	0.45098								9.51199	0.00806452	0
					-6.63864	0.943548	0.45098								9.52199	0.00806452	0
					-6.62864	0.943548	0.45098								9.53199	0.00806452	0
					-6.61864	0.943548	0.45098								9.54199	0.00806452	0
					-6.60864	0.943548	0.45098								9.55199	0.00806452	0
					-6.59864	0.943548	0.45098								9.56199	0.00806452	0
					-6.58864	0.943548	0.45098								9.57199	0.00806452	0
					-6.57864	0.943548	0.45098								9.58199	0.00806452	0
					-6.56864	0.943548	0.45098								9.59199	0.00806452	0
					-6.55864	0.943548	0.45098								9.60199	0.00806452	0
					-6.54864	0.943548	0.45098								9.61199	0.00806452	0
					-6.53864	0.943548	0.45098								9.62199	0.00806452	0
					-6.52864	0.943548	0.460784								9.63199	0.00806452	0
					-6.51864	0.943548	0.460784								9.64199	0.00806452	0
					-6.50864	0.943548	0.460784								9.65199	0.00806452	0
					-6.49864	0.943548	0.460784								9.66199	0.00806452	0
					-6.48864	0.943548	0.460784								9.67199	0.00806452	0
					-6.47864	0.943548	0.460784								9.68199	0.00806452	0
					-6.46864	0.943548	0.460784								9.69199	0.00806452	0
					-6.45864	0.943548	0.460784								9.70199	0.00806452	0
					-6.44864	0.943548	0.460784								9.71199	0.00806452	0
					-6.43864	0.943548	0.460784								9.72199	0.00806452	0
					-6.42864	0.943548	0.460784								9.73199	0.00806452	0
					-6.41864	0.943548	0.460784								9.74199	0.00806452	0
					-6.40864	0.943548	0.460784								9.75199	0.00806452	0
					-6.39864	0.943548	0.460784								9.76199	0.00806452	0
					-6.38864	0.943548	0.460784								9.77199	0.00806452	0
					-6.37864	0.943548	0.470588								9.78199	0.00806452	0
					-6.36864	0.943548	0.470588								9.79199	0.00806452	0
					-6.35864	0.943548	0.480392								9.80199	0.00806452	0
					-6.34864	0.943548	0.480392								9.81199	0.00806452	0
					-6.33864	0.943548	0.490196								9.82199	0.00806452	0
					-6.32864	0.943548	0.490196								9.83199	0.00806452	0
					-6.31864	0.943548	0.490196								9.84199	0.00806452	0
					-6.30864	0.943548	0.490196								9.85199	0.00806452	0
					-6.29864	0.943548	0.490196								9.86199	0.00806452	0
					-6.28864	0.943548	0.490196								9.87199	0.00806452	0
					-6.27864	0.943548	0.490196								9.88199	0.00806452	0
					-6.26864	0.943548	0.490196								9.89199	0.00806452	0
					-6.25864	0.943548	0.490196								9.90199	0.00806452	0
					-6.24864	0.943548	0.490196								9.91199	0.00806452	0
					-6.23864	0.943548	0.490196								9.92199	0.00806452	0
					-6.22864	0.943548	0.490196								9.93199	0.00806452	0
					-6.21864	0.943548	0.490196								9.94199	0.00806452	0
					-6.20864	0.943548	0.490196								9.95199	0.00806452	0
					-6.19864	0.943548	0.490196								9.96199	0.00806452	0
					-6.18864	0.943548	0.490196								9.97199	0.00806452	0
					-6.17864	0.943548	0.490196								9.98199	0.00806452	0
					-6.16864	0.951613	0.490196								9.99199	0.00806452	0
					-6.15864	0.951613	0.490196								10.002	0.00806452	0
					-6.14864	0.951613	0.490196								10.012	0.00806452	0
					-6.13864	0.951613	0.5								10.022	0.00806452	0
					-6.12864	0.951613	0.509804								10.032	0.00806452	0
					-6.11864	0.951613	0.509804								10.042	0.00806452	0
					-6.10864	0.951613	0.509804								10.052	0.00806452	0
					-6.09864	0.951613	0.519608								10.062	0.00806452	0
					-6.08864	0.951613	0.519608								10.072	0.00806452	0
					-6.07864	0.951613	0.529412								10.082	0.00806452	0
					-6.06864	0.951613	0.539216								10.092	0.00806452	0
					-6.05864	0.951613	0.539216								10.102	0.00806452	0
					-6.04864	0.951613	0.539216								10.112	0.00806452	0
					-6.03864	0.951613	0.539216								10.122	0.00806452	0
					-6.02864	0.951613	0.539216								10.132	0.00806452	0
					-6.01864	0.951613	0.539216								10.142	0.00806452	0
					-6.00864	0.951613	0.539216								10.152	0.00806452	0
					-5.99864	0.951613	0.539216								10.162	0.00806452	0
					-5.98864	0.951613	0.539216								10.172	0.00806452	0
					-5.97864	0.951613	0.539216								10.182	0.00806452	0
					-5.96864	0.951613	0.539216								10.192	0.00806452	0
					-5.95864	0.951613	0.539216								10.202	0.00806452	0
					-5.94864	0.951613	0.539216								10.212	0.00806452	0
					-5.93864	0.951613	0.539216								10.222	0.00806452	0
					-5.92864	0.951613	0.539216								10.232	0.00806452	0
					-5.91864	0.951613	0.539216								10.242	0.00806452	0
					-5.90864	0.951613	0.539216								10.252	0.00806452	0
					-5.89864	0.951613	0.539216								10.262	0.00806452	0
					-5.88864	0.951613	0.539216								10.272	0.00806452	0
					-5.87864	0.951613	0.539216								10.282	0.00806452	0
					-5.86864	0.951613	0.539216								10.292	0.00806452	0
					-5.85864	0.951613	0.54902								10.302	0.00806452	0
					-5.84864	0.951613	0.558824								10.312	0.00806452	0
					-5.83864	0.951613	0.558824								10.322	0.00806452	0
					-5.82864	0.959677	0.558824								10.332	0.00806452	0
					-5.81864	0.959677	0.558824								10.342	0.00806452	0
					-5.80864	0.959677	0.558824								10.352	0.00806452	0
					-5.79864	0.959677	0.558824								10.362	0.00806452	0
					-5.78864	0.959677	0.558824								10.372	0.00806452	0
					-5.77864	0.959677	0.558824								10.382	0.00806452	0
					-5.76864	0.959677	0.568627								10.392	0.00806452	0
					-5.75864	0.959677	0.568627								10.402	0.00806452	0
					-5.74864	0.959677	0.568627								10.412	0	0
					-5.73864	0.959677	0.568627								10.422	0	0
					-5.72864	0.959677	0.568627								10.432	0	0
					-5.71864	0.959677	0.568627								10.442	0	0
					-5.70864	0.959677	0.568627								10.452	0	0
					-5.69864	0.959677	0.578431								10.462	0	0
					-5.68864	0.959677	0.588235								10.472	0	0
					-5.67864	0.959677	0.598039								10.482	0	0
					-5.66864	0.959677	0.598039								10.492	0	0
					-5.65864	0.959677	0.607843								10.502	0	0
					-5.64864	0.959677	0.607843
					-5.63864	0.959677	0.607843
					-5.62864	0.959677	0.607843
					-5.61864	0.959677	0.607843
					-5.60864	0.959677	0.607843
					-5.59864	0.959677	0.607843
					-5.58864	0.959677	0.607843
					-5.57864	0.959677	0.607843
					-5.56864	0.959677	0.607843
					-5.55864	0.959677	0.607843
					-5.54864	0.959677	0.607843
					-5.53864	0.959677	0.617647
					-5.52864	0.959677	0.617647
					-5.51864	0.959677	0.617647
					-5.50864	0.959677	0.627451
					-5.49864	0.959677	0.627451
					-5.48864	0.959677	0.627451
					-5.47864	0.959677	0.627451
					-5.46864	0.959677	0.637255
					-5.45864	0.959677	0.637255
					-5.44864	0.959677	0.637255
					-5.43864	0.959677	0.637255
					-5.42864	0.959677	0.637255
					-5.41864	0.959677	0.637255
					-5.40864	0.959677	0.637255
					-5.39864	0.959677	0.637255
					-5.38864	0.959677	0.637255
					-5.37864	0.959677	0.647059
					-5.36864	0.959677	0.647059
					-5.35864	0.959677	0.647059
					-5.34864	0.959677	0.647059
					-5.33864	0.959677	0.647059
					-5.32864	0.959677	0.647059
					-5.31864	0.959677	0.647059
					-5.30864	0.959677	0.647059
					-5.29864	0.959677	0.647059
					-5.28864	0.959677	0.647059
					-5.27864	0.959677	0.647059
					-5.26864	0.959677	0.647059
					-5.25864	0.959677	0.647059
					-5.24864	0.959677	0.647059
					-5.23864	0.959677	0.647059
					-5.22864	0.959677	0.647059
					-5.21864	0.959677	0.647059
					-5.20864	0.959677	0.647059
					-5.19864	0.959677	0.647059
					-5.18864	0.959677	0.647059
					-5.17864	0.959677	0.656863
					-5.16864	0.959677	0.656863
					-5.15864	0.959677	0.656863
					-5.14864	0.959677	0.656863
					-5.13864	0.959677	0.656863
					-5.12864	0.959677	0.656863
					-5.11864	0.959677	0.666667
					-5.10864	0.959677	0.676471
					-5.09864	0.959677	0.676471
					-5.08864	0.959677	0.676471
					-5.07864	0.959677	0.676471
					-5.06864	0.959677	0.676471
					-5.05864	0.959677	0.676471
					-5.04864	0.959677	0.676471
					-5.03864	0.959677	0.676471
					-5.02864	0.959677	0.676471
					-5.01864	0.959677	0.686275
					-5.00864	0.959677	0.696078
					-4.99864	0.959677	0.696078
					-4.98864	0.959677	0.696078
					-4.97864	0.959677	0.696078
					-4.96864	0.959677	0.705882
					-4.95864	0.959677	0.715686
					-4.94864	0.959677	0.715686
					-4.93864	0.959677	0.715686
					-4.92864	0.959677	0.715686
					-4.91864	0.959677	0.715686
					-4.90864	0.959677	0.715686
					-4.89864	0.959677	0.715686
					-4.88864	0.959677	0.715686
					-4.87864	0.959677	0.715686
					-4.86864	0.959677	0.715686
					-4.85864	0.959677	0.715686
					-4.84864	0.959677	0.715686
					-4.83864	0.959677	0.715686
					-4.82864	0.959677	0.715686
					-4.81864	0.959677	0.715686
					-4.80864	0.959677	0.72549
					-4.79864	0.959677	0.735294
					-4.78864	0.959677	0.735294
					-4.77864	0.959677	0.745098
					-4.76864	0.959677	0.745098
					-4.75864	0.959677	0.745098
					-4.74864	0.959677	0.745098
					-4.73864	0.959677	0.745098
					-4.72864	0.967742	0.745098
					-4.71864	0.967742	0.745098
					-4.70864	0.967742	0.745098
					-4.69864	0.967742	0.745098
					-4.68864	0.967742	0.745098
					-4.67864	0.967742	0.745098
					-4.66864	0.967742	0.745098
					-4.65864	0.967742	0.745098
					-4.64864	0.967742	0.745098
					-4.63864	0.967742	0.745098
					-4.62864	0.967742	0.745098
					-4.61864	0.967742	0.745098
					-4.60864	0.967742	0.745098
					-4.59864	0.967742	0.745098
					-4.58864	0.967742	0.745098
					-4.57864	0.967742	0.745098
					-4.56864	0.967742	0.745098
					-4.55864	0.967742	0.745098
					-4.54864	0.967742	0.745098
					-4.53864	0.967742	0.745098
					-4.52864	0.967742	0.745098
					-4.51864	0.967742	0.745098
					-4.50864	0.975806	0.745098
					-4.49864	0.975806	0.745098
					-4.48864	0.975806	0.745098
					-4.47864	0.975806	0.754902
					-4.46864	0.975806	0.754902
					-4.45864	0.975806	0.754902
					-4.44864	0.975806	0.754902
					-4.43864	0.975806	0.754902
					-4.42864	0.975806	0.754902
					-4.41864	0.983871	0.764706
					-4.40864	0.983871	0.764706
					-4.39864	0.983871	0.764706
					-4.38864	0.983871	0.764706
					-4.37864	0.983871	0.764706
					-4.36864	0.983871	0.764706
					-4.35864	0.983871	0.764706
					-4.34864	0.983871	0.764706
					-4.33864	0.983871	0.764706
					-4.32864	0.983871	0.764706
					-4.31864	0.983871	0.764706
					-4.30864	0.983871	0.764706
					-4.29864	0.983871	0.77451
					-4.28864	0.983871	0.77451
					-4.27864	0.983871	0.77451
					-4.26864	0.983871	0.77451
					-4.25864	0.983871	0.77451
					-4.24864	0.983871	0.77451
					-4.23864	0.983871	0.784314
					-4.22864	0.983871	0.784314
					-4.21864	0.983871	0.784314
					-4.20864	0.983871	0.784314
					-4.19864	0.983871	0.784314
					-4.18864	0.983871	0.784314
					-4.17864	0.983871	0.784314
					-4.16864	0.983871	0.784314
					-4.15864	0.983871	0.794118
					-4.14864	0.983871	0.794118
					-4.13864	0.983871	0.794118
					-4.12864	0.983871	0.794118
					-4.11864	0.983871	0.794118
					-4.10864	0.983871	0.794118
					-4.09864	0.983871	0.794118
					-4.08864	0.983871	0.794118
					-4.07864	0.983871	0.803922
					-4.06864	0.983871	0.803922
					-4.05864	0.983871	0.813725
					-4.04864	0.983871	0.813725
					-4.03864	0.983871	0.813725
					-4.02864	0.983871	0.813725
					-4.01864	0.983871	0.813725
					-4.00864	0.983871	0.813725
					-3.99864	0.983871	0.823529
					-3.98864	0.983871	0.823529
					-3.97864	0.983871	0.823529
					-3.96864	0.983871	0.823529
					-3.95864	0.983871	0.823529
					-3.94864	0.983871	0.823529
					-3.93864	0.983871	0.823529
					-3.92864	0.983871	0.823529
					-3.91864	0.983871	0.823529
					-3.90864	0.983871	0.823529
					-3.89864	0.983871	0.823529
					-3.88864	0.983871	0.823529
					-3.87864	0.983871	0.823529
					-3.86864	0.983871	0.823529
					-3.85864	0.983871	0.833333
					-3.84864	0.983871	0.833333
					-3.83864	0.983871	0.833333
					-3.82864	0.983871	0.833333
					-3.81864	0.983871	0.833333
					-3.80864	0.983871	0.833333
					-3.79864	0.983871	0.833333
					-3.78864	0.983871	0.833333
					-3.77864	0.983871	0.833333
					-3.76864	0.983871	0.843137
					-3.75864	0.983871	0.843137
					-3.74864	0.983871	0.843137
					-3.73864	0.983871	0.843137
					-3.72864	0.983871	0.843137
					-3.71864	0.983871	0.843137
					-3.70864	0.983871	0.843137
					-3.69864	0.983871	0.843137
					-3.68864	0.983871	0.843137
					-3.67864	0.983871	0.843137
					-3.66864	0.983871	0.843137
					-3.65864	0.983871	0.843137
					-3.64864	0.983871	0.843137
					-3.63864	0.983871	0.843137
					-3.62864	0.983871	0.843137
					-3.61864	0.983871	0.843137
					-3.60864	0.983871	0.843137
					-3.59864	0.983871	0.843137
					-3.58864	0.983871	0.843137
					-3.57864	0.983871	0.843137
					-3.56864	0.983871	0.843137
					-3.55864	0.983871	0.843137
					-3.54864	0.983871	0.843137
					-3.53864	0.983871	0.843137
					-3.52864	0.983871	0.843137
					-3.51864	0.983871	0.843137
					-3.50864	0.983871	0.843137
					-3.49864	0.983871	0.843137
					-3.48864	0.983871	0.843137
					-3.47864	0.983871	0.843137
					-3.46864	0.983871	0.843137
					-3.45864	0.991935	0.843137
					-3.44864	0.991935	0.843137
					-3.43864	0.991935	0.843137
					-3.42864	0.991935	0.843137
					-3.41864	0.991935	0.843137
					-3.40864	0.991935	0.852941
					-3.39864	0.991935	0.852941
					-3.38864	0.991935	0.862745
					-3.37864	0.991935	0.862745
					-3.36864	0.991935	0.862745
					-3.35864	0.991935	0.862745
					-3.34864	0.991935	0.862745
					-3.33864	0.991935	0.862745
					-3.32864	0.991935	0.862745
					-3.31864	0.991935	0.862745
					-3.30864	0.991935	0.862745
					-3.29864	0.991935	0.862745
					-3.28864	0.991935	0.862745
					-3.27864	0.991935	0.862745
					-3.26864	0.991935	0.862745
					-3.25864	0.991935	0.872549
					-3.24864	0.991935	0.872549
					-3.23864	0.991935	0.872549
					-3.22864	0.991935	0.872549
					-3.21864	0.991935	0.872549
					-3.20864	0.991935	0.872549
					-3.19864	0.991935	0.872549
					-3.18864	0.991935	0.872549
					-3.17864	0.991935	0.872549
					-3.16864	0.991935	0.872549
					-3.15864	0.991935	0.872549
					-3.14864	0.991935	0.872549
					-3.13864	0.991935	0.872549
					-3.12864	0.991935	0.882353
					-3.11864	0.991935	0.882353
					-3.10864	0.991935	0.882353
					-3.09864	0.991935	0.882353
					-3.08864	0.991935	0.882353
					-3.07864	0.991935	0.882353
					-3.06864	0.991935	0.882353
					-3.05864	0.991935	0.882353
					-3.04864	0.991935	0.892157
					-3.03864	0.991935	0.892157
					-3.02864	0.991935	0.892157
					-3.01864	0.991935	0.892157
					-3.00864	0.991935	0.901961
					-2.99864	0.991935	0.901961
					-2.98864	0.991935	0.901961
					-2.97864	0.991935	0.901961
					-2.96864	0.991935	0.901961
					-2.95864	0.991935	0.901961
					-2.94864	1	0.911765
					-2.93864	1	0.911765
					-2.92864	1	0.911765
					-2.91864	1	0.921569
					-2.90864	1	0.921569
					-2.89864	1	0.921569
					-2.88864	1	0.921569
					-2.87864	1	0.921569
					-2.86864	1	0.921569
					-2.85864	1	0.921569
					-2.84864	1	0.921569
					-2.83864	1	0.921569
					-2.82864	1	0.921569
					-2.81864	1	0.931373
					-2.80864	1	0.931373
					-2.79864	1	0.931373
					-2.78864	1	0.931373
					-2.77864	1	0.931373
					-2.76864	1	0.931373
					-2.75864	1	0.931373
					-2.74864	1	0.931373
					-2.73864	1	0.941176
					-2.72864	1	0.941176
					-2.71864	1	0.941176
					-2.70864	1	0.941176
					-2.69864	1	0.941176
					-2.68864	1	0.941176
					-2.67864	1	0.941176
					-2.66864	1	0.941176
					-2.65864	1	0.941176
					-2.64864	1	0.941176
					-2.63864	1	0.941176
					-2.62864	1	0.941176
					-2.61864	1	0.941176
					-2.60864	1	0.941176
					-2.59864	1	0.941176
					-2.58864	1	0.941176
					-2.57864	1	0.941176
					-2.56864	1	0.941176
					-2.55864	1	0.941176
					-2.54864	1	0.941176
					-2.53864	1	0.941176
					-2.52864	1	0.941176
					-2.51864	1	0.941176
					-2.50864	1	0.941176
					-2.49864	1	0.941176
					-2.48864	1	0.941176
					-2.47864	1	0.941176
					-2.46864	1	0.95098
					-2.45864	1	0.95098
					-2.44864	1	0.95098
					-2.43864	1	0.95098
					-2.42864	1	0.95098
					-2.41864	1	0.95098
					-2.40864	1	0.95098
					-2.39864	1	0.95098
					-2.38864	1	0.95098
					-2.37864	1	0.95098
					-2.36864	1	0.95098
					-2.35864	1	0.95098
					-2.34864	1	0.95098
					-2.33864	1	0.95098
					-2.32864	1	0.95098
					-2.31864	1	0.95098
					-2.30864	1	0.95098
					-2.29864	1	0.960784
					-2.28864	1	0.960784
					-2.27864	1	0.960784
					-2.26864	1	0.960784
					-2.25864	1	0.960784
					-2.24864	1	0.960784
					-2.23864	1	0.960784
					-2.22864	1	0.970588
					-2.21864	1	0.980392
					-2.20864	1	0.980392
					-2.19864	1	0.980392
					-2.18864	1	0.980392
					-2.17864	1	0.980392
					-2.16864	1	0.990196
					-2.15864	1	0.990196
					-2.14864	1	0.990196
					-2.13864	1	0.990196
					-2.12864	1	0.990196
					-2.11864	1	0.990196
					-2.10864	1	0.990196
					-2.09864	1	0.990196
					-2.08864	1	0.990196
					-2.07864	1	0.990196
					-2.06864	1	0.990196
					-2.05864	1	0.990196
					-2.04864	1	0.990196
					-2.03864	1	0.990196
					-2.02864	1	0.990196
					-2.01864	1	0.990196
					-2.00864	1	0.990196
					-1.99864	1	0.990196
					-1.98864	1	0.990196
					-1.97864	1	0.990196
					-1.96864	1	0.990196
					-1.95864	1	0.990196
					-1.94864	1	0.990196
					-1.93864	1	0.990196
					-1.92864	1	0.990196
					-1.91864	1	0.990196
					-1.90864	1	0.990196
					-1.89864	1	0.990196
					-1.88864	1	0.990196
					-1.87864	1	0.990196
					-1.86864	1	0.990196
					-1.85864	1	0.990196
					-1.84864	1	0.990196
					-1.83864	1	0.990196
					-1.82864	1	0.990196
					-1.81864	1	0.990196
					-1.80864	1	0.990196
					-1.79864	1	0.990196
					-1.78864	1	0.990196
					-1.77864	1	0.990196
					-1.76864	1	0.990196
					-1.75864	1	0.990196
					-1.74864	1	0.990196
					-1.73864	1	0.990196
					-1.72864	1	0.990196
					-1.71864	1	0.990196
					-1.70864	1	0.990196
					-1.69864	1	0.990196
					-1.68864	1	0.990196
					-1.67864	1	0.990196
					-1.66864	1	0.990196
					-1.65864	1	0.990196
					-1.64864	1	0.990196
					-1.63864	1	0.990196
					-1.62864	1	0.990196
					-1.61864	1	0.990196
					-1.60864	1	0.990196
					-1.59864	1	0.990196
					-1.58864	1	0.990196
					-1.57864	1	0.990196
					-1.56864	1	0.990196
					-1.55864	1	0.990196
					-1.54864	1	0.990196
					-1.53864	1	0.990196
					-1.52864	1	0.990196
					-1.51864	1	0.990196
					-1.50864	1	1
					-1.49864	1	1
					-1.48864	1	1
					-1.47864	1	1
					-1.46864	1	1
					-1.45864	1	1
					-1.44864	1	1
					-1.43864	1	1
					-1.42864	1	1
					-1.41864	1	1

## Sheet: Fig. 2f
var	ctrls_comb	alpha_missense	EVE	ESM1b	ThermoMPNN	RaSP
L2A	1.00641	0.0996		-1.41279	0.6944	2.63932
L2V	0.976175	0.0983		-3.16936	0.2474	1.61834
L2I	0.798449	0.1141		-4.31678	0.0461	1.09446
L2L	0.97819			0	0	1.03801
L2M	1.07678	0.1273		-4.17512	0.1121	1.92337
L2S	1.05538	0.1638		-2.4409	0.577	3.07325
L2T	1.18506	0.1288		-2.0061	0.5211	2.59811
L2N	1.16043	0.2048		-3.89425	0.864	2.27055
L2Q	1.1828	0.1207		-4.13962	0.6476	2.61743
L2C	0.431744	0.3502		-6.38779	0.1555	2.7264
L2G	1.20241	0.1951		-2.75627	0.765	4.02359
L2R	0.885523	0.1087		-3.60817	0.9018	3.2313
L2K	1.10214	0.1806		-4.1845	0.9017	3.75114
L2D	0.847009	0.2819		-2.11662	0.5346	2.96937
L2*	0.164877
M3V	0.801888	0.0902		-2.38524	0.2336	0.126205
M3L	0.716164	0.0812		-1.39736	-0.0406	-0.172576
M3Y	1.08412	0.2943		-4.71902	0.2414	0.0227492
M3S	1.32431	0.1366		-1.0848	0.8051	1.2495
M3N	1.26639	0.2364		-0.710435	0.9268	0.819491
M3C	0.304254	0.3802		-4.64314	0.2907	1.09819
M3P	1.24711	0.1095		-0.508554	0.8577	2.18653
M3K	0.983675	0.1343		-4.23689	1.2543	1.41285
M3*	0.0863835
A4A	1.11781			0	0	0.339182
A4V	0.918507	0.1508		-4.78351	0.0668	-0.232377
A4I	0.966294	0.2629		-6.54211	0.0472	-0.225515
A4L	0.943745	0.1656		-4.42175	-0.0539	-0.182048
A4F	0.807743	0.2232		-6.34022	0.2905	0.103287
A4Y	1.01701	0.2897		-7.58981	0.1948	0.42764
A4W	0.788072	0.4379		-7.16192	0.0107	0.733807
A4S	1.12782	0.1001		-3.93047	0.1042	1.02019
A4T	1.17402	0.1097		-4.53241	0.0715	0.417654
A4C	0.381628	0.4349		-7.8184	-0.0244	0.839333
A4G	1.13448	0.0944		-4.70056	0.5416	1.8653
A4R	0.903883	0.1861		-6.05007	0.3818	0.697252
A4K	1.00058	0.2754		-6.93156	0.4181	1.40358
A4D	0.840584	0.1287		-4.35362	0.2002	0.987596
S5A	0.818745	0.069		-2.66491	0.0107	-0.121299
S5V	0.766505	0.1847		-3.80845	0.2004	-0.255994
S5I	0.737738	0.2371		-5.80961	0.1973	-0.525399
S5L	0.770492	0.1848		-4.01885	0.1288	-0.938854
S5M	0.767411	0.284		-5.31658	-0.0278	-0.614692
S5F	0.670026	0.1957		-5.79807	-0.1063	-0.423539
S5Y	0.654908	0.1851		-7.12451	-0.1229	-0.0431639
S5W	0.563085	0.2294		-6.111	-0.2381	-0.244553
S5S	1.02863			0	0	0.279312
S5N	1.24889	0.1559		-2.63918	0.3892	-0.274025
S5Q	0.820801	0.2397		-5.78144	0.1494	-0.188039
S5C	0.247224	0.1542		-7.19604	-0.1982	0.0472196
S5G	0.764534	0.0862		-4.20924	0.0551	1.05247
S5P	0.830382	0.0786		-3.01364	1.0263	1.27871
S5R	0.715911	0.2497		-5.36558	0.2593	0.430236
S5H	0.775625	0.2009		-6.11411	0.1231	-0.0960824
S5K	0.762377	0.3669		-6.82888	0.2682	1.09018
S5D	0.609179	0.1833		-4.93263	0.61	0.448895
S5*	-0.00821385
T6A	0.792566	0.0662		-2.51133	-0.0145	0.442893
T6V	0.707134	0.153		-3.36697	0.0632	-0.326928
T6I	0.582593	0.2081		-5.23591	0.0807	-0.458726
T6L	0.67157	0.1454		-2.86949	0.0724	-0.961407
T6M	0.784324	0.1662		-5.19032	0.0133	-0.36093
T6F	0.671732	0.2085		-4.59433	0.1895	-0.793481
T6Y	0.654277	0.2336		-6.30834	0.1187	-0.598149
T6W	0.554025	0.3835		-4.73031	-0.1431	-0.959598
T6S	0.714031	0.0893		-2.5382	0.0039	0.985822
T6T	1.08267			0	0	0.54509
T6N	1.06099	0.1268		-2.75644	0.5475	0.338438
T6C	0.222159	0.3376		-6.02714	-0.1608	0.53048
T6G	0.704682	0.1254		-3.2438	0.5434	1.54156
T6P	0.681897	0.0678		-2.14904	0.9741	4.58095
T6R	0.515189	0.1192		-4.4169	0.7229	0.175242
T6H	0.631333	0.1566		-5.31206	0.3349	-0.0946598
T6K	0.864698	0.192		-6.38251	0.7754	0.706522
T6E	0.49413	0.1675		-4.3332	0.4194	0.606953
T6*	0.264333
T7A	0.93772	0.0616		-2.34054	0.1679	0.211315
T7V	0.953298	0.1124		-3.60622	0.0213	-0.62055
T7I	0.918771	0.1414		-5.60125	-0.1065	-0.782079
T7L	0.958906	0.1177		-3.1571	0.0605	-0.833202
T7M	0.91327	0.1497		-5.0416	0.0693	-0.434682
T7F	0.985068	0.174		-4.82568	-0.0601	-0.830307
T7Y	1.04778	0.2048		-6.64176	-0.0615	-0.626494
T7W	0.799074	0.3565		-5.32543	-0.1941	-1.11992
T7S	0.971215	0.0827		-2.30314	0.0806	0.240033
T7T	1.11982			0	0	-0.022501
T7Q	1.0606	0.1527		-5.18109	0.2719	0.118173
T7C	0.673668	0.3066		-6.1938	-0.1041	0.438796
T7G	0.775826	0.1146		-3.09292	0.3323	0.791121
T7P	1.06079	0.0615		-2.52329	0.2286	2.67667
T7R	0.834597	0.1164		-4.70766	0.0456	-0.303324
T7H	0.825582	0.1472		-5.38604	0.0549	-0.453966
T7K	0.97305	0.1894		-6.67801	0.1322	0.0285021
T7D	0.893668	0.1511		-4.6147	0.3504	0.201903
T7E	0.687407	0.1521		-4.24435	0.3496	0.0441531
T7*	0.0915042
S8A	1.03392	0.0611		-2.92232	0.1555	0.453674
S8V	0.99227	0.1479		-4.48762	0.2846	0.459192
S8I	0.886883	0.2016		-6.80566	0.2589	0.431208
S8L	1.00175	0.1398		-3.97907	0.1999	-0.42491
S8M	0.67138	0.2535		-5.58948	0.2686	-0.10929
S8F	0.988331	0.1829		-6.17465	0.2141	-0.138478
S8Y	0.975747	0.1705		-7.55896	0.3059	0.0031033
S8W	0.921703	0.2054		-5.38675	0.1639	-0.447306
S8S	1.10903			0	0	0.0740471
S8T	1.03669	0.0798		-3.50541	0.0778	0.285324
S8N	1.15428	0.1821		-6.95392	0.0782	-0.333204
S8Q	0.952469	0.2756		-5.14539	0.3352	0.319402
S8C	0.456235	0.15		-7.55951	0.0094	0.777881
S8G	1.05681	0.0848		-4.11333	0.0162	0.181912
S8P	1.0307	0.0732		-3.00236	0.3517	2.0331
S8R	1.01018	0.284		-5.11337	0.316	-0.0924119
S8H	1.03206	0.2173		-6.17247	0.2475	-0.464994
S8K	1.00588	0.4283		-6.71893	0.315	-0.0393143
S8D	0.918537	0.1934		-5.34514	0.0666	-0.254421
S8E	1.00533	0.2135		-4.27948	0.2725	0.104142
S8*	0.228226
A9A	0.861883			0	0	-0.0350771
A9V	1.01252	0.1068		-4.95867	0.0525	-0.123714
A9I	1.04922	0.2021		-6.85403	0.0669	-0.0461054
A9L	1.03065	0.1337		-3.78122	-0.0114	-0.644016
A9M	0.886025	0.2234		-6.1269	0.0686	-0.420789
A9Y	0.747976	0.2706		-7.38701	0.2002	-0.278321
A9W	0.995556	0.3534		-5.35965	0.0686	-0.527168
A9T	1.016	0.0861		-4.44053	0.0759	-0.0176179
A9N	1.15184	0.1889		-6.77144	0.1277	-0.301125
A9C	0.664287	0.3523		-7.6814	-0.131	0.19486
A9G	1.12728	0.0975		-4.50881	0.0786	-0.014748
A9P	1.01756	0.0858		-3.08543	0.1412	2.29167
A9R	0.907388	0.1741		-5.34557	0.2292	-0.626826
A9K	0.951369	0.284		-7.15703	0.2154	-0.417809
A9D	1.08405	0.1239		-5.81471	0.0376	0.0258401
A9E	0.927154	0.1297		-5.03126	0.0772	-0.0703565
A9*	0.0329752
V10A	1.07849	0.0771		-1.87899	0.0268	0.52031
V10V	1.0752			0	0	0.18311
V10I	1.00691	0.0953		-4.98559	-0.0186	0.0381504
V10L	0.94221	0.1024		-2.24773	-0.0666	0.0267249
V10M	1.03566	0.1494		-5.12298	0.0427	0.372793
V10F	0.89954	0.0974		-3.56779	-0.0662	0.330773
V10Y	1.17327	0.2918		-5.49901	0.0042	0.382255
V10W	0.906247	0.4296		-3.72801	-0.0072	-0.0801933
V10S	1.15336	0.0862		-1.78787	0.0472	0.219703
V10T	0.876563	0.122		-2.7392	0.0172	0.295352
V10N	0.991211	0.1523		-5.60679	0.0295	0.247079
V10Q	1.07311	0.1341		-4.11731	0.1136	0.42335
V10C	0.868297	0.4784		-5.52642	-0.1912	1.05369
V10G	1.02261	0.0801		-2.62413	0.1803	0.643112
V10P	1.0996	0.1124		-1.54054	-0.0085	0.326476
V10R	0.985719	0.1275		-3.89496	0.0411	0.122097
V10H	0.933977	0.2178		-4.23027	0.0002	0.185477
V10K	1.04076	0.2062		-6.1866	0.0432	0.175479
V10D	1.03175	0.112		-4.04372	0.0214	0.0760075
V10*	-0.00683643
P11A	1.14665	0.0635		-4.63682	0.094	-0.504087
P11V	0.969854	0.1353		-6.09996	0.1172	-0.763138
P11I	1.06079	0.2052		-7.53681	0.1163	-0.810767
P11L	0.930833	0.1078		-4.34106	0.0326	-0.896434
P11M	0.983054	0.2607		-6.79927	0.141	-0.697097
P11F	0.721875	0.2467		-6.52643	0.1307	-0.773162
P11Y	0.827567	0.2533		-7.93185	0.1755	-0.722545
P11W	0.813664	0.3022		-5.3844	0.1017	-1.15599
P11S	1.10645	0.0861		-4.19271	0.2101	-0.485732
P11T	0.930612	0.0815		-4.64941	0.1905	-0.441008
P11N	1.08049	0.2215		-7.50283	0.2371	-0.488676
P11Q	0.944344	0.1064		-5.84445	0.234	-0.466906
P11G	1.15162	0.1327		-5.13941	0.2734	0.121738
P11P	0.984336			0	0	0.214611
P11R	0.934897	0.0955		-5.76493	0.1976	-0.805069
P11H	1.0284	0.1202		-6.4549	0.1984	-0.804095
P11K	1.04602	0.2112		-8.29342	0.1911	-0.658552
P11D	1.10315	0.185		-6.39814	0.1689	-0.481796
P11E	1.08673	0.1345		-6.29199	0.2377	-0.702027
P11*	0.0759162
G12A	1.10308	0.0838		-2.98546	-0.1586	-0.452964
G12V	1.01913	0.0997		-3.97294	-0.1359	-0.524679
G12I	1.09429	0.151		-5.36615	-0.0879	-0.456288
G12L	0.84882	0.1702		-2.90353	-0.0567	-0.815672
G12M	1.01186	0.2903		-5.70443	-0.0201	-0.540651
G12F	0.922021	0.2628		-3.98325	-0.1414	-0.532812
G12Y	0.939158	0.2197		-5.91829	-0.042	-0.458022
G12W	0.918163	0.1581		-4.30504	-0.0848	-0.793607
G12S	1.09706	0.0857		-2.48762	-0.1843	-0.519009
G12T	1.02937	0.1017		-3.18551	-0.1727	-0.466045
G12Q	1.06361	0.1458		-4.37172	-0.0277	-0.425353
G12C	0.855151	0.1708		-6.30427	-0.2905	0.254858
G12G	1.05279			0	0	-0.00842
G12P	0.986333	0.1653		-2.67512	-0.1572	0.171033
G12R	0.962326	0.1384		-4.54296	-0.0365	-0.560185
G12H	0.800502	0.1694		-4.67837	-0.0944	-0.750332
G12K	0.941524	0.2466		-6.75669	-0.0347	-0.536596
G12D	1.06136	0.1035		-4.38411	-0.0839	-0.791617
G12E	1.10071	0.0986		-4.23926	-0.063	-0.836526
H13A	1.07517	0.098		-1.38086	-0.0959	0.627709
H13V	0.994192	0.1214		-2.42529	0.0785	0.368979
H13L	0.903185	0.0826		-1.53671	0.053	0.071459
H13M	1.12899	0.2435		-4.14039	0.1878	0.407481
H13F	0.830027	0.1481		-3.18995	0.1275	0.304041
H13Y	1.04744	0.0923		-5.11968	0.0721	0.325891
H13W	0.922711	0.1832		-3.34341	0.0483	-0.0514815
H13S	1.09818	0.0875		-1.05474	-0.0492	0.496685
H13T	1.11475	0.114		-1.81365	0.0742	0.377182
H13Q	1.12028	0.0991		-3.21299	0.0859	0.575801
H13G	1.02229	0.1131		-1.85289	0.2878	1.06678
H13P	1.13588	0.0614		-1.47413	-0.3545	0.920821
H13R	0.998741	0.0748		-3.05265	0.023	0.342459
H13K	0.860423	0.14		-5.33496	-0.0558	0.472233
H13D	0.844446	0.1046		-2.57722	0.1497	0.397723
H13E	0.946432	0.1254		-2.7073	0.1415	0.349853
H13*	0.199733
P14R	1.1524	0.0764		-5.22805	0.39	-0.431749
P14*	-0.0970493
S15A	0.968025	0.0702		-3.74844	-0.1043	0.286239
S15V	0.897662	0.1164		-5.09864	0.0423	-0.0785552
S15I	1.02754	0.1326		-6.4488	0.0712	-0.223975
S15L	0.924582	0.1067		-4.18652	0.01	-0.324052
S15M	0.668616	0.2282		-6.72959	0.0676	0.0260965
S15T	1.11784	0.0898		-3.70599	0.0647	0.0603274
S15N	1.05378	0.1496		-5.39171	0.1005	-0.0793498
S15C	0.680498	0.135		-7.48498	-0.1805	0.777904
S15G	0.794237	0.0856		-4.13969	0.0938	0.659749
S15H	0.766216	0.1489		-5.55248	0.1004	-0.382192
S15K	0.954049	0.3774		-7.67252	0.019	-0.115002
S15E	1.02664	0.1971		-5.26024	0.1374	-0.108961
L16A	1.01896	0.0744		-3.35519	0.0327	1.43503
L16L	1.03917			0	0	0.339838
L16F	0.95675	0.0835		-5.09223	0.0619	0.553879
L16Y	0.998014	0.1854		-6.46839	0.0891	0.632427
L16W	1.14717	0.119		-4.77876	0.0131	0.168049
L16S	1.10835	0.0833		-2.94873	0.0185	1.11438
L16C	0.719523	0.281		-6.23157	-0.0331	1.61794
L16G	0.948369	0.1345		-3.80099	0.2407	1.8244
L16P	1.0804	0.0572		-3.28353	0.2917	0.841825
L16R	1.1649	0.0816		-4.92056	-0.0085	0.763269
L16K	1.13652	0.152		-7.24745	-0.0207	0.891883
L16E	1.07606	0.1195		-4.62919	0.1261	0.917171
L16*	0.0907539
P17A	0.966465	0.0654		-3.99547	0.0484	-0.476727
P17V	0.996053	0.1229		-5.41173	0.1209	-0.549041
P17I	0.471749	0.1866		-6.93706	0.1153	-0.659654
P17L	0.763133	0.1004		-4.24845	-0.0545	-0.778099
P17M	0.762245	0.2564		-7.08553	0.0669	-0.645716
P17F	0.748116	0.2112		-5.50468	0.1687	-0.733085
P17Y	0.969851	0.2125		-7.35039	0.2591	-0.772979
P17W	0.665004	0.275		-6.33073	0.0328	-1.09308
P17S	0.965526	0.078		-3.38696	0.1912	-0.558075
P17T	0.971817	0.0841		-4.21612	0.2197	-0.417488
P17N	0.846414	0.2032		-7.32964	0.1695	-0.66141
P17Q	0.97845	0.1004		-6.58868	0.2076	-0.547166
P17G	0.909911	0.1317		-4.44188	0.2383	-0.155553
P17R	0.837377	0.1001		-6.09741	0.2371	-0.77526
P17H	0.765789	0.1028		-6.10204	0.2132	-0.953326
P17K	0.60917	0.2172		-9.30547	0.2369	-0.704801
P17D	0.85611	0.1631		-5.92763	0.0355	-0.783734
P17*	0.0796649
S18A	1.01183	0.0665		-3.73294	0.0064	0.453881
S18V	0.998686	0.1053		-4.95686	0.1162	0.361326
S18L	0.976945	0.0943		-3.93302	0.1689	-0.0413728
S18M	0.828117	0.2006		-6.62708	0.1373	0.289501
S18F	0.960336	0.1129		-5.16865	0.2873	0.124089
S18Y	0.91266	0.1082		-6.67707	0.3839	0.173618
S18W	0.958879	0.1367		-5.71599	0.1925	-0.150114
S18S	1.04904			0	0	0.183362
S18T	1.17804	0.0827		-3.90438	0.1105	0.212974
S18C	0.955281	0.1272		-7.17364	-0.0917	0.857374
S18G	0.931281	0.0799		-4.03862	0.1568	0.647645
S18P	1.01962	0.0562		-3.30847	0.3762	1.44416
S18R	0.736883	0.1967		-5.51243	0.2227	0.0344028
S18H	0.961793	0.1335		-5.47055	0.2497	-0.0440312
S18D	1.1742	0.1521		-4.96872	0.2036	0.10006
S18E	0.962186	0.1674		-5.1555	0.0651	0.209023
S18*	0.000598582
L19A	0.88633	0.0769		-3.5391	-0.0712	0.60253
L19V	1.0674	0.0716		-4.50153	0.0766	0.398538
L19I	1.04281	0.0911		-6.38816	0.1103	0.345728
L19L	0.967824			0	0	-0.160182
L19M	1.00983	0.1247		-6.17695	0.1237	0.236963
L19F	0.900893	0.0867		-5.13851	0.0831	0.0292108
L19Y	1.06627	0.1859		-6.72419	0.1582	0.0696647
L19W	1.00113	0.1278		-5.02278	0.0934	-0.340209
L19S	1.00491	0.0863		-3.25754	0.0433	0.3249
L19N	1.05187	0.166		-5.35679	0.0906	0.275602
L19Q	1.11419	0.0877		-5.19817	0.1064	0.36725
L19C	0.756753	0.2783		-6.55135	-0.1431	1.01457
L19G	0.798118	0.1402		-3.94454	0.1602	0.849242
L19P	0.894942	0.0586		-3.42402	-0.1987	0.639984
L19R	0.984918	0.0888		-5.03706	0.101	0.136176
L19H	0.818524	0.1103		-5.30144	0.1068	-0.0357637
L19K	0.95832	0.1623		-7.49521	0.0514	0.131917
L19D	1.01514	0.1897		-5.26753	-0.0359	0.103592
L19E	1.13456	0.1202		-5.05656	0.1338	0.0511663
L19*	0.118364
P20A	0.936257	0.0657		-3.68655	0.0473	-0.275101
P20V	1.01361	0.1198		-5.24002	0.0544	-0.314359
P20I	1.04065	0.1893		-6.90587	0.0482	-0.396505
P20L	0.974663	0.1034		-3.98838	-0.0886	-0.418405
P20M	0.94824	0.2645		-6.75876	0.045	-0.34206
P20Y	0.932199	0.2095		-7.18906	0.1799	-0.564089
P20W	0.948302	0.2599		-6.5684	0.0291	-0.892758
P20S	0.999233	0.0784		-3.50554	0.1761	-0.453741
P20T	1.04157	0.0832		-4.65032	0.1636	-0.319672
P20N	0.976879	0.2047		-5.9175	0.1346	-0.464249
P20Q	1.15026	0.0966		-6.58329	0.1448	-0.349653
P20C	0.736981	0.3164		-6.98177	-0.1712	0.324019
P20G	0.953163	0.1251		-3.97206	0.1911	-0.00611792
P20P	1.19668			0	0	-0.0099704
P20R	0.900766	0.0948		-5.94864	0.1828	-0.546791
P20K	1.01432	0.2057		-9.0718	0.1755	-0.542026
P20E	1.07352	0.1307		-6.38788	0.1024	-0.737285
P20*	0.262172
S21A	1.00353	0.0687		-3.44436	0.0252	0.193763
S21V	0.924649	0.1238		-4.97507	0.1495	-0.110671
S21L	1.02147	0.1222		-3.96746	0.1158	-0.452021
S21M	1.07286	0.2309		-6.16303	0.1272	-0.114858
S21F	0.95588	0.1708		-5.52865	0.2533	-0.289525
S21Y	0.988052	0.1388		-6.70756	0.3637	-0.248209
S21W	0.943901	0.1439		-5.24119	0.1732	-0.564327
S21S	1.09352			0	0	0.144362
S21T	1.10909	0.0862		-4.38105	0.0754	0.103954
S21Q	0.571589	0.1756		-5.43424	0.113	0.235832
S21C	0.627581	0.1164		-6.84132	-0.0582	0.6519
S21G	1.04719	0.0608		-3.30996	0.1646	0.471178
S21P	1.16033	0.0738		-3.43334	0.3488	1.89071
S21R	0.82102	0.1639		-5.14137	0.1653	-0.413165
S21K	0.742363	0.2807		-7.74674	0.1681	-0.246556
S21D	1.08202	0.1276		-5.00409	0.0595	0.0690527
S21E	0.870516	0.1436		-5.32555	-0.0145	-0.0600202
N22A	0.969484	0.1268		-5.1112	0.0252	0.414653
N22V	0.792315	0.1958		-6.26475	0.1981	0.48304
N22L	0.636515	0.1843		-5.47509	0.0883	-0.400064
N22M	0.692234	0.4669		-7.94884	0.194	0.0877524
N22F	0.742767	0.4673		-7.09699	0.2132	0.251363
N22Y	0.706314	0.1991		-8.58156	0.3579	0.485419
N22W	0.603967	0.5998		-7.76024	0.2237	0.113355
N22S	0.855101	0.0766		-3.95857	0.0732	0.335857
N22C	0.460391	0.372		-7.819	-0.1135	0.746684
N22G	0.71247	0.163		-5.26098	0.1339	0.635182
N22P	0.747207	0.1222		-4.50739	0.1025	1.00236
N22R	0.801846	0.2219		-6.76096	0.2909	0.173455
N22K	0.797939	0.3516		-8.69309	0.2569	0.424447
N22D	0.976763	0.1396		-6.23226	-0.1094	0.0504204
N22E	0.730253	0.2419		-6.86152	-0.0276	0.299314
S23A	1.10215	0.0661		-3.02377	-0.0156	0.588712
S23V	0.98024	0.1211		-4.52326	0.1269	0.577815
S23I	1.11258	0.1304		-5.92671	0.1034	0.630038
S23L	1.0058	0.1278		-4.32888	0.021	-0.00650124
S23M	1.0091	0.2471		-7.08661	0.0559	0.329521
S23F	0.939144	0.16		-6.06234	0.1702	0.467478
S23Y	0.990001	0.1385		-7.35117	0.3133	0.619797
S23W	1.01347	0.1864		-6.65305	0.1106	0.193068
S23S	0.987261			0	0	0.438239
S23N	1.059	0.1252		-6.80699	0.0253	-0.0292613
S23G	0.874369	0.0708		-3.21212	0.0753	0.384654
S23P	0.856643	0.0992		-5.46507	0.1854	1.51109
S23R	0.957169	0.1798		-5.24447	0.1897	0.169168
S23K	0.908655	0.3321		-8.43571	0.1503	0.396482
S23D	1.05958	0.1242		-5.65176	-0.0428	0.108489
S23E	0.666962	0.1809		-6.08481	-0.1026	0.458686
S23*	-0.0181308
S24A	0.477677	0.0997		-7.2283	-0.0822	0.574939
S24V	0.714151	0.2127		-8.34601	0.0408	0.419047
S24L	0.709232	0.1813		-7.64436	-0.0225	0.0837434
S24M	0.328977	0.3473		-10.0628	0.0382	0.306919
S24F	0.581935	0.238		-8.47149	0.1023	0.298471
S24Y	0.804393	0.2262		-9.76057	0.2243	0.290464
S24W	0.523346	0.2547		-9.31565	0.0698	0.0264898
S24S	1.09897			0	0	0.457188
S24T	1.05728	0.0788		-4.05391	0.0351	0.402597
S24N	0.72705	0.2346		-8.58959	0.0101	0.246038
S24Q	0.747975	0.3708		-9.84306	-0.0038	0.655495
S24C	0.742568	0.2589		-8.27967	-0.1641	0.998006
S24G	0.762268	0.0995		-7.45616	0.0294	0.728133
S24P	0.760429	0.1068		-7.01604	0.1051	1.04846
S24R	0.622867	0.3521		-8.7498	0.1047	0.180796
S24H	0.836467	0.2635		-9.22537	0.0763	0.120623
S24K	0.644802	0.5163		-11.0288	0.065	0.333256
S24D	0.772936	0.2206		-8.99226	-0.0502	0.157402
S24*	0.558425
Q25A	0.935218	0.0751		-2.42035	-0.0475	-0.00603195
Q25V	1.04391	0.1174		-3.91848	0.0832	-0.162496
Q25I	0.807309	0.2135		-5.88334	0.0571	-0.242786
Q25L	0.982568	0.0854		-2.23965	0.011	-0.847039
Q25M	0.988337	0.2463		-5.19405	0.0936	-0.350146
Q25F	1.03957	0.3604		-4.4325	0.049	-0.478591
Q25Y	0.995519	0.2714		-5.40833	0.195	-0.288816
Q25W	0.956937	0.2167		-3.23299	0.0544	-0.806799
Q25S	1.05211	0.0936		-2.51026	0.0042	-0.115054
Q25T	0.9823	0.0918		-3.43562	0.0749	0.049201
Q25N	1.05871	0.188		-5.80872	0.0028	-0.394055
Q25C	0.859942	0.4265		-5.02376	-0.185	0.369467
Q25G	0.996262	0.0818		-2.61238	0.1177	-0.0522716
Q25P	1.18123	0.0593		-2.44346	0.0072	1.42554
Q25R	0.86155	0.063		-3.44582	0.1934	-0.606532
Q25K	1.0357	0.0963		-5.78794	0.1733	-0.471705
Q25D	1.01088	0.1351		-4.29495	-0.2	-0.481696
Q25E	0.945644	0.0595		-3.4136	-0.1581	-0.342098
Q25*	-0.0357743
E26A	0.918815	0.0811		-2.37385	0.077	0.533725
E26V	0.973516	0.1237		-4.05362	0.2348	0.241499
E26I	0.965368	0.2178		-5.64857	0.161	0.17786
E26L	0.733986	0.173		-2.42098	0.1059	0.0421089
E26M	0.838235	0.3116		-5.87189	0.1503	0.383036
E26F	0.83051	0.396		-4.88195	0.099	0.278575
E26Y	0.848165	0.277		-5.49266	0.2649	0.360184
E26W	0.746837	0.4893		-4.88903	0.1553	-0.0085335
E26S	0.87343	0.1138		-2.8663	0.1481	0.426888
E26T	1.01435	0.1231		-3.46676	0.1874	0.428493
E26N	0.905188	0.1703		-5.06636	0.1906	0.340203
E26Q	0.95812	0.0819		-3.94702	0.1777	0.526989
E26C	0.721264	0.5495		-5.65933	-0.0988	1.09689
E26G	1.02575	0.072		-2.6011	0.2533	1.06021
E26P	0.920905	0.1281		-1.52214	0.1856	0.71003
E26R	0.837376	0.1155		-4.13307	0.2325	0.232857
E26H	0.830867	0.1775		-4.39335	0.1514	0.112606
E26K	1.00059	0.1348		-6.49671	0.2536	0.272273
E26D	1.01265	0.0932		-3.23828	0.0291	0.115269
E26*	-0.0197641
R27V	0.989179	0.1072		-2.39819	0.0623	0.0959278
R27I	1.00358	0.1068		-4.17112	0.0392	0.0131918
R27L	0.978392	0.0738		-1.73565	0.0307	-0.0766578
R27W	0.780192	0.115		-4.15615	0.1606	-0.2563
R27S	0.91918	0.108		-1.70417	-0.0308	0.385839
R27T	1.05237	0.076		-2.36349	-0.0677	0.318356
R27C	0.684615	0.2076		-5.56605	-0.1482	0.95039
R27G	0.962172	0.0676		-1.51276	0.1625	0.92801
R27R	1.06518			0	0	0.0206492
R27D	1.04282	0.1313		-2.39363	0.1268	0.237986
R27E	1.05869	0.0927		-1.99868	0.0729	0.112613
R27*	0.0844282
P28A	0.980832	0.0654	0.0979281	-4.03096	0.1864	-0.197703
P28L	0.885903	0.0819	0.0837565	-4.13394	0.1887	-0.502442
P28M	0.835107	0.2001	0.216844	-7.07921	0.3276	-0.310775
P28F	1.02117	0.2006	0.175317	-6.19566	0.3831	-0.284039
P28Y	0.913852	0.1942	0.165235	-6.64927	0.4212	-0.261846
P28W	0.837139	0.2303	0.183055	-6.9048	0.3517	-0.734254
P28S	0.919884	0.08	0.0826297	-4.27826	0.3169	-0.143809
P28T	1.00904	0.0787	0.100241	-4.77173	0.3531	-0.209359
P28G	0.984285	0.1246	0.100152	-4.04968	0.4379	0.431941
P28R	1.01283	0.0852	0.170157	-5.81512	0.3886	-0.442761
P28K	1.06738	0.1772	0.144526	-7.88973	0.3296	-0.332002
P28*	0.220155
L29V	0.995869	0.0677	0.108318	-5.01598	0.0327	0.291194
L29L	0.858837			0	0	0.205562
L29M	0.654883	0.1187	0.191726	-6.67018	0.1068	0.584384
L29W	0.850104	0.1167	0.185744	-6.48318	0.0328	0.0531843
L29S	1.03812	0.0854	0.0834556	-5.83589	-0.0328	0.532777
L29T	0.960638	0.0824	0.116287	-6.0153	-0.0254	0.34511
L29G	0.947112	0.1221	0.11892	-5.01571	0.1152	1.26258
L29R	0.971511	0.0691	0.110349	-6.53416	-0.0611	0.392852
L29E	0.680113	0.0905	0.0942341	-5.59062	0.0618	0.213671
L29*	-0.0747184
D30V	1.17215	0.1544	0.181552	-6.01868	-0.1795	0.506107
D30I	0.695811	0.2869	0.230266	-8.23245	-0.2249	0.440163
D30L	1.13028	0.2132	0.132259	-5.36303	-0.2888	0.205922
D30F	0.992578	0.3756	0.190342	-5.68899	-0.3591	0.173892
D30S	0.970884	0.1189	0.169318	-4.55747	-0.1595	0.527285
D30T	0.972908	0.1937	0.212265	-5.57986	-0.1609	0.637373
D30G	0.800565	0.1045	0.205753	-4.38288	-0.1185	1.16694
D30R	0.806992	0.2019	0.205415	-5.68055	-0.4971	0.346633
D30D	0.970544			0	0	0.0783893
T31A	0.970577	0.0639	0.107643	-2.75356	-0.0306	0.309641
T31V	1.02153	0.1072	0.109189	-4.69639	-0.0009	-0.261843
T31L	1.01702	0.0945	0.141371	-4.18204	0.001	-0.232555
T31M	0.955287	0.1206	0.163491	-6.5413	0.0279	0.112715
T31Y	0.870318	0.1921	0.259878	-7.41625	0.0048	0.13195
T31S	0.956109	0.0777	0.113951	-3.07899	-0.0074	0.39178
T31T	1.12816			0	0	0.169983
T31N	0.963323	0.0979	0.127392	-6.54826	0.0976	0.366412
T31C	0.6771	0.4184	0.306336	-9.00144	-0.1635	0.729844
T31G	0.936324	0.1042	0.0968336	-3.32109	0.133	1.05084
T31P	0.901923	0.0566	0.0843225	-2.89514	-0.08	3.28958
T31R	1.08576	0.0888	0.156383	-3.85548	-0.0097	-0.0318259
T31K	1.04029	0.1397	0.0825183	-5.82669	-0.001	0.190698
T31D	1.04894	0.1157	0.0643368	-4.68537	0.1448	0.324363
T31E	1.03308	0.1121	0.0680912	-2.93356	0.0983	0.0969743
R32A	1.1002	0.3861	0.637218	-10.0533	0.4989	1.49694
R32V	0.906832	0.5332	0.499076	-10.5666	0.4645	1.01825
R32I	0.972504	0.5745	0.559346	-11.6751	0.2899	0.775933
R32L	1.00234	0.4124	0.643723	-9.77862	0.4297	0.389227
R32M	0.882442	0.706	0.791327	-11.2686	0.5395	0.925358
R32F	0.979277	0.7945	0.665273	-12.653	0.428	0.500349
R32Y	1.00204	0.6459	0.605599	-12.7848	0.382	0.571918
R32W	0.8763	0.3618	0.687434	-9.13289	0.5306	0.380412
R32S	0.879756	0.4841	0.388372	-9.30528	0.5582	1.6013
R32T	0.995774	0.3765	0.537661	-9.12087	0.5106	1.30552
R32C	0.734189	0.6913	0.857348	-10.7856	0.3629	2.04343
R32G	0.952353	0.2375	0.527264	-9.43565	0.7628	2.20929
R32R	0.947944			0	0	0.754303
R32H	1.03511	0.2632	0.72452	-8.87372	0.372	0.821038
R32K	1.02834	0.2993	0.512283	-8.48053	0.0358	1.06
R32D	0.799985	0.4862	0.729457	-12.1971	0.9178	2.38311
R32E	1.07638	0.269	0.601864	-10.7868	0.8353	1.93195
R32*	0.108269
D33A	1.00715	0.2941	0.489071	-8.56616	0.5036	1.23413
D33V	1.01289	0.3943	0.420169	-7.73602	0.6222	1.09874
D33I	0.923442	0.5498	0.540225	-9.15153	0.5643	0.934711
D33L	0.955264	0.492	0.561824	-9.06587	0.373	0.701586
D33M	1.04558	0.7868	0.659859	-11.2776	0.6547	1.02405
D33F	1.03977	0.7087	0.348498	-10.7576	0.4155	1.03827
D33Y	1.05179	0.3164	0.487109	-10.4899	0.2774	1.13216
D33W	0.862911	0.8493	0.71986	-11.6831	0.1788	0.768626
D33S	0.956998	0.2108	0.404965	-6.99733	0.2715	1.15532
D33T	0.940246	0.4858	0.710475	-8.24326	0.7287	1.36655
D33N	0.969844	0.168	0.144958	-5.65409	0.0609	0.798678
D33Q	1.10092	0.4576	0.529443	-9.54269	0.7878	1.40793
D33C	0.66766	0.842	0.808805	-12.2887	0.1448	1.77471
D33G	1.03055	0.3838	0.756649	-7.97714	0.9604	1.9622
D33P	1.07415	0.4592	0.838314	-9.02032	0.1515	0.840648
D33R	0.982062	0.5596	0.736336	-9.35996	0.8073	1.16527
D33H	1.03229	0.3013	0.684158	-7.75089	0.2618	0.76513
D33K	0.965585	0.6433	0.519638	-11.4441	0.7977	1.33313
D33D	1.02969			0	0	0.710534
D33E	0.991291	0.3065	0.303068	-7.31571	0.8357	0.970939
D33*	0.169567
P34A	0.84214	0.0796	0.103834	-3.21629	0.1634	-0.4174
P34V	0.965251	0.152	0.127182	-5.85788	0.0582	-0.480712
P34I	0.952622	0.2599	0.162105	-9.93577	-0.0575	-0.645029
P34L	0.933141	0.1241	0.127137	-5.37759	-0.1026	-0.716111
P34M	0.81735	0.3386	0.285862	-9.05288	0.0667	-0.379936
P34F	0.81257	0.3615	0.164924	-9.61113	0.0353	-0.540049
P34Y	0.864591	0.3499	0.133643	-9.52366	0.04	-0.526741
P34W	0.953494	0.3896	0.227823	-7.62045	0.0236	-0.994258
P34S	0.942672	0.1216	0.137179	-5.30922	0.4185	-0.351171
P34T	0.995765	0.1124	0.122735	-5.71521	0.3981	-0.361539
P34N	0.903747	0.3236	0.10367	-8.28841	0.4733	-0.165679
P34Q	0.877691	0.1353	0.122805	-4.6541	0.2964	-0.239037
P34C	0.745413	0.5997	0.41227	-10.4629	-0.0108	0.597776
P34G	0.999922	0.1969	0.154556	-4.48389	0.5591	0.356537
P34P	1.02672			0	0	1.30869
P34R	1.00907	0.1102	0.140295	-5.0791	0.2633	-0.35039
P34H	0.905216	0.1571	0.102349	-6.65815	0.2475	-0.6525
P34K	0.961364	0.2662	0.139022	-7.1664	0.21	-0.345562
P34D	1.05851	0.2418	0.102787	-4.58975	0.4974	-0.470205
P34E	0.9715	0.1551	0.0760316	-2.24698	0.3645	-0.672038
P34*	0.0821732
L35A	0.897943	0.084	0.0854499	-0.401747	0.2746	0.771247
L35V	0.962404	0.0821	0.12652	-2.74124	0.1502	0.490053
L35I	1.01093	0.1281	0.166335	-6.8845	-0.0126	0.293237
L35L	1.0449			0	0	0.256438
L35M	1.08197	0.1638	0.241658	-6.21938	0.2158	0.422137
L35F	0.999502	0.11	0.149066	-6.20764	0.1697	0.211063
L35Y	0.970081	0.2531	0.107693	-6.95401	0.1517	0.212166
L35W	0.961657	0.1453	0.13603	-3.89905	0.1203	-0.203797
L35S	0.947252	0.1201	0.10869	-2.9105	0.4546	0.681642
L35T	1.02799	0.1318	0.105683	-2.75562	0.4142	0.625516
L35N	0.842716	0.2309	0.0997825	-6.34959	0.5385	0.560934
L35Q	0.799201	0.0936	0.0911335	-3.05568	0.4671	0.563112
L35C	0.727416	0.5142	0.378037	-5.49666	0.1342	1.59005
L35G	0.902911	0.1728	0.134859	-1.15121	0.6681	1.09689
L35P	0.998629	0.1128	0.224311	-4.10423	0.6872	1.36033
L35R	0.948277	0.0848	0.102624	-3.39491	0.2693	0.578829
L35H	0.932282	0.1474	0.124132	-4.35113	0.3937	0.111499
L35K	0.856272	0.1797	0.117268	-6.46152	0.3163	0.580857
L35D	0.923648	0.2223	0.0983792	-2.96119	0.5397	0.18695
L35E	0.725164	0.1376	0.0913973	-1.41705	0.5806	0.0681027
L35*	0.139547
L36A	1.05744	0.3608	0.472239	-7.63109	0.4935	2.26066
L36V	1.0264	0.178	0.20334	-5.94683	0.1878	1.35832
L36L	0.882388			0	0	0.61022
L36M	1.01815	0.3085	0.456591	-7.19794	0.156	1.09746
L36F	0.937517	0.3197	0.314749	-5.75927	0.3039	0.674774
L36Y	1.00236	0.6258	0.488651	-8.42948	0.2905	0.916294
L36S	1.04036	0.6431	0.704074	-8.8807	0.7297	2.50755
L36T	0.574989	0.4376	0.736983	-8.63154	0.625	1.90921
L36N	0.792085	0.8228	0.651406	-11.8071	0.9183	2.23739
L36Q	0.977392	0.2873	0.62367	-8.69631	0.5999	1.94201
L36C	0.848749	0.9177	0.865326	-11.3512	0.2947	2.57588
L36G	0.891364	0.6628	0.557029	-10.8765	1.243	3.12423
L36P	0.949806	0.3663	0.71819	-10.0087	1.3902	6.2722
L36R	1.02571	0.2342	0.676454	-9.51534	0.7303	1.5306
L36K	0.879809	0.4741	0.799532	-11.3655	0.7588	1.92318
L36D	0.864488	0.8716	0.680267	-11.8817	0.8353	2.20634
L36*	-0.0874557
A37V	0.611788	0.175	0.298397	-7.53135	-0.3775	0.352309
A37L	0.952111	0.1926	0.634521	-8.99529	-0.1561	-0.177316
A37F	0.992965	0.4036	0.873205	-11.3037	-0.0902	0.0399079
A37S	0.953648	0.1294	0.487032	-8.08479	0.229	0.973159
A37T	0.869696	0.1872	0.457639	-8.28616	0.0749	0.628869
A37N	0.99807	0.414	0.675728	-11.8973	0.3489	0.809756
A37Q	0.961679	0.2437	0.516518	-10.298	0.0052	0.497236
A37G	0.933081	0.1522	0.70733	-6.87641	0.5826	1.22481
A37P	0.787821	0.3142	0.72012	-10.3911	1.0191	6.78339
A37R	1.12145	0.264	0.544683	-9.76666	-0.1796	0.140097
A37E	1.09584	0.2057	0.563053	-8.62967	0.2909	0.67328
R38A	0.918812	0.1582	0.178373	-6.60899	-0.016	0.503358
R38V	0.87743	0.2538	0.109847	-7.88706	-0.1403	0.281435
R38I	0.902559	0.3138	0.185725	-10.4503	-0.3575	0.0230931
R38L	0.784321	0.155	0.15471	-7.89309	-0.5751	-0.218042
R38M	0.911214	0.3207	0.182928	-9.91591	-0.2205	0.308109
R38F	0.954195	0.447	0.19201	-10.848	-0.2179	0.17252
R38Y	0.912791	0.3482	0.247529	-10.2639	-0.2645	0.307218
R38W	0.968546	0.1882	0.223197	-8.0985	-0.2912	-0.350441
R38S	0.930522	0.2158	0.207984	-6.2097	0.3467	1.16457
R38T	0.962219	0.1536	0.143472	-6.33497	0.2223	0.691119
R38N	1.01773	0.3865	0.176945	-7.95434	0.4273	0.805081
R38Q	1.04677	0.0827	0.0926545	-5.28495	0.2214	0.582697
R38C	0.785924	0.321	0.509371	-8.66748	-0.1877	1.54953
R38G	0.668403	0.1042	0.349252	-6.15648	0.4773	1.50754
R38P	0.855305	0.3285	0.438247	-9.12652	0.9371	7.59957
R38R	1.03078			0	0	0.177363
R38H	0.92716	0.1352	0.199919	-6.55655	0.147	0.394923
R38D	0.797556	0.3516	0.221121	-8.52969	0.5943	0.923205
R38E	0.899317	0.1575	0.342973	-7.05808	0.3512	0.404269
R38*	0.0564935
A39A	1.03771			0	0	-0.194225
A39V	1.02501	0.1067	0.0934641	-4.10067	-0.4857	-0.289057
A39I	0.898883	0.2279	0.163079	-6.81398	-0.7079	-0.546292
A39L	1.00475	0.1358	0.189582	-4.7994	-0.4858	-0.723155
A39M	0.949655	0.2077	0.361084	-6.96539	-0.2073	-0.365787
A39F	1.04887	0.2707	0.325179	-7.89537	-0.3239	-0.544784
A39Y	0.9139	0.4978	0.605677	-11.2127	-0.1814	-0.444765
A39W	1.0273	0.4796	0.182631	-8.23004	-0.113	-1.24088
A39S	0.786431	0.1674	0.411867	-6.21766	0.43	0.543253
A39T	0.884765	0.1098	0.299972	-5.0738	0.0902	-0.0643169
A39N	0.529579	0.5928	0.705369	-10.2748	0.7761	0.132916
A39Q	0.532666	0.499	0.365495	-8.28186	0.6279	0.0407797
A39C	1.05125	0.5322	0.519732	-7.86806	-0.2291	0.850728
A39G	0.844294	0.1445	0.409309	-5.85722	0.7478	1.01411
A39P	0.523047	0.6281	0.374646	-8.6023	1.0514	6.9467
A39R	0.396299	0.5467	0.605943	-8.36264	0.566	-0.290737
A39H	0.80281	0.6631	0.628836	-10.5489	0.5201	-0.265918
A39K	0.234706	0.7119	0.71688	-9.83677	0.5814	-0.0342796
A39D	0.295889	0.6498	0.702799	-10.4059	1.029	0.433988
A39E	0.43726	0.4623	0.292497	-7.58824	0.6642	-0.199594
A39*	-0.0437296
E40A	0.553686	0.7428	0.687023	-10.5124	0.7774	1.21358
E40V	0.731779	0.8691	0.622416	-13.0991	0.1531	0.692361
E40I	1.07423	0.9443	0.716898	-15.8007	0.0764	0.39897
E40L	0.852899	0.935	0.784337	-13.6369	-0.1071	0.210324
E40M	0.909355	0.958	0.820518	-15.3705	0.2733	0.498351
E40F	0.744684	0.9868	0.828449	-16.167	0.3271	0.412321
E40Y	0.831886	0.9717	0.800894	-16.2617	0.4949	0.642148
E40W	0.848674	0.9928	0.841947	-15.1942	0.2846	0.124086
E40S	0.677172	0.7992	0.395324	-10.7018	0.9053	1.88143
E40T	0.666189	0.8765	0.501957	-12.326	0.6691	1.54379
E40N	0.670052	0.95	0.483153	-14.589	1.0248	1.34231
E40Q	0.835558	0.4428	0.246833	-7.91036	0.6766	0.80233
E40C	0.724642	0.986	0.840075	-14.6656	0.163	1.95209
E40G	0.710447	0.738	0.552531	-9.75769	1.4818	2.48555
E40P	0.566052	0.9544	0.82843	-11.8639	1.9286	4.08217
E40R	0.30303	0.749	0.289623	-12.7048	1.4064	1.32208
E40H	0.824405	0.9345	0.709603	-13.4798	1.0039	0.821775
E40D	0.549334	0.8909	0.725315	-11.3602	0.5303	1.45742
E40*	0.218817
L41A	0.737891	0.3084	0.12728	-6.11103	1.3083	2.20839
L41V	1.04134	0.1126	0.0626989	-3.42327	0.5478	1.15116
L41I	1.07008	0.1525	0.0520769	-4.15411	0.1185	0.786104
L41L	1.03391			0	0	0.86631
L41M	1.00404	0.204	0.143504	-6.55136	0.6166	1.22683
L41F	0.817353	0.3548	0.14466	-9.07296	1.0377	0.957815
L41Y	0.76385	0.6436	0.543629	-12.7217	1.0286	1.13048
L41W	0.801011	0.4899	0.493631	-10.2576	0.9955	0.682543
L41S	0.843818	0.5756	0.32881	-8.83435	1.6837	2.84655
L41T	0.796016	0.2481	0.267429	-5.6303	1.146	2.23143
L41N	0.706611	0.6427	0.4779	-10.9325	1.8614	2.31591
L41Q	0.886373	0.3165	0.343251	-9.44317	1.4557	2.09554
L41C	0.874739	0.7911	0.22696	-10.176	0.9787	2.56112
L41G	0.831172	0.5728	0.462301	-8.28793	2.0306	3.31152
L41P	0.744193	0.7798	0.462419	-9.35114	2.2009	8.4638
L41R	0.665037	0.297	0.322448	-8.17978	1.2493	1.60581
L41H	0.809563	0.6156	0.41663	-10.6628	1.527	1.7414
L41K	0.866008	0.4683	0.417044	-10.0904	1.3038	1.8687
L41D	0.799557	0.8336	0.443205	-11.0948	2.0708	2.68753
L41E	0.828569	0.5255	0.410595	-9.66822	1.6435	2.01835
A42A	0.96696			0	0	0.153729
A42V	1.04435	0.1021	0.195078	-6.34606	-0.5752	0.119538
A42I	1.04876	0.2089	0.202309	-9.67865	-0.8874	-0.0224829
A42L	0.965687	0.1062	0.228502	-8.77767	-0.7231	-0.277664
A42M	0.960179	0.2532	0.530371	-11.1731	-0.3116	0.205615
A42F	0.947035	0.1888	0.485781	-10.303	-0.4962	0.104092
A42Y	1.05	0.4859	0.585722	-12.7934	-0.416	0.179528
A42W	1.07658	0.5226	0.782097	-11.1724	-0.2592	-0.42035
A42S	0.88698	0.1633	0.251464	-6.44912	0.4537	0.571445
A42T	0.994413	0.1144	0.154698	-6.82992	0.0422	0.330125
A42N	0.564202	0.6665	0.586191	-14.0936	0.6081	0.456443
A42Q	0.351566	0.6638	0.808162	-14.6343	0.4262	0.368666
A42C	0.968825	0.3961	0.441575	-8.5008	-0.2509	1.06112
A42G	0.927472	0.1209	0.184102	-5.4641	0.7552	0.937645
A42P	1.08143	0.6075	0.662704	-8.64439	1.0936	6.28616
A42R	0.18016	0.7269	0.792532	-11.7769	0.3881	0.0335326
A42H	0.561041	0.6945	0.761643	-13.5874	0.269	0.0865774
A42K	0.15203	0.8791	0.786616	-14.9236	0.3997	0.212795
A42D	0.150002	0.7425	0.773307	-13.064	0.7986	0.441499
A42E	0.0163307	0.7173	0.741022	-13.6873	0.3852	0.0471775
A42*	0.0741964
L43A	1.00478	0.2974	0.233712	-4.96959	0.8459	1.18679
L43V	1.08622	0.1095	0.0771021	-3.66439	0.5015	0.51485
L43I	0.969793	0.1697	0.0887127	-6.29223	0.106	0.174727
L43L	0.908556			0	0	0.26502
L43M	1.05872	0.2346	0.199062	-4.65028	0.4521	0.79005
L43F	0.812405	0.2352	0.210954	-6.03806	0.4007	0.694045
L43Y	0.566322	0.8213	0.659031	-12.4031	0.6134	0.80712
L43W	0.575504	0.6625	0.699024	-11.4623	0.7025	0.193016
L43S	0.776269	0.5557	0.466243	-8.07915	1.2218	2.02554
L43T	0.747267	0.3413	0.144017	-6.29816	0.9672	1.34352
L43N	0.493597	0.8845	0.71886	-13.6257	1.5401	1.46019
L43Q	0.109523	0.7385	0.638611	-12.4918	1.4726	1.32217
L43C	0.817933	0.7067	0.710152	-8.69216	0.5281	2.04102
L43G	0.840965	0.5558	0.564222	-7.60906	1.4927	2.53246
L43P	0.296079	0.7516	0.66878	-11.4805	1.7559	9.15923
L43R	0.184891	0.8245	0.666151	-11.9397	1.5896	0.725299
L43H	0.0772439	0.8875	0.683625	-13.7339	1.2387	0.887019
L43K	0.233604	0.9287	0.703869	-13.3687	1.5429	1.10628
L43D	0.416574	0.9638	0.645729	-12.8846	1.7008	1.74655
L43E	0.364235	0.89	0.713715	-11.5868	1.5436	1.27405
L43*	0.0530257
L44A	0.852031	0.7142	0.823431	-10.9514	2.1529	2.68936
L44V	0.844964	0.4429	0.617056	-9.94501	1.3057	1.47723
L44I	0.891408	0.4708	0.601248	-11.6352	0.939	0.990062
L44L	1.00781			0	0	0.751725
L44M	0.888556	0.4362	0.449396	-8.32611	0.9246	1.22173
L44F	0.965655	0.6026	0.899878	-10.2969	1.3164	0.629457
L44Y	1.02087	0.8511	0.634625	-13.2497	1.6121	1.08563
L44W	0.910492	0.793	0.869767	-12.8608	1.4758	0.720914
L44S	0.795327	0.8472	0.534855	-11.684	2.3227	3.80195
L44T	0.827592	0.6816	0.553385	-11.0536	2.0037	2.66322
L44N	0.836255	0.8684	0.882316	-14.5475	2.4999	2.64553
L44Q	0.776248	0.5967	0.310117	-10.4953	2.2572	2.35842
L44C	0.9019	0.8521	0.892426	-12.9779	1.3261	3.04356
L44G	0.720941	0.8219	0.844762	-13.456	2.755	4.35751
L44P	0.0352139	0.8526	0.890692	-12.2653	2.8484	10.4058
L44R	0.343155	0.7606	0.883758	-11.598	2.3122	2.39788
L44H	0.74928	0.8272	0.871067	-11.7235	2.3003	1.75444
L44K	0.230873	0.9038	0.878599	-13.5888	2.3329	3.29156
L44D	0.52245	0.9621	0.828863	-14.9931	2.5819	3.48558
L44E	0.756172	0.8207	0.893724	-13.1489	2.4391	2.87837
L44*	0.293377
S45A	1.16504	0.0732	0.0683768	-1.74473	-0.4488	-0.69897
S45V	0.976388	0.2176	0.139461	-4.09447	-0.9626	-0.6785
S45I	0.845237	0.3376	0.18282	-6.57363	-1.2098	-0.722556
S45L	0.943453	0.1828	0.19885	-4.25511	-1.4525	-1.15973
S45M	0.831743	0.3052	0.445273	-7.8784	-0.8394	-0.803276
S45F	0.798555	0.3149	0.181341	-6.7414	-0.9641	-1.35613
S45Y	0.700213	0.5759	0.418133	-9.49527	-0.5466	-1.12856
S45W	0.673368	0.465	0.179953	-4.36957	-0.467	-1.63758
S45S	0.99471			0	0	0.0315033
S45T	1.04505	0.1144	0.139746	-5.02919	-0.238	-0.284308
S45N	0.622775	0.7034	0.589781	-11.7694	0.6314	-0.563767
S45Q	0.58303	0.926	0.631519	-12.0664	0.5584	-0.456424
S45C	1.02085	0.1023	0.167735	-4.25848	-0.8733	0.075425
S45G	1.05554	0.0759	0.0992655	-1.98982	0.0577	0.33245
S45P	0.796817	0.6646	0.605599	-7.78154	0.9102	6.49212
S45R	0.163565	0.9756	0.529341	-8.72388	0.6168	-0.742563
S45H	0.547152	0.8564	0.620503	-10.9023	0.2981	-0.971011
S45K	0.00774479	0.9897	0.606233	-13.4706	0.6455	-0.426581
S45D	0.158407	0.9252	0.614352	-10.1955	0.8304	-0.231084
S45E	0.547747	0.9479	0.590752	-11.0887	0.5799	-0.506339
S45*	0.33148
I46A	0.923393	0.0887	0.102927	0.12278	2.0287	0.393841
I46V	0.937768	0.0624	0.0792682	-0.0626807	0.7863	-0.0207836
I46I	0.999286			0	0	-0.199511
I46L	0.880385	0.0676	0.0929248	1.07853	0.4507	-0.319184
I46F	0.937598	0.1663	0.163603	-2.36761	1.0767	-0.0720483
I46Y	0.20636	0.7113	0.611426	-10.3395	1.3961	-0.016099
I46W	0.617701	0.7323	0.586981	-5.41901	1.6347	-0.572502
I46S	0.722004	0.1944	0.129624	-2.33701	2.5243	1.03824
I46T	0.804071	0.1088	0.110316	-2.17538	2.0941	0.521223
I46N	0.257369	0.6454	0.44405	-10.6458	2.7662	0.674431
I46Q	0.149711	0.7912	0.621136	-8.58699	2.643	0.518406
I46C	0.887142	0.3342	0.239452	-2.59193	1.3564	1.28977
I46G	0.609893	0.2501	0.521235	-1.63019	2.7496	1.48014
I46P	0.141996	0.7006	0.602227	-6.45761	2.8657	7.25816
I46R	0.285412	0.8092	0.578541	-7.3885	2.4921	0.00578621
I46H	0.226828	0.8428	0.620243	-10.0976	2.3048	0.249012
I46K	0.198483	0.9078	0.620892	-11.5206	2.4655	0.323525
I46D	0.176892	0.9037	0.559371	-11.4219	3.0126	0.907406
I46E	0.418937	0.8786	0.595563	-9.37462	2.7295	0.42321
I46*	0.16888
V47A	0.934437	0.3374	0.306907	-5.20494	1.055	2.00087
V47V	1.03967			0	0	0.119779
V47I	0.864019	0.0958	0.0699397	-2.4894	-0.3563	-0.259825
V47L	0.941527	0.1881	0.129396	-3.23996	-0.3862	0.218565
V47M	1.11915	0.3385	0.137538	-6.31611	0.1885	0.892692
V47F	0.814181	0.3651	0.257896	-8.34078	0.5443	0.594087
V47Y	0.392994	0.8755	0.643818	-13.8973	0.8465	0.967706
V47W	0.67232	0.937	0.680067	-12.4142	0.8281	0.279408
V47S	0.963099	0.4245	0.616971	-5.44455	1.524	2.79982
V47T	0.872431	0.3265	0.19392	-3.27698	0.9437	1.8596
V47Q	0.834333	0.7735	0.656061	-10.4012	1.3592	1.92084
V47C	0.840274	0.6977	0.280156	-7.93871	0.5534	2.35061
V47G	0.738365	0.3819	0.692466	-8.07545	1.9624	3.78758
V47P	0.157608	0.6411	0.688027	-9.38368	2.1366	7.78157
V47R	0.183745	0.8457	0.67775	-10.1151	1.5534	1.91251
V47H	0.492585	0.9026	0.668458	-11.0723	1.4815	1.73425
V47K	-0.040767	0.9332	0.675775	-11.1796	1.4717	2.66651
V47D	0.891425	0.8416	0.672895	-10.449	1.7512	2.83746
V47E	0.806686	0.8074	0.672202	-10.4004	1.5844	2.20702
V47*	0.17184
F48A	0.70139	0.6355	0.672813	-8.0375	1.245	3.30287
F48V	0.736043	0.4931	0.454427	-7.09747	0.9194	3.00203
F48I	0.615238	0.6972	0.585835	-9.40769	0.6411	2.72196
F48L	0.854567	0.7888	0.117584	-2.49484	0.0928	1.82013
F48M	0.710367	0.7947	0.243649	-6.58103	0.435	2.28127
F48F	0.947944			0	0	-0.183049
F48Y	0.176869	0.6516	0.53678	-9.62487	0.9565	0.000175938
F48W	0.382992	0.7896	0.714491	-7.96495	0.8119	0.228196
F48S	0.679727	0.8277	0.831281	-9.75426	1.4828	4.66288
F48T	0.561071	0.8017	0.682614	-9.26094	1.4593	3.63503
F48N	0.0623687	0.9797	0.798913	-14.6877	1.6163	3.92583
F48Q	0.125863	0.9852	0.836588	-12.111	1.6148	3.85173
F48C	0.750006	0.5469	0.489105	-7.29594	0.5898	4.23642
F48G	0.648647	0.8218	0.810696	-10.3472	1.2668	5.42835
F48P	0.314846	0.9848	0.842297	-12.4268	2.1616	10.6068
F48R	0.119608	0.9851	0.826584	-12.3944	1.6867	3.66011
F48H	0.173127	0.9748	0.828411	-12.1005	1.6721	1.92655
F48K	0.194208	0.9972	0.815445	-15.7865	1.6605	4.67954
F48D	0.0947299	0.9905	0.810431	-14.4477	1.8401	5.10274
F48E	0.181217	0.9915	0.830388	-14.3994	1.7388	4.62223
F48*	0.0939766
V49A	0.956963	0.0939	0.0970899	-3.41404	1.0197	0.830802
V49V	0.988737			0	0	-0.0277397
V49I	0.952539	0.1247	0.148935	-6.95762	-0.433	-0.349414
V49L	0.955836	0.0965	0.135468	-3.25693	-0.4172	-0.188888
V49M	1.00785	0.2235	0.301395	-8.00085	0.4721	0.235869
V49F	0.93575	0.1617	0.163949	-7.5582	0.3276	0.0526844
V49Y	0.311079	0.7834	0.291634	-14.4712	0.5678	0.110669
V49W	0.629657	0.8018	0.686605	-9.71991	0.8866	-0.393555
V49S	0.836348	0.2932	0.2029	-6.15273	1.7403	1.31154
V49T	0.942608	0.1822	0.176921	-5.13101	1.2469	0.702194
V49N	0.565404	0.8172	0.706296	-14.2157	1.9084	1.01269
V49Q	0.286245	0.8072	0.672521	-11.7733	1.9518	0.738361
V49C	0.954302	0.4461	0.301202	-6.6142	0.461	1.45828
V49G	0.914865	0.1355	0.241174	-5.27724	1.916	1.83564
V49P	0.787623	0.574	0.601643	-8.27604	2.6663	6.74475
V49R	0.272343	0.8544	0.74535	-9.74064	1.8571	0.208421
V49H	0.317805	0.8926	0.677052	-13.2767	1.585	0.357279
V49K	0.140415	0.9452	0.692402	-12.7776	1.832	0.586648
V49D	0.144028	0.8971	0.703235	-14.4019	2.3532	1.08
V49E	0.0240274	0.8793	0.716146	-13.314	2.0151	0.523286
V49*	-0.00355278
A50A	0.967832			0	0	0.0753642
A50V	0.913881	0.1061	0.0850495	-6.0178	-0.7924	-0.0496601
A50I	0.922567	0.2456	0.12093	-9.52758	-1.1057	-0.172725
A50L	0.929202	0.1166	0.0581431	-4.72344	-0.9725	-0.438649
A50M	0.884937	0.2132	0.0774248	-8.39879	-0.6548	-0.0706791
A50F	0.753629	0.2916	0.0849949	-8.11227	-0.7126	-0.208916
A50Y	0.10561	0.7747	0.419158	-15.8186	-0.4696	-0.147885
A50W	0.763552	0.7809	0.412367	-10.0587	-0.4511	-0.779777
A50S	0.928484	0.1618	0.115614	-5.3964	0.3401	0.806432
A50T	0.856106	0.1024	0.0917482	-6.30849	-0.1217	0.303561
A50N	0.557464	0.7215	0.468226	-14.1189	0.814	0.419829
A50Q	0.163687	0.8328	0.434482	-11.8884	0.5248	0.269604
A50C	0.840361	0.3146	0.108797	-6.48058	-0.5142	1.01613
A50G	0.931558	0.1408	0.165493	-5.12763	1.0333	1.15401
A50P	0.312971	0.5395	0.395269	-9.63695	1.4046	7.48326
A50R	0.149791	0.9331	0.457098	-10.6253	0.7204	-0.0718324
A50H	0.457301	0.8912	0.446708	-14.4394	0.432	-0.0127269
A50K	0.304788	0.9687	0.4282	-12.6574	0.7675	0.188012
A50D	0.216293	0.854	0.425446	-13.695	1.1644	0.521211
A50E	0.417125	0.8635	0.400817	-12.2922	0.6305	0.0499331
A50*	0.114244
V51A	1.05259	0.2325	0.0382585	-0.356511	1.511	1.81041
V51V	1.02119			0	0	0.315487
V51I	1.03046	0.2358	0.0878415	-3.1622	-0.2625	0.0122664
V51L	0.812669	0.6212	0.342052	-7.50642	0.5102	-0.016674
V51M	0.923712	0.5835	0.1628	-7.89299	0.9646	0.767282
V51F	0.198972	0.8017	0.343626	-9.55022	1.2329	0.698289
V51Y	0.463011	0.9752	0.318643	-14.1336	1.5256	1.07026
V51S	1.1482	0.4343	0.0967516	-4.24543	1.8744	2.72081
V51T	1.14654	0.284	0.0535693	-3.01983	1.3773	1.73221
V51N	1.07472	0.819	0.150032	-11.4735	1.8739	1.84053
V51Q	0.867593	0.8637	0.313965	-14.1402	1.8749	1.72379
V51C	1.16902	0.8672	0.344447	-6.16909	0.9925	2.27758
V51G	1.09091	0.3643	0.126983	-6.60948	2.1937	3.58953
V51P	0.353136	0.8917	0.338473	-10.3137	2.6136	6.98681
V51R	0.0850722	0.9004	0.305044	-13.2444	1.7338	1.42861
V51H	0.0804449	0.9665	0.34065	-15.451	1.7999	1.51931
V51K	0.176003	0.9503	0.338637	-13.273	1.8522	2.4342
V51D	1.06076	0.9023	0.334398	-10.5171	2.2866	2.99101
V51E	0.938675	0.8472	0.349719	-12.689	2.2799	2.51107
V51*	0.15965
A52A	0.985083			0	0	0.481895
A52V	1.18574	0.0885	0.109523	-4.48842	-1.0181	0.316296
A52I	0.892327	0.1877	0.137025	-8.44098	-1.0784	0.30291
A52L	1.01668	0.0866	0.0787997	-3.49787	-1.7779	-0.0752564
A52M	1.04092	0.1699	0.219718	-8.40061	-0.9642	0.248683
A52F	0.935726	0.2163	0.184984	-7.38555	-0.34	-0.256965
A52Y	0.680104	0.7331	0.532045	-14.711	0.3515	-0.0129566
A52W	0.805456	0.7288	0.520817	-7.91178	0.442	-0.794514
A52S	0.962373	0.1411	0.133967	-6.50464	0.8065	1.36241
A52T	1.06804	0.0881	0.0737045	-5.14227	0.5858	0.681776
A52N	0.756144	0.7369	0.577366	-15.0221	1.3382	0.776812
A52Q	0.511746	0.8307	0.492242	-13.6312	1.369	0.844545
A52C	1.00751	0.2616	0.599058	-7.38847	-0.8266	0.940397
A52G	0.890106	0.1459	0.168756	-5.01414	1.082	1.55775
A52P	0.406576	0.661	0.563898	-11.5946	2.2418	7.23896
A52R	0.222409	0.9282	0.559471	-12.2356	1.4079	0.176884
A52H	0.311061	0.876	0.478029	-15.6392	1.2755	0.645773
A52K	0.294561	0.9709	0.523676	-15.3315	1.4007	0.607541
A52D	0.684412	0.9064	0.517621	-14.381	2.1388	1.4051
A52E	0.451497	0.8826	0.510844	-13.2829	1.588	1.05213
A52*	0.226249
L53A	1.03171	0.1162	0.19044	-3.16908	1.4589	0.922716
L53V	0.993515	0.0815	0.12249	-4.39935	0.691	0.479848
L53I	1.01405	0.1326	0.164562	-8.0236	0.2527	0.277256
L53L	1.00281			0	0	0.26512
L53M	0.953743	0.1644	0.28153	-8.51061	0.8187	0.769373
L53F	1.00549	0.1134	0.130217	-7.28027	0.6204	0.513434
L53Y	0.477416	0.6809	0.714125	-13.593	1.0751	0.65414
L53W	0.821104	0.458	0.740703	-11.0148	1.2391	0.054825
L53S	0.912435	0.2731	0.203831	-6.31741	1.9531	1.61503
L53T	0.812021	0.1921	0.190699	-6.16724	1.5979	0.893764
L53N	0.27678	0.8313	0.69332	-13.5745	2.3732	1.13144
L53Q	0.114141	0.7081	0.729205	-13.1165	2.3637	1.15077
L53C	0.971951	0.3044	0.212679	-6.46848	0.8927	1.82479
L53G	1.02317	0.2222	0.217431	-4.19848	1.9801	2.02241
L53P	0.123249	0.6193	0.455965	-9.06959	2.4316	7.8516
L53R	0.066251	0.821	0.675188	-11.1708	2.3864	0.579256
L53H	0.121387	0.7914	0.713595	-13.91	2.0019	0.703028
L53K	0.341299	0.9318	0.74951	-15.2529	2.3475	0.848698
L53D	0.0579135	0.948	0.702929	-11.4236	2.6209	1.47912
L53E	0.21841	0.8932	0.721879	-11.756	2.3337	0.865559
L53*	0.572909
S54A	0.665366	0.176	0.414467	-2.35347	0.1571	-1.10259
S54V	0.144498	0.8153	0.742436	-8.16742	0.3882	-1.16299
S54I	0.0490883	0.8932	0.728684	-11.7506	0.1939	-1.28741
S54L	0.31505	0.5949	0.18403	-2.54904	-0.6645	-2.13667
S54M	0.265842	0.7379	0.725646	-8.65999	-0.4437	-1.53875
S54Y	0.181759	0.8967	0.677823	-10.4627	0.1192	-1.81313
S54W	0.246056	0.8317	0.732467	-8.4385	0.1772	-2.50165
S54S	1.03568			0	0	-0.113764
S54T	0.721698	0.3001	0.236694	-5.51139	0.0061	-0.889369
S54N	0.335749	0.76	0.54683	-9.74347	0.2673	-1.22505
S54Q	0.0226476	0.9265	0.756462	-6.78397	0.4026	-0.843709
S54C	0.428517	0.1874	0.321338	-5.28386	-0.3697	-0.177885
S54G	0.90009	0.0758	0.0775781	0.382467	-0.3977	0.479771
S54P	0.793499	0.7894	0.734599	-7.08365	1.3919	5.83086
S54R	0.169256	0.986	0.707373	-7.03982	0.5384	-1.37801
S54H	-0.00678786	0.9175	0.692273	-7.64407	0.3209	-1.60063
S54K	0.173166	0.9951	0.688262	-12.1246	0.4682	-0.733442
S54E	0.447285	0.963	0.334933	-5.34127	0.9416	-0.770369
S54*	0.337503
N55A	0.686842	0.9018	0.969365	-11.4829	0.9337	1.06759
N55V	0.138618	0.9101	0.965405	-13.0455	1.3329	0.628158
N55I	0.0475946	0.9516	0.971914	-12.4616	1.546	1.20332
N55L	0.121175	0.8886	0.961135	-12.8623	1.0132	1.08041
N55M	0.183558	0.9619	0.968177	-14.3831	1.0779	1.39537
N55F	-0.000391665	0.9901	0.967945	-14.6039	1.2991	3.23502
N55Y	0.0166929	0.9413	0.961866	-11.9564	1.2427	4.22467
N55S	0.613147	0.4408	0.96354	-8.58	0.6033	1.79454
N55T	0.328805	0.799	0.96552	-10.3987	1.1025	1.26283
N55N	1.04527			0	0	1.31214
N55Q	-0.0233533	0.9642	0.965091	-11.8133	1.1718	1.88782
N55C	0.253631	0.7252	0.969842	-11.7922	0.6081	1.05906
N55G	0.262104	0.836	0.968353	-9.55468	1.2172	2.62739
N55P	0.433299	0.8748	0.97244	-13.8303	2.052	6.13524
N55R	0.0178714	0.9655	0.966234	-12.7558	1.0492	4.04458
N55H	0.125932	0.8343	0.96327	-9.78208	0.7432	2.90555
N55K	0.0990682	0.981	0.970219	-11.794	1.1566	4.83377
N55D	0.200041	0.8804	0.967708	-10.177	1.0385	2.70824
N55*	0.684726
G56A	0.887653	0.0767	0.124863	-3.12724	0.4293	-0.286383
G56V	1.02409	0.1041	0.139689	-5.8037	0.4107	-0.876253
G56I	1.01713	0.1717	0.19087	-8.61118	0.2157	-0.915341
G56L	1.03206	0.1686	0.112445	-5.61381	-0.0705	-1.36817
G56M	1.02973	0.3226	0.206687	-9.62674	0.2026	-0.915032
G56F	0.934651	0.358	0.151799	-9.43759	0.175	-1.32002
G56Y	0.575316	0.6727	0.670928	-14.9991	0.4622	-1.15313
G56W	0.658997	0.565	0.604885	-11.5393	0.3655	-1.76968
G56S	0.933614	0.1235	0.107866	-4.79169	0.6395	0.228037
G56T	0.996668	0.1145	0.126281	-5.49113	0.6224	-0.242969
G56N	0.296848	0.7942	0.611348	-14.134	1.2226	-0.287624
G56Q	0.171793	0.8811	0.609536	-14.262	1.196	-0.368595
G56C	0.952069	0.1565	0.129542	-7.93673	-0.011	0.184674
G56G	0.908486			0	0	0.748546
G56P	0.127215	0.9178	0.63389	-10.893	1.5922	5.49606
G56R	0.06087	0.9309	0.589235	-10.15	1.4175	-0.764773
G56H	0.168654	0.8727	0.636575	-14.6573	1.0544	-0.748741
G56K	0.131236	0.9794	0.671133	-14.7014	1.3497	-0.502299
G56D	0.163441	0.907	0.611278	-12.6986	1.3535	-0.103564
G56E	-0.0566015	0.9172	0.627059	-12.8972	1.3429	-0.429359
G56*	0.0238645
L57A	0.818477	0.1742	0.180775	-4.63744	1.1504	1.22112
L57V	0.927744	0.1219	0.161485	-5.65641	1.4336	1.18206
L57I	0.805901	0.1732	0.174558	-8.72086	0.9539	0.841807
L57L	1.0444			0	0	0.36533
L57M	0.781461	0.1796	0.384063	-9.00937	0.5248	0.900787
L57F	0.803598	0.1539	0.143375	-7.30481	0.8898	0.844746
L57Y	0.616157	0.6669	0.576002	-9.91625	1.161	0.96859
L57W	0.768346	0.365	0.717262	-8.76192	1.0395	0.274248
L57S	0.800992	0.4009	0.247113	-6.30375	1.5713	2.34172
L57T	0.60829	0.2624	0.207796	-7.13507	1.6742	1.56401
L57N	0.190746	0.8209	0.768086	-15.9198	1.8433	1.7677
L57Q	0.147519	0.5617	0.758993	-15.1595	1.631	1.39233
L57C	0.878029	0.4786	0.207299	-5.25324	0.829	2.26637
L57G	0.758368	0.3886	0.182001	-7.11266	1.6542	2.77811
L57P	0.192396	0.6181	0.598297	-10.5373	2.3692	10.818
L57R	0.203622	0.625	0.710116	-11.3624	1.965	0.968936
L57H	0.261859	0.7185	0.742944	-13.7932	1.616	1.18232
L57K	0.0748973	0.8234	0.71017	-16.2678	1.8658	1.36678
L57E	0.207534	0.8312	0.719056	-17.2411	1.8328	1.59751
L57*	0.0854928
V58A	0.80206	0.6006	0.761882	-8.68483	2.1974	2.49569
V58V	0.972165			0	0	0.444516
V58I	0.853293	0.2571	0.27571	-9.95969	0.1664	0.499806
V58L	1.00574	0.3904	0.194622	-6.68062	1.2177	1.19096
V58M	1.08876	0.6885	0.554021	-9.9169	1.9161	2.08671
V58F	0.806836	0.5075	0.429544	-12.0112	2.1312	3.22543
V58Y	0.314891	0.9189	0.851209	-16.4081	2.4434	4.41315
V58W	0.71065	0.9743	0.841422	-13.4413	2.4531	4.83975
V58S	0.319976	0.732	0.847692	-12.9709	2.8146	3.54214
V58T	0.782135	0.7265	0.649426	-11.3769	1.7723	1.99223
V58N	0.226482	0.9239	0.84774	-17.107	3.2725	2.89447
V58Q	0.297366	0.8443	0.838625	-15.5669	2.9296	3.35063
V58C	0.908037	0.8847	0.814122	-12.1013	1.5811	2.55759
V58G	0.718464	0.5405	0.840039	-10.1089	3.1638	4.67224
V58P	0.049601	0.7371	0.831453	-13.4926	3.1079	7.62816
V58R	0.226417	0.8446	0.850254	-12.5042	2.906	5.64163
V58H	0.215637	0.9533	0.877782	-16.0121	3.0013	3.65514
V58K	0.964095	0.9496	0.847901	-16.1648	2.9454	6.53753
V58D	0.138466	0.9519	0.849148	-15.4725	3.264	4.16539
V58E	0.138844	0.8989	0.851202	-13.8986	3.0763	4.16767
V58*	0.0887235
L59A	0.185216	0.5357	0.734374	-9.62791	1.7224	2.4465
L59V	0.676385	0.2121	0.340154	-8.14686	1.1009	1.60212
L59I	0.927294	0.2665	0.288862	-10.1297	0.6785	1.07169
L59L	0.902212			0	0	0.528278
L59M	0.900577	0.3235	0.823408	-8.36459	0.9348	1.04687
L59F	0.683738	0.3184	0.388767	-9.64574	1.288	1.26382
L59Y	0.587396	0.8517	0.833988	-15.8133	1.6411	1.6613
L59W	0.357751	0.6172	0.900649	-8.73537	1.5506	1.24893
L59S	0.176112	0.8652	0.895097	-12.5347	2.2071	3.24814
L59T	0.164809	0.6908	0.87819	-12.5009	2.147	2.61984
L59N	0.148334	0.9603	0.894057	-18.0877	2.3787	2.24243
L59Q	0.093236	0.8288	0.891777	-12.8758	2.3081	2.14773
L59C	0.265238	0.7709	0.905822	-12.015	1.0961	2.82758
L59G	0.349711	0.762	0.892182	-12.0289	2.3292	3.66436
L59P	0.241115	0.7697	0.9018	-13.9426	2.3831	8.17405
L59R	0.337264	0.8445	0.904497	-12.0335	2.2086	2.04738
L59H	-0.0427547	0.921	0.895544	-14.0787	2.2446	2.04509
L59K	0.146121	0.95	0.879268	-16.626	2.1885	2.55651
L59D	0.0992402	0.9883	0.883698	-16.9664	2.4219	3.11445
L59E	0.293605	0.9489	0.892038	-14.8708	2.2262	2.49352
L59*	0.124018
A60A	1.04145			0	0	0.0307006
A60V	0.989715	0.094	0.0752019	-3.76903	0.0271	0.0912132
A60I	1.06756	0.2026	0.11347	-7.1504	-0.2347	-0.0646968
A60L	1.01898	0.0878	0.0828141	-3.02978	-0.6599	-0.407984
A60M	0.992765	0.2064	0.133202	-8.19728	-0.2979	-0.0439069
A60F	1.08579	0.1729	0.090302	-6.40849	-0.2479	0.0108021
A60Y	0.92044	0.3162	0.127633	-8.37944	-0.1512	0.0386594
A60W	0.966304	0.2699	0.114003	-4.3498	-0.234	-0.774629
A60S	0.837222	0.1539	0.213282	-7.5568	0.6358	0.586918
A60T	0.943615	0.1143	0.121059	-6.71334	0.6322	0.318012
A60C	0.890554	0.231	0.184918	-5.77327	-0.1756	0.828872
A60G	0.905204	0.08	0.100968	-5.23149	1.0423	0.90794
A60P	0.762578	0.5324	0.372289	-10.8296	1.3591	5.74342
A60R	0.791261	0.3877	0.185507	-7.35375	0.7479	-0.158624
A60K	0.672841	0.5925	0.427122	-12.0535	0.7053	-0.0243412
A60D	0.315299	0.566	0.367466	-13.6237	0.814	0.24891
A60E	0.601836	0.5064	0.394689	-12.3838	0.5871	-0.00539079
A60*	0.0403846
A61A	0.994419			0	0	0.843944
A61V	0.974639	0.1963	0.0849609	-6.17235	0.211	1.4251
A61I	0.882618	0.4942	0.139895	-11.4838	0.3422	2.5652
A61L	0.921382	0.3548	0.162357	-8.90822	0.4186	3.09019
A61M	0.770686	0.521	0.260879	-12.818	0.6553	3.58146
A61F	0.779622	0.5997	0.378537	-11.8318	0.6577	5.23268
A61Y	0.782094	0.8097	0.416703	-14.3703	0.6782	6.04476
A61W	0.554892	0.8899	0.407746	-11.5012	0.6157	7.07969
A61S	0.882459	0.1892	0.161862	-6.85595	0.9329	2.08786
A61T	0.783509	0.1998	0.126175	-6.72078	1.1635	2.03177
A61N	0.724261	0.8007	0.468396	-15.402	1.4706	2.71687
A61Q	0.80761	0.7601	0.462114	-13.9799	1.4592	4.25619
A61C	1.02443	0.5916	0.675182	-10.3766	0.3064	1.81805
A61G	0.903773	0.2235	0.203311	-8.61973	1.4695	2.54495
A61P	0.0458634	0.7906	0.625663	-12.707	1.7359	8.43264
A61R	0.649058	0.7944	0.619387	-10.4698	1.576	7.0104
A61H	0.903208	0.8369	0.401625	-13.9959	1.2482	5.43174
A61K	0.709091	0.9188	0.679967	-15.3882	1.5279	7.93819
A61D	0.589981	0.8819	0.346474	-15.0057	1.687	3.85458
A61E	0.375048	0.8129	0.649195	-14.0499	1.4085	5.23139
A61*	0.0115606
L62A	0.640119	0.5993	0.69869	-7.67057	2.0933	3.38562
L62V	0.885324	0.1946	0.319537	-4.99033	0.9675	1.90377
L62I	0.875355	0.2458	0.264357	-6.99061	0.0396	1.48717
L62L	0.959568			0	0	1.12805
L62M	1.09629	0.2755	0.358876	-6.56842	1.0091	2.07624
L62F	0.66202	0.4651	0.680626	-10.2888	1.2003	2.71381
L62Y	0.364526	0.8641	0.897528	-12.7275	1.5689	3.99206
L62W	0.930671	0.7266	0.890941	-10.8755	1.6954	4.98778
L62S	0.686444	0.8569	0.890264	-8.92933	2.7111	4.19372
L62T	0.730026	0.645	0.642929	-8.09256	2.332	3.2112
L62N	0.780757	0.9195	0.885702	-13.5649	2.676	3.22106
L62Q	0.699157	0.6947	0.882909	-9.00377	2.6991	3.00322
L62C	0.698371	0.8771	0.838697	-11.7697	1.3872	3.40998
L62G	0.630187	0.8421	0.879744	-11.188	2.8944	5.02327
L62P	0.106679	0.8362	0.894775	-13.8235	2.8181	9.4439
L62R	0.612291	0.6956	0.885602	-8.93335	2.4814	4.93972
L62H	0.707626	0.8732	0.804655	-10.748	2.5038	3.16057
L62K	0.590647	0.8655	0.886853	-12.8797	2.4724	6.00596
L62D	0.470124	0.9732	0.882365	-14.9685	2.8252	4.18198
L62E	0.161231	0.8809	0.872363	-13.3824	2.7657	3.58927
L62*	-0.161126
A63A	0.989509			0	0	0.10858
A63V	0.963452	0.0884	0.113765	-4.74831	-0.1043	0.435811
A63I	1.13083	0.1674	0.106325	-7.36536	-0.1573	0.186748
A63L	1.05926	0.0728	0.0574215	-3.22969	-0.2807	-0.172957
A63M	1.07682	0.1836	0.157887	-7.91335	0.0066	0.239033
A63F	1.05416	0.1286	0.087873	-6.86276	-0.1667	0.254875
A63Y	0.887296	0.2064	0.105239	-8.74018	-0.0874	0.277725
A63W	1.06886	0.1653	0.0826825	-6.19849	-0.0249	-0.26901
A63S	0.940577	0.1167	0.120064	-6.26171	0.4691	0.638638
A63T	0.941197	0.119	0.121646	-6.72865	0.4358	0.396258
A63N	1.11474	0.3859	0.219885	-10.8253	0.5865	0.434589
A63Q	1.11613	0.2396	0.175843	-8.61703	0.5548	0.369221
A63C	0.925828	0.209	0.130078	-7.41783	-0.1328	1.01566
A63G	0.997725	0.0924	0.122332	-5.24545	0.3467	0.993802
A63P	0.726725	0.4418	0.325789	-9.407	0.9533	4.37227
A63R	1.06852	0.204	0.115678	-6.18143	0.5401	0.0129312
A63H	0.991241	0.2272	0.142889	-7.25814	0.3747	0.244463
A63K	0.982351	0.4101	0.144357	-11.177	0.5619	0.159367
A63D	0.836675	0.4618	0.40757	-11.1659	0.5943	0.564635
A63E	1.03806	0.3691	0.406921	-10.7628	0.5149	0.224407
A63*	0.17575
R64A	0.885256	0.2164	0.296383	-4.36351	0.7338	1.29387
R64V	0.791134	0.2633	0.320362	-6.6032	0.5318	0.985449
R64I	0.955883	0.3274	0.426522	-9.35674	0.1578	0.678563
R64L	0.860516	0.1441	0.263512	-5.45517	-0.1146	0.346517
R64M	0.831391	0.4308	0.392859	-9.15161	0.3408	0.917375
R64F	0.812004	0.3883	0.436167	-8.19214	0.4224	0.979955
R64Y	0.443321	0.385	0.475056	-9.11685	0.4245	1.11899
R64W	0.866156	0.1741	0.545753	-6.13714	0.5267	0.523969
R64S	0.85542	0.3207	0.325421	-5.27728	0.9892	2.03665
R64T	0.814354	0.278	0.234267	-6.18652	0.8878	1.47827
R64N	0.874776	0.5853	0.332982	-10.6589	0.9126	1.76067
R64Q	0.973002	0.1437	0.38567	-7.30501	0.8239	1.51079
R64C	0.809013	0.2646	0.408884	-6.88978	0.545	2.2998
R64G	0.650257	0.1312	0.419867	-5.03568	1.2739	2.64524
R64P	0.109174	0.3177	0.655622	-6.16118	1.4962	7.63786
R64R	0.977046			0	0	0.865519
R64H	0.79776	0.1734	0.525492	-5.55157	0.7284	1.33306
R64K	0.934605	0.2274	0.226155	-8.50415	0.2399	1.28435
R64D	0.222041	0.5927	0.792232	-12.2814	1.3589	2.29871
R64*	0.256691
R65A	1.00823	0.2483	0.362398	-4.40411	0.6375	0.886439
R65V	0.94242	0.3912	0.455965	-7.06374	-0.1663	0.318078
R65I	0.949987	0.4241	0.400263	-8.93731	-0.5511	-0.0283601
R65L	1.00682	0.2492	0.333264	-6.11892	-0.5512	-0.901518
R65M	1.05333	0.5324	0.39769	-8.43306	-0.0347	-0.698745
R65F	0.800636	0.603	0.795665	-10.3174	0.2574	-0.498796
R65Y	0.745006	0.4905	0.53511	-9.7025	0.3174	0.0994802
R65W	0.77307	0.2982	0.772971	-8.04284	0.2534	-0.36895
R65S	0.795721	0.3616	0.263552	-4.48534	0.7825	2.26772
R65T	1.05843	0.2821	0.230177	-5.8174	0.5884	1.63786
R65N	0.786636	0.5502	0.324274	-6.72604	0.7649	1.54975
R65C	0.926294	0.3901	0.765181	-7.54057	0.2294	1.57023
R65G	0.813614	0.1502	0.364149	-4.35431	1.3841	2.72548
R65P	0.743607	0.2243	0.437806	-6.32723	1.6102	6.51838
R65R	1.02267			0	0	0.760221
R65H	0.761724	0.1737	0.358434	-6.07945	0.7228	0.701915
R65K	1.01318	0.209	0.211229	-6.99132	0.391	1.65325
R65D	0.620262	0.5034	0.664719	-8.94654	1.0925	2.96447
R65E	0.917258	0.357	0.501872	-8.95495	1.1178	2.24765
R65*	0.352023
G66A	0.938157	0.1254		-2.61641	0.2616	-0.97797
G66V	1.00595	0.1972		-5.31762	0.5456	-0.995131
G66L	0.869451	0.3087		-4.6517	-0.0048	0.0507838
G66M	1.14228	0.4633		-8.03591	0.1636	-0.578202
G66F	0.921731	0.4639		-8.27836	-0.2092	-0.196098
G66Y	0.859184	0.3469		-8.8014	-0.1639	0.112378
G66W	1.05637	0.2216		-5.54528	-0.0907	-0.837081
G66S	1.09789	0.1355		-4.95099	0.647	0.0636326
G66T	0.989048	0.1876		-6.08188	0.7351	0.0877884
G66N	0.922749	0.3424		-8.08195	0.6154	0.120867
G66Q	1.14128	0.2346		-6.25247	0.5813	-0.0286945
G66C	1.02329	0.2348		-5.1014	-0.0897	-0.0354481
G66G	0.908203			0	0	1.0093
G66P	1.03904	0.388		-4.70004	1.1194	3.51226
G66R	1.11644	0.1746		-2.45767	0.4544	-0.344096
G66D	0.952685	0.2835		-7.09248	0.8172	0.88704
G66E	0.81842	0.233		-7.29617	0.6382	0.759842
G66*	0.186068
R67A	0.986858	0.1725		-7.92043	0.3762	0.878213
R67V	0.775894	0.2272		-10.3869	0.4708	0.73649
R67I	0.715844	0.2656		-13.0602	0.3803	0.557198
R67L	0.782094	0.1359		-8.33456	0.1175	0.193675
R67M	0.533604	0.3378		-12.1391	0.2798	0.635722
R67F	0.768734	0.3474		-12.9635	0.3595	0.607967
R67Y	0.597647	0.3407		-13.0279	0.4488	0.670857
R67W	0.701766	0.1667		-7.68101	0.4482	0.0645679
R67S	0.867839	0.2393		-8.5376	0.5246	1.18252
R67T	0.870833	0.1995		-9.3346	0.6797	1.03533
R67N	0.861321	0.4252		-11.5586	0.548	0.98212
R67Q	0.92934	0.1125		-6.55221	0.4393	0.886482
R67C	0.797667	0.2243		-9.25526	0.3314	1.48831
R67G	0.981697	0.0977		-7.25987	0.5671	1.51806
R67P	0.929585	0.1504		-6.35947	1.2278	5.76334
R67R	0.950216			0	0	0.331051
R67H	0.869679	0.1293		-6.40618	0.4751	0.743824
R67K	0.826417	0.1669		-7.90117	0.1553	0.656586
R67D	0.748816	0.3813		-12.7314	0.8351	1.18066
R67E	0.859706	0.2521		-11.3611	0.8789	0.82892
R67*	0.076476
R68A	1.06721	0.1441	0.576484	-7.13741	0.4685	0.776728
R68V	0.808764	0.2422	0.694101	-9.89893	0.6859	0.752451
R68I	0.741211	0.2846	0.763605	-13.2628	0.5577	0.581214
R68L	0.678408	0.1431	0.518442	-8.30769	0.2943	-0.104673
R68M	0.784757	0.3338	0.819592	-11.6847	0.3662	0.375559
R68F	0.688922	0.3706	0.482083	-12.4264	0.5111	0.476042
R68Y	0.783932	0.3189	0.614584	-11.9823	0.6292	0.60456
R68W	0.671784	0.1803	0.770757	-7.22751	0.6739	0.235476
R68S	1.05312	0.2068	0.525611	-7.79452	0.6549	1.03702
R68T	0.835111	0.1632	0.346964	-9.27471	0.6405	1.04669
R68N	0.969414	0.332	0.387004	-11.2881	0.596	0.633182
R68Q	0.950061	0.1052	0.419476	-6.38112	0.459	0.668551
R68C	0.711395	0.2331	0.823229	-8.84081	0.4718	1.30903
R68G	0.868831	0.0807	0.232418	-5.12268	0.8791	1.33948
R68P	0.707667	0.134	0.477858	-6.87092	1.8888	4.24446
R68R	1.01038			0	0	0.224542
R68H	0.814291	0.1083	0.342841	-6.49057	0.547	0.498386
R68K	1.13753	0.1548	0.18996	-8.13607	0.2311	0.486786
R68D	0.857622	0.2704	0.793084	-10.2429	0.8542	0.880005
R68E	0.874269	0.2241	0.549621	-9.45622	0.7277	0.73081
R68*	-0.057834
G69A	0.815627	0.1382	0.119433	-5.36211	1.1253	1.63352
G69V	0.456652	0.2202	0.368712	-8.2393	1.5146	2.36546
G69I	0.719289	0.3498	0.132631	-11.3119	1.5778	2.58452
G69L	0.442429	0.3543	0.137433	-7.4718	1.0982	0.785862
G69M	0.68839	0.5006	0.179569	-10.9188	1.0313	1.06364
G69F	0.782217	0.5527	0.333514	-10.2816	1.0065	1.02696
G69Y	0.748022	0.3949	0.258044	-9.60986	1.1009	1.17935
G69W	0.500338	0.3031	0.350476	-5.94537	1.176	0.818134
G69S	0.749587	0.1357	0.145474	-5.46687	1.2029	1.52528
G69T	0.787763	0.1875	0.131613	-6.83672	1.4159	2.19513
G69N	0.654433	0.3108	0.145658	-7.37744	0.8966	0.1069
G69Q	0.907024	0.2326	0.0853474	-4.597	1.1268	1.1321
G69C	0.772899	0.2601	0.18701	-6.47853	0.6242	1.91095
G69G	1.06329			0	0	1.22044
G69P	0.691638	0.3832	0.231249	-5.73453	1.732	7.0891
G69R	0.942487	0.1823	0.0708418	-2.77364	1.1226	0.667841
G69K	0.85157	0.3282	0.0486642	-6.5975	1.1383	0.676498
G69D	0.642189	0.2119	0.360255	-5.08819	1.1475	0.636129
G69E	0.781997	0.2083	0.167117	-5.26414	1.1974	1.00637
G69*	0.074302
H70V	1.11084	0.1999	0.295189	-6.45332	0.1953	0.720703
H70I	0.913261	0.3036	0.287448	-9.16742	-0.0118	0.595945
H70L	0.944751	0.1208	0.272887	-6.26385	-0.2312	-0.236346
H70F	0.845272	0.2612	0.560494	-8.62869	0.1765	-0.130131
H70W	0.486592	0.2395	0.389659	-6.70968	0.2027	-0.199199
H70S	0.915852	0.1317	0.208627	-2.33906	0.2034	1.04181
H70T	1.1406	0.1904	0.33119	-4.03666	0.2925	1.03857
H70N	0.960144	0.1433	0.170118	-5.05073	0.0644	0.286859
H70Q	0.347168	0.1176	0.150289	-4.56397	-0.1575	0.661313
H70C	0.890618	0.167	0.493074	-6.22402	-0.0749	1.39002
H70G	0.958827	0.1286	0.239779	-3.09084	0.5891	1.51314
H70P	1.00159	0.0902	0.199368	-0.913715	1.3869	3.98514
H70R	0.830907	0.0607	0.108763	-2.14628	-0.2659	0.285866
H70H	0.81584			0	0	0.207579
H70K	1.07542	0.1851	0.135417	-5.5156	-0.2183	0.559036
H70D	0.7782	0.1632	0.441917	-5.41834	0.3681	0.576384
H70E	1.11253	0.208	0.386919	-5.68269	0.0442	0.694018
H70*	-0.166045
W71A	0.841445	0.138	0.0632636	-7.0138	1.5094	1.96432
W71V	0.991673	0.2075	0.0635529	-7.13288	0.6313	1.32681
W71I	0.926695	0.3921	0.0883805	-9.44283	0.4584	1.30533
W71L	0.963095	0.1718	0.0539714	-3.83849	0.8319	0.854669
W71M	1.08966	0.4216	0.0544317	-7.3359	0.7953	1.2221
W71F	0.701737	0.1666	0.104117	-8.68207	0.46	0.722854
W71Y	0.964727	0.2907	0.126028	-10.8874	0.5069	0.838112
W71S	1.02642	0.1428	0.0654981	-7.81915	1.3469	1.72129
W71T	0.952435	0.1858	0.0758428	-8.22754	1.1458	1.59484
W71N	1.0545	0.5065	0.0442741	-10.978	1.6265	1.50165
W71Q	0.919229	0.3864	0.0765652	-7.1373	1.462	1.68045
W71C	0.963244	0.5198	0.127174	-9.34034	0.6985	2.35314
W71G	0.983619	0.0904	0.101025	-7.3962	1.7574	2.79575
W71P	0.877102	0.2891	0.0848386	-5.66717	1.7264	3.15225
W71R	0.971287	0.211	0.0655745	-4.19951	1.3265	1.23128
W71H	1.07323	0.3011	0.056498	-7.22694	1.3181	0.976395
W71D	1.09128	0.4167	0.161693	-12.5047	1.9745	1.47942
W71E	1.03033	0.4252	0.179738	-11.4799	1.6779	1.42276
W71*	0.109877
A72V	0.882427	0.1849	0.632825	-6.96791	-0.2156	0.0780351
A72L	0.799116	0.2149	0.246996	-6.34626	-0.1416	-0.172797
A72F	0.729684	0.4889	0.582534	-10.1066	0.1006	0.11416
A72S	1.00089	0.0883	0.0906689	-2.20353	-0.0844	0.448042
A72T	0.861002	0.1172	0.118932	-2.88906	-0.195	0.23291
A72N	0.698988	0.2736	0.137749	-6.78545	-0.2492	0.188576
A72G	0.884091	0.144	0.262219	-3.27258	0.5219	1.04054
A72R	1.07865	0.22	0.151137	-1.83973	-0.2092	0.0917036
A72K	0.808335	0.3356	0.442444	-3.25593	-0.3049	0.205336
A72D	1.05264	0.3438	0.631706	-8.46858	-0.0546	0.161585
A72E	1.15845	0.2484	0.654934	-6.95784	-0.3659	0.148573
A72*	0.280292
P73A	0.748143	0.1479	0.691674	-5.39448	0.366	-0.488516
P73V	0.707494	0.5044	0.693346	-10.0716	0.4061	-0.343151
P73L	0.0462772	0.4864	0.139525	-8.03367	0.2754	-0.960549
P73M	0.498171	0.7774	0.707177	-11.0087	0.3426	-0.60668
P73Y	0.464029	0.807	0.68971	-11.4806	0.2425	-0.732929
P73W	0.131608	0.8444	0.693544	-9.83351	0.3185	-1.48134
P73S	0.981057	0.248	0.398359	-6.07663	0.528	-0.303881
P73T	0.927113	0.3077	0.372222	-6.7427	0.6014	-0.39392
P73C	0.747914	0.8154	0.712737	-9.63193	0.2404	0.482722
P73G	0.992909	0.3981	0.564661	-7.78971	0.6888	0.554894
P73P	1.04456			0	0	0.439761
P73R	0.808016	0.1926	0.105678	-5.23528	-0.1026	-0.740933
P73K	0.781644	0.5055	0.218557	-10.0212	-0.062	-0.202138
P73E	0.962426	0.5066	0.677622	-10.4014	0.6901	-0.515356
P73*	0.133499
I74A	0.660125	0.6618	0.394509	-6.24398	0.5084	1.29428
I74V	1.0341	0.1968	0.0846682	-2.26391	0.2107	0.352654
I74I	0.991974			0	0	0.155972
I74L	1.0957	0.1757	0.0668294	-0.455533	0.1713	-0.0834526
I74M	1.18617	0.1353	0.0349944	2.86525	0.324	0.523396
I74F	1.11749	0.4069	0.329574	-6.63668	0.2635	0.631255
I74S	0.780746	0.6443	0.201508	-8.45201	0.5259	1.6743
I74T	0.827601	0.7482	0.0763961	-2.78469	0.4305	1.32177
I74N	0.656473	0.7518	0.354903	-10.0071	0.7087	1.37739
I74C	1.02234	0.9297	0.150291	-10.1672	0.207	1.61547
I74G	0.558175	0.8666	0.361821	-8.93918	1.0351	2.31687
I74R	0.772251	0.6303	0.374631	-6.76909	0.694	1.25426
I74H	0.72619	0.8415	0.42727	-8.92649	0.5471	1.24091
I74K	0.765711	0.8123	0.359238	-9.55835	0.7797	1.87156
I74*	0.281838
H75A	0.785604	0.5991	0.787081	-10.6603	0.9066	0.806051
H75V	0.499777	0.6828	0.838134	-10.8388	1.1032	0.510732
H75I	0.398873	0.8208	0.807621	-13.5499	0.9536	0.529211
H75L	0.212693	0.3671	0.574127	-9.82005	0.5777	-0.0777409
H75M	0.759361	0.8276	0.809892	-13.9342	0.5039	0.170651
H75F	0.393781	0.5645	0.419777	-10.2221	0.5577	-1.20557
H75Y	0.788502	0.2329	0.190273	-8.05568	0.0236	-0.940505
H75W	0.537366	0.5273	0.832144	-12.309	0.4098	-1.14065
H75S	0.927148	0.4864	0.543637	-9.59766	1.0203	1.61149
H75T	0.898567	0.6206	0.538922	-10.562	1.3383	1.33259
H75N	0.951596	0.3066	0.276002	-7.62833	0.7025	0.559824
H75Q	1.08705	0.4537	0.254636	-7.9764	0.5651	0.803438
H75C	0.752056	0.5996	0.614784	-11.7714	0.2676	1.14518
H75G	0.936744	0.5733	0.75204	-10.9111	1.713	2.38673
H75P	0.799023	0.3826	0.794849	-11.6177	1.7499	3.53891
H75R	0.8957	0.3234	0.244673	-6.94077	1.3999	1.57998
H75H	1.06747			0	0	0.109938
H75K	0.968382	0.7252	0.47468	-9.87457	1.4012	2.5725
H75D	1.10007	0.5155	0.570201	-10.5605	0.3532	1.16291
H75E	1.08724	0.6589	0.806974	-10.3608	0.4877	1.22593
H75*	0.190766
V76A	0.656426	0.2115	0.167854	-4.17025	1.0155	1.21884
V76V	1.04342			0	0	0.189949
V76L	0.676038	0.1567	0.0994608	-3.78438	-0.4054	-0.342192
V76M	0.802328	0.2601	0.149313	-7.41708	0.3707	0.16096
V76Y	0.51364	0.5659	0.132273	-9.3837	0.438	0.0340738
V76W	0.313249	0.6985	0.148282	-8.04483	0.4788	-0.581662
V76S	0.556548	0.3688	0.54205	-6.49759	1.2982	1.87006
V76T	1.0458	0.2696	0.101327	-5.53723	1.0587	1.1329
V76N	0.869444	0.5288	0.507555	-10.4337	1.3654	1.07306
V76C	0.887718	0.6584	0.477772	-7.79832	0.2968	1.89823
V76G	0.73198	0.2439	0.490365	-7.05717	1.252	2.51527
V76P	0.807554	0.6036	0.2414	-8.7212	1.5787	5.0623
V76R	0.621242	0.2486	0.13443	-5.15346	1.4347	0.527475
V76K	0.732206	0.4868	0.473161	-9.60039	1.3882	1.20356
V76D	0.648406	0.5771	0.523002	-9.52846	1.2996	1.5814
V76E	0.757734	0.4857	0.489448	-8.90517	1.2864	1.29845
F77A	0.534003	0.9397	0.907138	-14.0237	1.6779	4.47851
F77V	0.344658	0.8387	0.905953	-12.4317	1.2684	3.45859
F77I	0.718659	0.8915	0.904808	-13.8527	1.1492	3.0548
F77L	0.559189	0.9648	0.309601	-6.98575	1.0261	1.88399
F77M	0.774535	0.9144	0.359666	-13.0858	1.2929	2.39592
F77F	0.863011			0	0	-0.0188551
F77Y	0.986581	0.4866	0.714161	-8.86212	0.0049	0.577567
F77W	0.604292	0.8254	0.867028	-13.4897	0.4302	0.478907
F77S	0.609125	0.9339	0.908552	-12.1341	2.0354	5.20479
F77T	0.446566	0.9664	0.925449	-15.6786	1.9161	4.52814
F77N	0.991519	0.9724	0.915616	-16.9216	1.9381	4.3655
F77Q	0.659582	0.968	0.924844	-13.4419	1.9047	4.35206
F77C	0.816384	0.8797	0.919388	-9.77442	1.0489	4.78998
F77G	0.230111	0.9647	0.898503	-14.9274	1.8659	5.78006
F77P	0.017521	0.9896	0.913546	-15.3226	2.0849	8.0221
F77R	0.358355	0.9604	0.917309	-12.4848	1.7968	4.50806
F77H	0.686185	0.9362	0.893887	-10.5656	1.3528	2.26584
F77D	0.312172	0.991	0.918781	-16.371	2.2695	5.0063
F77E	0.324761	0.991	0.915196	-17.638	2.1749	4.69353
F77*	0.196299
I78A	1.06544	0.7136	0.735922	-10.578	2.0752	3.04079
I78V	1.10567	0.2825	0.130151	-5.38403	0.9102	0.829106
I78I	1.00469			0	0	0.661895
I78L	0.781069	0.2263	0.123611	-6.01162	0.3778	0.570795
I78M	0.963355	0.2585	0.0684517	-3.70746	1.015	1.5937
I78F	0.726067	0.557	0.584664	-11.4992	1.3146	1.64551
I78Y	0.949607	0.9358	0.752235	-16.2712	1.5341	2.55008
I78W	0.703493	0.9607	0.706339	-15.9182	1.5832	3.48583
I78S	0.662821	0.8384	0.78158	-13.2813	2.8241	4.44983
I78T	0.699765	0.6504	0.770874	-8.51281	2.08	3.06262
I78N	0.502908	0.9578	0.754289	-15.5838	2.9147	3.51881
I78Q	0.778983	0.9168	0.734543	-13.8042	2.447	3.13977
I78C	0.882567	0.9659	0.730188	-15.8909	1.5137	3.57802
I78G	0.824419	0.9622	0.758566	-13.9075	3.2407	5.38246
I78P	0.124197	0.9369	0.716283	-11.1902	3.5877	9.59681
I78R	0.0801986	0.8958	0.740643	-12.3444	2.5932	4.42839
I78K	0.172577	0.9668	0.761679	-14.1313	2.5607	5.82945
I78D	0.149911	0.9924	0.747875	-16.1793	3.1698	4.84357
I78E	0.349809	0.972	0.742507	-14.5677	2.7973	4.0037
I78*	0.188203
G79A	1.10214	0.0835	0.0710187	-3.05042	-0.2216	0.113373
G79V	1.17631	0.1678	0.0526305	-6.10555	-0.612	0.382615
G79I	0.919557	0.2924	0.0549706	-8.66782	-0.6694	0.460183
G79L	1.22216	0.273	0.0529882	-4.28031	-0.6453	-0.334265
G79M	1.09971	0.4277	0.0587974	-6.72571	-0.4484	-0.236571
G79F	1.13758	0.4388	0.0682497	-4.72221	-0.8993	-0.668272
G79Y	1.07298	0.531	0.168253	-10.7126	-0.5369	-0.232935
G79W	1.16827	0.393	0.246447	-7.79816	-0.445	-0.57268
G79S	1.13637	0.1354	0.117116	-4.98573	0.2771	1.11603
G79T	1.1686	0.15	0.0597559	-3.78711	0.1304	0.951794
G79N	0.945299	0.6713	0.260383	-12.2519	0.8811	1.1138
G79Q	1.17899	0.5505	0.0996288	-9.59093	0.6818	0.657522
G79C	0.923082	0.1807	0.103873	-4.29552	-0.6318	0.960726
G79G	0.984874			0	0	1.97261
G79P	0.476012	0.9148	0.192883	-9.14241	1.3359	6.81346
G79R	1.02927	0.5137	0.0919754	-4.48866	0.6795	0.586296
G79H	0.925339	0.6234	0.228045	-11.2186	0.4198	0.501757
G79K	1.10396	0.771	0.0837041	-7.63177	0.8265	1.33153
G79D	0.560121	0.7869	0.25385	-13.7024	1.1537	2.09698
G79E	1.16982	0.6841	0.232573	-12.0259	0.6479	1.35762
G79*	0.00925081
H80A	0.0952188	0.8633	0.818179	-11.1027	-0.2903	0.234037
H80V	0.252139	0.9241	0.815745	-12.2341	0.3579	0.510624
H80I	0.109008	0.9518	0.837783	-13.0922	0.7324	0.498041
H80L	0.169433	0.7289	0.839294	-13.253	0.2241	-0.103091
H80F	0.562754	0.8989	0.811435	-14.6184	0.0404	-0.660479
H80Y	0.105579	0.7548	0.72645	-11.2902	-0.3931	-0.413025
H80W	-0.0157018	0.8866	0.808266	-14.9568	-0.3527	-0.686578
H80S	0.336862	0.5664	0.28143	-9.30233	0.4975	1.66792
H80T	0.257299	0.8789	0.815186	-12.0876	0.7415	1.10903
H80N	0.798804	0.3154	0.0961955	-6.0876	0.8245	0.59648
H80Q	0.201588	0.7888	0.271598	-7.64398	0.6078	0.558004
H80C	0.136689	0.6292	0.862204	-13.6185	-0.2179	1.28481
H80G	0.0740737	0.8455	0.611418	-11.6651	0.8183	2.41981
H80P	0.139141	0.6592	0.840222	-14.4203	1.4752	5.85193
H80R	0.216201	0.9426	0.808496	-12.9194	0.9103	0.907198
H80H	0.773514			0	0	-0.00538513
H80K	0.0394242	0.9745	0.819512	-14.0303	1.0769	1.56357
H80E	-0.158857	0.9364	0.808972	-11.3771	0.7521	1.1106
H80*	0.0862779
L81A	0.36365	0.9236	0.949531	-11.2962	2.1386	2.76065
L81V	0.648072	0.602	0.950766	-6.92064	1.488	1.81452
L81I	0.929554	0.5937	0.895308	-11.862	0.9907	1.42349
L81L	1.08456			0	0	0.958266
L81M	0.714447	0.7387	0.95572	-9.07755	0.693	1.78991
L81F	0.212292	0.9177	0.95896	-13.2933	1.3833	2.10074
L81Y	0.125291	0.9844	0.962359	-18.1546	1.619	3.00191
L81W	-0.0906606	0.9781	0.954193	-14.8651	1.3849	2.64651
L81S	0.886211	0.9729	0.946113	-14.0834	2.3675	3.7637
L81T	0.2463	0.9161	0.90205	-10.9349	1.9762	3.06768
L81N	0.432242	0.9793	0.954382	-16.4465	2.4511	2.98793
L81Q	0.370757	0.9201	0.953131	-12.3939	1.8147	2.73225
L81C	0.510086	0.9658	0.962203	-14.0629	1.5364	3.25874
L81G	0.788334	0.9702	0.955214	-15.5021	3.1418	4.47349
L81P	0.460585	0.9738	0.948419	-12.7411	3.4299	9.89873
L81R	0.724479	0.8925	0.953995	-12.1088	1.0899	3.60216
L81K	0.939585	0.9801	0.960479	-14.4679	1.3495	4.30747
L81D	0.239274	0.9965	0.954493	-16.4937	3.2847	4.14546
L81E	0.4328	0.9806	0.958698	-13.7871	2.7835	3.58477
L81*	-0.173985
C82A	0.758524	0.4918	0.23823	-9.48523	-0.0865	0.022987
C82V	0.600676	0.8502	0.628295	-12.263	0.8359	-0.555695
C82M	0.410565	0.9544	0.860246	-15.3635	-0.0458	0.455283
C82F	0.470262	0.9031	0.855214	-13.2247	0.7789	1.96032
C82Y	-0.00403492	0.9775	0.8555	-12.2434	0.9982	3.38314
C82W	0.0777915	0.9829	0.842134	-13.8521	0.9703	4.64879
C82S	0.685565	0.4257	0.170547	-6.14362	0.3816	1.60467
C82T	0.548312	0.7547	0.372297	-11.6506	0.9324	0.435356
C82Q	0.228788	0.9832	0.860319	-14.8122	0.7166	1.32269
C82G	0.236046	0.4863	0.42465	-10.4647	0.8146	2.27776
C82R	-0.0353059	0.9789	0.849804	-12.7966	0.9808	4.31351
C82K	0.160163	0.9984	0.857847	-17.4316	0.7835	5.39763
C82*	-0.0555544
L83V	1.01765	0.109	0.102031	-7.57527	1.069	0.215698
L83L	1.05042			0	0	-0.0946677
L83F	0.86521	0.1877	0.174438	-9.16235	1.4072	0.128816
L83Y	0.947678	0.7687	0.732122	-14.1064	1.7062	0.236712
L83S	0.650552	0.5598	0.375625	-9.76643	2.7758	1.40229
L83T	0.794261	0.3627	0.323177	-9.86227	2.417	1.13537
L83G	0.79998	0.4952	0.761404	-8.46288	2.6555	1.97038
L83P	-0.0416649	0.8397	0.749079	-12.5594	2.9961	7.51153
L83R	0.117344	0.7076	0.769679	-10.7843	2.7366	0.257055
L83D	0.0674075	0.9745	0.709078	-17.0925	3.1991	1.06115
L83*	0.0176366
A84A	1.12778			0	0	0.645601
A84V	0.761075	0.8135	0.800613	-11.0795	0.5142	1.69766
A84I	0.170914	0.9727	0.937451	-15.3448	0.6	4.02572
A84L	0.543818	0.8709	0.913244	-15.2668	0.5811	4.21091
A84M	0.0771065	0.9362	0.90552	-15.1792	0.7597	4.03511
A84F	0.324641	0.97	0.901395	-15.7949	0.8229	4.61511
A84Y	-0.0474088	0.9884	0.912002	-18.21	0.8708	5.21222
A84W	0.0762829	0.9895	0.896835	-17.7371	0.887	6.03957
A84S	0.752865	0.2501	0.358021	-7.43278	0.8187	2.01177
A84T	0.739714	0.5479	0.288177	-8.92863	1.1064	2.07325
A84G	0.233038	0.3827	0.567365	-8.71762	1.5165	2.57133
A84R	0.145908	0.9311	0.894325	-15.9156	1.6252	6.0249
A84H	0.112364	0.9769	0.889675	-17.8444	1.3716	4.96304
A84K	0.771752	0.9888	0.903581	-17.798	1.6305	7.21443
A84E	0.163971	0.9556	0.910526	-13.6341	1.6409	5.92311
A84*	0.166242
D85A	0.561838	0.9841	0.954051	-12.4926	1.0253	0.87317
D85V	0.0698132	0.9825	0.9676	-14.2718	1.4131	0.610972
D85L	0.0414781	0.9855	0.955292	-16.9229	1.3085	0.44988
D85Y	0.280956	0.9454	0.965573	-12.0782	1.0997	2.17924
D85W	-0.0355455	0.9973	0.969499	-16.1352	1.1883	2.18
D85S	0.586801	0.9513	0.957429	-12.6687	0.7976	1.39771
D85N	1.12427	0.9464	0.896184	-9.11444	0.1332	0.735337
D85Q	0.343634	0.9929	0.962965	-14.1497	1.2673	1.42981
D85C	0.240199	0.9969	0.963527	-14.4955	0.388	1.25479
D85G	1.05717	0.9797	0.95772	-9.7926	1.1244	1.86777
D85R	0.15555	0.9863	0.962084	-14.9419	1.2975	2.444
D85H	0.898173	0.9742	0.95566	-10.5636	0.7294	1.52145
D85D	1.02445			0	0	1.1545
D85E	0.277453	0.9871	0.96606	-9.80792	1.3478	1.70441
D85*	0.000740127
L86A	0.39301	0.4132	0.882901	-10.4516	2.23	2.17745
L86V	0.850018	0.1659	0.608718	-8.61267	1.0543	0.985193
L86I	0.948688	0.2212	0.336494	-10.9057	0.6374	0.702149
L86L	1.0383			0	0	0.920693
L86M	0.993442	0.2456	0.366365	-8.99566	0.9768	1.14915
L86F	0.872411	0.3355	0.711271	-9.89355	1.4789	1.02769
L86T	0.641683	0.4799	0.910206	-11.4261	2.3229	2.27986
L86C	0.718818	0.764	0.826319	-13.1385	1.4427	2.70143
L86H	0.415538	0.9132	0.890178	-15.299	2.7179	1.77127
L86K	0.37384	0.9504	0.888056	-16.3177	2.5172	2.25271
L86D	0.784368	0.9818	0.882953	-17.3064	3.204	3.04169
L86E	0.414611	0.9128	0.888209	-16.0315	2.8593	2.25457
L86*	-0.268022
A87A	0.87487			0	0	0.232275
A87V	1.12999	0.1191	0.059641	-1.29116	-0.9802	0.276396
A87I	1.00213	0.2943	0.137895	-7.42559	-1.3459	0.138753
A87L	1.0445	0.1443	0.135255	-6.30142	-1.6953	-0.717104
A87M	1.10495	0.2155	0.121129	-7.19319	-1.1181	-0.365302
A87F	0.927958	0.3129	0.122771	-9.40791	-0.7265	-0.718523
A87Y	0.458479	0.7566	0.623625	-14.1781	-0.0999	-0.602167
A87W	1.04878	0.7945	0.491685	-11.8252	-0.1594	-1.24063
A87S	0.737068	0.1588	0.151132	-8.32247	0.6546	0.942832
A87T	0.919432	0.1092	0.122777	-6.30018	0.1283	0.879748
A87N	0.576797	0.735	0.580763	-13.2905	1.063	0.436682
A87Q	0.706655	0.8024	0.543502	-14.0093	0.7225	0.404131
A87C	1.11236	0.356	0.173426	-8.82532	-0.63	0.913601
A87G	0.839832	0.1698	0.184087	-7.42084	0.9672	1.18631
A87P	0.0530022	0.7917	0.571583	-11.8795	1.4743	7.89961
A87R	0.278756	0.9162	0.554164	-12.3137	0.9301	0.115888
A87K	0.3522	0.9607	0.555568	-14.4307	0.9491	0.425891
A87D	0.840304	0.8486	0.552582	-11.9409	1.392	0.730548
A87E	0.843468	0.8511	0.459443	-10.4848	0.9062	0.387348
A87*	0.0537299
V88A	0.454976	0.5781	0.439889	-10.316	0.8034	1.83488
V88I	1.10459	0.316	0.571846	-10.3773	-0.211	0.291821
V88L	0.781152	0.7975	0.767649	-8.93075	0.0452	0.467819
V88F	0.708372	0.7057	0.895079	-11.357	0.5442	0.925736
V88W	0.609213	0.99	0.893561	-14.9518	0.8343	0.949677
V88S	0.557196	0.6835	0.786188	-12.5246	0.9758	2.68791
V88T	0.780666	0.5163	0.235125	-9.81654	0.8744	1.76652
V88N	0.852997	0.8659	0.667378	-15.0878	0.6088	2.11709
V88Q	0.797925	0.8623	0.895182	-14.3984	0.9078	1.69258
V88G	0.669825	0.5306	0.888363	-12.9895	1.3256	3.54787
V88R	0.853972	0.8713	0.90661	-12.6322	0.3414	1.30255
V88H	0.942377	0.9677	0.874448	-14.9475	0.5673	1.50503
V88K	0.938512	0.9474	0.8701	-14.6048	0.4715	2.1114
V88D	0.0669619	0.9216	0.898086	-14.6723	1.3195	3.3235
V88E	0.0345974	0.8808	0.908206	-13.5055	1.3725	2.47089
V88*	0.191101
A89V	0.509055	0.6416	0.504803	-12.0248	0.5196	1.30175
A89I	-0.110219	0.9048	0.880116	-16.2042	0.5918	2.38397
A89L	0.345599	0.693	0.870505	-14.2916	0.5819	2.61507
A89M	0.280891	0.8495	0.880338	-16.0996	0.8576	2.15295
A89F	0.515523	0.8822	0.792784	-17.0893	0.8788	3.68209
A89Y	0.0656621	0.9575	0.873862	-17.7105	0.9839	4.31324
A89W	-0.091807	0.976	0.86603	-18.0705	1.0877	4.68943
A89S	0.614635	0.2263	0.647545	-9.76584	1.0511	1.60581
A89T	0.644848	0.4627	0.260178	-10.8668	1.0314	1.97302
A89C	0.82243	0.7211	0.548924	-13.8005	0.417	1.35794
A89G	1.14936	0.1329	0.262138	-4.16961	1.4813	2.09737
A89R	0.0497034	0.9526	0.88831	-15.4452	1.9152	4.76995
A89H	-0.102953	0.9619	0.864904	-16.8308	1.6743	3.95196
A89K	-0.0480618	0.9887	0.871279	-18.3011	1.8928	5.64527
A89*	-0.0251799
L90A	0.893851	0.184	0.288993	-8.85657	1.8011	1.02754
L90V	0.965192	0.0954	0.170016	-7.24932	1.4709	0.282345
L90I	0.93985	0.1529	0.222418	-10.514	0.8994	-0.0528634
L90L	1.05029			0	0	-0.152475
L90M	0.898683	0.1946	0.560087	-10.8394	1.0122	0.199978
L90F	1.02479	0.1147	0.085979	-3.56005	0.8083	-0.243171
L90Y	0.730624	0.6988	0.686062	-10.7055	1.5052	-0.0686573
L90W	0.819854	0.4697	0.533472	-10.8151	1.7791	-0.543469
L90S	0.820398	0.4241	0.778235	-10.2303	2.7086	1.69579
L90T	0.929062	0.2718	0.293445	-11.9113	2.511	1.01665
L90N	0.683028	0.8494	0.760163	-16.6448	2.7527	1.0547
L90C	1.13372	0.402	0.413836	-8.32149	1.2002	1.57773
L90G	0.655909	0.3803	0.366299	-10.3187	2.3145	2.20939
L90P	0.187377	0.6261	0.443908	-11.2628	3.1279	8.64126
L90R	0.221641	0.7975	0.739331	-12.2365	2.766	0.378968
L90H	0.444478	0.7955	0.768279	-12.192	2.6067	0.381598
L90K	0.31476	0.9369	0.728781	-17.8835	2.6869	0.748865
L90D	0.319603	0.9559	0.776854	-15.8538	3.3107	1.31057
L90E	0.296213	0.8925	0.755026	-16.1698	3.011	0.842377
L90*	0.389329
F91A	0.355791	0.6973	0.698967	-10.7051	0.9448	2.24425
F91V	0.129577	0.668	0.334628	-7.84391	1.6343	1.36744
F91I	0.900362	0.8208	0.386441	-10.041	1.792	1.33573
F91L	0.275555	0.8785	0.246894	-5.05166	0.7341	0.507343
F91M	0.687826	0.8863	0.594607	-11.0862	0.7279	1.01914
F91F	0.992601			0	0	-0.539556
F91Y	0.0644013	0.7885	0.875414	-13.5151	0.8797	-0.340397
F91W	0.354968	0.8129	0.716904	-11.175	0.8111	-0.580155
F91S	0.259687	0.7471	0.690616	-11.2835	1.1949	2.85837
F91T	0.602921	0.837	0.767813	-10.8128	1.6457	2.37927
F91N	0.371804	0.9683	0.857052	-17.1099	0.9197	1.84333
F91Q	0.0354347	0.9702	0.868949	-14.8909	1.3691	1.96088
F91C	0.219943	0.3834	0.583563	-9.07062	0.055	2.57164
F91G	0.819845	0.717	0.52878	-12.3565	0.7613	3.69691
F91P	0.668515	0.9709	0.846476	-10.6868	2.0852	5.95899
F91R	0.114505	0.9746	0.873622	-13.9265	1.3657	1.46738
F91H	0.442425	0.9627	0.830144	-14.9547	1.059	0.699473
F91D	0.0511694	0.9866	0.867832	-16.8951	1.696	2.21358
F91E	0.29634	0.9904	0.867795	-16.857	1.9181	2.22965
F91*	0.0949771
Q92A	0.870214	0.4334	0.844171	-12.0467	-0.1987	0.33478
Q92V	0.98173	0.6293	0.458825	-15.0111	0.1077	0.00217718
Q92I	1.05945	0.8416	0.651241	-16.15	-0.026	0.514968
Q92L	1.0338	0.4678	0.549151	-13.2579	-0.4245	-0.318538
Q92M	1.1627	0.6566	0.57547	-14.2065	-0.4803	0.115777
Q92F	0.963984	0.8908	0.662593	-15.9869	-0.4955	-0.388938
Q92Y	1.08113	0.8824	0.557721	-15.5896	-0.5229	-0.170769
Q92W	1.20752	0.9236	0.826354	-14.6314	-0.5581	-0.452446
Q92S	0.859107	0.3148	0.319736	-10.6939	0.0393	1.37567
Q92T	0.922904	0.459	0.412367	-11.0799	0.1623	1.00577
Q92N	0.788023	0.5361	0.199452	-7.43639	0.4793	0.46587
Q92Q	1.12014			0	0	0.720661
Q92C	0.765966	0.8466	0.534126	-12.8916	-0.3736	0.847301
Q92G	0.936473	0.4818	0.528473	-12.3361	0.4304	1.94468
Q92P	0.0775453	0.6806	0.817559	-14.132	1.5181	6.54802
Q92R	0.774029	0.7178	0.793892	-11.0428	0.064	0.41117
Q92H	1.13841	0.6972	0.369626	-9.40898	0.0281	0.0502408
Q92K	0.484389	0.8451	0.825114	-10.1807	0.1628	1.10577
Q92D	0.524181	0.8548	0.514996	-13.8993	0.7219	1.39191
Q92E	0.490983	0.2321	0.465877	-12.0209	0.6382	1.13988
Q92*	0.0892037
V93A	0.186001	0.7122	0.809858	-8.15761	1.5158	2.31372
V93V	1.10738			0	0	0.1756
V93L	0.957241	0.5787	0.404463	-7.55597	0.0984	0.560178
V93M	0.829169	0.6306	0.332323	-9.03968	0.7681	1.51888
V93F	0.176428	0.7002	0.754973	-12.7834	0.7941	1.21342
V93W	0.196401	0.9865	0.877728	-16.4168	1.0674	2.61571
V93S	0.231462	0.7485	0.692209	-12.0217	1.9828	2.8473
V93T	0.649973	0.6999	0.427978	-10.0676	1.2319	1.69615
V93Q	0.201123	0.8416	0.764276	-13.5752	1.8461	2.47942
V93C	0.522303	0.9363	0.868567	-13.3837	0.8703	2.1661
V93G	0.222981	0.537	0.86408	-11.324	2.312	4.20522
V93P	0.139412	0.9197	0.875344	-12.8284	2.4702	6.43275
V93R	0.134981	0.9046	0.865134	-13.1488	1.8964	3.55111
V93H	0.319884	0.9557	0.866036	-15.8511	1.6447	2.19883
V93K	0.173215	0.9438	0.880001	-14.5727	1.8592	4.56767
V93D	-0.0717361	0.8776	0.757084	-12.4768	2.1968	2.91681
V93*	0.18964
L94A	0.91469	0.3765	0.821483	-8.21325	1.9736	1.4211
L94V	0.707934	0.2371	0.653319	-7.47162	2.1066	0.849188
L94I	0.588159	0.2962	0.798856	-10.816	1.549	0.582339
L94L	1.03386			0	0	0.304729
L94M	0.771394	0.3059	0.562256	-8.82207	1.1316	0.791364
L94F	0.550916	0.2385	0.331866	-6.9047	1.3771	0.584591
L94Y	0.268521	0.8995	0.870109	-15.7035	1.9	0.688109
L94W	0.647997	0.7402	0.90213	-13.6473	1.8958	0.11413
L94S	0.796033	0.779	0.456912	-10.8091	2.8266	2.13878
L94T	0.281279	0.627	0.634848	-10.3632	2.9816	1.56257
L94N	-0.0145965	0.9768	0.884168	-20.3676	2.7424	1.76123
L94C	0.50223	0.8226	0.292764	-10.9222	1.3457	2.21616
L94G	0.855977	0.6462	0.60963	-9.37905	2.2376	2.39824
L94P	0.134562	0.7011	0.42783	-9.87585	3.2033	7.6323
L94R	0.170022	0.9262	0.869269	-16.6185	2.6706	0.875586
L94H	-0.0326323	0.9557	0.843006	-18.3177	2.6076	0.960257
L94K	0.0769899	0.9736	0.888559	-19.9269	2.6381	1.25709
L94D	0.264081	0.9954	0.882152	-19.5385	2.897	2.11202
L94E	0.130876	0.9608	0.893658	-18.2294	2.7629	1.56603
L94*	0.0159503
P95A	0.520493	0.6331	0.727903	-11.467	0.9882	0.486158
P95V	0.289474	0.8664	0.66002	-14.0919	0.7565	0.121586
P95I	0.0897748	0.9579	0.686866	-17.9104	0.8072	0.0812837
P95L	-0.043796	0.836	0.567943	-13.3658	0.696	0.0821373
P95M	-0.0197983	0.9617	0.780417	-17.0359	0.8854	0.248123
P95F	0.134366	0.9838	0.838361	-17.2089	0.7156	-0.288897
P95Y	0.00262936	0.9891	0.883908	-19.5107	0.7191	0.0261854
P95S	0.415657	0.7426	0.625027	-12.4345	1.2382	1.13772
P95N	0.157837	0.9786	0.901115	-17.7646	1.5458	0.724292
P95C	0.344055	0.9725	0.915295	-16.4351	0.3612	1.30504
P95G	0.277658	0.8462	0.917177	-12.7622	1.4454	1.99756
P95P	0.985227			0	0	1.70819
P95R	0.143026	0.9692	0.914541	-15.0044	1.3681	0.849422
P95H	0.333878	0.9704	0.86607	-15.9854	1.4263	0.0523819
P95K	-0.0153171	0.9931	0.896604	-19.4138	1.3401	1.259
P95E	0.131302	0.9789	0.913726	-17.1394	1.596	1.00373
P95*	0.234499
Q96A	1.05291	0.5851	0.913111	-11.6475	0.1819	0.157778
Q96V	1.15329	0.7111	0.926936	-12.9819	0.1163	-0.413026
Q96I	1.14055	0.8677	0.932217	-16.1739	-0.0728	-0.618063
Q96L	1.15161	0.48	0.914274	-13.3967	-0.3014	-0.876313
Q96M	0.985966	0.6984	0.9343	-14.7315	-0.4061	-0.44009
Q96F	0.926059	0.9471	0.916676	-16.8627	-0.2195	-0.783856
Q96Y	0.989808	0.9477	0.928119	-15.7759	-0.0834	-0.591362
Q96W	0.897182	0.9699	0.924413	-15.7186	-0.238	-1.3663
Q96S	0.874848	0.6082	0.887957	-12.1053	0.4984	1.1086
Q96T	0.818119	0.6727	0.862103	-11.8553	0.4479	0.411766
Q96N	0.995557	0.7942	0.869046	-13.5136	0.7663	0.45639
Q96C	0.966284	0.9868	0.926072	-15.5012	0.0386	1.10156
Q96G	0.764559	0.7092	0.938017	-12.1727	1.1468	1.84417
Q96P	0.846373	0.6583	0.927353	-12.8934	1.8823	7.61487
Q96R	0.898091	0.775	0.918347	-12.5295	0.5536	-0.270712
Q96H	1.107	0.8873	0.915465	-10.0924	0.3841	-0.110931
Q96K	0.797107	0.8402	0.927128	-14.502	0.5857	0.130264
Q96D	0.850224	0.841	0.430997	-11.2523	0.622	0.93236
Q96E	1.15159	0.2452	0.376334	-5.95134	0.4165	0.25537
Q96*	0.0761244
L97A	0.804905	0.624	0.518142	-9.43963	1.69	2.05123
L97V	0.912832	0.229	0.651871	-8.76812	1.0782	0.771809
L97I	0.986941	0.2624	0.308733	-12.3366	0.6799	0.51045
L97L	0.9449			0	0	0.544072
L97M	0.952938	0.3044	0.306581	-9.48952	0.7049	1.11499
L97F	0.721971	0.5265	0.388527	-13.0071	0.7375	0.965819
L97Y	0.0342937	0.8792	0.895496	-17.8537	1.1507	1.39861
L97W	0.756108	0.7631	0.76751	-13.5175	1.0921	1.00424
L97S	0.137094	0.9405	0.781622	-14.4496	2.0697	2.96766
L97T	0.302855	0.79	0.788824	-13.0116	1.813	1.9447
L97N	0.0735514	0.9753	0.807935	-19.375	2.2626	2.38894
L97Q	0.0982928	0.8641	0.884395	-12.9465	2.0548	1.95858
L97G	0.194259	0.9231	0.870064	-13.9757	2.169	3.67785
L97P	0.445111	0.9664	0.884122	-11.7681	2.3093	8.83577
L97R	0.385515	0.8925	0.866045	-13.3031	2.0371	1.66057
L97H	0.0696364	0.9555	0.883014	-15.6148	1.9264	1.59809
L97K	0.113037	0.9557	0.901514	-16.5507	2.035	2.27996
L97D	-0.0608396	0.993	0.885872	-19.1825	2.4175	3.42851
L97E	0.161206	0.9538	0.876768	-16.62	2.125	2.6117
L97*	0.172107
A98A	1.02744			0	0	-0.0867987
A98V	1.03414	0.0913	0.0732383	-5.43079	-0.6834	-0.698528
A98L	1.05566	0.1003	0.0816976	-4.55354	-0.8696	-0.727712
A98F	1.02639	0.2623	0.134336	-9.72791	-0.5609	-0.975987
A98Y	0.916504	0.6552	0.527707	-13.0681	-0.5307	-0.887054
A98W	0.858403	0.7227	0.347695	-11.7696	-0.3868	-1.34555
A98S	0.739032	0.2461	0.138707	-7.39754	0.6129	0.633307
A98G	0.549005	0.1989	0.150289	-7.16547	0.9202	1.17865
A98R	0.0633695	0.8879	0.404806	-12.8901	0.5754	-0.273738
A98K	0.257293	0.9632	0.486021	-17.5755	0.513	-0.0116836
A98E	0.0879865	0.8599	0.463965	-14.4134	0.5661	-0.171207
W99A	0.946821	0.8078	0.892631	-12.7428	1.5776	3.46493
W99V	1.04896	0.801	0.629572	-12.6845	0.8198	2.9153
W99I	1.06876	0.8842	0.644974	-13.4909	0.589	2.32708
W99L	1.11215	0.7492	0.661819	-9.50232	0.4236	2.00112
W99M	1.18449	0.8628	0.491565	-13.4415	0.7192	2.42284
W99F	1.04284	0.5146	0.558288	-12.0743	0.3121	1.02444
W99Y	1.0839	0.7784	0.820218	-12.7621	0.3382	1.23363
W99S	1.05863	0.7681	0.546249	-12.2501	1.6111	4.0423
W99T	1.11997	0.8873	0.679014	-14.2213	1.3769	3.40525
W99N	1.16283	0.9649	0.816632	-16.7945	1.6816	3.60433
W99Q	0.883721	0.9003	0.580357	-13.5971	1.4838	3.49811
W99C	0.814932	0.9722	0.870139	-11.8305	0.7708	4.3983
W99G	0.917281	0.7004	0.872689	-12.7721	2.0233	4.87821
W99P	0.158498	0.9914	0.868154	-17.0114	1.9369	7.68906
W99R	0.769956	0.9223	0.893291	-11.7326	0.9812	2.74371
W99H	0.905568	0.9244	0.656464	-14.1484	1.2408	2.33728
W99K	0.772787	0.977	0.873163	-16.5056	1.2093	3.35715
W99D	0.865455	0.9613	0.798839	-16.8704	2.0483	4.00837
W99E	0.890728	0.8847	0.575233	-15.7221	1.7344	3.43042
W99*	0.16573
K100A	0.851476	0.5279	0.188684	0.784383	0.0955	0.19659
K100V	1.00762	0.5167	0.127906	-0.926762	-0.1006	-0.460854
K100I	0.991333	0.6398	0.38404	-4.469	-0.4108	-0.84225
K100L	1.08962	0.6165	0.323908	-1.88762	-0.7727	-1.0887
K100M	0.980536	0.5379	0.312769	-4.27055	-0.4655	-0.434738
K100Y	0.581005	0.6987	0.312335	-0.900452	-0.1796	-0.539101
K100W	0.659034	0.9383	0.396651	-4.42493	-0.1336	-1.15148
K100S	1.03347	0.684	0.178481	0.456126	0.5727	1.10693
K100T	0.96995	0.4105	0.43032	-1.41879	0.4414	0.264689
K100Q	1.04157	0.3534	0.31003	0.648186	0.1488	0.206306
K100G	0.869662	0.712	0.191663	1.60229	1.2124	1.78565
K100R	1.14696	0.1559	0.124577	-2.00379	0.0303	-0.372034
K100E	1.0565	0.2693	0.0799472	3.10545	0.7011	0.51985
A101A	1.00166			0	0	0.381303
A101V	0.880329	0.089	0.0956836	-4.99443	-0.2948	0.455877
A101I	0.796905	0.1626	0.0644734	-5.07335	-0.4334	0.263269
A101L	0.879793	0.1066	0.140903	-6.59553	-0.7339	-0.093904
A101M	0.375553	0.184	0.216625	-10.4531	-0.2578	0.18257
A101F	0.940214	0.2239	0.207248	-11.4824	-0.2372	0.167073
A101Y	0.569635	0.3745	0.267165	-11.2544	-0.0314	0.29851
A101W	0.812471	0.5219	0.477507	-11.5028	-0.0084	-0.251283
A101S	0.957838	0.1688	0.204237	-9.03189	0.6264	1.14106
A101T	0.934794	0.14	0.244448	-8.64503	0.4027	0.771474
A101N	0.736374	0.5602	0.388078	-14.0081	0.7647	0.932976
A101Q	0.592965	0.5064	0.355248	-11.7324	0.6459	0.526268
A101C	0.73367	0.5986	0.449951	-11.746	-0.1419	1.24961
A101G	0.706599	0.1856	0.608523	-8.86924	0.6588	1.4417
A101P	0.54939	0.838	0.618836	-12.0756	1.1937	7.61295
A101R	0.622345	0.5954	0.585173	-10.0753	0.6164	0.193394
A101H	0.903742	0.5786	0.523974	-12.0636	0.5698	0.447889
A101D	0.670413	0.6022	0.672772	-12.3279	0.9758	1.35671
A101*	0.314041
T102A	0.984298	0.2177	0.505309	-7.20258	0.3412	0.068119
T102V	0.753655	0.6233	0.714726	-8.0963	0.23	-0.750764
T102I	0.785313	0.8247	0.617686	-8.85551	0.3125	-0.873421
T102L	0.929679	0.4379	0.496289	-8.35586	-0.339	-1.05281
T102M	0.833751	0.3837	0.558996	-10.565	-0.1245	-0.401801
T102F	0.856522	0.7001	0.361901	-11.6985	-0.306	-0.650936
T102W	0.681233	0.8273	0.805008	-11.5381	-0.2972	-0.871451
T102S	0.980661	0.2039	0.336936	-7.16078	0.2082	0.365529
T102T	1.06642			0	0	-0.0267587
T102N	0.918888	0.588	0.338459	-11.54	0.4585	0.0568687
T102C	0.588063	0.8611	0.778292	-11.6918	-0.2872	0.372701
T102G	0.895181	0.2958	0.634581	-9.99611	0.788	1.05038
T102P	0.679902	0.6451	0.790342	-11.4034	1.9473	3.83201
T102R	0.660613	0.5156	0.550578	-9.34262	0.8526	-0.247169
T102H	0.851933	0.7154	0.774737	-12.2526	0.274	-0.16006
T102K	0.583488	0.6743	0.298981	-12.0254	0.887	0.139201
T102D	0.852019	0.7802	0.631399	-12.6552	1.0479	0.312048
T102E	0.737451	0.7206	0.421099	-12.3031	0.8738	0.135811
D103A	0.834317	0.2235	0.658158	-5.42885	0.3635	-0.14771
D103V	0.855826	0.4234	0.227285	-6.33076	1.0044	0.182564
D103I	0.851129	0.6746	0.270064	-8.89142	1.0551	0.0901394
D103L	0.901365	0.4541	0.263196	-5.09922	0.5555	-0.715288
D103M	0.873723	0.7725	0.598027	-8.62997	0.3681	-0.282373
D103F	0.836315	0.544	0.167671	-1.54456	0.2095	-0.370443
D103Y	0.805885	0.2198	0.181362	-3.19643	0.4689	-0.404545
D103W	0.793162	0.8002	0.370393	-4.38695	0.353	-0.958219
D103S	0.947488	0.1555	0.575233	-4.75163	0.1893	-0.0416989
D103T	0.94636	0.4026	0.354753	-7.55655	0.6708	0.176916
D103N	1.0364	0.1559	0.456328	-7.10343	-0.1511	-0.519531
D103Q	0.75115	0.2959	0.499634	-6.64866	0.3018	0.0647652
D103C	0.310947	0.785	0.733343	-6.81653	-0.2372	0.665484
D103G	0.701868	0.1072	0.152377	-3.47178	-0.8573	0.401977
D103P	0.751939	0.6427	0.499479	-6.3964	1.3465	2.88012
D103R	0.665856	0.3227	0.316718	-6.81362	0.3467	-0.628549
D103D	1.00194			0	0	-0.391834
D103E	0.512957	0.237	0.178475	-4.70371	0.4844	-0.253042
D103*	-0.0184517
R104V	1.0019	0.3597	0.233232	-9.96013	0.6027	1.18711
R104I	0.916806	0.3999	0.56548	-13.4025	0.6335	1.15852
R104L	0.794354	0.2974	0.286603	-9.38081	0.8291	0.804116
R104M	0.94112	0.5875	0.746694	-11.9874	0.7957	1.51138
R104F	1.01084	0.6192	0.752314	-12.9558	0.7311	1.10526
R104Y	0.933286	0.4876	0.32806	-12.2452	0.7317	1.23662
R104W	0.814077	0.3515	0.688632	-10.0239	0.9325	0.950897
R104S	1.09763	0.4151	0.316654	-6.93295	0.7964	2.38138
R104T	1.03627	0.2667	0.35174	-9.44673	0.5869	1.65734
R104N	1.00239	0.675	0.465801	-12.2973	1.0449	1.63314
R104Q	0.881525	0.1279	0.203079	-7.11467	0.8955	2.05592
R104G	1.14219	0.2927	0.372334	-7.65436	1.1628	3.2519
R104P	0.938625	0.9241	0.764658	-10.3841	1.6864	5.41215
R104R	1.09011			0	0	1.30923
R104H	0.947183	0.1277	0.291235	-8.03871	0.848	1.34922
R104D	0.885906	0.6483	0.39165	-11.0622	1.6517	2.73066
R104E	0.844366	0.3987	0.329601	-9.93249	1.4102	2.50816
R104*	0.0375701
F105A	0.798514	0.9933	0.79324	-10.4964	2.2276	3.38046
F105V	0.773833	0.9791	0.910257	-9.97287	1.5499	2.84448
F105I	0.676376	0.9737	0.861923	-11.9211	1.5576	3.07884
F105L	0.911838	0.9949	0.460443	-7.52671	1.4846	2.2458
F105M	0.927609	0.9886	0.913935	-12.309	1.5425	2.48518
F105F	0.974277			0	0	0.280942
F105Y	0.729191	0.7034	0.899305	-8.87126	0.4	0.461089
F105W	1.01822	0.7248	0.335271	-10.1826	-0.0823	0.316929
F105S	0.733505	0.99	0.897814	-11.0787	1.9953	4.28541
F105T	0.737665	0.9959	0.888101	-12.7898	1.9309	3.64661
F105N	0.661677	0.9936	0.890707	-14.2658	2.1835	3.69664
F105Q	0.849359	0.9939	0.889841	-11.0892	2.3016	3.47976
F105G	0.711426	0.9929	0.893204	-11.1412	2.6182	4.95782
F105P	0.850921	0.9952	0.915654	-10.602	2.2091	7.53589
F105R	0.73901	0.9914	0.900865	-9.6044	2.1104	3.62497
F105H	0.652859	0.9835	0.877342	-10.3486	1.8893	2.18229
F105K	0.625644	0.9975	0.910162	-15.0715	2.2693	4.46384
F105E	0.625342	0.9961	0.894575	-12.9424	2.266	3.9099
F105*	0.309888
R106A	0.834609	0.182	0.219965	-5.91032	-0.0108	0.763903
R106V	1.01363	0.2034	0.126361	-6.62997	-1.0056	-0.127594
R106I	0.956712	0.2536	0.144876	-9.34382	-1.2465	-0.361041
R106L	1.06826	0.1081	0.105097	-5.23032	-0.661	-0.131348
R106M	0.953036	0.367	0.112437	-8.44123	-0.3453	0.293355
R106F	0.940776	0.3185	0.183469	-8.56863	-0.5163	-0.112223
R106W	0.823152	0.1136	0.207123	-5.58958	-0.4212	-0.25561
R106S	0.971396	0.2478	0.261649	-6.02327	0.0004	0.728138
R106T	0.722583	0.2038	0.210762	-6.20527	-0.2651	0.392304
R106N	1.01041	0.4692	0.166401	-9.60916	0.08	0.49195
R106Q	1.10779	0.0921	0.0838436	-2.69792	0.0682	0.610413
R106C	0.945908	0.2695	0.558505	-8.17249	-0.6327	0.913854
R106G	0.871146	0.1783	0.523497	-7.10954	0.5901	1.35791
R106P	1.09682	0.2737	0.109736	-6.99965	0.7612	2.47332
R106R	1.00958			0	0	0.0979472
R106H	1.06207	0.0886	0.12768	-4.80795	-0.1906	0.139167
R106D	0.92523	0.388	0.326033	-8.34591	0.1742	0.598416
R106E	0.941544	0.2016	0.192664	-6.30851	0.1509	0.578159
R106*	0.379281
G107A	0.860748	0.4487	0.244457	-7.25236	1.5016	3.22289
G107V	0.629551	0.8167	0.763595	-13.2273	1.7638	5.83706
G107I	0.703923	0.8836	0.904166	-17.3214	1.8219	5.91638
G107L	0.766604	0.7442	0.626826	-13.6262	1.7404	4.49162
G107M	1.02639	0.9309	0.905236	-15.6707	1.6134	4.25468
G107F	0.918375	0.8443	0.694728	-15.022	1.4145	3.88966
G107Y	0.961628	0.9312	0.900887	-14.5603	1.5754	3.92479
G107W	0.92564	0.861	0.895697	-13.0777	1.6115	3.66356
G107S	0.814339	0.7257	0.655317	-11.1715	1.8038	3.43631
G107T	0.940732	0.9059	0.72735	-14.1728	1.9209	4.8021
G107N	0.637788	0.9803	0.826599	-15.1678	2.0175	3.59813
G107Q	0.75482	0.9771	0.904701	-13.5342	1.9975	4.42638
G107C	0.858645	0.9458	0.886537	-13.0644	1.2831	4.14528
G107G	0.921933			0	0	3.78613
G107R	0.469503	0.9717	0.893691	-11.1612	1.9749	4.17534
G107H	0.816627	0.9833	0.892739	-13.474	1.8699	3.76912
G107K	0.842097	0.9896	0.879685	-15.1166	2.077	4.43929
G107E	0.743445	0.9592	0.905007	-11.6097	2.117	4.24044
G107*	0.183226
P108A	0.77296	0.2755	0.855447	-8.92769	0.1084	0.479398
P108V	0.80936	0.8177	0.833981	-11.5584	0.4626	0.708458
P108I	0.631571	0.9373	0.839215	-13.7655	0.5479	0.601851
P108L	0.807316	0.6907	0.833984	-10.3937	0.4203	0.352025
P108M	0.793101	0.8602	0.836362	-14.1541	0.4748	0.592306
P108F	0.682114	0.9307	0.762131	-13.472	0.5556	0.302348
P108Y	0.83889	0.9073	0.855365	-13.6275	0.5829	0.286596
P108W	0.660667	0.8743	0.862554	-12.873	0.2845	-0.205072
P108S	0.952646	0.1947	0.242266	-7.86457	-0.1832	0.117441
P108T	0.847022	0.2801	0.268058	-10.9102	0.0189	0.486539
P108N	0.929988	0.6038	0.301281	-12.8383	0.2424	0.426077
P108Q	0.799888	0.5406	0.726814	-11.213	0.4043	0.743354
P108C	0.693849	0.9121	0.822052	-13.1485	0.0111	1.18707
P108G	0.922033	0.3158	0.203791	-6.82491	0.2764	0.97974
P108P	0.984112			0	0	0.744256
P108R	0.476736	0.5487	0.837076	-10.3708	0.7048	0.461833
P108H	0.809595	0.4991	0.830678	-10.8902	0.4787	-0.0295494
P108E	0.828372	0.6292	0.854165	-11.673	0.2885	0.214789
P108*	0.0404352
D109A	0.800799	0.5178	0.420218	-7.85614	1.8319	1.85413
D109V	0.838628	0.7689	0.652064	-9.62236	2.1703	1.26654
D109I	0.704984	0.9274	0.662405	-13.197	2.1099	1.29678
D109L	0.821274	0.8351	0.657651	-10.7006	2.1697	1.38021
D109M	0.816193	0.9687	0.788116	-12.7883	2.23	1.74974
D109F	0.732364	0.9504	0.551333	-13.9025	2.0941	1.77015
D109Y	0.733331	0.7923	0.692935	-11.9252	2.1222	1.88079
D109W	0.804463	0.9845	0.71031	-12.5285	1.7886	1.55839
D109S	0.829071	0.4505	0.64867	-9.09971	1.4108	2.10169
D109T	0.815219	0.7751	0.755807	-8.85396	2.1046	1.80269
D109Q	0.638865	0.8208	0.675788	-10.3723	2.0154	2.27025
D109C	0.474581	0.9803	0.842071	-13.9263	1.4196	2.30434
D109G	0.595097	0.5833	0.667626	-7.20913	2.3448	2.86198
D109P	0.906469	0.645	0.38712	-8.4785	1.6183	5.36228
D109R	0.45153	0.8325	0.559346	-12.0276	2.382	2.45328
D109H	0.694005	0.7523	0.845576	-9.78277	1.8604	1.75127
D109K	0.241544	0.8977	0.808592	-13.5803	2.4318	2.91491
D109D	0.988454			0	0	1.6712
D109E	0.902886	0.5932	0.391619	-5.94171	1.2386	1.73561
D109*	0.195568
A110A	1.11135			0	0	-0.0673182
A110V	1.00681	0.0876	0.0740938	-4.75148	-0.0344	-0.0203966
A110I	0.608841	0.165	0.0889939	-7.68547	0.0292	-0.289442
A110L	1.04381	0.0864	0.0753237	-2.1136	0.0954	-0.610569
A110F	1.04076	0.1475	0.0811294	-4.27246	-0.2492	-0.525544
A110Y	1.16997	0.347	0.214759	-9.44028	-0.1459	-0.467299
A110W	0.932409	0.3177	0.20275	-5.92048	-0.4614	-1.00105
A110S	0.999362	0.1497	0.199532	-7.07047	0.1777	-0.106597
A110T	1.07279	0.1096	0.190254	-6.87519	0.4132	-0.0720461
A110G	0.831572	0.1053	0.153031	-5.14381	0.4214	0.559427
A110P	0.931229	0.1064	0.130927	-4.77331	0.5008	1.79182
A110R	0.58016	0.3911	0.548226	-7.54775	0.5616	-0.359396
A110H	0.716523	0.3975	0.505489	-9.56819	0.3012	-0.598535
A110K	0.642825	0.6112	0.48056	-12.396	0.598	-0.237324
L111A	0.877665	0.2295	0.248868	-5.95039	1.4076	1.15455
L111V	1.04009	0.1176	0.156717	-5.89337	0.9249	0.612738
L111I	0.926106	0.2189	0.329541	-10.2192	0.5432	0.511149
L111L	0.921515			0	0	0.572246
L111M	0.796056	0.2586	0.252274	-9.32836	0.7268	0.847879
L111F	0.666361	0.2524	0.589468	-9.15268	0.807	0.651525
L111Y	0.784787	0.7853	0.8427	-13.3351	0.9949	0.608865
L111W	0.709794	0.549	0.824387	-10.8202	0.9375	0.077552
L111S	0.433926	0.5221	0.515817	-10.9945	1.9276	1.75348
L111T	0.593619	0.3629	0.366934	-9.75948	1.591	1.16522
L111N	0.191169	0.9165	0.844524	-17.026	1.9949	1.697
L111Q	0.417629	0.6143	0.825211	-11.7279	1.7549	1.29054
L111C	0.253913	0.7716	0.825558	-11.5695	0.9051	1.96089
L111G	0.429919	0.5491	0.419101	-9.66445	2.3549	2.36238
L111P	0.48874	0.4862	0.817134	-10.248	2.3893	5.21616
L111R	0.139191	0.6787	0.816869	-12.0704	1.9896	0.600228
L111K	0.131482	0.8822	0.839078	-14.8839	1.8238	0.817847
L111E	0.092319	0.8333	0.778244	-12.3996	1.8915	1.078
L111*	0.20367
C112A	0.892786	0.9911	0.958831	-13.6225	0.5099	0.462997
C112V	1.16138	0.9922	0.960803	-16.4997	0.3146	-0.0212283
C112I	1.18058	0.9964	0.955218	-16.86	0.4291	0.277225
C112L	1.0644	0.9773	0.969205	-14.0943	0.5267	0.172964
C112M	0.925855	0.9981	0.964211	-18.6802	0.8103	0.863858
C112F	1.19778	0.9729	0.963886	-11.9302	-0.7164	2.10077
C112Y	1.01659	0.9881	0.960091	-11.5866	-0.2672	2.97573
C112W	1.05998	0.983	0.970284	-10.2222	0.085	3.81591
C112S	0.800436	0.9929	0.968133	-10.1413	1.1221	1.67974
C112T	0.996496	0.9976	0.968112	-15.3982	1.2198	0.658679
C112N	0.91593	0.9981	0.921601	-17.7038	1.4387	1.10176
C112Q	0.647565	0.9977	0.965499	-16.4804	1.5411	1.61455
C112C	0.958844			0	0	1.37391
C112G	0.831613	0.9447	0.958038	-10.2727	1.0157	2.74138
C112P	0.657733	0.9835	0.961511	-14.8349	0.6332	7.69131
C112R	0.73601	0.9837	0.967107	-10.5154	1.4316	4.44416
C112H	0.95167	0.9956	0.964879	-14.0394	0.9301	1.81895
C112K	0.554712	0.9994	0.96177	-19.0456	1.2875	5.26744
C112D	0.807886	0.9966	0.965159	-16.1379	1.3842	2.68349
C112E	1.03732	0.9984	0.959768	-18.1336	1.9549	2.84406
C112*	-0.00252975
R113A	1.11879	0.8995	0.882161	-11.005	1.4337	1.68969
R113V	0.835449	0.891	0.74078	-11.7825	0.9792	1.67341
R113L	0.772138	0.7625	0.887244	-11.8834	0.9562	0.671331
R113S	0.980543	0.9642	0.814537	-10.9003	1.4292	2.80085
R113T	0.847376	0.9348	0.894575	-10.8171	1.3301	2.24385
R113N	0.69693	0.9877	0.868952	-14.6905	1.4846	2.05504
[truncated: 4,845 more rows]

## Sheet: Fig. 2g
var	category	dist_to_AVP_7KH0	HGMD
A37P	mod_exp	5.79623	NDI
L43P	poorly_exp	8.41212	NDI
L44F	well_exp	4.15254	NDI
L44P	poorly_exp	4.15254	NDI
I46R	poorly_exp	10.8976	NDI
I46K	poorly_exp	10.8976	NDI
L53R	poorly_exp	16.2654	NDI
S54R	poorly_exp	15.9673	NDI
N55H	poorly_exp	14.8607	NDI
N55D	poorly_exp	14.8607	NDI
L57R	poorly_exp	21.3392	NDI
L59P	poorly_exp	21.5872	NDI
A61V	well_exp	26.7027	NDI
L62P	poorly_exp	25.99	NDI
H80Y	poorly_exp	19.0181	NDI
H80R	poorly_exp	19.0181	NDI
L81F	poorly_exp	16.8437	NDI
L83P	poorly_exp	15.9499	NDI
D85N	well_exp	11.912	NDI
D85E	poorly_exp	11.912	NDI
V88L	mod_exp	7.83511	NDI
L90P	poorly_exp	9.89678	NDI
Q92R	mod_exp	3.43394	NDI
P95L	poorly_exp	7.52962	NDI
W99R	mod_exp	5.5262	NDI
F105V	mod_exp	7.05976	NDI
F105S	mod_exp	7.05976	NDI
R106C	well_exp	10.4401	NDI
G107W	well_exp	12.581	NDI
G107R	mod_exp	12.581	NDI
G107E	mod_exp	12.581	NDI
C112Y	well_exp	8.13628	NDI
C112R	mod_exp	8.13628	NDI
K116N	well_exp	3.72712	NDI
Q119H	mod_exp	3.87808	NDI
G122R	poorly_exp	9.36535	NDI
G122D	poorly_exp	9.36535	NDI
M123R	mod_exp	4.27789	NDI
M123K	mod_exp	4.27789	NDI
S126F	poorly_exp	12.4308	NDI
S127F	poorly_exp	11.9444	NDI
Y128S	poorly_exp	13.0944	NDI
Y128D	poorly_exp	13.0944	NDI
I130L	well_exp	15.8583	NDI
I130F	poorly_exp	15.8583	NDI
L131P	poorly_exp	17.6968	NDI
L135P	poorly_exp	22.8479	NDI
R137G	mod_exp	25.0215	NDI
A140T	well_exp	31.8685	NDI
C142F	well_exp	32.6928	NDI
R143C	mod_exp	31.4122	NDI
R143P	poorly_exp	31.4122	NDI
V162A	well_exp	19.4893	NDI
A163P	poorly_exp	16.6723	NDI
W164S	poorly_exp	15.0819	NDI
W164C	poorly_exp	15.0819	NDI
W164R	poorly_exp	15.0819	NDI
A165D	mod_exp	17.0075	NDI
S167A	well_exp	12.25	NDI
S167L	poorly_exp	12.25	NDI
S167T	poorly_exp	12.25	NDI
L169P	poorly_exp	13.2389	NDI
L170P	poorly_exp	9.67768	NDI
P173L	poorly_exp	8.7278	NDI
P173S	poorly_exp	8.7278	NDI
Q174L	poorly_exp	3.94912	NDI
Q174R	poorly_exp	3.94912	NDI
Q174H	mod_exp	3.94912	NDI
R181C	well_exp	8.81694	NDI
G185C	well_exp		NDI
S187R	well_exp		NDI
D191G	well_exp	5.65705	NDI
C192R	mod_exp	3.06041	NDI
G201D	well_exp	6.67744	NDI
R202C	well_exp	4.02457	NDI
R203C	mod_exp	7.86874	NDI
T204N	mod_exp	8.71665	NDI
Y205F	mod_exp	4.10602	NDI
Y205C	poorly_exp	4.10602	NDI
Y205H	mod_exp	4.10602	NDI
V206D	mod_exp	3.66178	NDI
T207N	poorly_exp	6.35692	NDI
I209F	well_exp	4.30979	NDI
F214S	poorly_exp	9.08292	NDI
P217R	poorly_exp	13.1696	NDI
L219P	poorly_exp	17.6159	NDI
L219R	poorly_exp	17.6159	NDI
Q225R	poorly_exp	24.9858	NDI
M272K	poorly_exp	25.0701	NDI
T273M	mod_exp	23.781	NDI
L274P	poorly_exp	23.3163	NDI
V277A	well_exp	18.3875	NDI
L282P	poorly_exp	13.8949	NDI
C283Y	poorly_exp	10.6797	NDI
A285P	poorly_exp	9.90912	NDI
P286L	poorly_exp	9.33331	NDI
P286S	poorly_exp	9.33331	NDI
P286R	poorly_exp	9.33331	NDI
F287L	well_exp	3.67035	NDI
L289P	poorly_exp	7.95538	NDI
V290G	well_exp	4.90625	NDI
L292P	poorly_exp	5.65847	NDI
W293G	poorly_exp	6.4932	NDI
A294P	poorly_exp	3.55526	NDI
L309P	well_exp	7.06244	NDI
L309R	well_exp	7.06244	NDI
M311V	well_exp	3.4134	NDI
S315R	mod_exp	5.25634	NDI
L316R	poorly_exp	7.542	NDI
N317S	well_exp	10.3703	NDI
N317K	well_exp	10.3703	NDI
C319R	poorly_exp	12.0701	NDI
N321Y	mod_exp	14.9921	NDI
N321K	well_exp	14.9921	NDI
N321D	poorly_exp	14.9921	NDI
P322L	poorly_exp	16.5345	NDI
P322S	poorly_exp	16.5345	NDI
P322H	poorly_exp	16.5345	NDI
W323S	poorly_exp	18.0529	NDI
W323R	poorly_exp	18.0529	NDI
I324M	poorly_exp	19.7173	NDI
S329G	poorly_exp	28.3199	NDI
S329R	mod_exp	28.3199	NDI
G352D	well_exp		NDI

## Sheet: Fig. 2i
var	ctrls_comb	category
L2A	1.00641	all_vars
L2V	0.976175	all_vars
L2I	0.798449	all_vars
L2M	1.07678	all_vars
L2S	1.05538	all_vars
L2T	1.18506	all_vars
L2N	1.16043	all_vars
L2Q	1.1828	all_vars
L2C	0.431744	all_vars
L2G	1.20241	all_vars
L2R	0.885523	all_vars
L2K	1.10214	all_vars
L2D	0.847009	all_vars
M3V	0.801888	all_vars
M3L	0.716164	all_vars
M3Y	1.08412	all_vars
M3S	1.32431	all_vars
M3N	1.26639	all_vars
M3C	0.304254	all_vars
M3P	1.24711	all_vars
M3K	0.983675	all_vars
A4V	0.918507	all_vars
A4I	0.966294	all_vars
A4L	0.943745	all_vars
A4F	0.807743	all_vars
A4Y	1.01701	all_vars
A4W	0.788072	all_vars
A4S	1.12782	all_vars
A4T	1.17402	all_vars
A4C	0.381628	all_vars
A4G	1.13448	all_vars
A4R	0.903883	all_vars
A4K	1.00058	all_vars
A4D	0.840584	all_vars
S5A	0.818745	all_vars
S5V	0.766505	all_vars
S5I	0.737738	all_vars
S5L	0.770492	all_vars
S5M	0.767411	all_vars
S5F	0.670026	all_vars
S5Y	0.654908	all_vars
S5W	0.563085	all_vars
S5N	1.24889	all_vars
S5Q	0.820801	all_vars
S5C	0.247224	all_vars
S5G	0.764534	all_vars
S5P	0.830382	all_vars
S5R	0.715911	all_vars
S5H	0.775625	all_vars
S5K	0.762377	all_vars
S5D	0.609179	all_vars
T6A	0.792566	all_vars
T6V	0.707134	all_vars
T6I	0.582593	all_vars
T6L	0.67157	all_vars
T6M	0.784324	all_vars
T6F	0.671732	all_vars
T6Y	0.654277	all_vars
T6W	0.554025	all_vars
T6S	0.714031	all_vars
T6N	1.06099	all_vars
T6C	0.222159	all_vars
T6G	0.704682	all_vars
T6P	0.681897	all_vars
T6R	0.515189	all_vars
T6H	0.631333	all_vars
T6K	0.864698	all_vars
T6E	0.49413	all_vars
T7A	0.93772	all_vars
T7V	0.953298	all_vars
T7I	0.918771	all_vars
T7L	0.958906	all_vars
T7M	0.91327	all_vars
T7F	0.985068	all_vars
T7Y	1.04778	all_vars
T7W	0.799074	all_vars
T7S	0.971215	all_vars
T7Q	1.0606	all_vars
T7C	0.673668	all_vars
T7G	0.775826	all_vars
T7P	1.06079	all_vars
T7R	0.834597	all_vars
T7H	0.825582	all_vars
T7K	0.97305	all_vars
T7D	0.893668	all_vars
T7E	0.687407	all_vars
S8A	1.03392	all_vars
S8V	0.99227	all_vars
S8I	0.886883	all_vars
S8L	1.00175	all_vars
S8M	0.67138	all_vars
S8F	0.988331	all_vars
S8Y	0.975747	all_vars
S8W	0.921703	all_vars
S8T	1.03669	all_vars
S8N	1.15428	all_vars
S8Q	0.952469	all_vars
S8C	0.456235	all_vars
S8G	1.05681	all_vars
S8P	1.0307	all_vars
S8R	1.01018	all_vars
S8H	1.03206	all_vars
S8K	1.00588	all_vars
S8D	0.918537	all_vars
S8E	1.00533	all_vars
A9V	1.01252	all_vars
A9I	1.04922	all_vars
A9L	1.03065	all_vars
A9M	0.886025	all_vars
A9Y	0.747976	all_vars
A9W	0.995556	all_vars
A9T	1.016	all_vars
A9N	1.15184	all_vars
A9C	0.664287	all_vars
A9G	1.12728	all_vars
A9P	1.01756	all_vars
A9R	0.907388	all_vars
A9K	0.951369	all_vars
A9D	1.08405	all_vars
A9E	0.927154	all_vars
V10A	1.07849	all_vars
V10I	1.00691	all_vars
V10L	0.94221	all_vars
V10M	1.03566	all_vars
V10F	0.89954	all_vars
V10Y	1.17327	all_vars
V10W	0.906247	all_vars
V10S	1.15336	all_vars
V10T	0.876563	all_vars
V10N	0.991211	all_vars
V10Q	1.07311	all_vars
V10C	0.868297	all_vars
V10G	1.02261	all_vars
V10P	1.0996	all_vars
V10R	0.985719	all_vars
V10H	0.933977	all_vars
V10K	1.04076	all_vars
V10D	1.03175	all_vars
P11A	1.14665	all_vars
P11V	0.969854	all_vars
P11I	1.06079	all_vars
P11L	0.930833	all_vars
P11M	0.983054	all_vars
P11F	0.721875	all_vars
P11Y	0.827567	all_vars
P11W	0.813664	all_vars
P11S	1.10645	all_vars
P11T	0.930612	all_vars
P11N	1.08049	all_vars
P11Q	0.944344	all_vars
P11G	1.15162	all_vars
P11R	0.934897	all_vars
P11H	1.0284	all_vars
P11K	1.04602	all_vars
P11D	1.10315	all_vars
P11E	1.08673	all_vars
G12A	1.10308	all_vars
G12V	1.01913	all_vars
G12I	1.09429	all_vars
G12L	0.84882	all_vars
G12M	1.01186	all_vars
G12F	0.922021	all_vars
G12Y	0.939158	all_vars
G12W	0.918163	all_vars
G12S	1.09706	all_vars
G12T	1.02937	all_vars
G12Q	1.06361	all_vars
G12C	0.855151	all_vars
G12P	0.986333	all_vars
G12R	0.962326	all_vars
G12H	0.800502	all_vars
G12K	0.941524	all_vars
G12D	1.06136	all_vars
G12E	1.10071	all_vars
H13A	1.07517	all_vars
H13V	0.994192	all_vars
H13L	0.903185	all_vars
H13M	1.12899	all_vars
H13F	0.830027	all_vars
H13Y	1.04744	all_vars
H13W	0.922711	all_vars
H13S	1.09818	all_vars
H13T	1.11475	all_vars
H13Q	1.12028	all_vars
H13G	1.02229	all_vars
H13P	1.13588	all_vars
H13R	0.998741	all_vars
H13K	0.860423	all_vars
H13D	0.844446	all_vars
H13E	0.946432	all_vars
P14R	1.1524	all_vars
S15A	0.968025	all_vars
S15V	0.897662	all_vars
S15I	1.02754	all_vars
S15L	0.924582	all_vars
S15M	0.668616	all_vars
S15T	1.11784	all_vars
S15N	1.05378	all_vars
S15C	0.680498	all_vars
S15G	0.794237	all_vars
S15H	0.766216	all_vars
S15K	0.954049	all_vars
S15E	1.02664	all_vars
L16A	1.01896	all_vars
L16F	0.95675	all_vars
L16Y	0.998014	all_vars
L16W	1.14717	all_vars
L16S	1.10835	all_vars
L16C	0.719523	all_vars
L16G	0.948369	all_vars
L16P	1.0804	all_vars
L16R	1.1649	all_vars
L16K	1.13652	all_vars
L16E	1.07606	all_vars
P17A	0.966465	all_vars
P17V	0.996053	all_vars
P17I	0.471749	all_vars
P17L	0.763133	all_vars
P17M	0.762245	all_vars
P17F	0.748116	all_vars
P17Y	0.969851	all_vars
P17W	0.665004	all_vars
P17S	0.965526	all_vars
P17T	0.971817	all_vars
P17N	0.846414	all_vars
P17Q	0.97845	all_vars
P17G	0.909911	all_vars
P17R	0.837377	all_vars
P17H	0.765789	all_vars
P17K	0.60917	all_vars
P17D	0.85611	all_vars
S18A	1.01183	all_vars
S18V	0.998686	all_vars
S18L	0.976945	all_vars
S18M	0.828117	all_vars
S18F	0.960336	all_vars
S18Y	0.91266	all_vars
S18W	0.958879	all_vars
S18T	1.17804	all_vars
S18C	0.955281	all_vars
S18G	0.931281	all_vars
S18P	1.01962	all_vars
S18R	0.736883	all_vars
S18H	0.961793	all_vars
S18D	1.1742	all_vars
S18E	0.962186	all_vars
L19A	0.88633	all_vars
L19V	1.0674	all_vars
L19I	1.04281	all_vars
L19M	1.00983	all_vars
L19F	0.900893	all_vars
L19Y	1.06627	all_vars
L19W	1.00113	all_vars
L19S	1.00491	all_vars
L19N	1.05187	all_vars
L19Q	1.11419	all_vars
L19C	0.756753	all_vars
L19G	0.798118	all_vars
L19P	0.894942	all_vars
L19R	0.984918	all_vars
L19H	0.818524	all_vars
L19K	0.95832	all_vars
L19D	1.01514	all_vars
L19E	1.13456	all_vars
P20A	0.936257	all_vars
P20V	1.01361	all_vars
P20I	1.04065	all_vars
P20L	0.974663	all_vars
P20M	0.94824	all_vars
P20Y	0.932199	all_vars
P20W	0.948302	all_vars
P20S	0.999233	all_vars
P20T	1.04157	all_vars
P20N	0.976879	all_vars
P20Q	1.15026	all_vars
P20C	0.736981	all_vars
P20G	0.953163	all_vars
P20R	0.900766	all_vars
P20K	1.01432	all_vars
P20E	1.07352	all_vars
S21A	1.00353	all_vars
S21V	0.924649	all_vars
S21L	1.02147	all_vars
S21M	1.07286	all_vars
S21F	0.95588	all_vars
S21Y	0.988052	all_vars
S21W	0.943901	all_vars
S21T	1.10909	all_vars
S21Q	0.571589	all_vars
S21C	0.627581	all_vars
S21G	1.04719	all_vars
S21P	1.16033	all_vars
S21R	0.82102	all_vars
S21K	0.742363	all_vars
S21D	1.08202	all_vars
S21E	0.870516	all_vars
N22A	0.969484	all_vars
N22V	0.792315	all_vars
N22L	0.636515	all_vars
N22M	0.692234	all_vars
N22F	0.742767	all_vars
N22Y	0.706314	all_vars
N22W	0.603967	alpha_missense_patho
N22S	0.855101	all_vars
N22C	0.460391	all_vars
N22G	0.71247	all_vars
N22P	0.747207	all_vars
N22R	0.801846	all_vars
N22K	0.797939	all_vars
N22D	0.976763	all_vars
N22E	0.730253	all_vars
S23A	1.10215	all_vars
S23V	0.98024	all_vars
S23I	1.11258	all_vars
S23L	1.0058	all_vars
S23M	1.0091	all_vars
S23F	0.939144	all_vars
S23Y	0.990001	all_vars
S23W	1.01347	all_vars
S23N	1.059	all_vars
S23G	0.874369	all_vars
S23P	0.856643	all_vars
S23R	0.957169	all_vars
S23K	0.908655	all_vars
S23D	1.05958	all_vars
S23E	0.666962	all_vars
S24A	0.477677	all_vars
S24V	0.714151	all_vars
S24L	0.709232	all_vars
S24M	0.328977	all_vars
S24F	0.581935	all_vars
S24Y	0.804393	all_vars
S24W	0.523346	all_vars
S24T	1.05728	all_vars
S24N	0.72705	all_vars
S24Q	0.747975	all_vars
S24C	0.742568	all_vars
S24G	0.762268	all_vars
S24P	0.760429	all_vars
S24R	0.622867	all_vars
S24H	0.836467	all_vars
S24K	0.644802	all_vars
S24D	0.772936	all_vars
Q25A	0.935218	all_vars
Q25V	1.04391	all_vars
Q25I	0.807309	all_vars
Q25L	0.982568	all_vars
Q25M	0.988337	all_vars
Q25F	1.03957	all_vars
Q25Y	0.995519	all_vars
Q25W	0.956937	all_vars
Q25S	1.05211	all_vars
Q25T	0.9823	all_vars
Q25N	1.05871	all_vars
Q25C	0.859942	all_vars
Q25G	0.996262	all_vars
Q25P	1.18123	all_vars
Q25R	0.86155	all_vars
Q25K	1.0357	all_vars
Q25D	1.01088	all_vars
Q25E	0.945644	all_vars
E26A	0.918815	all_vars
E26V	0.973516	all_vars
E26I	0.965368	all_vars
E26L	0.733986	all_vars
E26M	0.838235	all_vars
E26F	0.83051	all_vars
E26Y	0.848165	all_vars
E26W	0.746837	all_vars
E26S	0.87343	all_vars
E26T	1.01435	all_vars
E26N	0.905188	all_vars
E26Q	0.95812	all_vars
E26C	0.721264	all_vars
E26G	1.02575	all_vars
E26P	0.920905	all_vars
E26R	0.837376	all_vars
E26H	0.830867	all_vars
E26K	1.00059	all_vars
E26D	1.01265	all_vars
R27V	0.989179	all_vars
R27I	1.00358	all_vars
R27L	0.978392	all_vars
R27W	0.780192	all_vars
R27S	0.91918	all_vars
R27T	1.05237	all_vars
R27C	0.684615	all_vars
R27G	0.962172	all_vars
R27D	1.04282	all_vars
R27E	1.05869	all_vars
P28A	0.980832	all_vars
P28L	0.885903	all_vars
P28M	0.835107	all_vars
P28F	1.02117	all_vars
P28Y	0.913852	all_vars
P28W	0.837139	all_vars
P28S	0.919884	all_vars
P28T	1.00904	all_vars
P28G	0.984285	all_vars
P28R	1.01283	all_vars
P28K	1.06738	all_vars
L29V	0.995869	all_vars
L29M	0.654883	all_vars
L29W	0.850104	all_vars
L29S	1.03812	all_vars
L29T	0.960638	all_vars
L29G	0.947112	all_vars
L29R	0.971511	all_vars
L29E	0.680113	all_vars
D30V	1.17215	all_vars
D30I	0.695811	all_vars
D30L	1.13028	all_vars
D30F	0.992578	all_vars
D30S	0.970884	all_vars
D30T	0.972908	all_vars
D30G	0.800565	all_vars
D30R	0.806992	all_vars
T31A	0.970577	all_vars
T31V	1.02153	all_vars
T31L	1.01702	all_vars
T31M	0.955287	all_vars
T31Y	0.870318	all_vars
T31S	0.956109	all_vars
T31N	0.963323	all_vars
T31C	0.6771	all_vars
T31G	0.936324	all_vars
T31P	0.901923	all_vars
T31R	1.08576	all_vars
T31K	1.04029	all_vars
T31D	1.04894	all_vars
T31E	1.03308	all_vars
R32A	1.1002	all_vars
R32V	0.906832	all_vars
R32I	0.972504	alpha_missense_patho
R32L	1.00234	all_vars
R32M	0.882442	alpha_missense_patho
R32F	0.979277	alpha_missense_patho
R32Y	1.00204	alpha_missense_patho
R32W	0.8763	all_vars
R32S	0.879756	all_vars
R32T	0.995774	all_vars
R32C	0.734189	alpha_missense_patho
R32G	0.952353	all_vars
R32H	1.03511	all_vars
R32K	1.02834	all_vars
R32D	0.799985	all_vars
R32E	1.07638	all_vars
D33A	1.00715	all_vars
D33V	1.01289	all_vars
D33I	0.923442	all_vars
D33L	0.955264	all_vars
D33M	1.04558	alpha_missense_patho
D33F	1.03977	alpha_missense_patho
D33Y	1.05179	all_vars
D33W	0.862911	alpha_missense_patho
D33S	0.956998	all_vars
D33T	0.940246	all_vars
D33N	0.969844	all_vars
D33Q	1.10092	all_vars
D33C	0.66766	alpha_missense_patho
D33G	1.03055	all_vars
D33P	1.07415	all_vars
D33R	0.982062	all_vars
D33H	1.03229	all_vars
D33K	0.965585	alpha_missense_patho
D33E	0.991291	all_vars
P34A	0.84214	all_vars
P34V	0.965251	all_vars
P34I	0.952622	all_vars
P34L	0.933141	all_vars
P34M	0.81735	all_vars
P34F	0.81257	all_vars
P34Y	0.864591	all_vars
P34W	0.953494	all_vars
P34S	0.942672	all_vars
P34T	0.995765	all_vars
P34N	0.903747	all_vars
P34Q	0.877691	all_vars
P34C	0.745413	alpha_missense_patho
P34G	0.999922	all_vars
P34R	1.00907	all_vars
P34H	0.905216	all_vars
P34K	0.961364	all_vars
P34D	1.05851	all_vars
P34E	0.9715	all_vars
L35A	0.897943	all_vars
L35V	0.962404	all_vars
L35I	1.01093	all_vars
L35M	1.08197	all_vars
L35F	0.999502	all_vars
L35Y	0.970081	all_vars
L35W	0.961657	all_vars
L35S	0.947252	all_vars
L35T	1.02799	all_vars
L35N	0.842716	all_vars
L35Q	0.799201	all_vars
L35C	0.727416	all_vars
L35G	0.902911	all_vars
L35P	0.998629	all_vars
L35R	0.948277	all_vars
L35H	0.932282	all_vars
L35K	0.856272	all_vars
L35D	0.923648	all_vars
L35E	0.725164	all_vars
L36A	1.05744	all_vars
L36V	1.0264	all_vars
L36M	1.01815	all_vars
L36F	0.937517	all_vars
L36Y	1.00236	alpha_missense_patho
L36S	1.04036	alpha_missense_patho
L36T	0.574989	all_vars
L36N	0.792085	alpha_missense_patho
L36Q	0.977392	all_vars
L36C	0.848749	alpha_missense_patho
L36G	0.891364	alpha_missense_patho
L36P	0.949806	all_vars
L36R	1.02571	all_vars
L36K	0.879809	all_vars
L36D	0.864488	alpha_missense_patho
A37V	0.611788	all_vars
A37L	0.952111	all_vars
A37F	0.992965	all_vars
A37S	0.953648	all_vars
A37T	0.869696	all_vars
A37N	0.99807	all_vars
A37Q	0.961679	all_vars
A37G	0.933081	all_vars
A37P	0.787821	all_vars
A37R	1.12145	all_vars
A37E	1.09584	all_vars
R38A	0.918812	all_vars
R38V	0.87743	all_vars
R38I	0.902559	all_vars
R38L	0.784321	all_vars
R38M	0.911214	all_vars
R38F	0.954195	all_vars
R38Y	0.912791	all_vars
R38W	0.968546	all_vars
R38S	0.930522	all_vars
R38T	0.962219	all_vars
R38N	1.01773	all_vars
R38Q	1.04677	all_vars
R38C	0.785924	all_vars
R38G	0.668403	all_vars
R38P	0.855305	all_vars
R38H	0.92716	all_vars
R38D	0.797556	all_vars
R38E	0.899317	all_vars
A39V	1.02501	all_vars
A39I	0.898883	all_vars
A39L	1.00475	all_vars
A39M	0.949655	all_vars
A39F	1.04887	all_vars
A39Y	0.9139	all_vars
A39W	1.0273	all_vars
A39S	0.786431	all_vars
A39T	0.884765	all_vars
A39N	0.529579	alpha_missense_patho
A39Q	0.532666	all_vars
A39C	1.05125	all_vars
A39G	0.844294	all_vars
A39P	0.523047	alpha_missense_patho
A39R	0.396299	all_vars
A39H	0.80281	alpha_missense_patho
A39K	0.234706	alpha_missense_patho
A39D	0.295889	alpha_missense_patho
A39E	0.43726	all_vars
E40A	0.553686	alpha_missense_patho
E40V	0.731779	alpha_missense_patho
E40I	1.07423	alpha_missense_patho
E40L	0.852899	alpha_missense_patho
E40M	0.909355	alpha_missense_patho
E40F	0.744684	alpha_missense_patho
E40Y	0.831886	alpha_missense_patho
E40W	0.848674	alpha_missense_patho
E40S	0.677172	alpha_missense_patho
E40T	0.666189	alpha_missense_patho
E40N	0.670052	alpha_missense_patho
E40Q	0.835558	all_vars
E40C	0.724642	alpha_missense_patho
E40G	0.710447	alpha_missense_patho
E40P	0.566052	alpha_missense_patho
E40R	0.30303	alpha_missense_patho
E40H	0.824405	alpha_missense_patho
E40D	0.549334	alpha_missense_patho
L41A	0.737891	all_vars
L41V	1.04134	all_vars
L41I	1.07008	all_vars
L41M	1.00404	all_vars
L41F	0.817353	all_vars
L41Y	0.76385	alpha_missense_patho
L41W	0.801011	all_vars
L41S	0.843818	alpha_missense_patho
L41T	0.796016	all_vars
L41N	0.706611	alpha_missense_patho
L41Q	0.886373	all_vars
L41C	0.874739	alpha_missense_patho
L41G	0.831172	alpha_missense_patho
L41P	0.744193	alpha_missense_patho
L41R	0.665037	all_vars
L41H	0.809563	alpha_missense_patho
L41K	0.866008	all_vars
L41D	0.799557	alpha_missense_patho
L41E	0.828569	all_vars
A42V	1.04435	all_vars
A42I	1.04876	all_vars
A42L	0.965687	all_vars
A42M	0.960179	all_vars
A42F	0.947035	all_vars
A42Y	1.05	all_vars
A42W	1.07658	all_vars
A42S	0.88698	all_vars
A42T	0.994413	all_vars
A42N	0.564202	alpha_missense_patho
A42Q	0.351566	alpha_missense_patho
A42C	0.968825	all_vars
A42G	0.927472	all_vars
A42P	1.08143	alpha_missense_patho
A42R	0.18016	alpha_missense_patho
A42H	0.561041	alpha_missense_patho
A42K	0.15203	alpha_missense_patho
A42D	0.150002	alpha_missense_patho
A42E	0.0163307	alpha_missense_patho
L43A	1.00478	all_vars
L43V	1.08622	all_vars
L43I	0.969793	all_vars
L43M	1.05872	all_vars
L43F	0.812405	all_vars
L43Y	0.566322	alpha_missense_patho
L43W	0.575504	alpha_missense_patho
L43S	0.776269	all_vars
L43T	0.747267	all_vars
L43N	0.493597	alpha_missense_patho
L43Q	0.109523	alpha_missense_patho
L43C	0.817933	alpha_missense_patho
L43G	0.840965	all_vars
L43P	0.296079	alpha_missense_patho
L43R	0.184891	alpha_missense_patho
L43H	0.0772439	alpha_missense_patho
L43K	0.233604	alpha_missense_patho
L43D	0.416574	alpha_missense_patho
L43E	0.364235	alpha_missense_patho
L44A	0.852031	alpha_missense_patho
L44V	0.844964	all_vars
L44I	0.891408	all_vars
L44M	0.888556	all_vars
L44F	0.965655	alpha_missense_patho
L44Y	1.02087	alpha_missense_patho
L44W	0.910492	alpha_missense_patho
L44S	0.795327	alpha_missense_patho
L44T	0.827592	alpha_missense_patho
L44N	0.836255	alpha_missense_patho
L44Q	0.776248	alpha_missense_patho
L44C	0.9019	alpha_missense_patho
L44G	0.720941	alpha_missense_patho
L44P	0.0352139	alpha_missense_patho
L44R	0.343155	alpha_missense_patho
L44H	0.74928	alpha_missense_patho
L44K	0.230873	alpha_missense_patho
L44D	0.52245	alpha_missense_patho
L44E	0.756172	alpha_missense_patho
S45A	1.16504	all_vars
S45V	0.976388	all_vars
S45I	0.845237	all_vars
S45L	0.943453	all_vars
S45M	0.831743	all_vars
S45F	0.798555	all_vars
S45Y	0.700213	alpha_missense_patho
S45W	0.673368	all_vars
S45T	1.04505	all_vars
S45N	0.622775	alpha_missense_patho
S45Q	0.58303	alpha_missense_patho
S45C	1.02085	all_vars
S45G	1.05554	all_vars
S45P	0.796817	alpha_missense_patho
S45R	0.163565	alpha_missense_patho
S45H	0.547152	alpha_missense_patho
S45K	0.00774479	alpha_missense_patho
S45D	0.158407	alpha_missense_patho
S45E	0.547747	alpha_missense_patho
I46A	0.923393	all_vars
I46V	0.937768	all_vars
I46L	0.880385	all_vars
I46F	0.937598	all_vars
I46Y	0.20636	alpha_missense_patho
I46W	0.617701	alpha_missense_patho
I46S	0.722004	all_vars
I46T	0.804071	all_vars
I46N	0.257369	alpha_missense_patho
I46Q	0.149711	alpha_missense_patho
I46C	0.887142	all_vars
I46G	0.609893	all_vars
I46P	0.141996	alpha_missense_patho
I46R	0.285412	alpha_missense_patho
I46H	0.226828	alpha_missense_patho
I46K	0.198483	alpha_missense_patho
I46D	0.176892	alpha_missense_patho
I46E	0.418937	alpha_missense_patho
V47A	0.934437	all_vars
V47I	0.864019	all_vars
V47L	0.941527	all_vars
V47M	1.11915	all_vars
V47F	0.814181	all_vars
V47Y	0.392994	alpha_missense_patho
V47W	0.67232	alpha_missense_patho
V47S	0.963099	all_vars
V47T	0.872431	all_vars
V47Q	0.834333	alpha_missense_patho
V47C	0.840274	alpha_missense_patho
V47G	0.738365	all_vars
V47P	0.157608	alpha_missense_patho
V47R	0.183745	alpha_missense_patho
V47H	0.492585	alpha_missense_patho
V47K	-0.040767	alpha_missense_patho
V47D	0.891425	alpha_missense_patho
V47E	0.806686	alpha_missense_patho
F48A	0.70139	alpha_missense_patho
F48V	0.736043	all_vars
F48I	0.615238	alpha_missense_patho
F48L	0.854567	alpha_missense_patho
F48M	0.710367	alpha_missense_patho
F48Y	0.176869	alpha_missense_patho
F48W	0.382992	alpha_missense_patho
F48S	0.679727	alpha_missense_patho
F48T	0.561071	alpha_missense_patho
F48N	0.0623687	alpha_missense_patho
F48Q	0.125863	alpha_missense_patho
F48C	0.750006	all_vars
F48G	0.648647	alpha_missense_patho
F48P	0.314846	alpha_missense_patho
F48R	0.119608	alpha_missense_patho
F48H	0.173127	alpha_missense_patho
F48K	0.194208	alpha_missense_patho
F48D	0.0947299	alpha_missense_patho
F48E	0.181217	alpha_missense_patho
V49A	0.956963	all_vars
V49I	0.952539	all_vars
V49L	0.955836	all_vars
V49M	1.00785	all_vars
V49F	0.93575	all_vars
V49Y	0.311079	alpha_missense_patho
V49W	0.629657	alpha_missense_patho
V49S	0.836348	all_vars
V49T	0.942608	all_vars
V49N	0.565404	alpha_missense_patho
V49Q	0.286245	alpha_missense_patho
V49C	0.954302	all_vars
V49G	0.914865	all_vars
V49P	0.787623	alpha_missense_patho
V49R	0.272343	alpha_missense_patho
V49H	0.317805	alpha_missense_patho
V49K	0.140415	alpha_missense_patho
V49D	0.144028	alpha_missense_patho
V49E	0.0240274	alpha_missense_patho
A50V	0.913881	all_vars
A50I	0.922567	all_vars
A50L	0.929202	all_vars
A50M	0.884937	all_vars
A50F	0.753629	all_vars
A50Y	0.10561	alpha_missense_patho
A50W	0.763552	alpha_missense_patho
A50S	0.928484	all_vars
A50T	0.856106	all_vars
A50N	0.557464	alpha_missense_patho
A50Q	0.163687	alpha_missense_patho
A50C	0.840361	all_vars
A50G	0.931558	all_vars
A50P	0.312971	all_vars
A50R	0.149791	alpha_missense_patho
A50H	0.457301	alpha_missense_patho
A50K	0.304788	alpha_missense_patho
A50D	0.216293	alpha_missense_patho
A50E	0.417125	alpha_missense_patho
V51A	1.05259	all_vars
V51I	1.03046	all_vars
V51L	0.812669	alpha_missense_patho
V51M	0.923712	alpha_missense_patho
V51F	0.198972	alpha_missense_patho
V51Y	0.463011	alpha_missense_patho
V51S	1.1482	all_vars
V51T	1.14654	all_vars
V51N	1.07472	alpha_missense_patho
V51Q	0.867593	alpha_missense_patho
V51C	1.16902	alpha_missense_patho
V51G	1.09091	all_vars
V51P	0.353136	alpha_missense_patho
V51R	0.0850722	alpha_missense_patho
V51H	0.0804449	alpha_missense_patho
V51K	0.176003	alpha_missense_patho
V51D	1.06076	alpha_missense_patho
V51E	0.938675	alpha_missense_patho
A52V	1.18574	all_vars
A52I	0.892327	all_vars
A52L	1.01668	all_vars
A52M	1.04092	all_vars
A52F	0.935726	all_vars
A52Y	0.680104	alpha_missense_patho
A52W	0.805456	alpha_missense_patho
A52S	0.962373	all_vars
A52T	1.06804	all_vars
A52N	0.756144	alpha_missense_patho
A52Q	0.511746	alpha_missense_patho
A52C	1.00751	all_vars
A52G	0.890106	all_vars
A52P	0.406576	alpha_missense_patho
A52R	0.222409	alpha_missense_patho
A52H	0.311061	alpha_missense_patho
A52K	0.294561	alpha_missense_patho
A52D	0.684412	alpha_missense_patho
A52E	0.451497	alpha_missense_patho
L53A	1.03171	all_vars
L53V	0.993515	all_vars
L53I	1.01405	all_vars
L53M	0.953743	all_vars
L53F	1.00549	all_vars
L53Y	0.477416	alpha_missense_patho
L53W	0.821104	all_vars
L53S	0.912435	all_vars
L53T	0.812021	all_vars
L53N	0.27678	alpha_missense_patho
L53Q	0.114141	alpha_missense_patho
L53C	0.971951	all_vars
L53G	1.02317	all_vars
L53P	0.123249	alpha_missense_patho
L53R	0.066251	alpha_missense_patho
L53H	0.121387	alpha_missense_patho
L53K	0.341299	alpha_missense_patho
L53D	0.0579135	alpha_missense_patho
L53E	0.21841	alpha_missense_patho
S54A	0.665366	all_vars
S54V	0.144498	alpha_missense_patho
S54I	0.0490883	alpha_missense_patho
S54L	0.31505	alpha_missense_patho
S54M	0.265842	alpha_missense_patho
S54Y	0.181759	alpha_missense_patho
S54W	0.246056	alpha_missense_patho
S54T	0.721698	all_vars
S54N	0.335749	alpha_missense_patho
S54Q	0.0226476	alpha_missense_patho
S54C	0.428517	all_vars
S54G	0.90009	all_vars
S54P	0.793499	alpha_missense_patho
S54R	0.169256	alpha_missense_patho
S54H	-0.00678786	alpha_missense_patho
S54K	0.173166	alpha_missense_patho
S54E	0.447285	alpha_missense_patho
N55A	0.686842	alpha_missense_patho
N55V	0.138618	alpha_missense_patho
N55I	0.0475946	alpha_missense_patho
N55L	0.121175	alpha_missense_patho
N55M	0.183558	alpha_missense_patho
N55F	-0.000391665	alpha_missense_patho
N55Y	0.0166929	alpha_missense_patho
N55S	0.613147	all_vars
N55T	0.328805	alpha_missense_patho
N55Q	-0.0233533	alpha_missense_patho
N55C	0.253631	alpha_missense_patho
N55G	0.262104	alpha_missense_patho
N55P	0.433299	alpha_missense_patho
N55R	0.0178714	alpha_missense_patho
N55H	0.125932	alpha_missense_patho
N55K	0.0990682	alpha_missense_patho
N55D	0.200041	alpha_missense_patho
G56A	0.887653	all_vars
G56V	1.02409	all_vars
G56I	1.01713	all_vars
G56L	1.03206	all_vars
G56M	1.02973	all_vars
G56F	0.934651	all_vars
G56Y	0.575316	alpha_missense_patho
G56W	0.658997	alpha_missense_patho
G56S	0.933614	all_vars
G56T	0.996668	all_vars
G56N	0.296848	alpha_missense_patho
G56Q	0.171793	alpha_missense_patho
G56C	0.952069	all_vars
G56P	0.127215	alpha_missense_patho
G56R	0.06087	alpha_missense_patho
G56H	0.168654	alpha_missense_patho
G56K	0.131236	alpha_missense_patho
G56D	0.163441	alpha_missense_patho
G56E	-0.0566015	alpha_missense_patho
L57A	0.818477	all_vars
L57V	0.927744	all_vars
L57I	0.805901	all_vars
L57M	0.781461	all_vars
L57F	0.803598	all_vars
L57Y	0.616157	alpha_missense_patho
L57W	0.768346	all_vars
L57S	0.800992	all_vars
L57T	0.60829	all_vars
L57N	0.190746	alpha_missense_patho
L57Q	0.147519	all_vars
L57C	0.878029	all_vars
L57G	0.758368	all_vars
L57P	0.192396	alpha_missense_patho
L57R	0.203622	alpha_missense_patho
L57H	0.261859	alpha_missense_patho
L57K	0.0748973	alpha_missense_patho
L57E	0.207534	alpha_missense_patho
V58A	0.80206	alpha_missense_patho
V58I	0.853293	all_vars
V58L	1.00574	all_vars
V58M	1.08876	alpha_missense_patho
V58F	0.806836	all_vars
V58Y	0.314891	alpha_missense_patho
V58W	0.71065	alpha_missense_patho
V58S	0.319976	alpha_missense_patho
V58T	0.782135	alpha_missense_patho
V58N	0.226482	alpha_missense_patho
V58Q	0.297366	alpha_missense_patho
V58C	0.908037	alpha_missense_patho
V58G	0.718464	all_vars
V58P	0.049601	alpha_missense_patho
V58R	0.226417	alpha_missense_patho
V58H	0.215637	alpha_missense_patho
V58K	0.964095	alpha_missense_patho
V58D	0.138466	alpha_missense_patho
V58E	0.138844	alpha_missense_patho
L59A	0.185216	all_vars
L59V	0.676385	all_vars
L59I	0.927294	all_vars
L59M	0.900577	all_vars
L59F	0.683738	all_vars
L59Y	0.587396	alpha_missense_patho
L59W	0.357751	alpha_missense_patho
L59S	0.176112	alpha_missense_patho
L59T	0.164809	alpha_missense_patho
L59N	0.148334	alpha_missense_patho
L59Q	0.093236	alpha_missense_patho
L59C	0.265238	alpha_missense_patho
L59G	0.349711	alpha_missense_patho
L59P	0.241115	alpha_missense_patho
L59R	0.337264	alpha_missense_patho
L59H	-0.0427547	alpha_missense_patho
L59K	0.146121	alpha_missense_patho
L59D	0.0992402	alpha_missense_patho
L59E	0.293605	alpha_missense_patho
A60V	0.989715	all_vars
A60I	1.06756	all_vars
A60L	1.01898	all_vars
A60M	0.992765	all_vars
A60F	1.08579	all_vars
A60Y	0.92044	all_vars
A60W	0.966304	all_vars
A60S	0.837222	all_vars
A60T	0.943615	all_vars
A60C	0.890554	all_vars
A60G	0.905204	all_vars
A60P	0.762578	all_vars
A60R	0.791261	all_vars
A60K	0.672841	alpha_missense_patho
A60D	0.315299	alpha_missense_patho
A60E	0.601836	all_vars
A61V	0.974639	all_vars
A61I	0.882618	all_vars
A61L	0.921382	all_vars
A61M	0.770686	all_vars
A61F	0.779622	alpha_missense_patho
A61Y	0.782094	alpha_missense_patho
A61W	0.554892	alpha_missense_patho
A61S	0.882459	all_vars
A61T	0.783509	all_vars
A61N	0.724261	alpha_missense_patho
A61Q	0.80761	alpha_missense_patho
A61C	1.02443	alpha_missense_patho
A61G	0.903773	all_vars
A61P	0.0458634	alpha_missense_patho
A61R	0.649058	alpha_missense_patho
A61H	0.903208	alpha_missense_patho
A61K	0.709091	alpha_missense_patho
A61D	0.589981	alpha_missense_patho
A61E	0.375048	alpha_missense_patho
L62A	0.640119	alpha_missense_patho
L62V	0.885324	all_vars
L62I	0.875355	all_vars
L62M	1.09629	all_vars
L62F	0.66202	all_vars
L62Y	0.364526	alpha_missense_patho
L62W	0.930671	alpha_missense_patho
L62S	0.686444	alpha_missense_patho
L62T	0.730026	alpha_missense_patho
L62N	0.780757	alpha_missense_patho
L62Q	0.699157	alpha_missense_patho
L62C	0.698371	alpha_missense_patho
L62G	0.630187	alpha_missense_patho
L62P	0.106679	alpha_missense_patho
L62R	0.612291	alpha_missense_patho
L62H	0.707626	alpha_missense_patho
L62K	0.590647	alpha_missense_patho
L62D	0.470124	alpha_missense_patho
L62E	0.161231	alpha_missense_patho
A63V	0.963452	all_vars
A63I	1.13083	all_vars
A63L	1.05926	all_vars
A63M	1.07682	all_vars
A63F	1.05416	all_vars
A63Y	0.887296	all_vars
A63W	1.06886	all_vars
A63S	0.940577	all_vars
A63T	0.941197	all_vars
A63N	1.11474	all_vars
A63Q	1.11613	all_vars
A63C	0.925828	all_vars
A63G	0.997725	all_vars
A63P	0.726725	all_vars
A63R	1.06852	all_vars
A63H	0.991241	all_vars
A63K	0.982351	all_vars
A63D	0.836675	all_vars
A63E	1.03806	all_vars
R64A	0.885256	all_vars
R64V	0.791134	all_vars
R64I	0.955883	all_vars
R64L	0.860516	all_vars
R64M	0.831391	all_vars
R64F	0.812004	all_vars
R64Y	0.443321	all_vars
R64W	0.866156	all_vars
R64S	0.85542	all_vars
R64T	0.814354	all_vars
R64N	0.874776	alpha_missense_patho
R64Q	0.973002	all_vars
R64C	0.809013	all_vars
R64G	0.650257	all_vars
R64P	0.109174	all_vars
R64H	0.79776	all_vars
R64K	0.934605	all_vars
R64D	0.222041	alpha_missense_patho
R65A	1.00823	all_vars
R65V	0.94242	all_vars
R65I	0.949987	all_vars
R65L	1.00682	all_vars
R65M	1.05333	all_vars
R65F	0.800636	alpha_missense_patho
R65Y	0.745006	all_vars
R65W	0.77307	all_vars
R65S	0.795721	all_vars
R65T	1.05843	all_vars
R65N	0.786636	all_vars
R65C	0.926294	all_vars
R65G	0.813614	all_vars
R65P	0.743607	all_vars
R65H	0.761724	all_vars
R65K	1.01318	all_vars
R65D	0.620262	all_vars
R65E	0.917258	all_vars
G66A	0.938157	all_vars
G66V	1.00595	all_vars
G66L	0.869451	all_vars
G66M	1.14228	all_vars
G66F	0.921731	all_vars
G66Y	0.859184	all_vars
G66W	1.05637	all_vars
G66S	1.09789	all_vars
G66T	0.989048	all_vars
G66N	0.922749	all_vars
G66Q	1.14128	all_vars
G66C	1.02329	all_vars
G66P	1.03904	all_vars
G66R	1.11644	all_vars
G66D	0.952685	all_vars
G66E	0.81842	all_vars
R67A	0.986858	all_vars
R67V	0.775894	all_vars
R67I	0.715844	all_vars
R67L	0.782094	all_vars
R67M	0.533604	all_vars
R67F	0.768734	all_vars
R67Y	0.597647	all_vars
R67W	0.701766	all_vars
R67S	0.867839	all_vars
R67T	0.870833	all_vars
R67N	0.861321	all_vars
R67Q	0.92934	all_vars
R67C	0.797667	all_vars
R67G	0.981697	all_vars
R67P	0.929585	all_vars
R67H	0.869679	all_vars
R67K	0.826417	all_vars
R67D	0.748816	all_vars
R67E	0.859706	all_vars
R68A	1.06721	all_vars
R68V	0.808764	all_vars
R68I	0.741211	all_vars
R68L	0.678408	all_vars
R68M	0.784757	all_vars
R68F	0.688922	all_vars
R68Y	0.783932	all_vars
R68W	0.671784	all_vars
R68S	1.05312	all_vars
R68T	0.835111	all_vars
R68N	0.969414	all_vars
R68Q	0.950061	all_vars
R68C	0.711395	all_vars
R68G	0.868831	all_vars
R68P	0.707667	all_vars
R68H	0.814291	all_vars
R68K	1.13753	all_vars
R68D	0.857622	all_vars
R68E	0.874269	all_vars
G69A	0.815627	all_vars
G69V	0.456652	all_vars
G69I	0.719289	all_vars
G69L	0.442429	all_vars
G69M	0.68839	all_vars
G69F	0.782217	all_vars
G69Y	0.748022	all_vars
G69W	0.500338	all_vars
G69S	0.749587	all_vars
G69T	0.787763	all_vars
G69N	0.654433	all_vars
G69Q	0.907024	all_vars
G69C	0.772899	all_vars
G69P	0.691638	all_vars
G69R	0.942487	all_vars
G69K	0.85157	all_vars
G69D	0.642189	all_vars
G69E	0.781997	all_vars
H70V	1.11084	all_vars
H70I	0.913261	all_vars
H70L	0.944751	all_vars
H70F	0.845272	all_vars
H70W	0.486592	all_vars
H70S	0.915852	all_vars
H70T	1.1406	all_vars
H70N	0.960144	all_vars
H70Q	0.347168	all_vars
H70C	0.890618	all_vars
H70G	0.958827	all_vars
H70P	1.00159	all_vars
H70R	0.830907	all_vars
H70K	1.07542	all_vars
H70D	0.7782	all_vars
H70E	1.11253	all_vars
W71A	0.841445	all_vars
W71V	0.991673	all_vars
W71I	0.926695	all_vars
W71L	0.963095	all_vars
W71M	1.08966	all_vars
W71F	0.701737	all_vars
W71Y	0.964727	all_vars
W71S	1.02642	all_vars
W71T	0.952435	all_vars
W71N	1.0545	all_vars
W71Q	0.919229	all_vars
W71C	0.963244	all_vars
W71G	0.983619	all_vars
W71P	0.877102	all_vars
W71R	0.971287	all_vars
W71H	1.07323	all_vars
W71D	1.09128	all_vars
W71E	1.03033	all_vars
A72V	0.882427	all_vars
A72L	0.799116	all_vars
A72F	0.729684	all_vars
A72S	1.00089	all_vars
A72T	0.861002	all_vars
A72N	0.698988	all_vars
A72G	0.884091	all_vars
A72R	1.07865	all_vars
A72K	0.808335	all_vars
A72D	1.05264	all_vars
A72E	1.15845	all_vars
P73A	0.748143	all_vars
P73V	0.707494	all_vars
P73L	0.0462772	all_vars
P73M	0.498171	alpha_missense_patho
P73Y	0.464029	alpha_missense_patho
P73W	0.131608	alpha_missense_patho
P73S	0.981057	all_vars
P73T	0.927113	all_vars
P73C	0.747914	alpha_missense_patho
P73G	0.992909	all_vars
P73R	0.808016	all_vars
P73K	0.781644	all_vars
P73E	0.962426	all_vars
I74A	0.660125	alpha_missense_patho
I74V	1.0341	all_vars
I74L	1.0957	all_vars
I74M	1.18617	all_vars
I74F	1.11749	all_vars
I74S	0.780746	alpha_missense_patho
I74T	0.827601	alpha_missense_patho
I74N	0.656473	alpha_missense_patho
I74C	1.02234	alpha_missense_patho
I74G	0.558175	alpha_missense_patho
I74R	0.772251	alpha_missense_patho
I74H	0.72619	alpha_missense_patho
I74K	0.765711	alpha_missense_patho
H75A	0.785604	alpha_missense_patho
H75V	0.499777	alpha_missense_patho
H75I	0.398873	alpha_missense_patho
H75L	0.212693	all_vars
H75M	0.759361	alpha_missense_patho
H75F	0.393781	alpha_missense_patho
H75Y	0.788502	all_vars
H75W	0.537366	all_vars
H75S	0.927148	all_vars
H75T	0.898567	alpha_missense_patho
H75N	0.951596	all_vars
H75Q	1.08705	all_vars
H75C	0.752056	alpha_missense_patho
H75G	0.936744	alpha_missense_patho
H75P	0.799023	all_vars
H75R	0.8957	all_vars
H75K	0.968382	alpha_missense_patho
H75D	1.10007	all_vars
H75E	1.08724	alpha_missense_patho
V76A	0.656426	all_vars
V76L	0.676038	all_vars
V76M	0.802328	all_vars
V76Y	0.51364	alpha_missense_patho
V76W	0.313249	alpha_missense_patho
V76S	0.556548	all_vars
V76T	1.0458	all_vars
V76N	0.869444	all_vars
V76C	0.887718	alpha_missense_patho
V76G	0.73198	all_vars
V76P	0.807554	alpha_missense_patho
V76R	0.621242	all_vars
V76K	0.732206	all_vars
V76D	0.648406	alpha_missense_patho
V76E	0.757734	all_vars
F77A	0.534003	alpha_missense_patho
F77V	0.344658	alpha_missense_patho
F77I	0.718659	alpha_missense_patho
F77L	0.559189	alpha_missense_patho
F77M	0.774535	alpha_missense_patho
F77Y	0.986581	all_vars
F77W	0.604292	alpha_missense_patho
F77S	0.609125	alpha_missense_patho
F77T	0.446566	alpha_missense_patho
F77N	0.991519	alpha_missense_patho
F77Q	0.659582	alpha_missense_patho
F77C	0.816384	alpha_missense_patho
F77G	0.230111	alpha_missense_patho
F77P	0.017521	alpha_missense_patho
F77R	0.358355	alpha_missense_patho
F77H	0.686185	alpha_missense_patho
F77D	0.312172	alpha_missense_patho
F77E	0.324761	alpha_missense_patho
I78A	1.06544	alpha_missense_patho
I78V	1.10567	all_vars
I78L	0.781069	all_vars
I78M	0.963355	all_vars
I78F	0.726067	all_vars
I78Y	0.949607	alpha_missense_patho
I78W	0.703493	alpha_missense_patho
I78S	0.662821	alpha_missense_patho
I78T	0.699765	alpha_missense_patho
I78N	0.502908	alpha_missense_patho
I78Q	0.778983	alpha_missense_patho
I78C	0.882567	alpha_missense_patho
I78G	0.824419	alpha_missense_patho
I78P	0.124197	alpha_missense_patho
I78R	0.0801986	alpha_missense_patho
I78K	0.172577	alpha_missense_patho
I78D	0.149911	alpha_missense_patho
I78E	0.349809	alpha_missense_patho
G79A	1.10214	all_vars
G79V	1.17631	all_vars
G79I	0.919557	all_vars
G79L	1.22216	all_vars
G79M	1.09971	all_vars
G79F	1.13758	all_vars
G79Y	1.07298	all_vars
G79W	1.16827	all_vars
G79S	1.13637	all_vars
G79T	1.1686	all_vars
G79N	0.945299	alpha_missense_patho
G79Q	1.17899	all_vars
G79C	0.923082	all_vars
G79P	0.476012	alpha_missense_patho
G79R	1.02927	all_vars
G79H	0.925339	alpha_missense_patho
G79K	1.10396	alpha_missense_patho
G79D	0.560121	alpha_missense_patho
G79E	1.16982	alpha_missense_patho
H80A	0.0952188	alpha_missense_patho
H80V	0.252139	alpha_missense_patho
H80I	0.109008	alpha_missense_patho
H80L	0.169433	alpha_missense_patho
H80F	0.562754	alpha_missense_patho
H80Y	0.105579	alpha_missense_patho
H80W	-0.0157018	alpha_missense_patho
H80S	0.336862	alpha_missense_patho
H80T	0.257299	alpha_missense_patho
H80N	0.798804	all_vars
H80Q	0.201588	alpha_missense_patho
H80C	0.136689	alpha_missense_patho
H80G	0.0740737	alpha_missense_patho
H80P	0.139141	alpha_missense_patho
H80R	0.216201	alpha_missense_patho
H80K	0.0394242	alpha_missense_patho
H80E	-0.158857	alpha_missense_patho
L81A	0.36365	alpha_missense_patho
L81V	0.648072	alpha_missense_patho
L81I	0.929554	alpha_missense_patho
L81M	0.714447	alpha_missense_patho
L81F	0.212292	alpha_missense_patho
L81Y	0.125291	alpha_missense_patho
L81W	-0.0906606	alpha_missense_patho
L81S	0.886211	alpha_missense_patho
L81T	0.2463	alpha_missense_patho
L81N	0.432242	alpha_missense_patho
L81Q	0.370757	alpha_missense_patho
L81C	0.510086	alpha_missense_patho
L81G	0.788334	alpha_missense_patho
L81P	0.460585	alpha_missense_patho
L81R	0.724479	alpha_missense_patho
L81K	0.939585	alpha_missense_patho
L81D	0.239274	alpha_missense_patho
L81E	0.4328	alpha_missense_patho
C82A	0.758524	all_vars
C82V	0.600676	alpha_missense_patho
C82M	0.410565	alpha_missense_patho
C82F	0.470262	alpha_missense_patho
C82Y	-0.00403492	alpha_missense_patho
C82W	0.0777915	alpha_missense_patho
C82S	0.685565	all_vars
C82T	0.548312	alpha_missense_patho
C82Q	0.228788	alpha_missense_patho
C82G	0.236046	all_vars
C82R	-0.0353059	alpha_missense_patho
C82K	0.160163	alpha_missense_patho
L83V	1.01765	all_vars
L83F	0.86521	all_vars
L83Y	0.947678	alpha_missense_patho
L83S	0.650552	all_vars
L83T	0.794261	all_vars
L83G	0.79998	all_vars
L83P	-0.0416649	alpha_missense_patho
L83R	0.117344	alpha_missense_patho
L83D	0.0674075	alpha_missense_patho
A84V	0.761075	alpha_missense_patho
A84I	0.170914	alpha_missense_patho
A84L	0.543818	alpha_missense_patho
A84M	0.0771065	alpha_missense_patho
A84F	0.324641	alpha_missense_patho
A84Y	-0.0474088	alpha_missense_patho
A84W	0.0762829	alpha_missense_patho
A84S	0.752865	all_vars
A84T	0.739714	all_vars
A84G	0.233038	all_vars
A84R	0.145908	alpha_missense_patho
A84H	0.112364	alpha_missense_patho
A84K	0.771752	alpha_missense_patho
A84E	0.163971	alpha_missense_patho
D85A	0.561838	alpha_missense_patho
D85V	0.0698132	alpha_missense_patho
D85L	0.0414781	alpha_missense_patho
D85Y	0.280956	alpha_missense_patho
D85W	-0.0355455	alpha_missense_patho
D85S	0.586801	alpha_missense_patho
D85N	1.12427	alpha_missense_patho
D85Q	0.343634	alpha_missense_patho
D85C	0.240199	alpha_missense_patho
D85G	1.05717	alpha_missense_patho
D85R	0.15555	alpha_missense_patho
D85H	0.898173	alpha_missense_patho
D85E	0.277453	alpha_missense_patho
L86A	0.39301	all_vars
L86V	0.850018	all_vars
L86I	0.948688	all_vars
L86M	0.993442	all_vars
L86F	0.872411	all_vars
L86T	0.641683	all_vars
L86C	0.718818	alpha_missense_patho
L86H	0.415538	alpha_missense_patho
L86K	0.37384	alpha_missense_patho
L86D	0.784368	alpha_missense_patho
L86E	0.414611	alpha_missense_patho
A87V	1.12999	all_vars
A87I	1.00213	all_vars
A87L	1.0445	all_vars
A87M	1.10495	all_vars
A87F	0.927958	all_vars
A87Y	0.458479	alpha_missense_patho
A87W	1.04878	alpha_missense_patho
A87S	0.737068	all_vars
A87T	0.919432	all_vars
A87N	0.576797	alpha_missense_patho
A87Q	0.706655	alpha_missense_patho
A87C	1.11236	all_vars
A87G	0.839832	all_vars
A87P	0.0530022	alpha_missense_patho
A87R	0.278756	alpha_missense_patho
A87K	0.3522	alpha_missense_patho
A87D	0.840304	alpha_missense_patho
A87E	0.843468	alpha_missense_patho
V88A	0.454976	alpha_missense_patho
V88I	1.10459	all_vars
V88L	0.781152	alpha_missense_patho
V88F	0.708372	alpha_missense_patho
V88W	0.609213	alpha_missense_patho
V88S	0.557196	alpha_missense_patho
V88T	0.780666	all_vars
V88N	0.852997	alpha_missense_patho
V88Q	0.797925	alpha_missense_patho
V88G	0.669825	all_vars
V88R	0.853972	alpha_missense_patho
V88H	0.942377	alpha_missense_patho
V88K	0.938512	alpha_missense_patho
V88D	0.0669619	alpha_missense_patho
V88E	0.0345974	alpha_missense_patho
A89V	0.509055	alpha_missense_patho
A89I	-0.110219	alpha_missense_patho
A89L	0.345599	alpha_missense_patho
A89M	0.280891	alpha_missense_patho
A89F	0.515523	alpha_missense_patho
A89Y	0.0656621	alpha_missense_patho
A89W	-0.091807	alpha_missense_patho
A89S	0.614635	all_vars
A89T	0.644848	all_vars
A89C	0.82243	alpha_missense_patho
A89G	1.14936	all_vars
A89R	0.0497034	alpha_missense_patho
A89H	-0.102953	alpha_missense_patho
A89K	-0.0480618	alpha_missense_patho
L90A	0.893851	all_vars
L90V	0.965192	all_vars
L90I	0.93985	all_vars
L90M	0.898683	all_vars
L90F	1.02479	all_vars
L90Y	0.730624	alpha_missense_patho
L90W	0.819854	all_vars
L90S	0.820398	all_vars
L90T	0.929062	all_vars
L90N	0.683028	alpha_missense_patho
L90C	1.13372	all_vars
L90G	0.655909	all_vars
L90P	0.187377	alpha_missense_patho
L90R	0.221641	alpha_missense_patho
L90H	0.444478	alpha_missense_patho
L90K	0.31476	alpha_missense_patho
L90D	0.319603	alpha_missense_patho
L90E	0.296213	alpha_missense_patho
F91A	0.355791	alpha_missense_patho
F91V	0.129577	alpha_missense_patho
F91I	0.900362	alpha_missense_patho
F91L	0.275555	alpha_missense_patho
F91M	0.687826	alpha_missense_patho
F91Y	0.0644013	alpha_missense_patho
F91W	0.354968	alpha_missense_patho
F91S	0.259687	alpha_missense_patho
F91T	0.602921	alpha_missense_patho
F91N	0.371804	alpha_missense_patho
F91Q	0.0354347	alpha_missense_patho
F91C	0.219943	all_vars
F91G	0.819845	alpha_missense_patho
F91P	0.668515	alpha_missense_patho
F91R	0.114505	alpha_missense_patho
F91H	0.442425	alpha_missense_patho
F91D	0.0511694	alpha_missense_patho
F91E	0.29634	alpha_missense_patho
Q92A	0.870214	all_vars
Q92V	0.98173	alpha_missense_patho
Q92I	1.05945	alpha_missense_patho
Q92L	1.0338	all_vars
Q92M	1.1627	alpha_missense_patho
Q92F	0.963984	alpha_missense_patho
Q92Y	1.08113	alpha_missense_patho
Q92W	1.20752	alpha_missense_patho
Q92S	0.859107	all_vars
Q92T	0.922904	all_vars
Q92N	0.788023	all_vars
Q92C	0.765966	alpha_missense_patho
Q92G	0.936473	all_vars
Q92P	0.0775453	alpha_missense_patho
Q92R	0.774029	alpha_missense_patho
Q92H	1.13841	alpha_missense_patho
Q92K	0.484389	alpha_missense_patho
Q92D	0.524181	alpha_missense_patho
Q92E	0.490983	all_vars
V93A	0.186001	alpha_missense_patho
V93L	0.957241	alpha_missense_patho
V93M	0.829169	alpha_missense_patho
V93F	0.176428	alpha_missense_patho
V93W	0.196401	alpha_missense_patho
V93S	0.231462	alpha_missense_patho
V93T	0.649973	alpha_missense_patho
V93Q	0.201123	alpha_missense_patho
V93C	0.522303	alpha_missense_patho
V93G	0.222981	all_vars
V93P	0.139412	alpha_missense_patho
V93R	0.134981	alpha_missense_patho
V93H	0.319884	alpha_missense_patho
V93K	0.173215	alpha_missense_patho
V93D	-0.0717361	alpha_missense_patho
L94A	0.91469	all_vars
L94V	0.707934	all_vars
L94I	0.588159	all_vars
L94M	0.771394	all_vars
L94F	0.550916	all_vars
L94Y	0.268521	alpha_missense_patho
L94W	0.647997	alpha_missense_patho
L94S	0.796033	alpha_missense_patho
L94T	0.281279	alpha_missense_patho
L94N	-0.0145965	alpha_missense_patho
L94C	0.50223	alpha_missense_patho
L94G	0.855977	alpha_missense_patho
L94P	0.134562	alpha_missense_patho
L94R	0.170022	alpha_missense_patho
L94H	-0.0326323	alpha_missense_patho
L94K	0.0769899	alpha_missense_patho
L94D	0.264081	alpha_missense_patho
L94E	0.130876	alpha_missense_patho
P95A	0.520493	alpha_missense_patho
P95V	0.289474	alpha_missense_patho
P95I	0.0897748	alpha_missense_patho
P95L	-0.043796	alpha_missense_patho
P95M	-0.0197983	alpha_missense_patho
P95F	0.134366	alpha_missense_patho
P95Y	0.00262936	alpha_missense_patho
P95S	0.415657	alpha_missense_patho
P95N	0.157837	alpha_missense_patho
P95C	0.344055	alpha_missense_patho
P95G	0.277658	alpha_missense_patho
P95R	0.143026	alpha_missense_patho
P95H	0.333878	alpha_missense_patho
P95K	-0.0153171	alpha_missense_patho
P95E	0.131302	alpha_missense_patho
Q96A	1.05291	alpha_missense_patho
Q96V	1.15329	alpha_missense_patho
Q96I	1.14055	alpha_missense_patho
Q96L	1.15161	all_vars
Q96M	0.985966	alpha_missense_patho
Q96F	0.926059	alpha_missense_patho
Q96Y	0.989808	alpha_missense_patho
Q96W	0.897182	alpha_missense_patho
Q96S	0.874848	alpha_missense_patho
Q96T	0.818119	alpha_missense_patho
Q96N	0.995557	alpha_missense_patho
Q96C	0.966284	alpha_missense_patho
Q96G	0.764559	alpha_missense_patho
Q96P	0.846373	alpha_missense_patho
Q96R	0.898091	alpha_missense_patho
Q96H	1.107	alpha_missense_patho
Q96K	0.797107	alpha_missense_patho
Q96D	0.850224	alpha_missense_patho
Q96E	1.15159	all_vars
L97A	0.804905	alpha_missense_patho
L97V	0.912832	all_vars
L97I	0.986941	all_vars
L97M	0.952938	all_vars
L97F	0.721971	all_vars
L97Y	0.0342937	alpha_missense_patho
L97W	0.756108	alpha_missense_patho
L97S	0.137094	alpha_missense_patho
L97T	0.302855	alpha_missense_patho
L97N	0.0735514	alpha_missense_patho
L97Q	0.0982928	alpha_missense_patho
L97G	0.194259	alpha_missense_patho
L97P	0.445111	alpha_missense_patho
L97R	0.385515	alpha_missense_patho
L97H	0.0696364	alpha_missense_patho
L97K	0.113037	alpha_missense_patho
L97D	-0.0608396	alpha_missense_patho
L97E	0.161206	alpha_missense_patho
A98V	1.03414	all_vars
A98L	1.05566	all_vars
A98F	1.02639	all_vars
A98Y	0.916504	alpha_missense_patho
A98W	0.858403	alpha_missense_patho
A98S	0.739032	all_vars
A98G	0.549005	all_vars
A98R	0.0633695	alpha_missense_patho
A98K	0.257293	alpha_missense_patho
A98E	0.0879865	alpha_missense_patho
W99A	0.946821	alpha_missense_patho
W99V	1.04896	alpha_missense_patho
W99I	1.06876	alpha_missense_patho
W99L	1.11215	alpha_missense_patho
W99M	1.18449	alpha_missense_patho
W99F	1.04284	all_vars
W99Y	1.0839	alpha_missense_patho
W99S	1.05863	alpha_missense_patho
W99T	1.11997	alpha_missense_patho
W99N	1.16283	alpha_missense_patho
W99Q	0.883721	alpha_missense_patho
W99C	0.814932	alpha_missense_patho
W99G	0.917281	alpha_missense_patho
W99P	0.158498	alpha_missense_patho
W99R	0.769956	alpha_missense_patho
W99H	0.905568	alpha_missense_patho
W99K	0.772787	alpha_missense_patho
W99D	0.865455	alpha_missense_patho
W99E	0.890728	alpha_missense_patho
K100A	0.851476	all_vars
K100V	1.00762	all_vars
K100I	0.991333	alpha_missense_patho
K100L	1.08962	alpha_missense_patho
K100M	0.980536	all_vars
K100Y	0.581005	alpha_missense_patho
K100W	0.659034	alpha_missense_patho
K100S	1.03347	alpha_missense_patho
K100T	0.96995	all_vars
K100Q	1.04157	all_vars
K100G	0.869662	alpha_missense_patho
K100R	1.14696	all_vars
K100E	1.0565	all_vars
A101V	0.880329	all_vars
A101I	0.796905	all_vars
A101L	0.879793	all_vars
A101M	0.375553	all_vars
A101F	0.940214	all_vars
A101Y	0.569635	all_vars
A101W	0.812471	all_vars
A101S	0.957838	all_vars
A101T	0.934794	all_vars
A101N	0.736374	all_vars
A101Q	0.592965	all_vars
A101C	0.73367	alpha_missense_patho
A101G	0.706599	all_vars
A101P	0.54939	alpha_missense_patho
A101R	0.622345	alpha_missense_patho
A101H	0.903742	alpha_missense_patho
A101D	0.670413	alpha_missense_patho
T102A	0.984298	all_vars
T102V	0.753655	alpha_missense_patho
T102I	0.785313	alpha_missense_patho
T102L	0.929679	all_vars
T102M	0.833751	all_vars
T102F	0.856522	alpha_missense_patho
T102W	0.681233	alpha_missense_patho
T102S	0.980661	all_vars
T102N	0.918888	alpha_missense_patho
T102C	0.588063	alpha_missense_patho
T102G	0.895181	all_vars
T102P	0.679902	alpha_missense_patho
T102R	0.660613	all_vars
T102H	0.851933	alpha_missense_patho
T102K	0.583488	alpha_missense_patho
T102D	0.852019	alpha_missense_patho
T102E	0.737451	alpha_missense_patho
D103A	0.834317	all_vars
D103V	0.855826	all_vars
D103I	0.851129	alpha_missense_patho
D103L	0.901365	all_vars
D103M	0.873723	alpha_missense_patho
D103F	0.836315	all_vars
D103Y	0.805885	all_vars
D103W	0.793162	alpha_missense_patho
D103S	0.947488	all_vars
D103T	0.94636	all_vars
D103N	1.0364	all_vars
D103Q	0.75115	all_vars
D103C	0.310947	alpha_missense_patho
D103G	0.701868	all_vars
D103P	0.751939	alpha_missense_patho
D103R	0.665856	all_vars
D103E	0.512957	all_vars
R104V	1.0019	all_vars
R104I	0.916806	all_vars
R104L	0.794354	all_vars
R104M	0.94112	alpha_missense_patho
R104F	1.01084	alpha_missense_patho
R104Y	0.933286	all_vars
R104W	0.814077	all_vars
R104S	1.09763	all_vars
R104T	1.03627	all_vars
R104N	1.00239	alpha_missense_patho
R104Q	0.881525	all_vars
R104G	1.14219	all_vars
R104P	0.938625	alpha_missense_patho
R104H	0.947183	all_vars
R104D	0.885906	alpha_missense_patho
R104E	0.844366	all_vars
F105A	0.798514	alpha_missense_patho
F105V	0.773833	alpha_missense_patho
F105I	0.676376	alpha_missense_patho
F105L	0.911838	alpha_missense_patho
F105M	0.927609	alpha_missense_patho
F105Y	0.729191	alpha_missense_patho
F105W	1.01822	alpha_missense_patho
F105S	0.733505	alpha_missense_patho
F105T	0.737665	alpha_missense_patho
F105N	0.661677	alpha_missense_patho
F105Q	0.849359	alpha_missense_patho
F105G	0.711426	alpha_missense_patho
F105P	0.850921	alpha_missense_patho
F105R	0.73901	alpha_missense_patho
F105H	0.652859	alpha_missense_patho
F105K	0.625644	alpha_missense_patho
F105E	0.625342	alpha_missense_patho
R106A	0.834609	all_vars
R106V	1.01363	all_vars
R106I	0.956712	all_vars
R106L	1.06826	all_vars
R106M	0.953036	all_vars
R106F	0.940776	all_vars
R106W	0.823152	all_vars
R106S	0.971396	all_vars
R106T	0.722583	all_vars
R106N	1.01041	all_vars
R106Q	1.10779	all_vars
R106C	0.945908	all_vars
R106G	0.871146	all_vars
R106P	1.09682	all_vars
R106H	1.06207	all_vars
R106D	0.92523	all_vars
R106E	0.941544	all_vars
G107A	0.860748	all_vars
G107V	0.629551	alpha_missense_patho
G107I	0.703923	alpha_missense_patho
G107L	0.766604	alpha_missense_patho
G107M	1.02639	alpha_missense_patho
G107F	0.918375	alpha_missense_patho
G107Y	0.961628	alpha_missense_patho
G107W	0.92564	alpha_missense_patho
G107S	0.814339	alpha_missense_patho
G107T	0.940732	alpha_missense_patho
G107N	0.637788	alpha_missense_patho
G107Q	0.75482	alpha_missense_patho
G107C	0.858645	alpha_missense_patho
G107R	0.469503	alpha_missense_patho
G107H	0.816627	alpha_missense_patho
G107K	0.842097	alpha_missense_patho
G107E	0.743445	alpha_missense_patho
P108A	0.77296	all_vars
P108V	0.80936	alpha_missense_patho
P108I	0.631571	alpha_missense_patho
P108L	0.807316	alpha_missense_patho
P108M	0.793101	alpha_missense_patho
P108F	0.682114	alpha_missense_patho
P108Y	0.83889	alpha_missense_patho
P108W	0.660667	alpha_missense_patho
P108S	0.952646	all_vars
P108T	0.847022	all_vars
P108N	0.929988	alpha_missense_patho
P108Q	0.799888	all_vars
P108C	0.693849	alpha_missense_patho
P108G	0.922033	all_vars
P108R	0.476736	all_vars
P108H	0.809595	all_vars
P108E	0.828372	alpha_missense_patho
D109A	0.800799	all_vars
D109V	0.838628	alpha_missense_patho
D109I	0.704984	alpha_missense_patho
D109L	0.821274	alpha_missense_patho
D109M	0.816193	alpha_missense_patho
D109F	0.732364	alpha_missense_patho
D109Y	0.733331	alpha_missense_patho
D109W	0.804463	alpha_missense_patho
D109S	0.829071	all_vars
D109T	0.815219	alpha_missense_patho
D109Q	0.638865	alpha_missense_patho
D109C	0.474581	alpha_missense_patho
D109G	0.595097	alpha_missense_patho
D109P	0.906469	alpha_missense_patho
D109R	0.45153	alpha_missense_patho
D109H	0.694005	alpha_missense_patho
D109K	0.241544	alpha_missense_patho
D109E	0.902886	alpha_missense_patho
A110V	1.00681	all_vars
A110I	0.608841	all_vars
A110L	1.04381	all_vars
A110F	1.04076	all_vars
A110Y	1.16997	all_vars
A110W	0.932409	all_vars
A110S	0.999362	all_vars
A110T	1.07279	all_vars
A110G	0.831572	all_vars
A110P	0.931229	all_vars
A110R	0.58016	all_vars
A110H	0.716523	all_vars
A110K	0.642825	alpha_missense_patho
L111A	0.877665	all_vars
L111V	1.04009	all_vars
L111I	0.926106	all_vars
L111M	0.796056	all_vars
L111F	0.666361	all_vars
L111Y	0.784787	alpha_missense_patho
L111W	0.709794	all_vars
L111S	0.433926	all_vars
L111T	0.593619	all_vars
L111N	0.191169	alpha_missense_patho
L111Q	0.417629	alpha_missense_patho
L111C	0.253913	alpha_missense_patho
L111G	0.429919	all_vars
L111P	0.48874	all_vars
L111R	0.139191	alpha_missense_patho
L111K	0.131482	alpha_missense_patho
L111E	0.092319	alpha_missense_patho
C112A	0.892786	alpha_missense_patho
C112V	1.16138	alpha_missense_patho
C112I	1.18058	alpha_missense_patho
C112L	1.0644	alpha_missense_patho
C112M	0.925855	alpha_missense_patho
C112F	1.19778	alpha_missense_patho
C112Y	1.01659	alpha_missense_patho
C112W	1.05998	alpha_missense_patho
C112S	0.800436	alpha_missense_patho
C112T	0.996496	alpha_missense_patho
C112N	0.91593	alpha_missense_patho
C112Q	0.647565	alpha_missense_patho
C112G	0.831613	alpha_missense_patho
C112P	0.657733	alpha_missense_patho
C112R	0.73601	alpha_missense_patho
C112H	0.95167	alpha_missense_patho
C112K	0.554712	alpha_missense_patho
C112D	0.807886	alpha_missense_patho
C112E	1.03732	alpha_missense_patho
R113A	1.11879	alpha_missense_patho
R113V	0.835449	alpha_missense_patho
R113L	0.772138	alpha_missense_patho
R113S	0.980543	alpha_missense_patho
R113T	0.847376	alpha_missense_patho
R113N	0.69693	alpha_missense_patho
R113C	0.757923	alpha_missense_patho
R113G	0.801514	alpha_missense_patho
R113P	0.710891	alpha_missense_patho
R113K	1.02213	all_vars
R113D	0.415117	alpha_missense_patho
R113E	0.660605	alpha_missense_patho
A114V	0.802379	all_vars
A114I	1.2505	all_vars
A114L	1.05606	all_vars
A114M	0.99121	all_vars
A114F	0.967412	all_vars
A114Y	0.698086	alpha_missense_patho
A114W	0.73416	alpha_missense_patho
A114S	0.800823	all_vars
A114T	0.694366	all_vars
A114Q	0.21782	alpha_missense_patho
A114C	1.08131	all_vars
A114G	0.970723	all_vars
A114P	0.518532	alpha_missense_patho
A114R	0.203818	alpha_missense_patho
A114H	0.352794	alpha_missense_patho
A114D	0.119126	alpha_missense_patho
V115A	0.749758	all_vars
V115L	1.00143	all_vars
V115M	0.881421	all_vars
V115F	0.87151	all_vars
V115W	0.842928	alpha_missense_patho
V115S	0.497912	alpha_missense_patho
V115T	0.847668	all_vars
V115G	0.761459	all_vars
V115P	0.0551272	alpha_missense_patho
V115R	0.266934	alpha_missense_patho
V115K	0.00495747	alpha_missense_patho
V115D	0.0901828	alpha_missense_patho
V115E	0.726159	alpha_missense_patho
K116V	0.762875	alpha_missense_patho
K116W	0.799204	alpha_missense_patho
K116N	1.11293	alpha_missense_patho
K116Q	1.14083	alpha_missense_patho
K116C	1.1103	alpha_missense_patho
K116G	0.999772	alpha_missense_patho
K116P	0.726149	alpha_missense_patho
K116R	0.926098	all_vars
K116H	1.05267	alpha_missense_patho
Y117V	-0.0149144	alpha_missense_patho
Y117I	0.0920046	alpha_missense_patho
Y117L	0.257424	alpha_missense_patho
Y117F	1.05915	all_vars
Y117W	0.684494	alpha_missense_patho
Y117S	0.0137186	alpha_missense_patho
Y117T	0.203513	alpha_missense_patho
Y117Q	0.0921393	alpha_missense_patho
Y117C	0.25169	alpha_missense_patho
Y117G	0.0461683	alpha_missense_patho
Y117P	-0.0280559	alpha_missense_patho
Y117R	0.113484	alpha_missense_patho
Y117E	0.112434	alpha_missense_patho
L118A	0.833709	all_vars
L118V	0.683261	all_vars
L118I	0.39966	all_vars
L118M	0.906131	all_vars
L118Y	0.210778	alpha_missense_patho
L118W	0.809855	alpha_missense_patho
L118S	0.576133	all_vars
L118T	0.412583	all_vars
L118N	-0.0489233	alpha_missense_patho
L118Q	-0.0160651	alpha_missense_patho
L118C	1.03884	alpha_missense_patho
L118G	1.0482	all_vars
L118P	0.239928	alpha_missense_patho
L118R	0.0941718	alpha_missense_patho
L118H	0.0684553	alpha_missense_patho
L118D	-0.0617118	alpha_missense_patho
L118E	0.173846	alpha_missense_patho
Q119A	0.874555	alpha_missense_patho
Q119V	0.20131	alpha_missense_patho
Q119L	0.152962	alpha_missense_patho
Q119M	0.740393	alpha_missense_patho
Q119F	0.0149943	alpha_missense_patho
Q119Y	0.413395	alpha_missense_patho
Q119W	0.563676	alpha_missense_patho
Q119S	0.826749	alpha_missense_patho
Q119T	0.214799	alpha_missense_patho
Q119N	0.835485	alpha_missense_patho
Q119C	0.450814	alpha_missense_patho
Q119G	1.00437	alpha_missense_patho
Q119R	0.618828	alpha_missense_patho
Q119H	0.784637	alpha_missense_patho
Q119K	0.629302	alpha_missense_patho
Q119D	0.886811	alpha_missense_patho
Q119E	1.22043	all_vars
M120A	0.972479	alpha_missense_patho
M120V	0.740439	all_vars
M120L	0.991139	all_vars
M120F	0.930349	alpha_missense_patho
M120Y	0.738894	alpha_missense_patho
M120W	0.165116	alpha_missense_patho
M120S	0.935795	alpha_missense_patho
M120T	0.901123	all_vars
M120N	0.95373	alpha_missense_patho
M120Q	0.803857	alpha_missense_patho
M120C	0.965779	alpha_missense_patho
M120G	0.980913	alpha_missense_patho
M120P	0.629726	alpha_missense_patho
M120R	0.108456	alpha_missense_patho
M120H	1.08916	alpha_missense_patho
M120K	0.0990094	alpha_missense_patho
M120D	0.817312	alpha_missense_patho
M120E	1.05258	alpha_missense_patho
V121A	0.434664	all_vars
V121L	0.414397	all_vars
V121M	0.353788	all_vars
V121F	0.192473	all_vars
V121Y	0.0697914	alpha_missense_patho
V121W	-0.0427905	alpha_missense_patho
V121S	0.119145	all_vars
V121T	0.854408	all_vars
V121Q	-0.0118081	alpha_missense_patho
V121G	0.0622415	all_vars
V121R	0.056099	alpha_missense_patho
V121H	0.166994	alpha_missense_patho
V121E	-0.102014	alpha_missense_patho
G122A	1.21413	all_vars
G122V	0.537994	alpha_missense_patho
G122I	0.421065	alpha_missense_patho
G122L	0.295317	alpha_missense_patho
G122M	0.279997	alpha_missense_patho
G122F	0.102826	alpha_missense_patho
G122Y	0.151599	alpha_missense_patho
G122W	0.297491	alpha_missense_patho
G122S	1.09694	all_vars
G122T	0.780863	all_vars
G122N	-0.0760402	alpha_missense_patho
G122Q	0.142514	alpha_missense_patho
G122C	0.767877	alpha_missense_patho
G122P	0.6371	alpha_missense_patho
G122R	0.118366	alpha_missense_patho
G122H	-0.00326981	alpha_missense_patho
G122K	0.0868171	alpha_missense_patho
G122D	-0.0258887	alpha_missense_patho
M123V	0.87855	all_vars
M123L	0.919336	all_vars
M123F	0.408888	alpha_missense_patho
M123Y	0.677228	alpha_missense_patho
M123W	1.06561	alpha_missense_patho
M123T	0.907795	alpha_missense_patho
M123C	0.895157	alpha_missense_patho
M123G	0.413006	alpha_missense_patho
M123P	0.625706	alpha_missense_patho
M123R	0.760275	alpha_missense_patho
M123H	0.583631	alpha_missense_patho
M123K	0.404205	alpha_missense_patho
M123E	0.639701	alpha_missense_patho
Y124A	0.773404	alpha_missense_patho
Y124V	0.854232	alpha_missense_patho
Y124L	0.289083	alpha_missense_patho
Y124W	-0.00567614	alpha_missense_patho
Y124T	1.10129	alpha_missense_patho
Y124C	1.07066	alpha_missense_patho
Y124G	0.758237	alpha_missense_patho
Y124P	0.0796901	alpha_missense_patho
Y124R	0.0871488	alpha_missense_patho
Y124H	1.02307	alpha_missense_patho
A125V	0.422087	all_vars
A125I	0.496785	alpha_missense_patho
A125L	0.646953	all_vars
A125M	0.233691	alpha_missense_patho
A125F	0.273524	alpha_missense_patho
A125Y	0.043473	alpha_missense_patho
A125W	0.14212	alpha_missense_patho
A125S	0.899705	all_vars
A125T	0.288173	all_vars
A125Q	0.0927741	alpha_missense_patho
A125C	0.538089	alpha_missense_patho
A125G	0.741415	all_vars
A125P	0.508439	alpha_missense_patho
A125R	0.116823	alpha_missense_patho
A125K	0.028929	alpha_missense_patho
A125D	0.274078	alpha_missense_patho
A125E	0.449912	alpha_missense_patho
S126V	1.07534	alpha_missense_patho
S126L	0.743229	alpha_missense_patho
S126M	1.05238	alpha_missense_patho
S126F	-0.020529	alpha_missense_patho
S126Y	0.318822	alpha_missense_patho
S126W	-0.035389	alpha_missense_patho
S126T	0.994895	alpha_missense_patho
S126N	0.933628	alpha_missense_patho
S126C	0.775945	alpha_missense_patho
[truncated: 4,213 more rows]

## Sheet: Fig. 2j
	category	dist_to_AVP_7KH0
N22W	mod_exp
R32I	well_exp	3.04425
R32M	well_exp	3.04425
R32F	well_exp	3.04425
R32Y	well_exp	3.04425
R32C	mod_exp	3.04425
D33M	well_exp	3.21272
D33F	well_exp	3.21272
D33W	well_exp	3.21272
D33C	mod_exp	3.21272
D33K	well_exp	3.21272
P34C	mod_exp	6.06415
L36Y	well_exp	4.33346
L36S	well_exp	4.33346
L36N	mod_exp	4.33346
L36C	well_exp	4.33346
L36G	well_exp	4.33346
L36D	well_exp	4.33346
A39N	mod_exp	9.84736
A39P	mod_exp	9.84736
A39H	mod_exp	9.84736
A39K	poorly_exp	9.84736
A39D	poorly_exp	9.84736
E40A	mod_exp	5.3648
E40V	mod_exp	5.3648
E40I	well_exp	5.3648
E40L	well_exp	5.3648
E40M	well_exp	5.3648
E40F	mod_exp	5.3648
E40Y	well_exp	5.3648
E40W	well_exp	5.3648
E40S	mod_exp	5.3648
E40T	mod_exp	5.3648
E40N	mod_exp	5.3648
E40C	mod_exp	5.3648
E40G	mod_exp	5.3648
E40P	mod_exp	5.3648
E40R	poorly_exp	5.3648
E40H	mod_exp	5.3648
E40D	mod_exp	5.3648
L41Y	mod_exp	9.84044
L41S	well_exp	9.84044
L41N	mod_exp	9.84044
L41C	well_exp	9.84044
L41G	well_exp	9.84044
L41P	mod_exp	9.84044
L41H	mod_exp	9.84044
L41D	mod_exp	9.84044
A42N	mod_exp	11.0432
A42Q	mod_exp	11.0432
A42P	well_exp	11.0432
A42R	poorly_exp	11.0432
A42H	mod_exp	11.0432
A42K	poorly_exp	11.0432
A42D	poorly_exp	11.0432
A42E	poorly_exp	11.0432
L43Y	mod_exp	8.41212
L43W	mod_exp	8.41212
L43N	mod_exp	8.41212
L43Q	poorly_exp	8.41212
L43C	mod_exp	8.41212
L43P	poorly_exp	8.41212
L43R	poorly_exp	8.41212
L43H	poorly_exp	8.41212
L43K	poorly_exp	8.41212
L43D	mod_exp	8.41212
L43E	mod_exp	8.41212
L44A	well_exp	4.15254
L44F	well_exp	4.15254
L44Y	well_exp	4.15254
L44W	well_exp	4.15254
L44S	mod_exp	4.15254
L44T	well_exp	4.15254
L44N	well_exp	4.15254
L44Q	mod_exp	4.15254
L44C	well_exp	4.15254
L44G	mod_exp	4.15254
L44P	poorly_exp	4.15254
L44R	poorly_exp	4.15254
L44H	mod_exp	4.15254
L44K	poorly_exp	4.15254
L44D	mod_exp	4.15254
L44E	mod_exp	4.15254
S45Y	mod_exp	9.29501
S45N	mod_exp	9.29501
S45Q	mod_exp	9.29501
S45P	mod_exp	9.29501
S45R	poorly_exp	9.29501
S45H	mod_exp	9.29501
S45K	poorly_exp	9.29501
S45D	poorly_exp	9.29501
S45E	mod_exp	9.29501
I46Y	poorly_exp	10.8976
I46W	mod_exp	10.8976
I46N	poorly_exp	10.8976
I46Q	poorly_exp	10.8976
I46P	poorly_exp	10.8976
I46R	poorly_exp	10.8976
I46H	poorly_exp	10.8976
I46K	poorly_exp	10.8976
I46D	poorly_exp	10.8976
I46E	mod_exp	10.8976
V47Y	mod_exp	6.64443
V47W	mod_exp	6.64443
V47Q	well_exp	6.64443
V47C	well_exp	6.64443
V47P	poorly_exp	6.64443
V47R	poorly_exp	6.64443
V47H	mod_exp	6.64443
V47K	poorly_exp	6.64443
V47D	well_exp	6.64443
V47E	mod_exp	6.64443
F48A	mod_exp	9.18646
F48I	mod_exp	9.18646
F48L	well_exp	9.18646
F48M	mod_exp	9.18646
F48Y	poorly_exp	9.18646
F48W	mod_exp	9.18646
F48S	mod_exp	9.18646
F48T	mod_exp	9.18646
F48N	poorly_exp	9.18646
F48Q	poorly_exp	9.18646
F48G	mod_exp	9.18646
F48P	poorly_exp	9.18646
F48R	poorly_exp	9.18646
F48H	poorly_exp	9.18646
F48K	poorly_exp	9.18646
F48D	poorly_exp	9.18646
F48E	poorly_exp	9.18646
V49Y	poorly_exp	11.9603
V49W	mod_exp	11.9603
V49N	mod_exp	11.9603
V49Q	poorly_exp	11.9603
V49P	mod_exp	11.9603
V49R	poorly_exp	11.9603
V49H	poorly_exp	11.9603
V49K	poorly_exp	11.9603
V49D	poorly_exp	11.9603
V49E	poorly_exp	11.9603
A50Y	poorly_exp	13.1976
A50W	mod_exp	13.1976
A50N	mod_exp	13.1976
A50Q	poorly_exp	13.1976
A50R	poorly_exp	13.1976
A50H	mod_exp	13.1976
A50K	poorly_exp	13.1976
A50D	poorly_exp	13.1976
A50E	mod_exp	13.1976
V51L	mod_exp	10.5626
V51M	well_exp	10.5626
V51F	poorly_exp	10.5626
V51Y	mod_exp	10.5626
V51N	well_exp	10.5626
V51Q	well_exp	10.5626
V51C	well_exp	10.5626
V51P	mod_exp	10.5626
V51R	poorly_exp	10.5626
V51H	poorly_exp	10.5626
V51K	poorly_exp	10.5626
V51D	well_exp	10.5626
V51E	well_exp	10.5626
A52Y	mod_exp	13.5582
A52W	mod_exp	13.5582
A52N	mod_exp	13.5582
A52Q	mod_exp	13.5582
A52P	mod_exp	13.5582
A52R	poorly_exp	13.5582
A52H	poorly_exp	13.5582
A52K	poorly_exp	13.5582
A52D	mod_exp	13.5582
A52E	mod_exp	13.5582
L53Y	mod_exp	16.2654
L53N	poorly_exp	16.2654
L53Q	poorly_exp	16.2654
L53P	poorly_exp	16.2654
L53R	poorly_exp	16.2654
L53H	poorly_exp	16.2654
L53K	poorly_exp	16.2654
L53D	poorly_exp	16.2654
L53E	poorly_exp	16.2654
S54V	poorly_exp	15.9673
S54I	poorly_exp	15.9673
S54L	poorly_exp	15.9673
S54M	poorly_exp	15.9673
S54Y	poorly_exp	15.9673
S54W	poorly_exp	15.9673
S54N	poorly_exp	15.9673
S54Q	poorly_exp	15.9673
S54P	mod_exp	15.9673
S54R	poorly_exp	15.9673
S54H	poorly_exp	15.9673
S54K	poorly_exp	15.9673
S54E	mod_exp	15.9673
N55A	mod_exp	14.8607
N55V	poorly_exp	14.8607
N55I	poorly_exp	14.8607
N55L	poorly_exp	14.8607
N55M	poorly_exp	14.8607
N55F	poorly_exp	14.8607
N55Y	poorly_exp	14.8607
N55T	poorly_exp	14.8607
N55Q	poorly_exp	14.8607
N55C	poorly_exp	14.8607
N55G	poorly_exp	14.8607
N55P	mod_exp	14.8607
N55R	poorly_exp	14.8607
N55H	poorly_exp	14.8607
N55K	poorly_exp	14.8607
N55D	poorly_exp	14.8607
G56Y	mod_exp	18.9034
G56W	mod_exp	18.9034
G56N	poorly_exp	18.9034
G56Q	poorly_exp	18.9034
G56P	poorly_exp	18.9034
G56R	poorly_exp	18.9034
G56H	poorly_exp	18.9034
G56K	poorly_exp	18.9034
G56D	poorly_exp	18.9034
G56E	poorly_exp	18.9034
L57Y	mod_exp	21.3392
L57N	poorly_exp	21.3392
L57P	poorly_exp	21.3392
L57R	poorly_exp	21.3392
L57H	poorly_exp	21.3392
L57K	poorly_exp	21.3392
L57E	poorly_exp	21.3392
V58A	mod_exp	21.5613
V58M	well_exp	21.5613
V58Y	poorly_exp	21.5613
V58W	mod_exp	21.5613
V58S	poorly_exp	21.5613
V58T	mod_exp	21.5613
V58N	poorly_exp	21.5613
V58Q	poorly_exp	21.5613
V58C	well_exp	21.5613
V58P	poorly_exp	21.5613
V58R	poorly_exp	21.5613
V58H	poorly_exp	21.5613
V58K	well_exp	21.5613
V58D	poorly_exp	21.5613
V58E	poorly_exp	21.5613
L59Y	mod_exp	21.5872
L59W	mod_exp	21.5872
L59S	poorly_exp	21.5872
L59T	poorly_exp	21.5872
L59N	poorly_exp	21.5872
L59Q	poorly_exp	21.5872
L59C	poorly_exp	21.5872
L59G	poorly_exp	21.5872
L59P	poorly_exp	21.5872
L59R	poorly_exp	21.5872
L59H	poorly_exp	21.5872
L59K	poorly_exp	21.5872
L59D	poorly_exp	21.5872
L59E	poorly_exp	21.5872
A60K	mod_exp	24.6403
A60D	poorly_exp	24.6403
A61F	mod_exp	26.7027
A61Y	mod_exp	26.7027
A61W	mod_exp	26.7027
A61N	mod_exp	26.7027
A61Q	mod_exp	26.7027
A61C	well_exp	26.7027
A61P	poorly_exp	26.7027
A61R	mod_exp	26.7027
A61H	well_exp	26.7027
A61K	mod_exp	26.7027
A61D	mod_exp	26.7027
A61E	mod_exp	26.7027
L62A	mod_exp	25.99
L62Y	mod_exp	25.99
L62W	well_exp	25.99
L62S	mod_exp	25.99
L62T	mod_exp	25.99
L62N	mod_exp	25.99
L62Q	mod_exp	25.99
L62C	mod_exp	25.99
L62G	mod_exp	25.99
L62P	poorly_exp	25.99
L62R	mod_exp	25.99
L62H	mod_exp	25.99
L62K	mod_exp	25.99
L62D	mod_exp	25.99
L62E	poorly_exp	25.99
R64N	well_exp	30.5506
R64D	poorly_exp	30.5506
R65F	mod_exp	32.0255
P73M	mod_exp	29.0787
P73Y	mod_exp	29.0787
P73W	poorly_exp	29.0787
P73C	mod_exp	29.0787
I74A	mod_exp	27.1393
I74S	mod_exp	27.1393
I74T	well_exp	27.1393
I74N	mod_exp	27.1393
I74C	well_exp	27.1393
I74G	mod_exp	27.1393
I74R	mod_exp	27.1393
I74H	mod_exp	27.1393
I74K	mod_exp	27.1393
H75A	mod_exp	26.4375
H75V	mod_exp	26.4375
H75I	mod_exp	26.4375
H75M	mod_exp	26.4375
H75F	mod_exp	26.4375
H75T	well_exp	26.4375
H75C	mod_exp	26.4375
H75G	well_exp	26.4375
H75K	well_exp	26.4375
H75E	well_exp	26.4375
V76Y	mod_exp	24.9397
V76W	poorly_exp	24.9397
V76C	well_exp	24.9397
V76P	mod_exp	24.9397
V76D	mod_exp	24.9397
F77A	mod_exp	22.5413
F77V	poorly_exp	22.5413
F77I	mod_exp	22.5413
F77L	mod_exp	22.5413
F77M	mod_exp	22.5413
F77W	mod_exp	22.5413
F77S	mod_exp	22.5413
F77T	mod_exp	22.5413
F77N	well_exp	22.5413
F77Q	mod_exp	22.5413
F77C	mod_exp	22.5413
F77G	poorly_exp	22.5413
F77P	poorly_exp	22.5413
F77R	mod_exp	22.5413
F77H	mod_exp	22.5413
F77D	poorly_exp	22.5413
F77E	poorly_exp	22.5413
I78A	well_exp	21.6276
I78Y	well_exp	21.6276
I78W	mod_exp	21.6276
I78S	mod_exp	21.6276
I78T	mod_exp	21.6276
I78N	mod_exp	21.6276
I78Q	mod_exp	21.6276
I78C	well_exp	21.6276
I78G	mod_exp	21.6276
I78P	poorly_exp	21.6276
I78R	poorly_exp	21.6276
I78K	poorly_exp	21.6276
I78D	poorly_exp	21.6276
I78E	poorly_exp	21.6276
G79N	well_exp	21.1526
G79P	mod_exp	21.1526
G79H	well_exp	21.1526
G79K	well_exp	21.1526
G79D	mod_exp	21.1526
G79E	well_exp	21.1526
H80A	poorly_exp	19.0181
H80V	poorly_exp	19.0181
H80I	poorly_exp	19.0181
H80L	poorly_exp	19.0181
H80F	mod_exp	19.0181
H80Y	poorly_exp	19.0181
H80W	poorly_exp	19.0181
H80S	poorly_exp	19.0181
H80T	poorly_exp	19.0181
H80Q	poorly_exp	19.0181
H80C	poorly_exp	19.0181
H80G	poorly_exp	19.0181
H80P	poorly_exp	19.0181
H80R	poorly_exp	19.0181
H80K	poorly_exp	19.0181
H80E	poorly_exp	19.0181
L81A	mod_exp	16.8437
L81V	mod_exp	16.8437
L81I	well_exp	16.8437
L81M	mod_exp	16.8437
L81F	poorly_exp	16.8437
L81Y	poorly_exp	16.8437
L81W	poorly_exp	16.8437
L81S	well_exp	16.8437
L81T	poorly_exp	16.8437
L81N	mod_exp	16.8437
L81Q	mod_exp	16.8437
L81C	mod_exp	16.8437
L81G	mod_exp	16.8437
L81P	mod_exp	16.8437
L81R	mod_exp	16.8437
L81K	well_exp	16.8437
L81D	poorly_exp	16.8437
L81E	mod_exp	16.8437
C82V	mod_exp	16.7716
C82M	mod_exp	16.7716
C82F	mod_exp	16.7716
C82Y	poorly_exp	16.7716
C82W	poorly_exp	16.7716
C82T	mod_exp	16.7716
C82Q	poorly_exp	16.7716
C82R	poorly_exp	16.7716
C82K	poorly_exp	16.7716
L83Y	well_exp	15.9499
L83P	poorly_exp	15.9499
L83R	poorly_exp	15.9499
L83D	poorly_exp	15.9499
A84V	mod_exp	13.1047
A84I	poorly_exp	13.1047
A84L	mod_exp	13.1047
A84M	poorly_exp	13.1047
A84F	poorly_exp	13.1047
A84Y	poorly_exp	13.1047
A84W	poorly_exp	13.1047
A84R	poorly_exp	13.1047
A84H	poorly_exp	13.1047
A84K	mod_exp	13.1047
A84E	poorly_exp	13.1047
D85A	mod_exp	11.912
D85V	poorly_exp	11.912
D85L	poorly_exp	11.912
D85Y	poorly_exp	11.912
D85W	poorly_exp	11.912
D85S	mod_exp	11.912
D85N	well_exp	11.912
D85Q	poorly_exp	11.912
D85C	poorly_exp	11.912
D85G	well_exp	11.912
D85R	poorly_exp	11.912
D85H	well_exp	11.912
D85E	poorly_exp	11.912
L86C	mod_exp	12.5762
L86H	mod_exp	12.5762
L86K	mod_exp	12.5762
L86D	mod_exp	12.5762
L86E	mod_exp	12.5762
A87Y	mod_exp	10.6654
A87W	well_exp	10.6654
A87N	mod_exp	10.6654
A87Q	mod_exp	10.6654
A87P	poorly_exp	10.6654
A87R	poorly_exp	10.6654
A87K	mod_exp	10.6654
A87D	well_exp	10.6654
A87E	well_exp	10.6654
V88A	mod_exp	7.83511
V88L	mod_exp	7.83511
V88F	mod_exp	7.83511
V88W	mod_exp	7.83511
V88S	mod_exp	7.83511
V88N	well_exp	7.83511
V88Q	mod_exp	7.83511
V88R	well_exp	7.83511
V88H	well_exp	7.83511
V88K	well_exp	7.83511
V88D	poorly_exp	7.83511
V88E	poorly_exp	7.83511
A89V	mod_exp	8.46109
A89I	poorly_exp	8.46109
A89L	poorly_exp	8.46109
A89M	poorly_exp	8.46109
A89F	mod_exp	8.46109
A89Y	poorly_exp	8.46109
A89W	poorly_exp	8.46109
A89C	mod_exp	8.46109
A89R	poorly_exp	8.46109
A89H	poorly_exp	8.46109
A89K	poorly_exp	8.46109
L90Y	mod_exp	9.89678
L90N	mod_exp	9.89678
L90P	poorly_exp	9.89678
L90R	poorly_exp	9.89678
L90H	mod_exp	9.89678
L90K	poorly_exp	9.89678
L90D	poorly_exp	9.89678
L90E	poorly_exp	9.89678
F91A	mod_exp	7.44711
F91V	poorly_exp	7.44711
F91I	well_exp	7.44711
F91L	poorly_exp	7.44711
F91M	mod_exp	7.44711
F91Y	poorly_exp	7.44711
F91W	mod_exp	7.44711
F91S	poorly_exp	7.44711
F91T	mod_exp	7.44711
F91N	mod_exp	7.44711
F91Q	poorly_exp	7.44711
F91G	mod_exp	7.44711
F91P	mod_exp	7.44711
F91R	poorly_exp	7.44711
F91H	mod_exp	7.44711
F91D	poorly_exp	7.44711
F91E	poorly_exp	7.44711
Q92V	well_exp	3.43394
Q92I	well_exp	3.43394
Q92M	well_exp	3.43394
Q92F	well_exp	3.43394
Q92Y	well_exp	3.43394
Q92W	well_exp	3.43394
Q92C	mod_exp	3.43394
Q92P	poorly_exp	3.43394
Q92R	mod_exp	3.43394
Q92H	well_exp	3.43394
Q92K	mod_exp	3.43394
Q92D	mod_exp	3.43394
V93A	poorly_exp	5.65865
V93L	well_exp	5.65865
V93M	well_exp	5.65865
V93F	poorly_exp	5.65865
V93W	poorly_exp	5.65865
V93S	poorly_exp	5.65865
V93T	mod_exp	5.65865
V93Q	poorly_exp	5.65865
V93C	mod_exp	5.65865
V93P	poorly_exp	5.65865
V93R	poorly_exp	5.65865
V93H	poorly_exp	5.65865
V93K	poorly_exp	5.65865
V93D	poorly_exp	5.65865
L94Y	poorly_exp	7.59309
L94W	mod_exp	7.59309
L94S	mod_exp	7.59309
L94T	poorly_exp	7.59309
L94N	poorly_exp	7.59309
L94C	mod_exp	7.59309
L94G	well_exp	7.59309
L94P	poorly_exp	7.59309
L94R	poorly_exp	7.59309
L94H	poorly_exp	7.59309
L94K	poorly_exp	7.59309
L94D	poorly_exp	7.59309
L94E	poorly_exp	7.59309
P95A	mod_exp	7.52962
P95V	poorly_exp	7.52962
P95I	poorly_exp	7.52962
P95L	poorly_exp	7.52962
P95M	poorly_exp	7.52962
P95F	poorly_exp	7.52962
P95Y	poorly_exp	7.52962
P95S	mod_exp	7.52962
P95N	poorly_exp	7.52962
P95C	poorly_exp	7.52962
P95G	poorly_exp	7.52962
P95R	poorly_exp	7.52962
P95H	poorly_exp	7.52962
P95K	poorly_exp	7.52962
P95E	poorly_exp	7.52962
Q96A	well_exp	3.5278
Q96V	well_exp	3.5278
Q96I	well_exp	3.5278
Q96M	well_exp	3.5278
Q96F	well_exp	3.5278
Q96Y	well_exp	3.5278
Q96W	well_exp	3.5278
Q96S	well_exp	3.5278
Q96T	mod_exp	3.5278
Q96N	well_exp	3.5278
Q96C	well_exp	3.5278
Q96G	mod_exp	3.5278
Q96P	well_exp	3.5278
Q96R	well_exp	3.5278
Q96H	well_exp	3.5278
Q96K	mod_exp	3.5278
Q96D	well_exp	3.5278
L97A	mod_exp	7.32989
L97Y	poorly_exp	7.32989
L97W	mod_exp	7.32989
L97S	poorly_exp	7.32989
L97T	poorly_exp	7.32989
L97N	poorly_exp	7.32989
L97Q	poorly_exp	7.32989
L97G	poorly_exp	7.32989
L97P	mod_exp	7.32989
L97R	mod_exp	7.32989
L97H	poorly_exp	7.32989
L97K	poorly_exp	7.32989
L97D	poorly_exp	7.32989
L97E	poorly_exp	7.32989
A98Y	well_exp	10.0579
A98W	well_exp	10.0579
A98R	poorly_exp	10.0579
A98K	poorly_exp	10.0579
A98E	poorly_exp	10.0579
W99A	well_exp	5.5262
W99V	well_exp	5.5262
W99I	well_exp	5.5262
W99L	well_exp	5.5262
W99M	well_exp	5.5262
W99Y	well_exp	5.5262
W99S	well_exp	5.5262
W99T	well_exp	5.5262
W99N	well_exp	5.5262
W99Q	well_exp	5.5262
W99C	mod_exp	5.5262
W99G	well_exp	5.5262
W99P	poorly_exp	5.5262
W99R	mod_exp	5.5262
W99H	well_exp	5.5262
W99K	mod_exp	5.5262
W99D	well_exp	5.5262
W99E	well_exp	5.5262
K100I	well_exp	3.91941
K100L	well_exp	3.91941
K100Y	mod_exp	3.91941
K100W	mod_exp	3.91941
K100S	well_exp	3.91941
K100G	well_exp	3.91941
A101C	mod_exp	10.2526
A101P	mod_exp	10.2526
A101R	mod_exp	10.2526
A101H	well_exp	10.2526
A101D	mod_exp	10.2526
T102V	mod_exp	8.34488
T102I	mod_exp	8.34488
T102F	well_exp	8.34488
T102W	mod_exp	8.34488
T102N	well_exp	8.34488
T102C	mod_exp	8.34488
T102P	mod_exp	8.34488
T102H	well_exp	8.34488
T102K	mod_exp	8.34488
T102D	well_exp	8.34488
T102E	mod_exp	8.34488
D103I	well_exp	4.08041
D103M	well_exp	4.08041
D103W	mod_exp	4.08041
D103C	poorly_exp	4.08041
D103P	mod_exp	4.08041
R104M	well_exp	5.55774
R104F	well_exp	5.55774
R104N	well_exp	5.55774
R104P	well_exp	5.55774
R104D	well_exp	5.55774
F105A	mod_exp	7.05976
F105V	mod_exp	7.05976
F105I	mod_exp	7.05976
F105L	well_exp	7.05976
F105M	well_exp	7.05976
F105Y	mod_exp	7.05976
F105W	well_exp	7.05976
F105S	mod_exp	7.05976
F105T	mod_exp	7.05976
F105N	mod_exp	7.05976
F105Q	well_exp	7.05976
F105G	mod_exp	7.05976
F105P	well_exp	7.05976
F105R	mod_exp	7.05976
F105H	mod_exp	7.05976
F105K	mod_exp	7.05976
F105E	mod_exp	7.05976
G107V	mod_exp	12.581
G107I	mod_exp	12.581
G107L	mod_exp	12.581
G107M	well_exp	12.581
G107F	well_exp	12.581
G107Y	well_exp	12.581
G107W	well_exp	12.581
G107S	mod_exp	12.581
G107T	well_exp	12.581
G107N	mod_exp	12.581
G107Q	mod_exp	12.581
G107C	well_exp	12.581
G107R	mod_exp	12.581
G107H	mod_exp	12.581
G107K	well_exp	12.581
G107E	mod_exp	12.581
P108V	mod_exp	14.0027
P108I	mod_exp	14.0027
P108L	mod_exp	14.0027
P108M	mod_exp	14.0027
P108F	mod_exp	14.0027
P108Y	well_exp	14.0027
P108W	mod_exp	14.0027
P108N	well_exp	14.0027
P108C	mod_exp	14.0027
P108E	well_exp	14.0027
D109V	well_exp	12.353
D109I	mod_exp	12.353
D109L	mod_exp	12.353
D109M	mod_exp	12.353
D109F	mod_exp	12.353
D109Y	mod_exp	12.353
D109W	mod_exp	12.353
D109T	mod_exp	12.353
D109Q	mod_exp	12.353
D109C	mod_exp	12.353
D109G	mod_exp	12.353
D109P	well_exp	12.353
D109R	mod_exp	12.353
D109H	mod_exp	12.353
D109K	poorly_exp	12.353
D109E	well_exp	12.353
A110K	mod_exp	12.9032
L111Y	mod_exp	11.0469
L111N	poorly_exp	11.0469
L111Q	mod_exp	11.0469
L111C	poorly_exp	11.0469
L111R	poorly_exp	11.0469
L111K	poorly_exp	11.0469
L111E	poorly_exp	11.0469
C112A	well_exp	8.13628
C112V	well_exp	8.13628
C112I	well_exp	8.13628
C112L	well_exp	8.13628
C112M	well_exp	8.13628
C112F	well_exp	8.13628
C112Y	well_exp	8.13628
C112W	well_exp	8.13628
C112S	mod_exp	8.13628
C112T	well_exp	8.13628
C112N	well_exp	8.13628
C112Q	mod_exp	8.13628
C112G	well_exp	8.13628
C112P	mod_exp	8.13628
C112R	mod_exp	8.13628
C112H	well_exp	8.13628
C112K	mod_exp	8.13628
C112D	mod_exp	8.13628
C112E	well_exp	8.13628
R113A	well_exp	9.04987
R113V	well_exp	9.04987
R113L	mod_exp	9.04987
R113S	well_exp	9.04987
R113T	well_exp	9.04987
R113N	mod_exp	9.04987
R113C	mod_exp	9.04987
R113G	mod_exp	9.04987
R113P	mod_exp	9.04987
R113D	mod_exp	9.04987
R113E	mod_exp	9.04987
A114Y	mod_exp	9.82004
A114W	mod_exp	9.82004
A114Q	poorly_exp	9.82004
A114P	mod_exp	9.82004
A114R	poorly_exp	9.82004
A114H	mod_exp	9.82004
A114D	poorly_exp	9.82004
V115W	well_exp	7.11273
V115S	mod_exp	7.11273
V115P	poorly_exp	7.11273
V115R	poorly_exp	7.11273
V115K	poorly_exp	7.11273
V115D	poorly_exp	7.11273
V115E	mod_exp	7.11273
K116V	mod_exp	3.72712
K116W	mod_exp	3.72712
K116N	well_exp	3.72712
K116Q	well_exp	3.72712
K116C	well_exp	3.72712
K116G	well_exp	3.72712
K116P	mod_exp	3.72712
K116H	well_exp	3.72712
Y117V	poorly_exp	7.17282
Y117I	poorly_exp	7.17282
Y117L	poorly_exp	7.17282
Y117W	mod_exp	7.17282
Y117S	poorly_exp	7.17282
Y117T	poorly_exp	7.17282
Y117Q	poorly_exp	7.17282
Y117C	poorly_exp	7.17282
Y117G	poorly_exp	7.17282
Y117P	poorly_exp	7.17282
Y117R	poorly_exp	7.17282
Y117E	poorly_exp	7.17282
L118Y	poorly_exp	8.5574
L118W	mod_exp	8.5574
L118N	poorly_exp	8.5574
L118Q	poorly_exp	8.5574
L118C	well_exp	8.5574
L118P	poorly_exp	8.5574
L118R	poorly_exp	8.5574
L118H	poorly_exp	8.5574
L118D	poorly_exp	8.5574
L118E	poorly_exp	8.5574
Q119A	well_exp	3.87808
Q119V	poorly_exp	3.87808
Q119L	poorly_exp	3.87808
Q119M	mod_exp	3.87808
Q119F	poorly_exp	3.87808
Q119Y	mod_exp	3.87808
Q119W	mod_exp	3.87808
Q119S	well_exp	3.87808
Q119T	poorly_exp	3.87808
Q119N	well_exp	3.87808
Q119C	mod_exp	3.87808
Q119G	well_exp	3.87808
Q119R	mod_exp	3.87808
Q119H	mod_exp	3.87808
Q119K	mod_exp	3.87808
Q119D	well_exp	3.87808
M120A	well_exp	3.61367
M120F	well_exp	3.61367
M120Y	mod_exp	3.61367
M120W	poorly_exp	3.61367
M120S	well_exp	3.61367
M120N	well_exp	3.61367
M120Q	mod_exp	3.61367
M120C	well_exp	3.61367
M120G	well_exp	3.61367
M120P	mod_exp	3.61367
M120R	poorly_exp	3.61367
M120H	well_exp	3.61367
M120K	poorly_exp	3.61367
M120D	mod_exp	3.61367
M120E	well_exp	3.61367
V121Y	poorly_exp	8.63448
V121W	poorly_exp	8.63448
V121Q	poorly_exp	8.63448
V121R	poorly_exp	8.63448
V121H	poorly_exp	8.63448
V121E	poorly_exp	8.63448
G122V	mod_exp	9.36535
G122I	mod_exp	9.36535
G122L	poorly_exp	9.36535
G122M	poorly_exp	9.36535
G122F	poorly_exp	9.36535
G122Y	poorly_exp	9.36535
G122W	poorly_exp	9.36535
G122N	poorly_exp	9.36535
G122Q	poorly_exp	9.36535
G122C	mod_exp	9.36535
G122P	mod_exp	9.36535
G122R	poorly_exp	9.36535
G122H	poorly_exp	9.36535
G122K	poorly_exp	9.36535
G122D	poorly_exp	9.36535
M123F	mod_exp	4.27789
M123Y	mod_exp	4.27789
M123W	well_exp	4.27789
M123T	well_exp	4.27789
M123C	well_exp	4.27789
M123G	mod_exp	4.27789
M123P	mod_exp	4.27789
M123R	mod_exp	4.27789
M123H	mod_exp	4.27789
M123K	mod_exp	4.27789
M123E	mod_exp	4.27789
Y124A	mod_exp	7.66723
Y124V	well_exp	7.66723
Y124L	poorly_exp	7.66723
Y124W	poorly_exp	7.66723
Y124T	well_exp	7.66723
Y124C	well_exp	7.66723
Y124G	mod_exp	7.66723
Y124P	poorly_exp	7.66723
Y124R	poorly_exp	7.66723
Y124H	well_exp	7.66723
A125I	mod_exp	12.1127
A125M	poorly_exp	12.1127
A125F	poorly_exp	12.1127
A125Y	poorly_exp	12.1127
A125W	poorly_exp	12.1127
A125Q	poorly_exp	12.1127
A125C	mod_exp	12.1127
A125P	mod_exp	12.1127
A125R	poorly_exp	12.1127
A125K	poorly_exp	12.1127
A125D	poorly_exp	12.1127
A125E	mod_exp	12.1127
S126V	well_exp	12.4308
S126L	mod_exp	12.4308
S126M	well_exp	12.4308
S126F	poorly_exp	12.4308
S126Y	poorly_exp	12.4308
S126W	poorly_exp	12.4308
S126T	well_exp	12.4308
S126N	well_exp	12.4308
S126C	mod_exp	12.4308
S126P	well_exp	12.4308
S126R	well_exp	12.4308
S126E	well_exp	12.4308
S127V	mod_exp	11.9444
S127I	mod_exp	11.9444
S127L	poorly_exp	11.9444
S127M	poorly_exp	11.9444
S127F	poorly_exp	11.9444
S127Y	poorly_exp	11.9444
S127W	poorly_exp	11.9444
S127N	mod_exp	11.9444
S127Q	poorly_exp	11.9444
S127R	poorly_exp	11.9444
S127K	poorly_exp	11.9444
S127D	mod_exp	11.9444
S127E	poorly_exp	11.9444
Y128A	poorly_exp	13.0944
Y128V	poorly_exp	13.0944
Y128I	poorly_exp	13.0944
Y128L	mod_exp	13.0944
Y128M	poorly_exp	13.0944
Y128S	poorly_exp	13.0944
Y128N	mod_exp	13.0944
Y128Q	poorly_exp	13.0944
Y128G	poorly_exp	13.0944
Y128P	poorly_exp	13.0944
Y128R	poorly_exp	13.0944
Y128K	poorly_exp	13.0944
Y128D	poorly_exp	13.0944
M129A	poorly_exp	16.7939
M129I	well_exp	16.7939
M129F	poorly_exp	16.7939
M129Y	poorly_exp	16.7939
M129W	poorly_exp	16.7939
M129S	poorly_exp	16.7939
M129N	mod_exp	16.7939
M129Q	well_exp	16.7939
M129C	poorly_exp	16.7939
M129G	poorly_exp	16.7939
M129R	poorly_exp	16.7939
M129K	poorly_exp	16.7939
M129D	poorly_exp	16.7939
M129E	poorly_exp	16.7939
I130A	poorly_exp	15.8583
I130F	poorly_exp	15.8583
I130Y	poorly_exp	15.8583
I130W	poorly_exp	15.8583
I130S	poorly_exp	15.8583
I130T	mod_exp	15.8583
I130N	mod_exp	15.8583
I130Q	mod_exp	15.8583
I130C	mod_exp	15.8583
I130G	poorly_exp	15.8583
I130P	mod_exp	15.8583
I130R	well_exp	15.8583
I130H	mod_exp	15.8583
I130K	well_exp	15.8583
I130D	poorly_exp	15.8583
I130E	mod_exp	15.8583
L131Y	mod_exp	17.6968
L131W	mod_exp	17.6968
L131S	poorly_exp	17.6968
L131N	poorly_exp	17.6968
L131Q	poorly_exp	17.6968
L131C	mod_exp	17.6968
L131G	mod_exp	17.6968
L131P	poorly_exp	17.6968
L131R	poorly_exp	17.6968
L131H	poorly_exp	17.6968
L131K	poorly_exp	17.6968
L131D	poorly_exp	17.6968
L131E	poorly_exp	17.6968
A132I	mod_exp	20.1059
A132F	mod_exp	20.1059
A132Y	poorly_exp	20.1059
A132W	poorly_exp	20.1059
A132N	poorly_exp	20.1059
A132P	poorly_exp	20.1059
A132R	poorly_exp	20.1059
A132K	poorly_exp	20.1059
A132E	poorly_exp	20.1059
M133A	poorly_exp	22.1416
M133I	mod_exp	22.1416
M133F	mod_exp	22.1416
M133Y	poorly_exp	22.1416
M133W	mod_exp	22.1416
M133S	poorly_exp	22.1416
M133T	mod_exp	22.1416
M133N	poorly_exp	22.1416
M133Q	poorly_exp	22.1416
M133C	poorly_exp	22.1416
M133G	poorly_exp	22.1416
M133P	poorly_exp	22.1416
M133R	poorly_exp	22.1416
M133H	mod_exp	22.1416
M133K	poorly_exp	22.1416
M133D	poorly_exp	22.1416
M133E	poorly_exp	22.1416
T134V	well_exp	21.9966
T134I	mod_exp	21.9966
T134L	mod_exp	21.9966
T134F	poorly_exp	21.9966
T134Y	poorly_exp	21.9966
T134W	poorly_exp	21.9966
T134N	well_exp	21.9966
T134Q	mod_exp	21.9966
T134C	well_exp	21.9966
T134G	mod_exp	21.9966
T134P	mod_exp	21.9966
T134R	poorly_exp	21.9966
T134K	poorly_exp	21.9966
T134D	poorly_exp	21.9966
T134E	poorly_exp	21.9966
L135S	mod_exp	22.8479
L135N	poorly_exp	22.8479
L135C	mod_exp	22.8479
L135G	poorly_exp	22.8479
L135P	poorly_exp	22.8479
L135H	well_exp	22.8479
L135K	mod_exp	22.8479
D136A	poorly_exp	25.9935
D136V	mod_exp	25.9935
D136L	poorly_exp	25.9935
D136M	poorly_exp	25.9935
D136F	poorly_exp	25.9935
D136Y	mod_exp	25.9935
D136W	mod_exp	25.9935
D136S	mod_exp	25.9935
D136T	poorly_exp	25.9935
D136Q	poorly_exp	25.9935
D136C	poorly_exp	25.9935
D136G	mod_exp	25.9935
D136R	poorly_exp	25.9935
D136K	poorly_exp	25.9935
R137V	mod_exp	25.0215
R137I	mod_exp	25.0215
R137L	mod_exp	25.0215
R137M	mod_exp	25.0215
R137F	poorly_exp	25.0215
R137Y	poorly_exp	25.0215
R137W	poorly_exp	25.0215
R137S	mod_exp	25.0215
R137T	mod_exp	25.0215
R137N	mod_exp	25.0215
R137Q	mod_exp	25.0215
R137C	mod_exp	25.0215
R137G	mod_exp	25.0215
R137P	poorly_exp	25.0215
R137E	poorly_exp	25.0215
H138A	mod_exp	28.0169
H138V	well_exp	28.0169
H138I	poorly_exp	28.0169
H138M	well_exp	28.0169
H138S	mod_exp	28.0169
H138T	mod_exp	28.0169
H138N	poorly_exp	28.0169
H138G	poorly_exp	28.0169
H138P	poorly_exp	28.0169
H138K	well_exp	28.0169
H138D	poorly_exp	28.0169
H138E	mod_exp	28.0169
R139N	well_exp	28.3536
R139P	poorly_exp	28.3536
A140I	well_exp	31.8685
A140L	well_exp	31.8685
A140M	mod_exp	31.8685
A140F	well_exp	31.8685
A140W	mod_exp	31.8685
A140N	mod_exp	31.8685
A140Q	well_exp	31.8685
A140C	well_exp	31.8685
A140P	poorly_exp	31.8685
A140R	well_exp	31.8685
A140H	well_exp	31.8685
A140K	well_exp	31.8685
A140D	mod_exp	31.8685
A140E	mod_exp	31.8685
I141A	mod_exp	33.1325
I141M	mod_exp	33.1325
I141F	poorly_exp	33.1325
I141Y	mod_exp	33.1325
I141W	poorly_exp	33.1325
I141S	poorly_exp	33.1325
I141T	mod_exp	33.1325
I141N	poorly_exp	33.1325
I141Q	mod_exp	33.1325
I141C	mod_exp	33.1325
I141G	poorly_exp	33.1325
I141P	poorly_exp	33.1325
I141R	poorly_exp	33.1325
I141H	poorly_exp	33.1325
I141K	poorly_exp	33.1325
I141D	poorly_exp	33.1325
I141E	poorly_exp	33.1325
C142A	well_exp	32.6928
C142V	well_exp	32.6928
C142I	well_exp	32.6928
C142M	well_exp	32.6928
C142F	well_exp	32.6928
C142Y	well_exp	32.6928
C142W	mod_exp	32.6928
C142T	well_exp	32.6928
C142N	well_exp	32.6928
C142Q	well_exp	32.6928
C142P	poorly_exp	32.6928
C142H	well_exp	32.6928
C142K	well_exp	32.6928
C142D	poorly_exp	32.6928
C142E	poorly_exp	32.6928
R143P	poorly_exp	31.4122
P144A	mod_exp	37.3177
P144V	mod_exp	37.3177
P144I	mod_exp	37.3177
P144L	mod_exp	37.3177
P144M	mod_exp	37.3177
P144F	mod_exp	37.3177
P144Y	mod_exp	37.3177
P144W	mod_exp	37.3177
P144S	well_exp	37.3177
P144T	mod_exp	37.3177
P144N	well_exp	37.3177
P144Q	well_exp	37.3177
P144C	mod_exp	37.3177
P144G	well_exp	37.3177
P144R	well_exp	37.3177
P144H	well_exp	37.3177
P144K	well_exp	37.3177
P144D	mod_exp	37.3177
P144E	mod_exp	37.3177
M145I	well_exp	39.2344
M145Y	well_exp	39.2344
M145W	well_exp	39.2344
M145S	well_exp	39.2344
M145T	well_exp	39.2344
M145N	well_exp	39.2344
M145C	well_exp	39.2344
M145G	well_exp	39.2344
M145P	well_exp	39.2344
M145H	well_exp	39.2344
M145D	well_exp	39.2344
M145E	mod_exp	39.2344
A147K	well_exp	36.1867
Y148K	well_exp	38.9976
W156N	mod_exp
W156K	well_exp
W156D	poorly_exp
W156E	poorly_exp
N157F	mod_exp	26.5168
P159D	well_exp	22.1189
V160Y	mod_exp	21.0158
V160W	mod_exp	21.0158
V160S	mod_exp	21.0158
V160T	mod_exp	21.0158
V160N	poorly_exp	21.0158
V160Q	mod_exp	21.0158
V160C	well_exp	21.0158
V160P	well_exp	21.0158
V160R	poorly_exp	21.0158
V160H	mod_exp	21.0158
V160K	mod_exp	21.0158
V160D	poorly_exp	21.0158
V160E	mod_exp	21.0158
L161N	mod_exp	21.3837
L161D	poorly_exp	21.3837
V162N	mod_exp	19.4893
V162H	mod_exp	19.4893
V162K	mod_exp	19.4893
V162D	poorly_exp	19.4893
V162E	poorly_exp	19.4893
A163I	mod_exp	16.6723
A163L	poorly_exp	16.6723
A163M	mod_exp	16.6723
A163F	poorly_exp	16.6723
A163Y	poorly_exp	16.6723
A163W	poorly_exp	16.6723
A163N	mod_exp	16.6723
A163Q	poorly_exp	16.6723
A163C	mod_exp	16.6723
A163P	poorly_exp	16.6723
A163R	mod_exp	16.6723
A163H	poorly_exp	16.6723
A163K	poorly_exp	16.6723
A163D	well_exp	16.6723
A163E	poorly_exp	16.6723
W164A	poorly_exp	15.0819
W164V	poorly_exp	15.0819
W164I	poorly_exp	15.0819
W164L	poorly_exp	15.0819
W164M	poorly_exp	15.0819
W164Y	poorly_exp	15.0819
W164S	poorly_exp	15.0819
W164T	poorly_exp	15.0819
W164N	poorly_exp	15.0819
W164Q	poorly_exp	15.0819
W164C	poorly_exp	15.0819
W164G	poorly_exp	15.0819
W164P	poorly_exp	15.0819
W164R	poorly_exp	15.0819
W164H	poorly_exp	15.0819
W164K	poorly_exp	15.0819
W164D	mod_exp	15.0819
W164E	poorly_exp	15.0819
A165W	mod_exp	17.0075
A165N	mod_exp	17.0075
A165Q	poorly_exp	17.0075
A165P	poorly_exp	17.0075
A165R	poorly_exp	17.0075
A165H	poorly_exp	17.0075
A165K	mod_exp	17.0075
A165D	mod_exp	17.0075
A165E	mod_exp	17.0075
F166W	well_exp	14.1787
F166N	mod_exp	14.1787
F166R	poorly_exp	14.1787
F166K	mod_exp	14.1787
F166D	poorly_exp	14.1787
F166E	poorly_exp	14.1787
S167V	poorly_exp	12.25
S167I	poorly_exp	12.25
S167L	poorly_exp	12.25
S167M	poorly_exp	12.25
S167F	poorly_exp	12.25
S167Y	poorly_exp	12.25
S167W	poorly_exp	12.25
S167T	poorly_exp	12.25
S167N	poorly_exp	12.25
S167Q	poorly_exp	12.25
S167P	poorly_exp	12.25
S167R	poorly_exp	12.25
S167H	poorly_exp	12.25
S167K	poorly_exp	12.25
S167D	poorly_exp	12.25
S167E	poorly_exp	12.25
L168Y	well_exp	13.4384
L168N	poorly_exp	13.4384
L168Q	poorly_exp	13.4384
L168P	poorly_exp	13.4384
L168R	poorly_exp	13.4384
L168H	mod_exp	13.4384
L168K	poorly_exp	13.4384
L168D	poorly_exp	13.4384
L168E	poorly_exp	13.4384
L169Y	poorly_exp	13.2389
L169N	mod_exp	13.2389
L169Q	poorly_exp	13.2389
L169R	poorly_exp	13.2389
L169H	poorly_exp	13.2389
L169K	mod_exp	13.2389
L169D	poorly_exp	13.2389
L169E	poorly_exp	13.2389
L170Y	mod_exp	9.67768
L170W	mod_exp	9.67768
L170S	mod_exp	9.67768
L170T	poorly_exp	9.67768
L170N	mod_exp	9.67768
L170Q	mod_exp	9.67768
L170G	well_exp	9.67768
L170P	poorly_exp	9.67768
L170R	poorly_exp	9.67768
L170H	mod_exp	9.67768
L170K	mod_exp	9.67768
L170D	mod_exp	9.67768
L170E	poorly_exp	9.67768
S171V	poorly_exp	9.19124
S171I	poorly_exp	9.19124
S171L	poorly_exp	9.19124
S171M	poorly_exp	9.19124
S171F	poorly_exp	9.19124
S171Y	poorly_exp	9.19124
S171W	poorly_exp	9.19124
S171T	poorly_exp	9.19124
S171N	poorly_exp	9.19124
S171Q	poorly_exp	9.19124
S171P	well_exp	9.19124
S171R	poorly_exp	9.19124
S171H	poorly_exp	9.19124
S171K	poorly_exp	9.19124
S171D	poorly_exp	9.19124
S171E	mod_exp	9.19124
L172Y	poorly_exp	10.888
L172W	poorly_exp	10.888
L172N	poorly_exp	10.888
L172Q	poorly_exp	10.888
L172C	well_exp	10.888
L172P	poorly_exp	10.888
L172R	poorly_exp	10.888
L172H	poorly_exp	10.888
L172K	poorly_exp	10.888
L172D	mod_exp	10.888
L172E	poorly_exp	10.888
P173A	poorly_exp	8.7278
P173V	poorly_exp	8.7278
P173I	poorly_exp	8.7278
P173L	poorly_exp	8.7278
P173M	poorly_exp	8.7278
P173F	mod_exp	8.7278
P173Y	poorly_exp	8.7278
P173W	poorly_exp	8.7278
P173S	poorly_exp	8.7278
P173T	poorly_exp	8.7278
P173N	mod_exp	8.7278
P173Q	poorly_exp	8.7278
P173C	poorly_exp	8.7278
P173G	poorly_exp	8.7278
P173R	poorly_exp	8.7278
P173H	poorly_exp	8.7278
P173K	poorly_exp	8.7278
P173D	mod_exp	8.7278
P173E	poorly_exp	8.7278
Q174V	mod_exp	3.94912
Q174I	poorly_exp	3.94912
Q174L	poorly_exp	3.94912
Q174M	poorly_exp	3.94912
Q174F	mod_exp	3.94912
Q174Y	poorly_exp	3.94912
Q174W	poorly_exp	3.94912
Q174T	well_exp	3.94912
Q174N	well_exp	3.94912
Q174C	mod_exp	3.94912
Q174G	mod_exp	3.94912
Q174R	poorly_exp	3.94912
Q174H	mod_exp	3.94912
Q174K	poorly_exp	3.94912
Q174D	well_exp	3.94912
L175Y	mod_exp	9.60787
L175S	poorly_exp	9.60787
L175N	poorly_exp	9.60787
L175Q	mod_exp	9.60787
L175C	well_exp	9.60787
L175G	mod_exp	9.60787
L175R	poorly_exp	9.60787
L175H	poorly_exp	9.60787
L175K	poorly_exp	9.60787
L175D	poorly_exp	9.60787
L175E	mod_exp	9.60787
F176L	mod_exp	9.98462
F176M	mod_exp	9.98462
F176S	mod_exp	9.98462
F176T	well_exp	9.98462
F176N	mod_exp	9.98462
F176Q	well_exp	9.98462
F176G	well_exp	9.98462
F176P	mod_exp	9.98462
F176R	mod_exp	9.98462
F176H	mod_exp	9.98462
F176K	mod_exp	9.98462
F176D	mod_exp	9.98462
F176E	mod_exp	9.98462
I177A	mod_exp	6.31994
I177M	well_exp	6.31994
I177F	well_exp	6.31994
I177Y	well_exp	6.31994
I177W	mod_exp	6.31994
I177S	mod_exp	6.31994
I177T	well_exp	6.31994
I177N	well_exp	6.31994
I177C	mod_exp	6.31994
I177G	well_exp	6.31994
I177P	well_exp	6.31994
I177R	mod_exp	6.31994
I177H	well_exp	6.31994
I177K	mod_exp	6.31994
I177D	mod_exp	6.31994
I177E	well_exp	6.31994
F178V	well_exp	4.15048
F178I	well_exp	4.15048
F178L	mod_exp	4.15048
F178M	well_exp	4.15048
F178Y	mod_exp	4.15048
F178S	well_exp	4.15048
F178T	well_exp	4.15048
F178Q	well_exp	4.15048
F178G	well_exp	4.15048
F178R	well_exp	4.15048
F178D	mod_exp	4.15048
F178E	well_exp	4.15048
A179W	mod_exp	7.40295
A179P	well_exp	7.40295
Q180I	well_exp	8.42185
Q180F	mod_exp	8.42185
Q180Y	well_exp	8.42185
Q180W	mod_exp	8.42185
Q180N	well_exp	8.42185
Q180C	well_exp	8.42185
Q180D	well_exp	8.42185
R181F	mod_exp	8.81694
R181N	well_exp	8.81694
R181P	well_exp	8.81694
R181D	well_exp	8.81694
V183Y	well_exp
V183W	mod_exp
V183C	well_exp
E184C	mod_exp
V189W	well_exp	6.43812
V189C	well_exp	6.43812
T190C	well_exp	2.87429
D191A	well_exp	5.65705
D191V	well_exp	5.65705
D191I	mod_exp	5.65705
D191L	well_exp	5.65705
D191M	well_exp	5.65705
D191F	mod_exp	5.65705
D191Y	well_exp	5.65705
D191W	mod_exp	5.65705
D191T	well_exp	5.65705
D191Q	mod_exp	5.65705
D191C	mod_exp	5.65705
D191G	well_exp	5.65705
D191P	well_exp	5.65705
D191R	mod_exp	5.65705
D191H	mod_exp	5.65705
D191K	mod_exp	5.65705
D191E	well_exp	5.65705
C192A	mod_exp	3.06041
C192V	mod_exp	3.06041
C192I	poorly_exp	3.06041
C192L	poorly_exp	3.06041
C192M	mod_exp	3.06041
C192F	mod_exp	3.06041
C192Y	mod_exp	3.06041
C192W	mod_exp	3.06041
C192S	mod_exp	3.06041
C192T	mod_exp	3.06041
C192N	mod_exp	3.06041
C192Q	mod_exp	3.06041
C192G	mod_exp	3.06041
C192P	mod_exp	3.06041
C192R	mod_exp	3.06041
C192H	mod_exp	3.06041
C192K	mod_exp	3.06041
C192D	mod_exp	3.06041
C192E	mod_exp	3.06041
W193A	well_exp	3.09172
W193V	well_exp	3.09172
W193I	well_exp	3.09172
W193L	well_exp	3.09172
W193M	well_exp	3.09172
W193Y	well_exp	3.09172
W193T	well_exp	3.09172
W193N	well_exp	3.09172
W193Q	well_exp	3.09172
W193C	well_exp	3.09172
W193P	mod_exp	3.09172
W193R	well_exp	3.09172
W193H	well_exp	3.09172
W193K	well_exp	3.09172
W193D	well_exp	3.09172
W193E	well_exp	3.09172
A194I	well_exp	3.1376
A194L	mod_exp	3.1376
A194M	well_exp	3.1376
A194F	well_exp	3.1376
A194Y	well_exp	3.1376
A194W	well_exp	3.1376
A194N	well_exp	3.1376
A194Q	mod_exp	3.1376
A194C	well_exp	3.1376
A194R	mod_exp	3.1376
A194H	well_exp	3.1376
A194K	mod_exp	3.1376
A194D	well_exp	3.1376
A194E	well_exp	3.1376
F196A	well_exp	5.57559
F196V	well_exp	5.57559
F196I	well_exp	5.57559
F196L	well_exp	5.57559
F196M	well_exp	5.57559
F196Y	well_exp	5.57559
F196W	well_exp	5.57559
F196S	mod_exp	5.57559
F196T	mod_exp	5.57559
F196N	well_exp	5.57559
F196Q	mod_exp	5.57559
F196C	mod_exp	5.57559
F196G	mod_exp	5.57559
F196P	mod_exp	5.57559
F196R	mod_exp	5.57559
F196H	well_exp	5.57559
F196K	mod_exp	5.57559
F196D	well_exp	5.57559
F196E	well_exp	5.57559
A197C	mod_exp	8.5226
E198F	well_exp	9.97918
E198Y	well_exp	9.97918
E198W	mod_exp	9.97918
E198C	well_exp	9.97918
P199F	mod_exp	10.8748
P199W	well_exp	10.8748
P199C	mod_exp	10.8748
W200V	mod_exp	10.1785
W200L	well_exp	10.1785
W200M	mod_exp	10.1785
W200Y	well_exp	10.1785
W200N	mod_exp	10.1785
W200C	well_exp	10.1785
W200P	well_exp	10.1785
W200R	mod_exp	10.1785
W200H	mod_exp	10.1785
W200K	mod_exp	10.1785
W200D	mod_exp	10.1785
W200E	mod_exp	10.1785
G201V	well_exp	6.67744
G201I	well_exp	6.67744
G201L	well_exp	6.67744
G201M	well_exp	6.67744
G201F	well_exp	6.67744
G201Y	well_exp	6.67744
G201W	well_exp	6.67744
G201T	well_exp	6.67744
G201N	well_exp	6.67744
G201Q	well_exp	6.67744
G201C	mod_exp	6.67744
G201P	mod_exp	6.67744
G201R	mod_exp	6.67744
G201H	well_exp	6.67744
G201K	well_exp	6.67744
G201D	well_exp	6.67744
G201E	well_exp	6.67744
R202N	well_exp	4.02457
R202D	well_exp	4.02457
R203F	mod_exp	7.86874
R203S	well_exp	7.86874
R203N	poorly_exp	7.86874
R203D	mod_exp	7.86874
T204W	well_exp	8.71665
T204R	mod_exp	8.71665
T204H	mod_exp	8.71665
T204K	mod_exp	8.71665
T204D	mod_exp	8.71665
T204E	well_exp	8.71665
Y205A	mod_exp	4.10602
Y205V	mod_exp	4.10602
Y205I	mod_exp	4.10602
Y205L	mod_exp	4.10602
Y205M	mod_exp	4.10602
Y205W	well_exp	4.10602
Y205S	mod_exp	4.10602
Y205T	poorly_exp	4.10602
Y205N	poorly_exp	4.10602
Y205Q	mod_exp	4.10602
Y205C	poorly_exp	4.10602
Y205G	poorly_exp	4.10602
Y205P	poorly_exp	4.10602
Y205R	poorly_exp	4.10602
Y205H	mod_exp	4.10602
Y205K	poorly_exp	4.10602
Y205D	mod_exp	4.10602
Y205E	mod_exp	4.10602
V206A	well_exp	3.66178
V206L	well_exp	3.66178
V206F	well_exp	3.66178
V206Y	well_exp	3.66178
V206W	well_exp	3.66178
V206S	well_exp	3.66178
V206T	well_exp	3.66178
V206N	mod_exp	3.66178
V206Q	well_exp	3.66178
V206C	mod_exp	3.66178
V206G	mod_exp	3.66178
V206P	poorly_exp	3.66178
V206R	mod_exp	3.66178
V206H	mod_exp	3.66178
V206K	mod_exp	3.66178
V206D	mod_exp	3.66178
V206E	mod_exp	3.66178
T207V	well_exp	6.35692
T207I	mod_exp	6.35692
T207F	mod_exp	6.35692
T207Y	mod_exp	6.35692
T207W	mod_exp	6.35692
T207N	poorly_exp	6.35692
T207Q	poorly_exp	6.35692
T207C	mod_exp	6.35692
T207P	poorly_exp	6.35692
T207R	poorly_exp	6.35692
T207H	poorly_exp	6.35692
T207K	poorly_exp	6.35692
T207D	poorly_exp	6.35692
T207E	poorly_exp	6.35692
W208I	mod_exp	7.93802
W208M	mod_exp	7.93802
W208N	poorly_exp	7.93802
W208Q	poorly_exp	7.93802
W208C	well_exp	7.93802
W208P	poorly_exp	7.93802
W208R	poorly_exp	7.93802
W208H	mod_exp	7.93802
W208K	poorly_exp	7.93802
W208D	poorly_exp	7.93802
W208E	poorly_exp	7.93802
I209A	mod_exp	4.30979
I209Y	well_exp	4.30979
I209S	well_exp	4.30979
I209N	well_exp	4.30979
I209Q	well_exp	4.30979
I209C	well_exp	4.30979
I209G	well_exp	4.30979
I209P	mod_exp	4.30979
I209R	poorly_exp	4.30979
I209H	well_exp	4.30979
I209K	mod_exp	4.30979
I209D	mod_exp	4.30979
I209E	well_exp	4.30979
A210I	well_exp	5.85985
A210Y	mod_exp	5.85985
A210W	mod_exp	5.85985
A210N	mod_exp	5.85985
A210Q	poorly_exp	5.85985
A210P	mod_exp	5.85985
A210R	poorly_exp	5.85985
A210H	poorly_exp	5.85985
A210K	poorly_exp	5.85985
A210D	poorly_exp	5.85985
A210E	poorly_exp	5.85985
L211Y	poorly_exp	8.55653
L211W	mod_exp	8.55653
L211N	poorly_exp	8.55653
L211P	mod_exp	8.55653
L211R	poorly_exp	8.55653
L211H	poorly_exp	8.55653
L211D	poorly_exp	8.55653
L211E	poorly_exp	8.55653
M212I	well_exp	9.91304
M212Y	poorly_exp	9.91304
M212W	mod_exp	9.91304
M212N	mod_exp	9.91304
M212Q	mod_exp	9.91304
M212P	poorly_exp	9.91304
M212R	poorly_exp	9.91304
M212H	poorly_exp	9.91304
M212K	poorly_exp	9.91304
M212D	poorly_exp	9.91304
M212E	poorly_exp	9.91304
V213L	mod_exp	6.4915
V213M	well_exp	6.4915
V213F	poorly_exp	6.4915
V213Y	poorly_exp	6.4915
V213W	mod_exp	6.4915
V213S	well_exp	6.4915
V213T	mod_exp	6.4915
V213N	mod_exp	6.4915
V213Q	well_exp	6.4915
V213C	well_exp	6.4915
V213P	poorly_exp	6.4915
V213R	poorly_exp	6.4915
V213H	poorly_exp	6.4915
V213K	poorly_exp	6.4915
V213D	poorly_exp	6.4915
V213E	poorly_exp	6.4915
F214A	poorly_exp	9.08292
F214V	poorly_exp	9.08292
F214I	poorly_exp	9.08292
F214L	mod_exp	9.08292
F214M	poorly_exp	9.08292
F214Y	mod_exp	9.08292
F214W	mod_exp	9.08292
F214S	poorly_exp	9.08292
F214T	poorly_exp	9.08292
F214N	poorly_exp	9.08292
F214Q	poorly_exp	9.08292
F214C	mod_exp	9.08292
F214G	poorly_exp	9.08292
F214P	poorly_exp	9.08292
F214R	poorly_exp	9.08292
F214H	mod_exp	9.08292
F214K	poorly_exp	9.08292
F214D	poorly_exp	9.08292
F214E	poorly_exp	9.08292
V215Y	poorly_exp	11.6368
V215W	mod_exp	11.6368
V215N	poorly_exp	11.6368
V215Q	poorly_exp	11.6368
V215C	well_exp	11.6368
V215P	poorly_exp	11.6368
V215R	poorly_exp	11.6368
V215H	poorly_exp	11.6368
V215D	poorly_exp	11.6368
V215E	poorly_exp	11.6368
A216W	mod_exp	13.8956
A216R	mod_exp	13.8956
A216H	poorly_exp	13.8956
A216K	poorly_exp	13.8956
A216D	mod_exp	13.8956
P217A	poorly_exp	13.1696
P217V	poorly_exp	13.1696
P217I	poorly_exp	13.1696
P217L	poorly_exp	13.1696
P217M	mod_exp	13.1696
P217F	poorly_exp	13.1696
P217W	mod_exp	13.1696
P217S	poorly_exp	13.1696
P217C	poorly_exp	13.1696
P217G	poorly_exp	13.1696
P217R	poorly_exp	13.1696
P217E	mod_exp	13.1696
T218Y	poorly_exp	15.4425
T218W	poorly_exp	15.4425
T218N	mod_exp	15.4425
T218Q	mod_exp	15.4425
T218R	poorly_exp	15.4425
T218H	mod_exp	15.4425
T218K	poorly_exp	15.4425
T218D	poorly_exp	15.4425
T218E	poorly_exp	15.4425
L219Y	poorly_exp	17.6159
L219N	poorly_exp	17.6159
L219Q	poorly_exp	17.6159
L219P	poorly_exp	17.6159
L219R	poorly_exp	17.6159
L219H	poorly_exp	17.6159
L219K	poorly_exp	17.6159
L219D	mod_exp	17.6159
L219E	poorly_exp	17.6159
G220Y	well_exp	19.3329
G220W	well_exp	19.3329
G220N	mod_exp	19.3329
G220P	mod_exp	19.3329
G220R	poorly_exp	19.3329
G220H	mod_exp	19.3329
G220K	poorly_exp	19.3329
G220D	poorly_exp	19.3329
G220E	poorly_exp	19.3329
I221A	well_exp	17.8019
I221F	mod_exp	17.8019
I221Y	mod_exp	17.8019
I221W	poorly_exp	17.8019
I221S	well_exp	17.8019
I221T	well_exp	17.8019
I221N	well_exp	17.8019
I221Q	well_exp	17.8019
I221C	well_exp	17.8019
I221G	well_exp	17.8019
I221P	poorly_exp	17.8019
I221R	poorly_exp	17.8019
I221H	mod_exp	17.8019
I221K	poorly_exp	17.8019
I221D	mod_exp	17.8019
I221E	well_exp	17.8019
A222Y	mod_exp	21.5464
A222W	mod_exp	21.5464
A222N	poorly_exp	21.5464
A222P	poorly_exp	21.5464
A222R	poorly_exp	21.5464
A222H	mod_exp	21.5464
A222K	poorly_exp	21.5464
A222E	poorly_exp	21.5464
A223N	mod_exp	23.5268
A223P	poorly_exp	23.5268
A223R	mod_exp	23.5268
A223H	mod_exp	23.5268
A223K	mod_exp	23.5268
A223D	poorly_exp	23.5268
A223E	poorly_exp	23.5268
C224V	well_exp	24.6003
C224I	well_exp	24.6003
C224M	well_exp	24.6003
C224Y	well_exp	24.6003
C224T	mod_exp	24.6003
C224Q	mod_exp	24.6003
C224P	poorly_exp	24.6003
C224R	mod_exp	24.6003
C224K	poorly_exp	24.6003
C224D	poorly_exp	24.6003
C224E	poorly_exp	24.6003
Q225I	mod_exp	24.9858
Q225F	well_exp	24.9858
Q225Y	well_exp	24.9858
Q225W	mod_exp	24.9858
Q225C	well_exp	24.9858
Q225R	poorly_exp	24.9858
Q225H	well_exp	24.9858
Q225D	mod_exp	24.9858
V226W	well_exp	27.3258
V226N	poorly_exp	27.3258
V226Q	poorly_exp	27.3258
V226P	mod_exp	27.3258
V226H	mod_exp	27.3258
V226K	mod_exp	27.3258
V226D	poorly_exp	27.3258
I228V	mod_exp	29.1848
I228F	poorly_exp	29.1848
I228W	mod_exp	29.1848
I228S	mod_exp	29.1848
I228T	mod_exp	29.1848
I228N	mod_exp	29.1848
I228C	mod_exp	29.1848
I228G	poorly_exp	29.1848
I228P	poorly_exp	29.1848
I228R	poorly_exp	29.1848
I228H	poorly_exp	29.1848
I228E	poorly_exp	29.1848
F229A	mod_exp	31.7791
F229L	mod_exp	31.7791
F229M	well_exp	31.7791
F229W	mod_exp	31.7791
F229S	well_exp	31.7791
F229T	mod_exp	31.7791
F229N	mod_exp	31.7791
F229Q	well_exp	31.7791
F229G	mod_exp	31.7791
F229P	poorly_exp	31.7791
F229R	mod_exp	31.7791
F229H	well_exp	31.7791
F229K	mod_exp	31.7791
F229D	poorly_exp	31.7791
F229E	poorly_exp	31.7791
R230F	mod_exp	33.568
R230N	mod_exp	33.568
R230D	poorly_exp	33.568
E231I	mod_exp	35.2507
E231L	mod_exp	35.2507
E231M	well_exp	35.2507
E231F	mod_exp	35.2507
E231Y	well_exp	35.2507
E231W	mod_exp	35.2507
E231N	well_exp	35.2507
E231C	mod_exp	35.2507
E231P	poorly_exp	35.2507
E231H	well_exp	35.2507
I232A	mod_exp	34.8037
I232F	well_exp	34.8037
I232Y	mod_exp	34.8037
I232W	well_exp	34.8037
I232S	mod_exp	34.8037
I232T	mod_exp	34.8037
I232N	mod_exp	34.8037
I232C	well_exp	34.8037
I232G	poorly_exp	34.8037
I232P	poorly_exp	34.8037
I232R	mod_exp	34.8037
I232H	mod_exp	34.8037
I232K	mod_exp	34.8037
I232D	poorly_exp	34.8037
I232E	poorly_exp	34.8037
H233I	mod_exp	37.787
H233M	well_exp	37.787
S235K	well_exp	41.0726
V262Y	well_exp
V262W	mod_exp
V262N	well_exp
V262C	well_exp
V262H	well_exp
S263F	mod_exp
S263R	mod_exp
S263E	well_exp
A265I	mod_exp	35.2226
A265M	mod_exp	35.2226
A265F	well_exp	35.2226
A265Y	well_exp	35.2226
A265W	well_exp	35.2226
A265N	well_exp	35.2226
A265C	well_exp	35.2226
A265H	well_exp	35.2226
A265K	well_exp	35.2226
A265D	well_exp	35.2226
V266Y	well_exp	34.233
V266W	mod_exp	34.233
V266N	well_exp	34.233
V266C	well_exp	34.233
V266P	mod_exp	34.233
V266H	well_exp	34.233
V266D	well_exp	34.233
A267P	well_exp	33.2398
K268A	mod_exp	31.0177
K268V	mod_exp	31.0177
K268I	poorly_exp	31.0177
K268L	mod_exp	31.0177
K268M	mod_exp	31.0177
K268F	poorly_exp	31.0177
K268Y	poorly_exp	31.0177
K268W	mod_exp	31.0177
K268S	mod_exp	31.0177
K268T	mod_exp	31.0177
K268N	well_exp	31.0177
K268C	mod_exp	31.0177
K268G	mod_exp	31.0177
K268P	mod_exp	31.0177
K268H	mod_exp	31.0177
K268D	mod_exp	31.0177
K268E	mod_exp	31.0177
T269V	poorly_exp	29.3853
T269I	poorly_exp	29.3853
T269L	mod_exp	29.3853
T269M	mod_exp	29.3853
T269F	poorly_exp	29.3853
T269W	mod_exp	29.3853
T269S	well_exp	29.3853
T269N	mod_exp	29.3853
T269C	mod_exp	29.3853
T269G	mod_exp	29.3853
T269P	mod_exp	29.3853
T269R	mod_exp	29.3853
T269H	mod_exp	29.3853
T269K	well_exp	29.3853
T269D	well_exp	29.3853
V270Y	mod_exp	28.7695
V270W	well_exp	28.7695
V270S	mod_exp	28.7695
V270N	mod_exp	28.7695
V270C	well_exp	28.7695
V270P	poorly_exp	28.7695
V270R	poorly_exp	28.7695
V270H	well_exp	28.7695
V270K	poorly_exp	28.7695
V270D	mod_exp	28.7695
V270E	mod_exp	28.7695
R271A	mod_exp	27.5481
R271V	mod_exp	27.5481
R271I	mod_exp	27.5481
R271F	mod_exp	27.5481
R271Y	well_exp	27.5481
R271S	mod_exp	27.5481
R271N	well_exp	27.5481
R271D	poorly_exp	27.5481
M272A	mod_exp	25.0701
M272V	mod_exp	25.0701
M272I	mod_exp	25.0701
M272F	well_exp	25.0701
M272Y	mod_exp	25.0701
M272W	poorly_exp	25.0701
M272S	poorly_exp	25.0701
M272T	poorly_exp	25.0701
M272N	poorly_exp	25.0701
M272Q	poorly_exp	25.0701
M272C	well_exp	25.0701
M272G	poorly_exp	25.0701
M272P	poorly_exp	25.0701
M272R	poorly_exp	25.0701
M272H	poorly_exp	25.0701
M272K	poorly_exp	25.0701
M272E	poorly_exp	25.0701
T273A	well_exp	23.781
T273V	mod_exp	23.781
T273I	mod_exp	23.781
T273L	mod_exp	23.781
T273M	mod_exp	23.781
T273F	poorly_exp	23.781
T273Y	poorly_exp	23.781
T273W	poorly_exp	23.781
T273N	mod_exp	23.781
T273Q	mod_exp	23.781
T273C	well_exp	23.781
T273G	mod_exp	23.781
T273P	poorly_exp	23.781
T273R	poorly_exp	23.781
T273H	poorly_exp	23.781
T273D	poorly_exp	23.781
L274Y	mod_exp	23.3163
L274N	mod_exp	23.3163
L274Q	well_exp	23.3163
L274C	well_exp	23.3163
L274P	poorly_exp	23.3163
L274R	mod_exp	23.3163
L274H	mod_exp	23.3163
L274K	poorly_exp	23.3163
L274D	poorly_exp	23.3163
L274E	poorly_exp	23.3163
V275Y	mod_exp	21.5222
V275W	well_exp	21.5222
V275N	mod_exp	21.5222
V275Q	mod_exp	21.5222
V275C	well_exp	21.5222
V275P	poorly_exp	21.5222
V275R	poorly_exp	21.5222
V275H	mod_exp	21.5222
V275K	poorly_exp	21.5222
V275D	poorly_exp	21.5222
V275E	poorly_exp	21.5222
I276A	mod_exp	19.236
I276F	well_exp	19.236
I276Y	well_exp	19.236
I276W	poorly_exp	19.236
I276S	poorly_exp	19.236
I276N	poorly_exp	19.236
I276C	mod_exp	19.236
I276G	poorly_exp	19.236
I276P	poorly_exp	19.236
I276R	poorly_exp	19.236
I276H	mod_exp	19.236
I276K	mod_exp	19.236
I276D	poorly_exp	19.236
I276E	poorly_exp	19.236
V277L	well_exp	18.3875
V277M	well_exp	18.3875
V277F	well_exp	18.3875
V277Y	well_exp	18.3875
V277W	well_exp	18.3875
V277S	well_exp	18.3875
V277N	well_exp	18.3875
V277Q	well_exp	18.3875
V277C	well_exp	18.3875
V277R	poorly_exp	18.3875
V277H	well_exp	18.3875
V277K	mod_exp	18.3875
V277D	well_exp	18.3875
V277E	well_exp	18.3875
V278Y	mod_exp	18.3389
V278W	mod_exp	18.3389
V278N	mod_exp	18.3389
V278Q	poorly_exp	18.3389
V278P	poorly_exp	18.3389
V278R	poorly_exp	18.3389
V278K	poorly_exp	18.3389
V278D	poorly_exp	18.3389
V278E	mod_exp	18.3389
V279Y	poorly_exp	16.0226
V279W	mod_exp	16.0226
V279N	well_exp	16.0226
V279Q	mod_exp	16.0226
V279C	well_exp	16.0226
V279P	poorly_exp	16.0226
V279R	poorly_exp	16.0226
V279H	mod_exp	16.0226
V279K	mod_exp	16.0226
Y280A	poorly_exp	12.1951
Y280V	poorly_exp	12.1951
Y280I	poorly_exp	12.1951
Y280L	poorly_exp	12.1951
Y280M	poorly_exp	12.1951
Y280W	well_exp	12.1951
Y280S	poorly_exp	12.1951
Y280T	poorly_exp	12.1951
Y280N	poorly_exp	12.1951
Y280Q	poorly_exp	12.1951
Y280G	poorly_exp	12.1951
Y280P	poorly_exp	12.1951
Y280R	mod_exp	12.1951
Y280H	well_exp	12.1951
Y280K	mod_exp	12.1951
Y280D	mod_exp	12.1951
Y280E	poorly_exp	12.1951
V281Y	mod_exp	13.7516
V281W	well_exp	13.7516
V281N	poorly_exp	13.7516
V281Q	well_exp	13.7516
V281C	well_exp	13.7516
V281R	poorly_exp	13.7516
V281K	poorly_exp	13.7516
V281D	mod_exp	13.7516
[truncated: 596 more rows]
