# Supplementary material for: A small molecule stabilizer rescues the surface expression of nearly all missense variants in a GPCR
Source: Nat Struct Mol Biol. 2025 Sep 22;32(12):2429–40. doi: 10.1038/s41594-025-01659-6 (PMC12700812; doi:10.1038/s41594-025-01659-6)
Supplement: Supplementary file 6 — Numerical Source Data. [file 41594_2025_1659_MOESM6_ESM.xlsx]

## Sheet: Fig. 3b
var	ctrls_comb	27_comb
L2A	1.00641	0.932161
L2V	0.976175	0.982782
L2I	0.798449	0.850794
L2M	1.07678	1.20892
L2S	1.05538	1.02828
L2T	1.18506	1.17693
L2N	1.16043	1.12803
L2Q	1.1828	1.2557
L2C	0.431744	0.510056
L2G	1.20241	1.19224
L2R	0.885523	0.854665
L2K	1.10214	1.08274
L2D	0.847009	0.614316
M3V	0.801888	0.691973
M3L	0.716164	0.908851
M3Y	1.08412	1.12711
M3S	1.32431	0.967434
M3N	1.26639	1.14572
M3C	0.304254	0.641771
M3P	1.24711	1.21026
M3K	0.983675	1.15561
A4V	0.918507	0.852592
A4L	0.943745	1.04704
A4F	0.807743	0.697683
A4Y	1.01701	0.95201
A4W	0.788072	0.760071
A4S	1.12782	1.1149
A4T	1.17402	1.20759
A4C	0.381628	0.47295
A4G	1.13448	1.08035
A4R	0.903883	1.11276
A4K	1.00058	0.929206
A4D	0.840584	0.783575
S5A	0.818745	0.772895
S5V	0.766505	0.821058
S5I	0.737738	0.739255
S5L	0.770492	0.749394
S5M	0.767411	0.749597
S5F	0.670026	0.623066
S5Y	0.654908	0.662185
S5W	0.563085	0.4931
S5N	1.24889	1.00609
S5Q	0.820801	0.885871
S5C	0.247224	0.385267
S5G	0.764534	0.7827
S5P	0.830382	0.672635
S5R	0.715911	0.775881
S5H	0.775625	0.911623
S5K	0.762377	0.823267
S5D	0.609179	0.520531
T6A	0.792566	0.742958
T6V	0.707134	0.647265
T6I	0.582593	0.638418
T6L	0.67157	0.475408
T6M	0.784324	0.706747
T6F	0.671732	0.601911
T6Y	0.654277	0.820583
T6W	0.554025	0.489262
T6S	0.714031	0.816895
T6N	1.06099	1.07132
T6C	0.222159	0.444785
T6G	0.704682	0.777368
T6P	0.681897	0.554944
T6R	0.515189	0.552029
T6H	0.631333	0.64354
T6K	0.864698	0.854555
T6E	0.49413	0.494118
T7A	0.93772	0.652678
T7V	0.953298	0.890814
T7I	0.918771	0.940738
T7L	0.958906	0.999898
T7M	0.91327	0.929477
T7F	0.985068	0.951827
T7W	0.799074	0.623047
T7S	0.971215	0.994404
T7Q	1.0606	0.938245
T7C	0.673668	0.9439
T7G	0.775826	0.681082
T7R	0.834597	0.857247
T7H	0.825582	0.856581
T7K	0.97305	0.976615
T7D	0.893668	0.857836
T7E	0.687407	0.543643
S8A	1.03392	0.938419
S8V	0.99227	0.997356
S8I	0.886883	0.961477
S8L	1.00175	0.959586
S8M	0.67138	0.415537
S8F	0.988331	0.987753
S8Y	0.975747	0.976166
S8W	0.921703	0.91072
S8T	1.03669	1.12173
S8N	1.15428	1.00425
S8Q	0.952469	1.01194
S8C	0.456235	0.578146
S8G	1.05681	1.02399
S8P	1.0307	0.934018
S8R	1.01018	1.01828
S8H	1.03206	1.09434
S8K	1.00588	1.02873
S8D	0.918537	0.995917
S8E	1.00533	1.07595
A9V	1.01252	1.08387
A9I	1.04922	0.994875
A9L	1.03065	0.994099
A9M	0.886025	0.638904
A9Y	0.747976	0.616264
A9W	0.995556	0.965232
A9T	1.016	0.796653
A9N	1.15184	1.12822
A9G	1.12728	1.19939
A9P	1.01756	0.788354
A9R	0.907388	0.963607
A9K	0.951369	0.980864
A9D	1.08405	0.879647
A9E	0.927154	0.786829
V10A	1.07849	1.0147
V10I	1.00691	1.05194
V10L	0.94221	0.955068
V10M	1.03566	1.02637
V10F	0.89954	0.879852
V10Y	1.17327	1.00751
V10W	0.906247	0.949966
V10S	1.15336	1.06758
V10T	0.876563	0.860069
V10N	0.991211	1.01969
V10Q	1.07311	1.06897
V10C	0.868297	0.860896
V10G	1.02261	0.980853
V10P	1.0996	0.912245
V10R	0.985719	0.858798
V10H	0.933977	0.837086
V10K	1.04076	0.998535
V10D	1.03175	0.892983
P11A	1.14665	1.11928
P11V	0.969854	1.06432
P11I	1.06079	1.06766
P11L	0.930833	0.95569
P11M	0.983054	0.923941
P11F	0.721875	0.610632
P11Y	0.827567	0.683464
P11W	0.813664	0.844007
P11S	1.10645	1.07862
P11T	0.930612	0.807802
P11Q	0.944344	1.04661
P11G	1.15162	1.05834
P11R	0.934897	0.968933
P11H	1.0284	1.01334
P11K	1.04602	1.14931
P11D	1.10315	1.14823
P11E	1.08673	0.996559
G12A	1.10308	1.1035
G12V	1.01913	1.05714
G12I	1.09429	1.0769
G12L	0.84882	0.868307
G12M	1.01186	0.99138
G12F	0.922021	0.942823
G12Y	0.939158	0.987274
G12W	0.918163	0.919291
G12S	1.09706	1.12239
G12T	1.02937	1.00429
G12Q	1.06361	1.0577
G12C	0.855151	1.03995
G12P	0.986333	0.906747
G12R	0.962326	0.932212
G12H	0.800502	0.889104
G12K	0.941524	0.897839
G12D	1.06136	0.995747
G12E	1.10071	1.06125
H13A	1.07517	1.10693
H13V	0.994192	1.02143
H13L	0.903185	0.785427
H13M	1.12899	1.08145
H13F	0.830027	0.798777
H13Y	1.04744	1.05999
H13W	0.922711	1.02864
H13S	1.09818	1.02206
H13T	1.11475	0.98722
H13Q	1.12028	1.1157
H13G	1.02229	0.947904
H13P	1.13588	1.1047
H13R	0.998741	0.905969
H13D	0.844446	0.794663
H13E	0.946432	0.957466
P14R	1.1524	1.1629
S15A	0.968025	1.06928
S15V	0.897662	1.07343
S15I	1.02754	0.846522
S15L	0.924582	1.07798
S15M	0.668616	0.769623
S15T	1.11784	1.00255
S15N	1.05378	1.05283
S15C	0.680498	1.03147
S15G	0.794237	0.691293
S15H	0.766216	0.727148
S15K	0.954049	1.07889
S15E	1.02664	1.12311
L16A	1.01896	0.955825
L16F	0.95675	1.10941
L16Y	0.998014	1.06614
L16W	1.14717	1.19005
L16S	1.10835	0.996787
L16C	0.719523	0.877282
L16G	0.948369	1.02469
L16P	1.0804	1.00974
L16R	1.1649	1.00912
L16K	1.13652	1.10971
L16E	1.07606	0.859502
P17A	0.966465	0.935093
P17V	0.996053	1.08308
P17I	0.471749	0.500525
P17L	0.763133	0.854516
P17M	0.762245	1.02887
P17F	0.748116	0.906799
P17W	0.665004	0.777205
P17S	0.965526	1.08603
P17T	0.971817	1.0291
P17N	0.846414	0.948442
P17Q	0.97845	1.05985
P17G	0.909911	0.960455
P17R	0.837377	0.945008
P17H	0.765789	1.04014
P17K	0.60917	0.823146
P17D	0.85611	0.967748
S18A	1.01183	1.0546
S18V	0.998686	0.947097
S18L	0.976945	1.01362
S18M	0.828117	0.906259
S18F	0.960336	0.965635
S18Y	0.91266	0.855689
S18T	1.17804	1.05432
S18C	0.955281	1.05694
S18G	0.931281	0.925091
S18P	1.01962	0.991089
S18R	0.736883	0.813117
S18H	0.961793	1.06666
S18D	1.1742	1.16149
S18E	0.962186	0.925771
L19A	0.88633	1.02173
L19V	1.0674	1.03729
L19I	1.04281	1.022
L19M	1.00983	1.01708
L19F	0.900893	0.891587
L19Y	1.06627	1.05774
L19W	1.00113	1.02609
L19S	1.00491	1.02422
L19N	1.05187	1.05336
L19Q	1.11419	0.938857
L19C	0.756753	0.679507
L19G	0.798118	0.657866
L19P	0.894942	1.04344
L19R	0.984918	0.966281
L19H	0.818524	0.935155
L19K	0.95832	0.907896
L19D	1.01514	1.13359
L19E	1.13456	1.19114
P20A	0.936257	0.968917
P20V	1.01361	0.951526
P20I	1.04065	1.12661
P20L	0.974663	0.95572
P20M	0.94824	0.872446
P20W	0.948302	1.04373
P20S	0.999233	1.10205
P20T	1.04157	1.1185
P20Q	1.15026	1.05011
P20C	0.736981	0.809386
P20G	0.953163	1.01439
P20R	0.900766	0.985077
P20K	1.01432	1.08901
P20E	1.07352	1.0915
S21A	1.00353	1.0813
S21V	0.924649	0.82154
S21L	1.02147	1.11264
S21M	1.07286	1.10693
S21Y	0.988052	1.11245
S21W	0.943901	1.0821
S21T	1.10909	1.07032
S21Q	0.571589	0.813961
S21C	0.627581	0.694296
S21G	1.04719	1.04011
S21P	1.16033	1.14256
S21R	0.82102	0.85251
S21K	0.742363	0.700136
S21D	1.08202	1.01819
S21E	0.870516	0.82523
N22V	0.792315	0.998561
N22L	0.636515	0.927589
N22M	0.692234	0.977694
N22F	0.742767	0.842381
N22Y	0.706314	0.824202
N22W	0.603967	0.880116
N22S	0.855101	0.961037
N22C	0.460391	0.807275
N22G	0.71247	0.809543
N22P	0.747207	0.811662
N22R	0.801846	0.967847
N22K	0.797939	0.948623
N22D	0.976763	1.03062
N22E	0.730253	0.970686
S23A	1.10215	1.08895
S23V	0.98024	1.02158
S23I	1.11258	1.1767
S23L	1.0058	0.856423
S23M	1.0091	0.897339
S23F	0.939144	0.872143
S23Y	0.990001	1.00487
S23W	1.01347	0.957324
S23N	1.059	1.0562
S23G	0.874369	0.768068
S23P	0.856643	0.973937
S23R	0.957169	0.995911
S23K	0.908655	0.90427
S23D	1.05958	0.792986
S23E	0.666962	0.658599
S24A	0.477677	0.786656
S24V	0.714151	1.04565
S24L	0.709232	0.945548
S24Y	0.804393	1.04749
S24W	0.523346	0.685397
S24T	1.05728	1.0045
S24N	0.72705	0.961801
S24Q	0.747975	0.935297
S24C	0.742568	0.884528
S24G	0.762268	0.92549
S24P	0.760429	1.01382
S24R	0.622867	0.706777
S24H	0.836467	0.976563
S24K	0.644802	0.972265
S24D	0.772936	0.925064
Q25A	0.935218	0.906321
Q25V	1.04391	1.0081
Q25I	0.807309	0.826014
Q25L	0.982568	1.05941
Q25M	0.988337	0.984773
Q25F	1.03957	1.0227
Q25Y	0.995519	1.06205
Q25W	0.956937	0.983935
Q25S	1.05211	1.05253
Q25T	0.9823	0.884085
Q25N	1.05871	0.971524
Q25C	0.859942	0.816152
Q25G	0.996262	0.990023
Q25P	1.18123	1.08186
Q25R	0.86155	0.938116
Q25K	1.0357	1.07787
Q25D	1.01088	0.952789
Q25E	0.945644	0.962969
E26A	0.918815	0.985039
E26V	0.973516	1.0628
E26I	0.965368	0.989096
E26L	0.733986	0.894705
E26M	0.838235	0.947656
E26F	0.83051	0.984266
E26Y	0.848165	0.879707
E26W	0.746837	0.859176
E26S	0.87343	0.958515
E26T	1.01435	0.968483
E26N	0.905188	1.04877
E26Q	0.95812	0.906932
E26C	0.721264	0.73656
E26G	1.02575	0.99413
E26P	0.920905	0.939644
E26R	0.837376	0.952504
E26H	0.830867	0.430388
E26K	1.00059	1.09583
E26D	1.01265	1.14958
R27V	0.989179	0.977904
R27I	1.00358	1.05082
R27L	0.978392	0.94737
R27W	0.780192	0.704736
R27S	0.91918	0.993249
R27T	1.05237	0.875092
R27C	0.684615	0.748186
R27G	0.962172	0.980387
R27D	1.04282	1.08237
R27E	1.05869	1.03846
P28A	0.980832	1.01945
P28L	0.885903	0.998558
P28M	0.835107	0.754273
P28F	1.02117	1.02524
P28Y	0.913852	0.938624
P28S	0.919884	1.03072
P28T	1.00904	1.10491
P28G	0.984285	0.918216
P28R	1.01283	0.921679
L29V	0.995869	1.06238
L29W	0.850104	0.937612
L29S	1.03812	1.13783
L29T	0.960638	0.87691
L29G	0.947112	1.08881
L29R	0.971511	1.03684
L29E	0.680113	0.576338
D30V	1.17215	1.14264
D30L	1.13028	1.08703
D30F	0.992578	1.10681
D30S	0.970884	1.0949
D30T	0.972908	0.986353
D30G	0.800565	0.88456
D30R	0.806992	0.82745
T31A	0.970577	1.03761
T31V	1.02153	0.994105
T31L	1.01702	0.841277
T31M	0.955287	0.936209
T31Y	0.870318	0.933999
T31S	0.956109	0.968713
T31N	0.963323	0.981733
T31C	0.6771	0.814308
T31G	0.936324	0.963214
T31P	0.901923	0.941838
T31R	1.08576	1.13116
T31K	1.04029	1.03632
T31E	1.03308	1.0133
R32A	1.1002	1.06599
R32V	0.906832	1.02379
R32I	0.972504	1.03138
R32L	1.00234	0.916305
R32M	0.882442	0.752434
R32F	0.979277	0.962624
R32Y	1.00204	0.989355
R32W	0.8763	0.979731
R32S	0.879756	1.01146
R32T	0.995774	1.04366
R32C	0.734189	0.811723
R32G	0.952353	1.00062
R32H	1.03511	1.08953
R32K	1.02834	1.03327
R32D	0.799985	0.951003
R32E	1.07638	1.07093
D33A	1.00715	0.98424
D33V	1.01289	0.985342
D33I	0.923442	0.929829
D33L	0.955264	1.00418
D33M	1.04558	1.03158
D33F	1.03977	1.09908
D33Y	1.05179	0.987714
D33W	0.862911	0.874294
D33S	0.956998	0.948931
D33T	0.940246	0.976335
D33N	0.969844	0.984603
D33Q	1.10092	1.01743
D33C	0.66766	0.892816
D33G	1.03055	0.980283
D33P	1.07415	1.0609
D33R	0.982062	0.95209
D33H	1.03229	1.00977
D33K	0.965585	1.01517
D33E	0.991291	1.02113
P34A	0.84214	0.954076
P34V	0.965251	0.943615
P34I	0.952622	0.90111
P34L	0.933141	0.903207
P34M	0.81735	0.750748
P34F	0.81257	0.90294
P34Y	0.864591	0.880188
P34W	0.953494	0.918793
P34S	0.942672	0.92824
P34T	0.995765	1.05251
P34N	0.903747	0.876068
P34Q	0.877691	0.910121
P34C	0.745413	0.872607
P34G	0.999922	0.966393
P34R	1.00907	1.02866
P34H	0.905216	0.920358
P34K	0.961364	0.884715
P34D	1.05851	1.00071
P34E	0.9715	0.829308
L35A	0.897943	0.999734
L35V	0.962404	1.01559
L35I	1.01093	1.07682
L35M	1.08197	1.07777
L35F	0.999502	1.05431
L35Y	0.970081	1.00044
L35W	0.961657	1.0181
L35S	0.947252	1.02826
L35T	1.02799	0.9314
L35N	0.842716	0.924793
L35Q	0.799201	0.940825
L35C	0.727416	0.907857
L35G	0.902911	0.934521
L35P	0.998629	1.03377
L35R	0.948277	1.02636
L35H	0.932282	0.982104
L35K	0.856272	0.767954
L35D	0.923648	0.78291
L35E	0.725164	0.73554
L36A	1.05744	1.13664
L36V	1.0264	0.95803
L36M	1.01815	1.14435
L36F	0.937517	0.989826
L36Y	1.00236	0.992248
L36S	1.04036	1.06643
L36T	0.574989	0.61898
L36Q	0.977392	1.04188
L36C	0.848749	0.861995
L36G	0.891364	0.906578
L36P	0.949806	0.977819
L36R	1.02571	1.11791
L36D	0.864488	0.916608
A37V	0.611788	0.545829
A37L	0.952111	0.908088
A37F	0.992965	1.11779
A37S	0.953648	1.02644
A37T	0.869696	0.990995
A37N	0.99807	0.923976
A37Q	0.961679	0.942501
A37G	0.933081	1.03355
A37P	0.787821	1.03847
A37R	1.12145	1.19629
R38A	0.918812	1.01106
R38V	0.87743	0.805329
R38I	0.902559	0.999778
R38L	0.784321	0.899347
R38M	0.911214	0.937541
R38F	0.954195	0.864163
R38Y	0.912791	0.939279
R38W	0.968546	1.04389
R38S	0.930522	1.02528
R38T	0.962219	1.01941
R38N	1.01773	1.06802
R38Q	1.04677	1.0838
R38C	0.785924	0.819349
R38G	0.668403	0.49446
R38P	0.855305	0.726333
R38H	0.92716	1.00517
R38D	0.797556	0.81091
R38E	0.899317	0.91404
A39V	1.02501	0.952879
A39I	0.898883	0.927251
A39L	1.00475	0.980905
A39M	0.949655	1.0731
A39F	1.04887	1.0606
A39Y	0.9139	0.911514
A39W	1.0273	1.15779
A39S	0.786431	0.88799
A39T	0.884765	0.922323
A39N	0.529579	0.6851
A39Q	0.532666	0.784563
A39C	1.05125	1.04186
A39G	0.844294	0.941691
A39P	0.523047	0.671739
A39R	0.396299	0.714423
A39H	0.80281	0.819078
A39K	0.234706	0.862527
A39D	0.295889	0.459222
A39E	0.43726	0.680385
E40A	0.553686	0.751831
E40V	0.731779	0.787336
E40I	1.07423	0.923577
E40L	0.852899	0.809976
E40M	0.909355	1.03246
E40F	0.744684	0.773192
E40Y	0.831886	0.914106
E40W	0.848674	0.987726
E40S	0.677172	0.79299
E40T	0.666189	0.751762
E40N	0.670052	0.764669
E40Q	0.835558	0.854411
E40C	0.724642	0.752441
E40G	0.710447	0.851355
E40P	0.566052	0.724523
E40R	0.30303	0.657159
E40H	0.824405	0.817055
E40D	0.549334	0.602479
L41A	0.737891	0.736882
L41V	1.04134	1.00009
L41I	1.07008	1.10474
L41M	1.00404	1.00274
L41F	0.817353	0.781073
L41Y	0.76385	0.866312
L41W	0.801011	0.841736
L41S	0.843818	0.928776
L41N	0.706611	0.824867
L41Q	0.886373	0.890543
L41C	0.874739	1.06689
L41G	0.831172	0.906292
L41P	0.744193	0.860252
L41R	0.665037	0.738016
L41K	0.866008	0.779222
L41D	0.799557	0.92605
L41E	0.828569	0.920187
A42V	1.04435	1.0263
A42I	1.04876	1.13087
A42L	0.965687	1.01751
A42M	0.960179	0.978986
A42F	0.947035	1.00886
A42Y	1.05	0.966859
A42W	1.07658	1.09256
A42S	0.88698	0.977435
A42T	0.994413	0.989402
A42N	0.564202	0.726924
A42Q	0.351566	0.476355
A42C	0.968825	1.0068
A42G	0.927472	0.921669
A42P	1.08143	1.10294
A42R	0.18016	0.254801
A42H	0.561041	0.849521
A42K	0.15203	0.455797
A42D	0.150002	0.156331
A42E	0.0163307	0.268533
L43A	1.00478	1.07543
L43V	1.08622	0.964803
L43I	0.969793	1.12355
L43M	1.05872	1.0408
L43F	0.812405	0.857065
L43Y	0.566322	0.745994
L43W	0.575504	0.785606
L43S	0.776269	0.841344
L43T	0.747267	0.839387
L43N	0.493597	0.445322
L43Q	0.109523	0.125277
L43C	0.817933	1.01792
L43G	0.840965	0.921009
L43P	0.296079	0.227774
L43R	0.184891	0.120327
L43H	0.0772439	0.102634
L43K	0.233604	0.153944
L43D	0.416574	0.308742
L43E	0.364235	0.290082
L44A	0.852031	0.959953
L44V	0.844964	0.910405
L44I	0.891408	0.983261
L44M	0.888556	0.853074
L44F	0.965655	0.978682
L44Y	1.02087	1.07937
L44W	0.910492	1.02687
L44S	0.795327	0.960386
L44T	0.827592	0.841973
L44N	0.836255	0.867885
L44Q	0.776248	0.850429
L44C	0.9019	0.928685
L44G	0.720941	0.860881
L44P	0.0352139	0.499697
L44R	0.343155	0.665078
L44H	0.74928	0.868355
L44K	0.230873	0.364439
L44D	0.52245	0.643237
L44E	0.756172	0.762835
S45A	1.16504	1.07227
S45V	0.976388	1.01788
S45I	0.845237	0.957606
S45L	0.943453	1.0013
S45M	0.831743	0.972526
S45F	0.798555	0.909495
S45Y	0.700213	0.769933
S45W	0.673368	0.826261
S45T	1.04505	1.05366
S45N	0.622775	0.763076
S45Q	0.58303	0.704402
S45C	1.02085	1.02205
S45G	1.05554	1.05717
S45P	0.796817	1.02369
S45R	0.163565	0.253878
S45H	0.547152	0.72842
S45K	0.00774479	0.411679
S45D	0.158407	0.16933
S45E	0.547747	0.760358
I46A	0.923393	0.893196
I46V	0.937768	0.877696
I46L	0.880385	0.902806
I46F	0.937598	0.924853
I46Y	0.20636	0.318773
I46W	0.617701	0.77962
I46S	0.722004	0.748944
I46T	0.804071	0.84644
I46N	0.257369	0.424989
I46Q	0.149711	0.259748
I46C	0.887142	0.823022
I46G	0.609893	0.635678
I46P	0.141996	0.196192
I46R	0.285412	0.305247
I46H	0.226828	0.339962
I46K	0.198483	0.0747126
I46D	0.176892	0.0961245
I46E	0.418937	0.275367
V47A	0.934437	1.03248
V47I	0.864019	1.01709
V47L	0.941527	0.964347
V47M	1.11915	1.03864
V47F	0.814181	0.944807
V47Y	0.392994	0.814222
V47W	0.67232	0.856868
V47S	0.963099	0.99888
V47T	0.872431	0.952645
V47Q	0.834333	0.828488
V47C	0.840274	0.970131
V47G	0.738365	0.778904
V47P	0.157608	0.148695
V47R	0.183745	0.0764197
V47H	0.492585	0.764903
V47K	-0.040767	-0.00611967
V47D	0.891425	0.924288
V47E	0.806686	0.836273
F48A	0.70139	0.929149
F48V	0.736043	0.774248
F48I	0.615238	0.836682
F48L	0.854567	0.952994
F48M	0.710367	0.821694
F48Y	0.176869	0.224172
F48W	0.382992	0.68497
F48S	0.679727	0.78056
F48T	0.561071	0.709592
F48N	0.0623687	0.0165393
F48Q	0.125863	0.117866
F48C	0.750006	0.784665
F48G	0.648647	0.785652
F48P	0.314846	0.585094
F48R	0.119608	0.0636646
F48H	0.173127	0.123153
F48K	0.194208	0.152303
F48D	0.0947299	0.134305
F48E	0.181217	0.214825
V49A	0.956963	1.02132
V49I	0.952539	1.00883
V49L	0.955836	1.0242
V49M	1.00785	0.96492
V49F	0.93575	0.872308
V49Y	0.311079	0.511295
V49W	0.629657	0.841726
V49S	0.836348	0.857642
V49T	0.942608	0.960471
V49N	0.565404	0.718099
V49Q	0.286245	0.319617
V49C	0.954302	1.01218
V49G	0.914865	0.937682
V49P	0.787623	0.852542
V49R	0.272343	0.218481
V49H	0.317805	0.59015
V49K	0.140415	0.26777
V49D	0.144028	0.193402
V49E	0.0240274	-0.0402418
A50V	0.913881	0.92252
A50I	0.922567	0.929233
A50L	0.929202	0.94402
A50M	0.884937	0.88266
A50F	0.753629	0.845454
A50Y	0.10561	0.591253
A50W	0.763552	0.815022
A50S	0.928484	0.989214
A50T	0.856106	0.869455
A50N	0.557464	0.691469
A50Q	0.163687	0.477924
A50C	0.840361	1.00379
A50G	0.931558	0.923887
A50P	0.312971	0.116978
A50R	0.149791	0.175222
A50H	0.457301	0.706239
A50K	0.304788	0.628551
A50D	0.216293	0.477362
A50E	0.417125	0.603753
V51A	1.05259	0.890089
V51I	1.03046	0.914965
V51L	0.812669	0.872609
V51M	0.923712	0.932934
V51F	0.198972	0.100536
V51Y	0.463011	0.226113
V51S	1.1482	1.0165
V51T	1.14654	1.0681
V51N	1.07472	1.0482
V51Q	0.867593	0.74778
V51C	1.16902	1.1103
V51G	1.09091	1.12117
V51P	0.353136	0.599728
V51R	0.0850722	0.189575
V51H	0.0804449	0.272066
V51K	0.176003	0.180203
V51D	1.06076	0.957658
V51E	0.938675	0.871447
A52V	1.18574	1.10834
A52I	0.892327	1.08521
A52L	1.01668	1.06428
A52M	1.04092	1.179
A52F	0.935726	1.01278
A52Y	0.680104	0.789615
A52W	0.805456	0.632847
A52S	0.962373	0.917968
A52T	1.06804	1.09041
A52N	0.756144	0.843922
A52Q	0.511746	0.723104
A52C	1.00751	0.906054
A52G	0.890106	0.919781
A52P	0.406576	0.684803
A52R	0.222409	0.246497
A52H	0.311061	0.722955
A52K	0.294561	0.456067
A52D	0.684412	0.595711
A52E	0.451497	0.536109
L53A	1.03171	1.08362
L53V	0.993515	0.929415
L53I	1.01405	0.926567
L53M	0.953743	1.05935
L53F	1.00549	1.059
L53Y	0.477416	0.597839
L53W	0.821104	0.860487
L53S	0.912435	0.873835
L53T	0.812021	0.956017
L53N	0.27678	0.319981
L53Q	0.114141	0.225107
L53C	0.971951	1.00383
L53G	1.02317	0.90524
L53P	0.123249	0.296587
L53R	0.066251	0.141225
L53H	0.121387	0.194955
L53K	0.341299	0.220306
L53D	0.0579135	0.113568
L53E	0.21841	0.165385
S54A	0.665366	0.76648
S54V	0.144498	0.41468
S54I	0.0490883	0.28884
S54L	0.31505	0.700217
S54M	0.265842	0.730192
S54Y	0.181759	0.375303
S54W	0.246056	0.0594261
S54T	0.721698	0.80127
S54N	0.335749	0.553535
S54Q	0.0226476	0.299777
S54C	0.428517	0.692967
S54G	0.90009	0.986127
S54P	0.793499	0.783955
S54R	0.169256	0.155106
S54H	-0.00678786	0.0118396
S54E	0.447285	0.734994
N55A	0.686842	0.726775
N55V	0.138618	0.527203
N55I	0.0475946	0.036358
N55L	0.121175	0.0701617
N55M	0.183558	0.247406
N55F	-0.000391665	0.150133
N55Y	0.0166929	0.187591
N55S	0.613147	0.840111
N55T	0.328805	0.547421
N55Q	-0.0233533	0.0134435
N55C	0.253631	0.666639
N55G	0.262104	0.502122
N55P	0.433299	0.752809
N55R	0.0178714	0.165797
N55H	0.125932	-0.104648
N55K	0.0990682	-0.0104195
N55D	0.200041	0.260872
G56A	0.887653	0.906574
G56V	1.02409	1.0803
G56I	1.01713	1.08141
G56L	1.03206	1.04535
G56M	1.02973	0.995802
G56F	0.934651	1.0811
G56Y	0.575316	0.733485
G56W	0.658997	0.62746
G56S	0.933614	0.989296
G56T	0.996668	1.03511
G56N	0.296848	0.595757
G56Q	0.171793	0.117681
G56C	0.952069	0.824867
G56P	0.127215	0.229984
G56R	0.06087	0.0579708
G56H	0.168654	0.132344
G56K	0.131236	0.130732
G56D	0.163441	0.240774
G56E	-0.0566015	0.0373927
L57A	0.818477	0.851134
L57V	0.927744	0.940255
L57I	0.805901	0.946749
L57M	0.781461	0.852962
L57F	0.803598	0.86425
L57Y	0.616157	0.592142
L57W	0.768346	0.945245
L57S	0.800992	0.813101
L57T	0.60829	0.777319
L57N	0.190746	0.104575
L57Q	0.147519	0.117358
L57C	0.878029	0.879216
L57G	0.758368	0.816296
L57P	0.192396	0.200464
L57R	0.203622	0.281704
L57H	0.261859	0.570862
L57K	0.0748973	0.111338
L57E	0.207534	0.170024
V58A	0.80206	0.765543
V58I	0.853293	0.895316
V58L	1.00574	0.988164
V58M	1.08876	0.982487
V58F	0.806836	0.906302
V58Y	0.314891	0.64441
V58W	0.71065	0.757799
V58S	0.319976	0.498503
V58T	0.782135	0.824118
V58N	0.226482	0.224075
V58Q	0.297366	0.719141
V58C	0.908037	0.995052
V58G	0.718464	0.767379
V58P	0.049601	-0.0423836
V58R	0.226417	0.162167
V58H	0.215637	0.335557
V58K	0.964095	0.8699
V58D	0.138466	0.104583
V58E	0.138844	0.104873
L59A	0.185216	0.53374
L59V	0.676385	0.753832
L59I	0.927294	0.899046
L59M	0.900577	0.947613
L59F	0.683738	0.714937
L59Y	0.587396	0.692843
L59W	0.357751	0.708755
L59S	0.176112	0.174316
L59T	0.164809	0.164318
L59N	0.148334	0.150219
L59Q	0.093236	0.0257737
L59C	0.265238	0.550186
L59G	0.349711	0.556118
L59P	0.241115	0.0570408
L59R	0.337264	0.353195
L59H	-0.0427547	-0.104103
L59K	0.146121	0.183597
L59D	0.0992402	0.0459709
L59E	0.293605	0.343871
A60V	0.989715	1.0416
A60I	1.06756	1.10605
A60L	1.01898	1.08252
A60M	0.992765	0.966806
A60F	1.08579	1.09846
A60Y	0.92044	0.974143
A60W	0.966304	0.920736
A60S	0.837222	0.881339
A60T	0.943615	0.873812
A60G	0.905204	0.873333
A60R	0.791261	0.823114
A60K	0.672841	0.855366
A60D	0.315299	0.55522
A61V	0.974639	1.04801
A61I	0.882618	0.872327
A61L	0.921382	0.955751
A61M	0.770686	0.791835
A61F	0.779622	0.86462
A61Y	0.782094	0.899294
A61W	0.554892	0.624857
A61S	0.882459	0.84568
A61T	0.783509	0.890983
A61N	0.724261	0.784282
A61Q	0.80761	0.912489
A61C	1.02443	1.05957
A61G	0.903773	0.957552
A61P	0.0458634	0.107033
A61R	0.649058	0.761533
A61H	0.903208	0.953494
A61K	0.709091	0.781084
A61D	0.589981	0.677915
A61E	0.375048	0.616204
L62A	0.640119	0.736703
L62V	0.885324	0.994228
L62I	0.875355	1.03747
L62M	1.09629	1.03348
L62F	0.66202	0.719572
L62Y	0.364526	0.622856
L62W	0.930671	0.75317
L62S	0.686444	0.691607
L62T	0.730026	0.859496
L62N	0.780757	0.831582
L62Q	0.699157	0.659555
L62C	0.698371	0.730359
L62G	0.630187	0.61478
L62P	0.106679	0.169551
L62R	0.612291	0.655477
L62H	0.707626	0.761641
L62K	0.590647	0.571077
L62D	0.470124	0.274823
L62E	0.161231	0.195349
A63V	0.963452	0.981714
A63I	1.13083	1.10376
A63L	1.05926	1.08483
A63M	1.07682	1.07771
A63F	1.05416	1.10961
A63Y	0.887296	0.86313
A63W	1.06886	1.07872
A63S	0.940577	0.884763
A63T	0.941197	1.02685
A63N	1.11474	0.9129
A63Q	1.11613	1.11092
A63C	0.925828	0.965733
A63G	0.997725	0.998672
A63P	0.726725	0.627417
A63R	1.06852	0.990728
A63H	0.991241	0.623132
A63K	0.982351	0.977663
A63D	0.836675	0.865845
A63E	1.03806	1.01537
R64A	0.885256	1.00749
R64V	0.791134	0.820777
R64I	0.955883	0.917762
R64L	0.860516	0.989766
R64M	0.831391	1.02957
R64F	0.812004	0.955422
R64Y	0.443321	0.622211
R64W	0.866156	0.930886
R64S	0.85542	0.994947
R64T	0.814354	0.818727
R64N	0.874776	0.875173
R64Q	0.973002	1.00341
R64C	0.809013	0.991981
R64G	0.650257	0.907684
R64P	0.109174	0.21456
R64H	0.79776	0.952422
R64D	0.222041	0.612496
R65A	1.00823	0.974129
R65V	0.94242	1.02317
R65I	0.949987	0.704036
R65L	1.00682	0.970186
R65M	1.05333	1.13611
R65F	0.800636	0.851198
R65Y	0.745006	0.769693
R65W	0.77307	0.678857
R65S	0.795721	0.998654
R65T	1.05843	1.11245
R65N	0.786636	0.881941
R65C	0.926294	1.03345
R65G	0.813614	0.934653
R65P	0.743607	0.812175
R65H	0.761724	0.88518
R65K	1.01318	1.01558
R65D	0.620262	0.718812
R65E	0.917258	1.05124
G66A	0.938157	0.954226
G66V	1.00595	1.07167
G66L	0.869451	0.961427
G66M	1.14228	1.04901
G66F	0.921731	0.969529
G66W	1.05637	1.04026
G66S	1.09789	1.04875
G66T	0.989048	1.00478
G66N	0.922749	0.721314
G66Q	1.14128	1.11369
G66C	1.02329	1.1025
G66P	1.03904	1.16451
G66R	1.11644	1.10725
G66D	0.952685	1.0872
G66E	0.81842	1.0083
R67A	0.986858	0.981879
R67V	0.775894	0.849065
R67I	0.715844	0.840907
R67L	0.782094	0.894422
R67M	0.533604	0.578188
R67F	0.768734	0.899322
R67Y	0.597647	0.706563
R67W	0.701766	0.873238
R67S	0.867839	0.923387
R67T	0.870833	0.938944
R67N	0.861321	1.03151
R67Q	0.92934	0.934478
R67C	0.797667	0.809658
R67G	0.981697	0.856687
R67P	0.929585	0.917207
R67H	0.869679	0.936387
R67K	0.826417	1.04549
R67E	0.859706	0.904709
R68A	1.06721	1.21148
R68V	0.808764	0.865773
R68I	0.741211	0.860726
R68L	0.678408	0.813531
R68M	0.784757	0.800008
R68F	0.688922	0.997817
R68Y	0.783932	0.91469
R68W	0.671784	0.787934
R68S	1.05312	1.11215
R68T	0.835111	1.01253
R68N	0.969414	0.99896
R68Q	0.950061	1.11314
R68C	0.711395	0.809126
R68G	0.868831	0.913606
R68P	0.707667	0.774616
R68H	0.814291	0.890338
R68K	1.13753	1.15771
R68D	0.857622	0.896853
R68E	0.874269	0.93472
G69A	0.815627	0.966222
G69V	0.456652	0.692481
G69I	0.719289	0.807101
G69L	0.442429	0.595697
G69M	0.68839	0.792425
G69F	0.782217	0.900026
G69Y	0.748022	0.898456
G69W	0.500338	0.733347
G69S	0.749587	0.842208
G69T	0.787763	0.905584
G69N	0.654433	0.823447
G69Q	0.907024	1.01207
G69C	0.772899	0.924116
G69P	0.691638	0.771649
G69R	0.942487	0.941963
G69K	0.85157	0.98388
G69D	0.642189	0.631384
G69E	0.781997	0.812577
H70V	1.11084	1.07507
H70I	0.913261	0.981086
H70L	0.944751	0.957666
H70F	0.845272	0.889372
H70W	0.486592	0.796533
H70S	0.915852	0.616232
H70T	1.1406	1.10556
H70N	0.960144	1.08173
H70Q	0.347168	0.503235
H70C	0.890618	0.917562
H70G	0.958827	0.934647
H70P	1.00159	1.06893
H70R	0.830907	0.916465
H70D	0.7782	0.969441
H70E	1.11253	1.0364
W71A	0.841445	0.854843
W71V	0.991673	1.05621
W71I	0.926695	1.05103
W71L	0.963095	0.929859
W71M	1.08966	1.2118
W71F	0.701737	0.850325
W71Y	0.964727	0.856171
W71S	1.02642	1.0587
W71T	0.952435	0.949392
W71N	1.0545	0.891347
W71Q	0.919229	0.818328
W71C	0.963244	0.936347
W71G	0.983619	0.957514
W71P	0.877102	0.834612
W71R	0.971287	0.841157
W71H	1.07323	1.03492
W71D	1.09128	1.13054
W71E	1.03033	1.0416
A72V	0.882427	0.910965
A72L	0.799116	0.920116
A72F	0.729684	0.786454
A72S	1.00089	1.06116
A72T	0.861002	0.961531
A72N	0.698988	0.609226
A72G	0.884091	0.921473
A72R	1.07865	0.9664
A72K	0.808335	0.880346
A72D	1.05264	1.00973
A72E	1.15845	1.24061
P73A	0.748143	0.767608
P73V	0.707494	0.660232
P73L	0.0462772	0.207312
P73M	0.498171	0.743817
P73Y	0.464029	0.716997
P73W	0.131608	0.494326
P73S	0.981057	1.01268
P73T	0.927113	0.871601
P73C	0.747914	0.790721
P73G	0.992909	1.00869
P73R	0.808016	0.853657
P73K	0.781644	1.05091
P73E	0.962426	0.967308
I74A	0.660125	0.765875
I74V	1.0341	0.987058
I74L	1.0957	1.10757
I74M	1.18617	0.823284
I74F	1.11749	1.06312
I74S	0.780746	0.887358
I74T	0.827601	0.923923
I74N	0.656473	0.743076
I74C	1.02234	0.893962
I74G	0.558175	0.847238
I74R	0.772251	0.743864
I74H	0.72619	0.871364
I74K	0.765711	0.922156
H75A	0.785604	0.845293
H75V	0.499777	0.713996
H75I	0.398873	0.460189
H75L	0.212693	0.532857
H75M	0.759361	0.794491
H75F	0.393781	0.654057
H75Y	0.788502	0.782295
H75W	0.537366	0.462429
H75S	0.927148	0.904119
H75T	0.898567	0.97779
H75N	0.951596	0.847366
H75Q	1.08705	1.0252
H75C	0.752056	0.851939
H75G	0.936744	0.843022
H75P	0.799023	0.69368
H75R	0.8957	0.844452
H75K	0.968382	1.01491
H75D	1.10007	1.20667
H75E	1.08724	1.19243
V76A	0.656426	0.785931
V76L	0.676038	0.709994
V76M	0.802328	0.790715
V76Y	0.51364	0.717208
V76W	0.313249	0.447531
V76S	0.556548	0.757452
V76T	1.0458	1.02783
V76N	0.869444	0.643317
V76C	0.887718	0.977038
V76G	0.73198	0.793905
V76P	0.807554	0.905788
V76R	0.621242	0.683153
V76K	0.732206	0.699563
V76D	0.648406	0.846132
V76E	0.757734	0.870912
F77A	0.534003	0.719273
F77V	0.344658	0.613448
F77I	0.718659	0.7568
F77L	0.559189	0.74466
F77M	0.774535	0.885882
F77Y	0.986581	0.952898
F77W	0.604292	0.683502
F77S	0.609125	0.735966
F77T	0.446566	0.750691
F77N	0.991519	0.839299
F77Q	0.659582	0.72118
F77C	0.816384	0.880431
F77G	0.230111	0.44441
F77P	0.017521	0.587495
F77R	0.358355	0.345823
F77H	0.686185	0.806585
F77D	0.312172	0.654582
F77E	0.324761	0.395808
I78A	1.06544	1.02122
I78V	1.10567	1.08157
I78L	0.781069	0.900105
I78M	0.963355	0.949208
I78F	0.726067	0.779359
I78Y	0.949607	0.749077
I78W	0.703493	0.78824
I78S	0.662821	0.801021
I78T	0.699765	0.581195
I78N	0.502908	0.467946
I78Q	0.778983	0.839458
I78C	0.882567	0.998763
I78G	0.824419	0.899264
I78P	0.124197	-0.0220521
I78R	0.0801986	0.0271389
I78K	0.172577	0.277396
I78D	0.149911	-0.0387572
I78E	0.349809	0.640061
G79A	1.10214	1.06639
G79V	1.17631	1.15639
G79I	0.919557	0.713862
G79L	1.22216	1.1769
G79M	1.09971	0.925541
G79Y	1.07298	0.976412
G79W	1.16827	1.06298
G79S	1.13637	1.14125
G79T	1.1686	1.13793
G79N	0.945299	0.970417
G79Q	1.17899	1.02902
G79C	0.923082	0.900042
G79P	0.476012	0.610624
G79R	1.02927	1.04201
G79H	0.925339	1.00244
G79K	1.10396	0.969296
G79D	0.560121	0.649489
G79E	1.16982	1.04725
H80A	0.0952188	0.308179
H80V	0.252139	0.0489089
H80I	0.109008	0.0904344
H80L	0.169433	0.0856622
H80F	0.562754	1.05492
H80Y	0.105579	0.138433
H80W	-0.0157018	0.13314
H80S	0.336862	0.332678
H80T	0.257299	0.0904548
H80N	0.798804	0.784494
H80Q	0.201588	0.565398
H80C	0.136689	0.237004
H80G	0.0740737	0.393216
H80P	0.139141	0.41215
H80R	0.216201	0.217578
H80K	0.0394242	0.0137192
H80E	-0.158857	-0.127309
L81A	0.36365	0.645391
L81V	0.648072	0.738619
L81I	0.929554	0.979796
L81M	0.714447	0.755087
L81F	0.212292	0.241229
L81Y	0.125291	0.0611457
L81W	-0.0906606	-0.0732426
L81S	0.886211	0.852367
L81T	0.2463	0.438748
L81N	0.432242	0.620825
L81Q	0.370757	0.710729
L81C	0.510086	0.743417
L81G	0.788334	0.859374
L81P	0.460585	0.445419
L81R	0.724479	0.796264
L81K	0.939585	0.96916
L81D	0.239274	0.331287
L81E	0.4328	0.539702
C82A	0.758524	0.956472
C82V	0.600676	0.966362
C82M	0.410565	0.155471
C82F	0.470262	0.647232
C82Y	-0.00403492	0.228025
C82W	0.0777915	0.124465
C82S	0.685565	0.678128
C82T	0.548312	0.664037
C82Q	0.228788	0.50392
C82G	0.236046	0.512303
C82R	-0.0353059	0.0108551
C82K	0.160163	0.28755
L83V	1.01765	1.08211
L83F	0.86521	0.913607
L83Y	0.947678	0.955472
L83S	0.650552	0.756851
L83T	0.794261	0.974859
L83G	0.79998	0.814075
L83P	-0.0416649	0.0822173
L83R	0.117344	0.403697
L83D	0.0674075	-0.0404549
A84V	0.761075	0.909402
A84I	0.170914	0.577413
A84L	0.543818	0.622759
A84M	0.0771065	0.0772822
A84F	0.324641	0.4975
A84Y	-0.0474088	-0.00795371
A84W	0.0762829	0.106159
A84S	0.752865	0.77413
A84T	0.739714	0.936046
A84G	0.233038	0.624718
A84R	0.145908	0.0474941
A84K	0.771752	1.08325
A84E	0.163971	0.0954922
D85A	0.561838	0.853191
D85V	0.0698132	0.187017
D85L	0.0414781	0.22858
D85W	-0.0355455	0.105367
D85S	0.586801	0.930792
D85N	1.12427	1.12121
D85Q	0.343634	0.639761
D85C	0.240199	0.101761
D85G	1.05717	0.996273
D85R	0.15555	0.156309
D85H	0.898173	1.03182
D85E	0.277453	0.561203
L86A	0.39301	0.745177
L86V	0.850018	1.08154
L86I	0.948688	1.0483
L86M	0.993442	0.953329
L86F	0.872411	0.871597
L86T	0.641683	0.674674
L86C	0.718818	0.783864
L86H	0.415538	0.193487
L86K	0.37384	0.596663
A87V	1.12999	1.05684
A87I	1.00213	1.00655
A87L	1.0445	0.905382
A87M	1.10495	1.14599
A87F	0.927958	0.847916
A87Y	0.458479	0.741765
A87W	1.04878	1.0193
A87S	0.737068	0.868853
A87T	0.919432	1.04489
A87N	0.576797	0.836182
A87Q	0.706655	0.838993
A87C	1.11236	1.12392
A87G	0.839832	0.867817
A87P	0.0530022	-0.0418637
A87R	0.278756	0.222487
A87K	0.3522	0.461986
A87D	0.840304	0.793524
A87E	0.843468	0.747631
V88A	0.454976	0.500034
V88I	1.10459	1.12738
V88L	0.781152	0.913347
V88F	0.708372	0.799576
V88W	0.609213	0.817014
V88S	0.557196	0.726685
V88N	0.852997	1.0328
V88Q	0.797925	1.00342
V88G	0.669825	0.76509
V88R	0.853972	0.938807
V88K	0.938512	0.905551
V88D	0.0669619	0.283598
V88E	0.0345974	-0.0240356
A89V	0.509055	0.784163
A89I	-0.110219	0.117709
A89L	0.345599	0.705538
A89M	0.280891	0.583539
A89F	0.515523	0.958206
A89Y	0.0656621	-0.0308342
A89W	-0.091807	0.0457425
A89S	0.614635	0.656472
A89T	0.644848	0.634243
A89C	0.82243	0.966379
A89G	1.14936	0.906766
A89R	0.0497034	0.0927068
A89H	-0.102953	0.135403
A89K	-0.0480618	-0.0900967
L90A	0.893851	1.04473
L90V	0.965192	1.04663
L90I	0.93985	1.00975
L90M	0.898683	0.863567
L90F	1.02479	0.935484
L90Y	0.730624	0.815388
L90W	0.819854	0.857178
L90S	0.820398	0.902886
L90T	0.929062	0.918213
L90N	0.683028	0.760798
L90C	1.13372	1.03893
L90G	0.655909	0.776704
L90P	0.187377	0.359059
L90R	0.221641	0.0368941
L90H	0.444478	0.481382
L90K	0.31476	0.293473
L90D	0.319603	0.339231
L90E	0.296213	0.779101
F91A	0.355791	0.624897
F91V	0.129577	0.251475
F91I	0.900362	0.828852
F91L	0.275555	0.371039
F91M	0.687826	0.834913
F91Y	0.0644013	0.261707
F91W	0.354968	0.916651
F91S	0.259687	0.665996
F91T	0.602921	0.739847
F91N	0.371804	0.433128
F91Q	0.0354347	0.0713531
F91C	0.219943	0.705353
F91G	0.819845	0.889925
F91P	0.668515	0.830392
F91R	0.114505	0.0316156
F91D	0.0511694	-0.0350167
F91E	0.29634	0.289366
Q92A	0.870214	0.822072
Q92V	0.98173	1.04375
Q92I	1.05945	1.083
Q92L	1.0338	1.05397
Q92M	1.1627	1.03745
Q92F	0.963984	0.869314
Q92Y	1.08113	1.17224
Q92W	1.20752	1.1466
Q92S	0.859107	0.893617
Q92T	0.922904	0.963262
Q92N	0.788023	1.00665
Q92C	0.765966	0.868938
Q92G	0.936473	1.01708
Q92P	0.0775453	0.0626405
Q92R	0.774029	0.832097
Q92H	1.13841	1.17531
Q92K	0.484389	0.706909
Q92D	0.524181	0.831183
Q92E	0.490983	0.539425
V93A	0.186001	0.3453
V93L	0.957241	1.01374
V93M	0.829169	0.741181
V93F	0.176428	0.569849
V93W	0.196401	0.567463
V93S	0.231462	0.176866
V93T	0.649973	0.766313
V93Q	0.201123	0.542879
V93C	0.522303	0.721465
V93G	0.222981	0.125899
V93P	0.139412	0.0988291
V93R	0.134981	0.126509
V93H	0.319884	0.492811
V93K	0.173215	-0.0128943
V93D	-0.0717361	-0.0270101
L94A	0.91469	0.904986
L94V	0.707934	0.824521
L94I	0.588159	0.670508
L94M	0.771394	0.955457
L94F	0.550916	0.703512
L94Y	0.268521	0.358444
L94W	0.647997	0.677597
L94S	0.796033	0.932456
L94T	0.281279	0.609977
L94N	-0.0145965	0.0192947
L94C	0.50223	0.754411
L94G	0.855977	0.95598
L94P	0.134562	0.151953
L94R	0.170022	0.160103
L94H	-0.0326323	0.0161623
L94K	0.0769899	0.221589
L94D	0.264081	0.354445
L94E	0.130876	0.0699049
P95A	0.520493	0.674654
P95V	0.289474	0.253377
P95I	0.0897748	0.117398
P95L	-0.043796	0.0205047
P95M	-0.0197983	-0.0535821
P95F	0.134366	0.102665
P95Y	0.00262936	0.103762
P95S	0.415657	0.302402
P95N	0.157837	0.217947
P95C	0.344055	0.216349
P95G	0.277658	0.521585
P95R	0.143026	0.00893621
P95H	0.333878	0.274171
P95K	-0.0153171	0.0632515
P95E	0.131302	0.211296
Q96A	1.05291	0.99662
Q96V	1.15329	1.1117
Q96I	1.14055	1.02606
Q96L	1.15161	1.1245
Q96F	0.926059	0.971985
Q96Y	0.989808	0.938873
Q96W	0.897182	1.07718
Q96S	0.874848	0.947021
Q96T	0.818119	0.652564
Q96N	0.995557	1.08607
Q96C	0.966284	0.979975
Q96G	0.764559	0.909772
Q96P	0.846373	0.899155
Q96R	0.898091	0.942085
Q96H	1.107	0.649166
Q96K	0.797107	0.808935
Q96D	0.850224	0.842278
Q96E	1.15159	1.11011
L97A	0.804905	0.889071
L97V	0.912832	1.03141
L97I	0.986941	0.852699
L97M	0.952938	0.901186
L97F	0.721971	0.980537
L97Y	0.0342937	0.639192
L97W	0.756108	0.826486
L97S	0.137094	0.0872612
L97T	0.302855	0.64633
L97N	0.0735514	0.143951
L97Q	0.0982928	-0.0212494
L97G	0.194259	0.457215
L97P	0.445111	0.296896
L97R	0.385515	0.264122
L97H	0.0696364	-0.00105642
L97K	0.113037	0.299803
L97D	-0.0608396	0.0182287
L97E	0.161206	0.440259
A98V	1.03414	1.12286
A98L	1.05566	0.971727
A98F	1.02639	1.11688
A98Y	0.916504	1.0998
A98W	0.858403	0.970505
A98S	0.739032	0.796904
A98G	0.549005	0.894567
A98R	0.0633695	0.158257
A98K	0.257293	0.644014
A98E	0.0879865	0.120675
W99A	0.946821	0.927056
W99V	1.04896	1.05376
W99I	1.06876	0.934465
W99L	1.11215	1.13299
W99M	1.18449	1.21822
W99F	1.04284	1.10916
W99Y	1.0839	1.05705
W99S	1.05863	1.06308
W99T	1.11997	1.11553
W99N	1.16283	1.16346
W99Q	0.883721	0.986316
W99C	0.814932	0.817808
W99G	0.917281	1.00993
W99P	0.158498	0.73473
W99R	0.769956	0.820813
W99H	0.905568	1.02555
W99K	0.772787	0.694237
W99D	0.865455	0.999853
W99E	0.890728	0.93212
K100A	0.851476	0.839595
K100V	1.00762	1.07685
K100I	0.991333	1.21092
K100L	1.08962	1.13785
K100M	0.980536	1.11189
K100Y	0.581005	0.821325
K100W	0.659034	0.757715
K100S	1.03347	1.03082
K100T	0.96995	0.889706
K100Q	1.04157	1.06638
K100G	0.869662	0.972633
K100R	1.14696	1.0587
K100E	1.0565	1.21705
A101V	0.880329	0.857372
A101I	0.796905	0.784466
A101L	0.879793	0.982298
A101M	0.375553	0.690475
A101F	0.940214	0.96432
A101Y	0.569635	0.173858
A101W	0.812471	0.772379
A101S	0.957838	0.991208
A101T	0.934794	1.01069
A101N	0.736374	0.88282
A101Q	0.592965	0.776834
A101C	0.73367	0.695125
A101G	0.706599	0.797811
A101P	0.54939	0.717322
A101R	0.622345	0.724693
A101H	0.903742	0.912217
A101D	0.670413	0.859019
T102A	0.984298	1.08824
T102V	0.753655	0.787526
T102I	0.785313	0.840179
T102L	0.929679	0.993243
T102M	0.833751	0.961313
T102F	0.856522	0.888828
T102W	0.681233	0.645195
T102S	0.980661	0.995118
T102N	0.918888	0.974806
T102C	0.588063	0.506688
T102G	0.895181	0.940974
T102P	0.679902	0.775179
T102R	0.660613	0.718478
T102K	0.583488	0.608382
T102D	0.852019	1.17733
T102E	0.737451	0.933281
D103A	0.834317	0.990258
D103V	0.855826	0.917821
D103I	0.851129	0.84729
D103L	0.901365	0.891749
D103M	0.873723	0.927113
D103F	0.836315	0.828045
D103Y	0.805885	0.895463
D103W	0.793162	0.859779
D103S	0.947488	0.970636
D103T	0.94636	0.993134
D103N	1.0364	1.07873
D103Q	0.75115	0.611347
D103G	0.701868	0.738815
D103P	0.751939	0.633594
D103R	0.665856	0.707959
D103E	0.512957	0.585157
R104V	1.0019	1.1208
R104I	0.916806	0.999012
R104L	0.794354	0.999553
R104M	0.94112	1.10801
R104F	1.01084	1.15559
R104Y	0.933286	0.93479
R104W	0.814077	1.02152
R104S	1.09763	1.15047
R104T	1.03627	1.1928
R104N	1.00239	0.99298
R104Q	0.881525	0.892966
R104G	1.14219	1.07578
R104P	0.938625	0.907171
R104H	0.947183	1.15594
R104D	0.885906	0.706463
R104E	0.844366	1.10473
F105A	0.798514	0.927163
F105V	0.773833	0.861982
F105I	0.676376	0.770923
F105L	0.911838	0.999499
F105M	0.927609	0.990568
F105Y	0.729191	0.583233
F105W	1.01822	0.945747
F105S	0.733505	0.908045
F105T	0.737665	0.876784
F105N	0.661677	0.759658
F105Q	0.849359	0.965312
F105G	0.711426	0.897268
F105P	0.850921	0.968552
F105R	0.73901	0.8197
F105H	0.652859	0.657078
F105K	0.625644	0.692115
F105E	0.625342	0.781644
R106A	0.834609	0.915323
R106V	1.01363	1.00743
R106I	0.956712	1.0977
R106L	1.06826	1.09303
R106M	0.953036	1.00622
R106F	0.940776	0.989301
R106W	0.823152	0.974789
R106S	0.971396	1.02277
R106T	0.722583	0.911022
R106N	1.01041	1.07473
R106Q	1.10779	1.11755
R106C	0.945908	1.09223
R106G	0.871146	1.10664
R106P	1.09682	1.16552
R106H	1.06207	1.08175
R106D	0.92523	1.18835
R106E	0.941544	0.968219
G107A	0.860748	0.878271
G107V	0.629551	0.675042
G107I	0.703923	0.775746
G107L	0.766604	0.810067
G107M	1.02639	0.972362
G107F	0.918375	1.00801
G107Y	0.961628	1.12127
G107W	0.92564	0.887228
G107S	0.814339	0.961016
G107T	0.940732	1.03977
G107N	0.637788	0.762499
G107Q	0.75482	0.996489
G107C	0.858645	0.865158
G107R	0.469503	0.82828
G107H	0.816627	0.884369
G107K	0.842097	0.882419
G107E	0.743445	0.935089
P108A	0.77296	0.88739
P108V	0.80936	0.933504
P108I	0.631571	0.809846
P108L	0.807316	0.895847
P108M	0.793101	0.932142
P108F	0.682114	1.05786
P108Y	0.83889	0.96777
P108W	0.660667	0.617064
P108S	0.952646	0.985177
P108T	0.847022	0.941759
P108N	0.929988	0.948323
P108Q	0.799888	0.870078
P108C	0.693849	0.797946
P108G	0.922033	0.954415
P108R	0.476736	0.678192
P108H	0.809595	0.86302
P108E	0.828372	1.11156
D109A	0.800799	0.845298
D109V	0.838628	0.905402
D109I	0.704984	0.799525
D109L	0.821274	0.956746
D109M	0.816193	0.842055
D109F	0.732364	0.798163
D109Y	0.733331	0.868729
D109W	0.804463	0.818851
D109S	0.829071	0.861766
D109T	0.815219	0.924249
D109Q	0.638865	0.570841
D109C	0.474581	0.638292
D109G	0.595097	0.469623
D109P	0.906469	0.911267
D109R	0.45153	0.529775
D109H	0.694005	0.753516
D109K	0.241544	0.6455
D109E	0.902886	1.10435
A110I	0.608841	0.578965
A110L	1.04381	1.10354
A110F	1.04076	1.1123
A110Y	1.16997	1.15212
A110W	0.932409	0.953909
A110S	0.999362	1.00806
A110T	1.07279	0.918207
A110G	0.831572	1.0243
A110P	0.931229	1.05308
A110R	0.58016	0.799704
A110H	0.716523	0.744864
A110K	0.642825	0.675753
L111A	0.877665	1.04188
L111V	1.04009	1.02184
L111I	0.926106	0.976926
L111M	0.796056	0.997365
L111F	0.666361	0.681835
L111Y	0.784787	0.892527
L111W	0.709794	0.856585
L111S	0.433926	0.738496
L111T	0.593619	0.871408
L111N	0.191169	0.688873
L111Q	0.417629	0.629609
L111C	0.253913	0.647192
L111G	0.429919	0.648836
L111P	0.48874	0.747245
L111R	0.139191	0.203092
L111K	0.131482	0.0949758
L111E	0.092319	0.664946
C112A	0.892786	0.886807
C112V	1.16138	1.08148
C112I	1.18058	1.18945
C112L	1.0644	1.01471
C112M	0.925855	0.931488
C112F	1.19778	1.10729
C112Y	1.01659	1.0469
C112W	1.05998	0.903371
C112S	0.800436	0.938903
C112T	0.996496	0.99592
C112N	0.91593	0.772328
C112Q	0.647565	0.599344
C112G	0.831613	0.885703
C112P	0.657733	0.773082
C112R	0.73601	0.805348
C112K	0.554712	0.630572
C112D	0.807886	0.939766
C112E	1.03732	0.99388
R113A	1.11879	1.22328
R113V	0.835449	1.1857
R113L	0.772138	1.07593
R113S	0.980543	1.02894
R113T	0.847376	0.938132
R113N	0.69693	0.961345
R113C	0.757923	0.977315
R113G	0.801514	1.06475
R113P	0.710891	0.658841
R113K	1.02213	1.09741
R113D	0.415117	0.880074
R113E	0.660605	1.06691
A114V	0.802379	0.655567
A114I	1.2505	1.22723
A114L	1.05606	0.931502
A114M	0.99121	1.02447
A114F	0.967412	0.965762
A114Y	0.698086	0.837731
A114W	0.73416	0.791281
A114S	0.800823	0.862695
A114T	0.694366	0.824009
A114Q	0.21782	0.331682
A114C	1.08131	1.09271
A114G	0.970723	0.971634
A114P	0.518532	0.843247
A114R	0.203818	0.280674
A114H	0.352794	0.51652
A114D	0.119126	0.249998
V115L	1.00143	0.978338
V115M	0.881421	0.848442
V115F	0.87151	1.07146
V115W	0.842928	0.619748
V115S	0.497912	0.688079
V115T	0.847668	1.0508
V115G	0.761459	0.959351
V115P	0.0551272	0.0405081
V115R	0.266934	0.321514
V115K	0.00495747	0.244138
V115D	0.0901828	0.155339
V115E	0.726159	0.881447
K116V	0.762875	0.983281
K116W	0.799204	0.898431
K116N	1.11293	1.08359
K116C	1.1103	1.05591
K116G	0.999772	1.00149
K116P	0.726149	1.07398
K116R	0.926098	0.993868
K116H	1.05267	1.09493
Y117V	-0.0149144	0.021567
Y117I	0.0920046	-0.0918524
Y117L	0.257424	0.426514
Y117F	1.05915	1.12372
Y117W	0.684494	0.780875
Y117S	0.0137186	0.0208863
Y117T	0.203513	0.562783
Y117C	0.25169	0.313534
Y117G	0.0461683	0.195419
Y117P	-0.0280559	0.0300418
Y117R	0.113484	0.0635886
Y117E	0.112434	0.228743
L118A	0.833709	1.00496
L118V	0.683261	0.816706
L118I	0.39966	0.565499
L118M	0.906131	0.841108
L118Y	0.210778	0.40039
L118W	0.809855	1.045
L118S	0.576133	0.885475
L118T	0.412583	0.707982
L118N	-0.0489233	0.143685
L118Q	-0.0160651	-0.16592
L118C	1.03884	1.06572
L118G	1.0482	0.986127
L118P	0.239928	0.448539
L118R	0.0941718	0.0688965
L118H	0.0684553	0.235437
L118D	-0.0617118	-0.0517095
L118E	0.173846	0.219813
Q119A	0.874555	0.939048
Q119V	0.20131	0.181994
Q119L	0.152962	0.200794
Q119M	0.740393	0.856351
Q119F	0.0149943	0.284858
Q119Y	0.413395	0.633452
Q119W	0.563676	0.809834
Q119S	0.826749	0.849843
Q119T	0.214799	0.723323
Q119N	0.835485	0.901223
Q119C	0.450814	0.704059
Q119G	1.00437	1.07419
Q119R	0.618828	0.819496
Q119H	0.784637	0.754177
Q119K	0.629302	0.796459
Q119D	0.886811	1.04242
Q119E	1.22043	1.20288
M120A	0.972479	1.01962
M120V	0.740439	0.907066
M120L	0.991139	0.899059
M120F	0.930349	0.899113
M120Y	0.738894	0.913179
M120W	0.165116	0.70014
M120S	0.935795	0.927494
M120T	0.901123	0.923811
M120N	0.95373	0.990052
M120Q	0.803857	0.81128
M120C	0.965779	0.944479
M120G	0.980913	1.003
M120P	0.629726	0.903462
M120R	0.108456	0.207678
M120H	1.08916	1.15803
M120K	0.0990094	0.306546
M120D	0.817312	0.921111
M120E	1.05258	1.2145
V121A	0.434664	0.803274
V121L	0.414397	0.680417
V121M	0.353788	0.611147
V121F	0.192473	0.310573
V121Y	0.0697914	-0.0470585
V121W	-0.0427905	0.0825442
V121S	0.119145	0.492304
V121T	0.854408	0.840945
V121Q	-0.0118081	-0.0526059
V121G	0.0622415	0.0784713
V121R	0.056099	0.0584899
V121H	0.166994	0.398091
V121E	-0.102014	0.10991
G122A	1.21413	1.13402
G122V	0.537994	0.685159
G122I	0.421065	0.304276
G122L	0.295317	0.345486
G122F	0.102826	0.136607
G122Y	0.151599	0.08695
G122S	1.09694	1.01236
G122T	0.780863	0.941983
G122N	-0.0760402	0.646618
G122Q	0.142514	0.398729
G122C	0.767877	0.768255
G122P	0.6371	0.760827
G122R	0.118366	0.196134
G122H	-0.00326981	-0.0362441
G122K	0.0868171	-0.0365348
G122D	-0.0258887	0.473116
M123V	0.87855	1.01234
M123L	0.919336	0.959677
M123F	0.408888	0.578432
M123Y	0.677228	0.728722
M123W	1.06561	0.643842
M123T	0.907795	0.891457
M123C	0.895157	0.900881
M123G	0.413006	0.750037
M123P	0.625706	0.926224
M123R	0.760275	0.708038
M123H	0.583631	0.495788
M123K	0.404205	0.660225
M123E	0.639701	0.664326
Y124A	0.773404	0.810743
Y124V	0.854232	0.992264
Y124L	0.289083	0.536493
Y124W	-0.00567614	0.12271
Y124T	1.10129	1.0604
Y124C	1.07066	0.679575
Y124G	0.758237	0.935797
Y124P	0.0796901	0.0603499
Y124R	0.0871488	0.229959
Y124H	1.02307	1.06574
A125V	0.422087	0.667609
A125I	0.496785	0.601667
A125L	0.646953	0.736323
A125M	0.233691	0.670394
A125F	0.273524	0.272376
A125Y	0.043473	0.282829
A125W	0.14212	-0.00864651
A125S	0.899705	1.03717
A125T	0.288173	0.156492
A125Q	0.0927741	0.302859
A125C	0.538089	0.785253
A125G	0.741415	0.832066
A125P	0.508439	0.665852
A125R	0.116823	0.131932
A125K	0.028929	0.28993
A125D	0.274078	0.342065
A125E	0.449912	0.334175
S126V	1.07534	1.08154
S126L	0.743229	0.763224
S126M	1.05238	1.12962
S126F	-0.020529	0.00100786
S126Y	0.318822	0.153543
S126W	-0.035389	0.14083
S126T	0.994895	1.05465
S126N	0.933628	0.903426
S126C	0.775945	0.880121
S126G	0.516615	0.719962
S126P	0.848588	1.05257
S126R	1.13964	0.920443
S126E	1.03513	0.986883
S127A	0.734061	0.892232
S127V	0.571084	0.774382
S127I	0.436045	0.798404
S127L	0.243925	0.23003
S127M	0.18178	0.434633
S127F	0.214339	0.237561
S127Y	0.24505	0.258753
S127W	0.238986	0.154531
S127T	0.311437	0.674465
S127N	0.589948	0.808609
S127Q	0.208316	0.614368
S127C	0.552894	0.789341
S127G	0.662163	0.794234
S127R	0.085841	0.0646828
S127K	-0.157746	0.0444526
S127D	0.368706	0.263969
S127E	0.113556	0.362732
Y128A	0.102174	0.212452
Y128V	0.278102	0.166191
Y128I	0.106743	0.080202
Y128L	0.725618	0.853607
Y128M	0.206235	0.603118
Y128F	0.818628	1.00896
Y128W	0.694754	0.792985
Y128S	0.181325	0.368913
Y128N	0.43358	0.611873
Y128Q	0.115791	0.69732
Y128C	0.115651	0.0413036
Y128G	0.167992	0.416205
Y128P	0.0431584	-0.107559
Y128R	0.202129	0.297219
Y128K	0.120067	0.125267
Y128D	0.00955013	0.133588
M129A	0.118511	0.166549
M129V	0.566101	0.587945
M129I	1.11309	1.12061
M129L	0.977632	0.958212
M129F	0.132203	0.612829
M129Y	0.299161	0.167268
M129W	0.162383	0.213491
M129S	0.0793695	0.320571
M129T	0.680523	0.783001
M129N	0.491677	0.818533
M129Q	0.921057	1.03152
M129C	0.343705	0.60864
M129G	0.139229	0.172419
[truncated: 4,099 more rows]

## Sheet: Fig. 3c
var	ctrls_comb	27_comb
L2A	1.00641	0.932161
L2V	0.976175	0.982782
L2I	0.798449	0.850794
L2M	1.07678	1.20892
L2S	1.05538	1.02828
L2T	1.18506	1.17693
L2N	1.16043	1.12803
L2Q	1.1828	1.2557
L2C	0.431744	0.510056
L2G	1.20241	1.19224
L2R	0.885523	0.854665
L2K	1.10214	1.08274
L2D	0.847009	0.614316
M3V	0.801888	0.691973
M3L	0.716164	0.908851
M3Y	1.08412	1.12711
M3S	1.32431	0.967434
M3N	1.26639	1.14572
M3C	0.304254	0.641771
M3P	1.24711	1.21026
M3K	0.983675	1.15561
A4V	0.918507	0.852592
A4L	0.943745	1.04704
A4F	0.807743	0.697683
A4Y	1.01701	0.95201
A4W	0.788072	0.760071
A4S	1.12782	1.1149
A4T	1.17402	1.20759
A4C	0.381628	0.47295
A4G	1.13448	1.08035
A4R	0.903883	1.11276
A4K	1.00058	0.929206
A4D	0.840584	0.783575
S5A	0.818745	0.772895
S5V	0.766505	0.821058
S5I	0.737738	0.739255
S5L	0.770492	0.749394
S5M	0.767411	0.749597
S5F	0.670026	0.623066
S5Y	0.654908	0.662185
S5W	0.563085	0.4931
S5N	1.24889	1.00609
S5Q	0.820801	0.885871
S5C	0.247224	0.385267
S5G	0.764534	0.7827
S5P	0.830382	0.672635
S5R	0.715911	0.775881
S5H	0.775625	0.911623
S5K	0.762377	0.823267
S5D	0.609179	0.520531
T6A	0.792566	0.742958
T6V	0.707134	0.647265
T6I	0.582593	0.638418
T6L	0.67157	0.475408
T6M	0.784324	0.706747
T6F	0.671732	0.601911
T6Y	0.654277	0.820583
T6W	0.554025	0.489262
T6S	0.714031	0.816895
T6N	1.06099	1.07132
T6C	0.222159	0.444785
T6G	0.704682	0.777368
T6P	0.681897	0.554944
T6R	0.515189	0.552029
T6H	0.631333	0.64354
T6K	0.864698	0.854555
T6E	0.49413	0.494118
T7A	0.93772	0.652678
T7V	0.953298	0.890814
T7I	0.918771	0.940738
T7L	0.958906	0.999898
T7M	0.91327	0.929477
T7F	0.985068	0.951827
T7W	0.799074	0.623047
T7S	0.971215	0.994404
T7Q	1.0606	0.938245
T7C	0.673668	0.9439
T7G	0.775826	0.681082
T7R	0.834597	0.857247
T7H	0.825582	0.856581
T7K	0.97305	0.976615
T7D	0.893668	0.857836
T7E	0.687407	0.543643
S8A	1.03392	0.938419
S8V	0.99227	0.997356
S8I	0.886883	0.961477
S8L	1.00175	0.959586
S8M	0.67138	0.415537
S8F	0.988331	0.987753
S8Y	0.975747	0.976166
S8W	0.921703	0.91072
S8T	1.03669	1.12173
S8N	1.15428	1.00425
S8Q	0.952469	1.01194
S8C	0.456235	0.578146
S8G	1.05681	1.02399
S8P	1.0307	0.934018
S8R	1.01018	1.01828
S8H	1.03206	1.09434
S8K	1.00588	1.02873
S8D	0.918537	0.995917
S8E	1.00533	1.07595
A9V	1.01252	1.08387
A9I	1.04922	0.994875
A9L	1.03065	0.994099
A9M	0.886025	0.638904
A9Y	0.747976	0.616264
A9W	0.995556	0.965232
A9T	1.016	0.796653
A9N	1.15184	1.12822
A9G	1.12728	1.19939
A9P	1.01756	0.788354
A9R	0.907388	0.963607
A9K	0.951369	0.980864
A9D	1.08405	0.879647
A9E	0.927154	0.786829
V10A	1.07849	1.0147
V10I	1.00691	1.05194
V10L	0.94221	0.955068
V10M	1.03566	1.02637
V10F	0.89954	0.879852
V10Y	1.17327	1.00751
V10W	0.906247	0.949966
V10S	1.15336	1.06758
V10T	0.876563	0.860069
V10N	0.991211	1.01969
V10Q	1.07311	1.06897
V10C	0.868297	0.860896
V10G	1.02261	0.980853
V10P	1.0996	0.912245
V10R	0.985719	0.858798
V10H	0.933977	0.837086
V10K	1.04076	0.998535
V10D	1.03175	0.892983
P11A	1.14665	1.11928
P11V	0.969854	1.06432
P11I	1.06079	1.06766
P11L	0.930833	0.95569
P11M	0.983054	0.923941
P11F	0.721875	0.610632
P11Y	0.827567	0.683464
P11W	0.813664	0.844007
P11S	1.10645	1.07862
P11T	0.930612	0.807802
P11Q	0.944344	1.04661
P11G	1.15162	1.05834
P11R	0.934897	0.968933
P11H	1.0284	1.01334
P11K	1.04602	1.14931
P11D	1.10315	1.14823
P11E	1.08673	0.996559
G12A	1.10308	1.1035
G12V	1.01913	1.05714
G12I	1.09429	1.0769
G12L	0.84882	0.868307
G12M	1.01186	0.99138
G12F	0.922021	0.942823
G12Y	0.939158	0.987274
G12W	0.918163	0.919291
G12S	1.09706	1.12239
G12T	1.02937	1.00429
G12Q	1.06361	1.0577
G12C	0.855151	1.03995
G12P	0.986333	0.906747
G12R	0.962326	0.932212
G12H	0.800502	0.889104
G12K	0.941524	0.897839
G12D	1.06136	0.995747
G12E	1.10071	1.06125
H13A	1.07517	1.10693
H13V	0.994192	1.02143
H13L	0.903185	0.785427
H13M	1.12899	1.08145
H13F	0.830027	0.798777
H13Y	1.04744	1.05999
H13W	0.922711	1.02864
H13S	1.09818	1.02206
H13T	1.11475	0.98722
H13Q	1.12028	1.1157
H13G	1.02229	0.947904
H13P	1.13588	1.1047
H13R	0.998741	0.905969
H13D	0.844446	0.794663
H13E	0.946432	0.957466
P14R	1.1524	1.1629
S15A	0.968025	1.06928
S15V	0.897662	1.07343
S15I	1.02754	0.846522
S15L	0.924582	1.07798
S15M	0.668616	0.769623
S15T	1.11784	1.00255
S15N	1.05378	1.05283
S15C	0.680498	1.03147
S15G	0.794237	0.691293
S15H	0.766216	0.727148
S15K	0.954049	1.07889
S15E	1.02664	1.12311
L16A	1.01896	0.955825
L16F	0.95675	1.10941
L16Y	0.998014	1.06614
L16W	1.14717	1.19005
L16S	1.10835	0.996787
L16C	0.719523	0.877282
L16G	0.948369	1.02469
L16P	1.0804	1.00974
L16R	1.1649	1.00912
L16K	1.13652	1.10971
L16E	1.07606	0.859502
P17A	0.966465	0.935093
P17V	0.996053	1.08308
P17I	0.471749	0.500525
P17L	0.763133	0.854516
P17M	0.762245	1.02887
P17F	0.748116	0.906799
P17W	0.665004	0.777205
P17S	0.965526	1.08603
P17T	0.971817	1.0291
P17N	0.846414	0.948442
P17Q	0.97845	1.05985
P17G	0.909911	0.960455
P17R	0.837377	0.945008
P17H	0.765789	1.04014
P17K	0.60917	0.823146
P17D	0.85611	0.967748
S18A	1.01183	1.0546
S18V	0.998686	0.947097
S18L	0.976945	1.01362
S18M	0.828117	0.906259
S18F	0.960336	0.965635
S18Y	0.91266	0.855689
S18T	1.17804	1.05432
S18C	0.955281	1.05694
S18G	0.931281	0.925091
S18P	1.01962	0.991089
S18R	0.736883	0.813117
S18H	0.961793	1.06666
S18D	1.1742	1.16149
S18E	0.962186	0.925771
L19A	0.88633	1.02173
L19V	1.0674	1.03729
L19I	1.04281	1.022
L19M	1.00983	1.01708
L19F	0.900893	0.891587
L19Y	1.06627	1.05774
L19W	1.00113	1.02609
L19S	1.00491	1.02422
L19N	1.05187	1.05336
L19Q	1.11419	0.938857
L19C	0.756753	0.679507
L19G	0.798118	0.657866
L19P	0.894942	1.04344
L19R	0.984918	0.966281
L19H	0.818524	0.935155
L19K	0.95832	0.907896
L19D	1.01514	1.13359
L19E	1.13456	1.19114
P20A	0.936257	0.968917
P20V	1.01361	0.951526
P20I	1.04065	1.12661
P20L	0.974663	0.95572
P20M	0.94824	0.872446
P20W	0.948302	1.04373
P20S	0.999233	1.10205
P20T	1.04157	1.1185
P20Q	1.15026	1.05011
P20C	0.736981	0.809386
P20G	0.953163	1.01439
P20R	0.900766	0.985077
P20K	1.01432	1.08901
P20E	1.07352	1.0915
S21A	1.00353	1.0813
S21V	0.924649	0.82154
S21L	1.02147	1.11264
S21M	1.07286	1.10693
S21Y	0.988052	1.11245
S21W	0.943901	1.0821
S21T	1.10909	1.07032
S21Q	0.571589	0.813961
S21C	0.627581	0.694296
S21G	1.04719	1.04011
S21P	1.16033	1.14256
S21R	0.82102	0.85251
S21K	0.742363	0.700136
S21D	1.08202	1.01819
S21E	0.870516	0.82523
N22V	0.792315	0.998561
N22L	0.636515	0.927589
N22M	0.692234	0.977694
N22F	0.742767	0.842381
N22Y	0.706314	0.824202
N22W	0.603967	0.880116
N22S	0.855101	0.961037
N22C	0.460391	0.807275
N22G	0.71247	0.809543
N22P	0.747207	0.811662
N22R	0.801846	0.967847
N22K	0.797939	0.948623
N22D	0.976763	1.03062
N22E	0.730253	0.970686
S23A	1.10215	1.08895
S23V	0.98024	1.02158
S23I	1.11258	1.1767
S23L	1.0058	0.856423
S23M	1.0091	0.897339
S23F	0.939144	0.872143
S23Y	0.990001	1.00487
S23W	1.01347	0.957324
S23N	1.059	1.0562
S23G	0.874369	0.768068
S23P	0.856643	0.973937
S23R	0.957169	0.995911
S23K	0.908655	0.90427
S23D	1.05958	0.792986
S23E	0.666962	0.658599
S24A	0.477677	0.786656
S24V	0.714151	1.04565
S24L	0.709232	0.945548
S24Y	0.804393	1.04749
S24W	0.523346	0.685397
S24T	1.05728	1.0045
S24N	0.72705	0.961801
S24Q	0.747975	0.935297
S24C	0.742568	0.884528
S24G	0.762268	0.92549
S24P	0.760429	1.01382
S24R	0.622867	0.706777
S24H	0.836467	0.976563
S24K	0.644802	0.972265
S24D	0.772936	0.925064
Q25A	0.935218	0.906321
Q25V	1.04391	1.0081
Q25I	0.807309	0.826014
Q25L	0.982568	1.05941
Q25M	0.988337	0.984773
Q25F	1.03957	1.0227
Q25Y	0.995519	1.06205
Q25W	0.956937	0.983935
Q25S	1.05211	1.05253
Q25T	0.9823	0.884085
Q25N	1.05871	0.971524
Q25C	0.859942	0.816152
Q25G	0.996262	0.990023
Q25P	1.18123	1.08186
Q25R	0.86155	0.938116
Q25K	1.0357	1.07787
Q25D	1.01088	0.952789
Q25E	0.945644	0.962969
E26A	0.918815	0.985039
E26V	0.973516	1.0628
E26I	0.965368	0.989096
E26L	0.733986	0.894705
E26M	0.838235	0.947656
E26F	0.83051	0.984266
E26Y	0.848165	0.879707
E26W	0.746837	0.859176
E26S	0.87343	0.958515
E26T	1.01435	0.968483
E26N	0.905188	1.04877
E26Q	0.95812	0.906932
E26C	0.721264	0.73656
E26G	1.02575	0.99413
E26P	0.920905	0.939644
E26R	0.837376	0.952504
E26H	0.830867	0.430388
E26K	1.00059	1.09583
E26D	1.01265	1.14958
R27V	0.989179	0.977904
R27I	1.00358	1.05082
R27L	0.978392	0.94737
R27W	0.780192	0.704736
R27S	0.91918	0.993249
R27T	1.05237	0.875092
R27C	0.684615	0.748186
R27G	0.962172	0.980387
R27D	1.04282	1.08237
R27E	1.05869	1.03846
P28A	0.980832	1.01945
P28L	0.885903	0.998558
P28M	0.835107	0.754273
P28F	1.02117	1.02524
P28Y	0.913852	0.938624
P28S	0.919884	1.03072
P28T	1.00904	1.10491
P28G	0.984285	0.918216
P28R	1.01283	0.921679
L29V	0.995869	1.06238
L29W	0.850104	0.937612
L29S	1.03812	1.13783
L29T	0.960638	0.87691
L29G	0.947112	1.08881
L29R	0.971511	1.03684
L29E	0.680113	0.576338
D30V	1.17215	1.14264
D30L	1.13028	1.08703
D30F	0.992578	1.10681
D30S	0.970884	1.0949
D30T	0.972908	0.986353
D30G	0.800565	0.88456
D30R	0.806992	0.82745
T31A	0.970577	1.03761
T31V	1.02153	0.994105
T31L	1.01702	0.841277
T31M	0.955287	0.936209
T31Y	0.870318	0.933999
T31S	0.956109	0.968713
T31N	0.963323	0.981733
T31C	0.6771	0.814308
T31G	0.936324	0.963214
T31P	0.901923	0.941838
T31R	1.08576	1.13116
T31K	1.04029	1.03632
T31E	1.03308	1.0133
R32A	1.1002	1.06599
R32V	0.906832	1.02379
R32I	0.972504	1.03138
R32L	1.00234	0.916305
R32M	0.882442	0.752434
R32F	0.979277	0.962624
R32Y	1.00204	0.989355
R32W	0.8763	0.979731
R32S	0.879756	1.01146
R32T	0.995774	1.04366
R32C	0.734189	0.811723
R32G	0.952353	1.00062
R32H	1.03511	1.08953
R32K	1.02834	1.03327
R32D	0.799985	0.951003
R32E	1.07638	1.07093
D33A	1.00715	0.98424
D33V	1.01289	0.985342
D33I	0.923442	0.929829
D33L	0.955264	1.00418
D33M	1.04558	1.03158
D33F	1.03977	1.09908
D33Y	1.05179	0.987714
D33W	0.862911	0.874294
D33S	0.956998	0.948931
D33T	0.940246	0.976335
D33N	0.969844	0.984603
D33Q	1.10092	1.01743
D33C	0.66766	0.892816
D33G	1.03055	0.980283
D33P	1.07415	1.0609
D33R	0.982062	0.95209
D33H	1.03229	1.00977
D33K	0.965585	1.01517
D33E	0.991291	1.02113
P34A	0.84214	0.954076
P34V	0.965251	0.943615
P34I	0.952622	0.90111
P34L	0.933141	0.903207
P34M	0.81735	0.750748
P34F	0.81257	0.90294
P34Y	0.864591	0.880188
P34W	0.953494	0.918793
P34S	0.942672	0.92824
P34T	0.995765	1.05251
P34N	0.903747	0.876068
P34Q	0.877691	0.910121
P34C	0.745413	0.872607
P34G	0.999922	0.966393
P34R	1.00907	1.02866
P34H	0.905216	0.920358
P34K	0.961364	0.884715
P34D	1.05851	1.00071
P34E	0.9715	0.829308
L35A	0.897943	0.999734
L35V	0.962404	1.01559
L35I	1.01093	1.07682
L35M	1.08197	1.07777
L35F	0.999502	1.05431
L35Y	0.970081	1.00044
L35W	0.961657	1.0181
L35S	0.947252	1.02826
L35T	1.02799	0.9314
L35N	0.842716	0.924793
L35Q	0.799201	0.940825
L35C	0.727416	0.907857
L35G	0.902911	0.934521
L35P	0.998629	1.03377
L35R	0.948277	1.02636
L35H	0.932282	0.982104
L35K	0.856272	0.767954
L35D	0.923648	0.78291
L35E	0.725164	0.73554
L36A	1.05744	1.13664
L36V	1.0264	0.95803
L36M	1.01815	1.14435
L36F	0.937517	0.989826
L36Y	1.00236	0.992248
L36S	1.04036	1.06643
L36T	0.574989	0.61898
L36Q	0.977392	1.04188
L36C	0.848749	0.861995
L36G	0.891364	0.906578
L36P	0.949806	0.977819
L36R	1.02571	1.11791
L36D	0.864488	0.916608
A37V	0.611788	0.545829
A37L	0.952111	0.908088
A37F	0.992965	1.11779
A37S	0.953648	1.02644
A37T	0.869696	0.990995
A37N	0.99807	0.923976
A37Q	0.961679	0.942501
A37G	0.933081	1.03355
A37P	0.787821	1.03847
A37R	1.12145	1.19629
R38A	0.918812	1.01106
R38V	0.87743	0.805329
R38I	0.902559	0.999778
R38L	0.784321	0.899347
R38M	0.911214	0.937541
R38F	0.954195	0.864163
R38Y	0.912791	0.939279
R38W	0.968546	1.04389
R38S	0.930522	1.02528
R38T	0.962219	1.01941
R38N	1.01773	1.06802
R38Q	1.04677	1.0838
R38C	0.785924	0.819349
R38G	0.668403	0.49446
R38P	0.855305	0.726333
R38H	0.92716	1.00517
R38D	0.797556	0.81091
R38E	0.899317	0.91404
A39V	1.02501	0.952879
A39I	0.898883	0.927251
A39L	1.00475	0.980905
A39M	0.949655	1.0731
A39F	1.04887	1.0606
A39Y	0.9139	0.911514
A39W	1.0273	1.15779
A39S	0.786431	0.88799
A39T	0.884765	0.922323
A39N	0.529579	0.6851
A39Q	0.532666	0.784563
A39C	1.05125	1.04186
A39G	0.844294	0.941691
A39P	0.523047	0.671739
A39R	0.396299	0.714423
A39H	0.80281	0.819078
A39K	0.234706	0.862527
A39D	0.295889	0.459222
A39E	0.43726	0.680385
E40A	0.553686	0.751831
E40V	0.731779	0.787336
E40I	1.07423	0.923577
E40L	0.852899	0.809976
E40M	0.909355	1.03246
E40F	0.744684	0.773192
E40Y	0.831886	0.914106
E40W	0.848674	0.987726
E40S	0.677172	0.79299
E40T	0.666189	0.751762
E40N	0.670052	0.764669
E40Q	0.835558	0.854411
E40C	0.724642	0.752441
E40G	0.710447	0.851355
E40P	0.566052	0.724523
E40R	0.30303	0.657159
E40H	0.824405	0.817055
E40D	0.549334	0.602479
L41A	0.737891	0.736882
L41V	1.04134	1.00009
L41I	1.07008	1.10474
L41M	1.00404	1.00274
L41F	0.817353	0.781073
L41Y	0.76385	0.866312
L41W	0.801011	0.841736
L41S	0.843818	0.928776
L41N	0.706611	0.824867
L41Q	0.886373	0.890543
L41C	0.874739	1.06689
L41G	0.831172	0.906292
L41P	0.744193	0.860252
L41R	0.665037	0.738016
L41K	0.866008	0.779222
L41D	0.799557	0.92605
L41E	0.828569	0.920187
A42V	1.04435	1.0263
A42I	1.04876	1.13087
A42L	0.965687	1.01751
A42M	0.960179	0.978986
A42F	0.947035	1.00886
A42Y	1.05	0.966859
A42W	1.07658	1.09256
A42S	0.88698	0.977435
A42T	0.994413	0.989402
A42N	0.564202	0.726924
A42Q	0.351566	0.476355
A42C	0.968825	1.0068
A42G	0.927472	0.921669
A42P	1.08143	1.10294
A42R	0.18016	0.254801
A42H	0.561041	0.849521
A42K	0.15203	0.455797
A42D	0.150002	0.156331
A42E	0.0163307	0.268533
L43A	1.00478	1.07543
L43V	1.08622	0.964803
L43I	0.969793	1.12355
L43M	1.05872	1.0408
L43F	0.812405	0.857065
L43Y	0.566322	0.745994
L43W	0.575504	0.785606
L43S	0.776269	0.841344
L43T	0.747267	0.839387
L43N	0.493597	0.445322
L43Q	0.109523	0.125277
L43C	0.817933	1.01792
L43G	0.840965	0.921009
L43P	0.296079	0.227774
L43R	0.184891	0.120327
L43H	0.0772439	0.102634
L43K	0.233604	0.153944
L43D	0.416574	0.308742
L43E	0.364235	0.290082
L44A	0.852031	0.959953
L44V	0.844964	0.910405
L44I	0.891408	0.983261
L44M	0.888556	0.853074
L44F	0.965655	0.978682
L44Y	1.02087	1.07937
L44W	0.910492	1.02687
L44S	0.795327	0.960386
L44T	0.827592	0.841973
L44N	0.836255	0.867885
L44Q	0.776248	0.850429
L44C	0.9019	0.928685
L44G	0.720941	0.860881
L44P	0.0352139	0.499697
L44R	0.343155	0.665078
L44H	0.74928	0.868355
L44K	0.230873	0.364439
L44D	0.52245	0.643237
L44E	0.756172	0.762835
S45A	1.16504	1.07227
S45V	0.976388	1.01788
S45I	0.845237	0.957606
S45L	0.943453	1.0013
S45M	0.831743	0.972526
S45F	0.798555	0.909495
S45Y	0.700213	0.769933
S45W	0.673368	0.826261
S45T	1.04505	1.05366
S45N	0.622775	0.763076
S45Q	0.58303	0.704402
S45C	1.02085	1.02205
S45G	1.05554	1.05717
S45P	0.796817	1.02369
S45R	0.163565	0.253878
S45H	0.547152	0.72842
S45K	0.00774479	0.411679
S45D	0.158407	0.16933
S45E	0.547747	0.760358
I46A	0.923393	0.893196
I46V	0.937768	0.877696
I46L	0.880385	0.902806
I46F	0.937598	0.924853
I46Y	0.20636	0.318773
I46W	0.617701	0.77962
I46S	0.722004	0.748944
I46T	0.804071	0.84644
I46N	0.257369	0.424989
I46Q	0.149711	0.259748
I46C	0.887142	0.823022
I46G	0.609893	0.635678
I46P	0.141996	0.196192
I46R	0.285412	0.305247
I46H	0.226828	0.339962
I46K	0.198483	0.0747126
I46D	0.176892	0.0961245
I46E	0.418937	0.275367
V47A	0.934437	1.03248
V47I	0.864019	1.01709
V47L	0.941527	0.964347
V47M	1.11915	1.03864
V47F	0.814181	0.944807
V47Y	0.392994	0.814222
V47W	0.67232	0.856868
V47S	0.963099	0.99888
V47T	0.872431	0.952645
V47Q	0.834333	0.828488
V47C	0.840274	0.970131
V47G	0.738365	0.778904
V47P	0.157608	0.148695
V47R	0.183745	0.0764197
V47H	0.492585	0.764903
V47K	-0.040767	-0.00611967
V47D	0.891425	0.924288
V47E	0.806686	0.836273
F48A	0.70139	0.929149
F48V	0.736043	0.774248
F48I	0.615238	0.836682
F48L	0.854567	0.952994
F48M	0.710367	0.821694
F48Y	0.176869	0.224172
F48W	0.382992	0.68497
F48S	0.679727	0.78056
F48T	0.561071	0.709592
F48N	0.0623687	0.0165393
F48Q	0.125863	0.117866
F48C	0.750006	0.784665
F48G	0.648647	0.785652
F48P	0.314846	0.585094
F48R	0.119608	0.0636646
F48H	0.173127	0.123153
F48K	0.194208	0.152303
F48D	0.0947299	0.134305
F48E	0.181217	0.214825
V49A	0.956963	1.02132
V49I	0.952539	1.00883
V49L	0.955836	1.0242
V49M	1.00785	0.96492
V49F	0.93575	0.872308
V49Y	0.311079	0.511295
V49W	0.629657	0.841726
V49S	0.836348	0.857642
V49T	0.942608	0.960471
V49N	0.565404	0.718099
V49Q	0.286245	0.319617
V49C	0.954302	1.01218
V49G	0.914865	0.937682
V49P	0.787623	0.852542
V49R	0.272343	0.218481
V49H	0.317805	0.59015
V49K	0.140415	0.26777
V49D	0.144028	0.193402
V49E	0.0240274	-0.0402418
A50V	0.913881	0.92252
A50I	0.922567	0.929233
A50L	0.929202	0.94402
A50M	0.884937	0.88266
A50F	0.753629	0.845454
A50Y	0.10561	0.591253
A50W	0.763552	0.815022
A50S	0.928484	0.989214
A50T	0.856106	0.869455
A50N	0.557464	0.691469
A50Q	0.163687	0.477924
A50C	0.840361	1.00379
A50G	0.931558	0.923887
A50P	0.312971	0.116978
A50R	0.149791	0.175222
A50H	0.457301	0.706239
A50K	0.304788	0.628551
A50D	0.216293	0.477362
A50E	0.417125	0.603753
V51A	1.05259	0.890089
V51I	1.03046	0.914965
V51L	0.812669	0.872609
V51M	0.923712	0.932934
V51F	0.198972	0.100536
V51Y	0.463011	0.226113
V51S	1.1482	1.0165
V51T	1.14654	1.0681
V51N	1.07472	1.0482
V51Q	0.867593	0.74778
V51C	1.16902	1.1103
V51G	1.09091	1.12117
V51P	0.353136	0.599728
V51R	0.0850722	0.189575
V51H	0.0804449	0.272066
V51K	0.176003	0.180203
V51D	1.06076	0.957658
V51E	0.938675	0.871447
A52V	1.18574	1.10834
A52I	0.892327	1.08521
A52L	1.01668	1.06428
A52M	1.04092	1.179
A52F	0.935726	1.01278
A52Y	0.680104	0.789615
A52W	0.805456	0.632847
A52S	0.962373	0.917968
A52T	1.06804	1.09041
A52N	0.756144	0.843922
A52Q	0.511746	0.723104
A52C	1.00751	0.906054
A52G	0.890106	0.919781
A52P	0.406576	0.684803
A52R	0.222409	0.246497
A52H	0.311061	0.722955
A52K	0.294561	0.456067
A52D	0.684412	0.595711
A52E	0.451497	0.536109
L53A	1.03171	1.08362
L53V	0.993515	0.929415
L53I	1.01405	0.926567
L53M	0.953743	1.05935
L53F	1.00549	1.059
L53Y	0.477416	0.597839
L53W	0.821104	0.860487
L53S	0.912435	0.873835
L53T	0.812021	0.956017
L53N	0.27678	0.319981
L53Q	0.114141	0.225107
L53C	0.971951	1.00383
L53G	1.02317	0.90524
L53P	0.123249	0.296587
L53R	0.066251	0.141225
L53H	0.121387	0.194955
L53K	0.341299	0.220306
L53D	0.0579135	0.113568
L53E	0.21841	0.165385
S54A	0.665366	0.76648
S54V	0.144498	0.41468
S54I	0.0490883	0.28884
S54L	0.31505	0.700217
S54M	0.265842	0.730192
S54Y	0.181759	0.375303
S54W	0.246056	0.0594261
S54T	0.721698	0.80127
S54N	0.335749	0.553535
S54Q	0.0226476	0.299777
S54C	0.428517	0.692967
S54G	0.90009	0.986127
S54P	0.793499	0.783955
S54R	0.169256	0.155106
S54H	-0.00678786	0.0118396
S54E	0.447285	0.734994
N55A	0.686842	0.726775
N55V	0.138618	0.527203
N55I	0.0475946	0.036358
N55L	0.121175	0.0701617
N55M	0.183558	0.247406
N55F	-0.000391665	0.150133
N55Y	0.0166929	0.187591
N55S	0.613147	0.840111
N55T	0.328805	0.547421
N55Q	-0.0233533	0.0134435
N55C	0.253631	0.666639
N55G	0.262104	0.502122
N55P	0.433299	0.752809
N55R	0.0178714	0.165797
N55H	0.125932	-0.104648
N55K	0.0990682	-0.0104195
N55D	0.200041	0.260872
G56A	0.887653	0.906574
G56V	1.02409	1.0803
G56I	1.01713	1.08141
G56L	1.03206	1.04535
G56M	1.02973	0.995802
G56F	0.934651	1.0811
G56Y	0.575316	0.733485
G56W	0.658997	0.62746
G56S	0.933614	0.989296
G56T	0.996668	1.03511
G56N	0.296848	0.595757
G56Q	0.171793	0.117681
G56C	0.952069	0.824867
G56P	0.127215	0.229984
G56R	0.06087	0.0579708
G56H	0.168654	0.132344
G56K	0.131236	0.130732
G56D	0.163441	0.240774
G56E	-0.0566015	0.0373927
L57A	0.818477	0.851134
L57V	0.927744	0.940255
L57I	0.805901	0.946749
L57M	0.781461	0.852962
L57F	0.803598	0.86425
L57Y	0.616157	0.592142
L57W	0.768346	0.945245
L57S	0.800992	0.813101
L57T	0.60829	0.777319
L57N	0.190746	0.104575
L57Q	0.147519	0.117358
L57C	0.878029	0.879216
L57G	0.758368	0.816296
L57P	0.192396	0.200464
L57R	0.203622	0.281704
L57H	0.261859	0.570862
L57K	0.0748973	0.111338
L57E	0.207534	0.170024
V58A	0.80206	0.765543
V58I	0.853293	0.895316
V58L	1.00574	0.988164
V58M	1.08876	0.982487
V58F	0.806836	0.906302
V58Y	0.314891	0.64441
V58W	0.71065	0.757799
V58S	0.319976	0.498503
V58T	0.782135	0.824118
V58N	0.226482	0.224075
V58Q	0.297366	0.719141
V58C	0.908037	0.995052
V58G	0.718464	0.767379
V58P	0.049601	-0.0423836
V58R	0.226417	0.162167
V58H	0.215637	0.335557
V58K	0.964095	0.8699
V58D	0.138466	0.104583
V58E	0.138844	0.104873
L59A	0.185216	0.53374
L59V	0.676385	0.753832
L59I	0.927294	0.899046
L59M	0.900577	0.947613
L59F	0.683738	0.714937
L59Y	0.587396	0.692843
L59W	0.357751	0.708755
L59S	0.176112	0.174316
L59T	0.164809	0.164318
L59N	0.148334	0.150219
L59Q	0.093236	0.0257737
L59C	0.265238	0.550186
L59G	0.349711	0.556118
L59P	0.241115	0.0570408
L59R	0.337264	0.353195
L59H	-0.0427547	-0.104103
L59K	0.146121	0.183597
L59D	0.0992402	0.0459709
L59E	0.293605	0.343871
A60V	0.989715	1.0416
A60I	1.06756	1.10605
A60L	1.01898	1.08252
A60M	0.992765	0.966806
A60F	1.08579	1.09846
A60Y	0.92044	0.974143
A60W	0.966304	0.920736
A60S	0.837222	0.881339
A60T	0.943615	0.873812
A60G	0.905204	0.873333
A60R	0.791261	0.823114
A60K	0.672841	0.855366
A60D	0.315299	0.55522
A61V	0.974639	1.04801
A61I	0.882618	0.872327
A61L	0.921382	0.955751
A61M	0.770686	0.791835
A61F	0.779622	0.86462
A61Y	0.782094	0.899294
A61W	0.554892	0.624857
A61S	0.882459	0.84568
A61T	0.783509	0.890983
A61N	0.724261	0.784282
A61Q	0.80761	0.912489
A61C	1.02443	1.05957
A61G	0.903773	0.957552
A61P	0.0458634	0.107033
A61R	0.649058	0.761533
A61H	0.903208	0.953494
A61K	0.709091	0.781084
A61D	0.589981	0.677915
A61E	0.375048	0.616204
L62A	0.640119	0.736703
L62V	0.885324	0.994228
L62I	0.875355	1.03747
L62M	1.09629	1.03348
L62F	0.66202	0.719572
L62Y	0.364526	0.622856
L62W	0.930671	0.75317
L62S	0.686444	0.691607
L62T	0.730026	0.859496
L62N	0.780757	0.831582
L62Q	0.699157	0.659555
L62C	0.698371	0.730359
L62G	0.630187	0.61478
L62P	0.106679	0.169551
L62R	0.612291	0.655477
L62H	0.707626	0.761641
L62K	0.590647	0.571077
L62D	0.470124	0.274823
L62E	0.161231	0.195349
A63V	0.963452	0.981714
A63I	1.13083	1.10376
A63L	1.05926	1.08483
A63M	1.07682	1.07771
A63F	1.05416	1.10961
A63Y	0.887296	0.86313
A63W	1.06886	1.07872
A63S	0.940577	0.884763
A63T	0.941197	1.02685
A63N	1.11474	0.9129
A63Q	1.11613	1.11092
A63C	0.925828	0.965733
A63G	0.997725	0.998672
A63P	0.726725	0.627417
A63R	1.06852	0.990728
A63H	0.991241	0.623132
A63K	0.982351	0.977663
A63D	0.836675	0.865845
A63E	1.03806	1.01537
R64A	0.885256	1.00749
R64V	0.791134	0.820777
R64I	0.955883	0.917762
R64L	0.860516	0.989766
R64M	0.831391	1.02957
R64F	0.812004	0.955422
R64Y	0.443321	0.622211
R64W	0.866156	0.930886
R64S	0.85542	0.994947
R64T	0.814354	0.818727
R64N	0.874776	0.875173
R64Q	0.973002	1.00341
R64C	0.809013	0.991981
R64G	0.650257	0.907684
R64P	0.109174	0.21456
R64H	0.79776	0.952422
R64D	0.222041	0.612496
R65A	1.00823	0.974129
R65V	0.94242	1.02317
R65I	0.949987	0.704036
R65L	1.00682	0.970186
R65M	1.05333	1.13611
R65F	0.800636	0.851198
R65Y	0.745006	0.769693
R65W	0.77307	0.678857
R65S	0.795721	0.998654
R65T	1.05843	1.11245
R65N	0.786636	0.881941
R65C	0.926294	1.03345
R65G	0.813614	0.934653
R65P	0.743607	0.812175
R65H	0.761724	0.88518
R65K	1.01318	1.01558
R65D	0.620262	0.718812
R65E	0.917258	1.05124
G66A	0.938157	0.954226
G66V	1.00595	1.07167
G66L	0.869451	0.961427
G66M	1.14228	1.04901
G66F	0.921731	0.969529
G66W	1.05637	1.04026
G66S	1.09789	1.04875
G66T	0.989048	1.00478
G66N	0.922749	0.721314
G66Q	1.14128	1.11369
G66C	1.02329	1.1025
G66P	1.03904	1.16451
G66R	1.11644	1.10725
G66D	0.952685	1.0872
G66E	0.81842	1.0083
R67A	0.986858	0.981879
R67V	0.775894	0.849065
R67I	0.715844	0.840907
R67L	0.782094	0.894422
R67M	0.533604	0.578188
R67F	0.768734	0.899322
R67Y	0.597647	0.706563
R67W	0.701766	0.873238
R67S	0.867839	0.923387
R67T	0.870833	0.938944
R67N	0.861321	1.03151
R67Q	0.92934	0.934478
R67C	0.797667	0.809658
R67G	0.981697	0.856687
R67P	0.929585	0.917207
R67H	0.869679	0.936387
R67K	0.826417	1.04549
R67E	0.859706	0.904709
R68A	1.06721	1.21148
R68V	0.808764	0.865773
R68I	0.741211	0.860726
R68L	0.678408	0.813531
R68M	0.784757	0.800008
R68F	0.688922	0.997817
R68Y	0.783932	0.91469
R68W	0.671784	0.787934
R68S	1.05312	1.11215
R68T	0.835111	1.01253
R68N	0.969414	0.99896
R68Q	0.950061	1.11314
R68C	0.711395	0.809126
R68G	0.868831	0.913606
R68P	0.707667	0.774616
R68H	0.814291	0.890338
R68K	1.13753	1.15771
R68D	0.857622	0.896853
R68E	0.874269	0.93472
G69A	0.815627	0.966222
G69V	0.456652	0.692481
G69I	0.719289	0.807101
G69L	0.442429	0.595697
G69M	0.68839	0.792425
G69F	0.782217	0.900026
G69Y	0.748022	0.898456
G69W	0.500338	0.733347
G69S	0.749587	0.842208
G69T	0.787763	0.905584
G69N	0.654433	0.823447
G69Q	0.907024	1.01207
G69C	0.772899	0.924116
G69P	0.691638	0.771649
G69R	0.942487	0.941963
G69K	0.85157	0.98388
G69D	0.642189	0.631384
G69E	0.781997	0.812577
H70V	1.11084	1.07507
H70I	0.913261	0.981086
H70L	0.944751	0.957666
H70F	0.845272	0.889372
H70W	0.486592	0.796533
H70S	0.915852	0.616232
H70T	1.1406	1.10556
H70N	0.960144	1.08173
H70Q	0.347168	0.503235
H70C	0.890618	0.917562
H70G	0.958827	0.934647
H70P	1.00159	1.06893
H70R	0.830907	0.916465
H70D	0.7782	0.969441
H70E	1.11253	1.0364
W71A	0.841445	0.854843
W71V	0.991673	1.05621
W71I	0.926695	1.05103
W71L	0.963095	0.929859
W71M	1.08966	1.2118
W71F	0.701737	0.850325
W71Y	0.964727	0.856171
W71S	1.02642	1.0587
W71T	0.952435	0.949392
W71N	1.0545	0.891347
W71Q	0.919229	0.818328
W71C	0.963244	0.936347
W71G	0.983619	0.957514
W71P	0.877102	0.834612
W71R	0.971287	0.841157
W71H	1.07323	1.03492
W71D	1.09128	1.13054
W71E	1.03033	1.0416
A72V	0.882427	0.910965
A72L	0.799116	0.920116
A72F	0.729684	0.786454
A72S	1.00089	1.06116
A72T	0.861002	0.961531
A72N	0.698988	0.609226
A72G	0.884091	0.921473
A72R	1.07865	0.9664
A72K	0.808335	0.880346
A72D	1.05264	1.00973
A72E	1.15845	1.24061
P73A	0.748143	0.767608
P73V	0.707494	0.660232
P73L	0.0462772	0.207312
P73M	0.498171	0.743817
P73Y	0.464029	0.716997
P73W	0.131608	0.494326
P73S	0.981057	1.01268
P73T	0.927113	0.871601
P73C	0.747914	0.790721
P73G	0.992909	1.00869
P73R	0.808016	0.853657
P73K	0.781644	1.05091
P73E	0.962426	0.967308
I74A	0.660125	0.765875
I74V	1.0341	0.987058
I74L	1.0957	1.10757
I74M	1.18617	0.823284
I74F	1.11749	1.06312
I74S	0.780746	0.887358
I74T	0.827601	0.923923
I74N	0.656473	0.743076
I74C	1.02234	0.893962
I74G	0.558175	0.847238
I74R	0.772251	0.743864
I74H	0.72619	0.871364
I74K	0.765711	0.922156
H75A	0.785604	0.845293
H75V	0.499777	0.713996
H75I	0.398873	0.460189
H75L	0.212693	0.532857
H75M	0.759361	0.794491
H75F	0.393781	0.654057
H75Y	0.788502	0.782295
H75W	0.537366	0.462429
H75S	0.927148	0.904119
H75T	0.898567	0.97779
H75N	0.951596	0.847366
H75Q	1.08705	1.0252
H75C	0.752056	0.851939
H75G	0.936744	0.843022
H75P	0.799023	0.69368
H75R	0.8957	0.844452
H75K	0.968382	1.01491
H75D	1.10007	1.20667
H75E	1.08724	1.19243
V76A	0.656426	0.785931
V76L	0.676038	0.709994
V76M	0.802328	0.790715
V76Y	0.51364	0.717208
V76W	0.313249	0.447531
V76S	0.556548	0.757452
V76T	1.0458	1.02783
V76N	0.869444	0.643317
V76C	0.887718	0.977038
V76G	0.73198	0.793905
V76P	0.807554	0.905788
V76R	0.621242	0.683153
V76K	0.732206	0.699563
V76D	0.648406	0.846132
V76E	0.757734	0.870912
F77A	0.534003	0.719273
F77V	0.344658	0.613448
F77I	0.718659	0.7568
F77L	0.559189	0.74466
F77M	0.774535	0.885882
F77Y	0.986581	0.952898
F77W	0.604292	0.683502
F77S	0.609125	0.735966
F77T	0.446566	0.750691
F77N	0.991519	0.839299
F77Q	0.659582	0.72118
F77C	0.816384	0.880431
F77G	0.230111	0.44441
F77P	0.017521	0.587495
F77R	0.358355	0.345823
F77H	0.686185	0.806585
F77D	0.312172	0.654582
F77E	0.324761	0.395808
I78A	1.06544	1.02122
I78V	1.10567	1.08157
I78L	0.781069	0.900105
I78M	0.963355	0.949208
I78F	0.726067	0.779359
I78Y	0.949607	0.749077
I78W	0.703493	0.78824
I78S	0.662821	0.801021
I78T	0.699765	0.581195
I78N	0.502908	0.467946
I78Q	0.778983	0.839458
I78C	0.882567	0.998763
I78G	0.824419	0.899264
I78P	0.124197	-0.0220521
I78R	0.0801986	0.0271389
I78K	0.172577	0.277396
I78D	0.149911	-0.0387572
I78E	0.349809	0.640061
G79A	1.10214	1.06639
G79V	1.17631	1.15639
G79I	0.919557	0.713862
G79L	1.22216	1.1769
G79M	1.09971	0.925541
G79Y	1.07298	0.976412
G79W	1.16827	1.06298
G79S	1.13637	1.14125
G79T	1.1686	1.13793
G79N	0.945299	0.970417
G79Q	1.17899	1.02902
G79C	0.923082	0.900042
G79P	0.476012	0.610624
G79R	1.02927	1.04201
G79H	0.925339	1.00244
G79K	1.10396	0.969296
G79D	0.560121	0.649489
G79E	1.16982	1.04725
H80A	0.0952188	0.308179
H80V	0.252139	0.0489089
H80I	0.109008	0.0904344
H80L	0.169433	0.0856622
H80F	0.562754	1.05492
H80Y	0.105579	0.138433
H80W	-0.0157018	0.13314
H80S	0.336862	0.332678
H80T	0.257299	0.0904548
H80N	0.798804	0.784494
H80Q	0.201588	0.565398
H80C	0.136689	0.237004
H80G	0.0740737	0.393216
H80P	0.139141	0.41215
H80R	0.216201	0.217578
H80K	0.0394242	0.0137192
H80E	-0.158857	-0.127309
L81A	0.36365	0.645391
L81V	0.648072	0.738619
L81I	0.929554	0.979796
L81M	0.714447	0.755087
L81F	0.212292	0.241229
L81Y	0.125291	0.0611457
L81W	-0.0906606	-0.0732426
L81S	0.886211	0.852367
L81T	0.2463	0.438748
L81N	0.432242	0.620825
L81Q	0.370757	0.710729
L81C	0.510086	0.743417
L81G	0.788334	0.859374
L81P	0.460585	0.445419
L81R	0.724479	0.796264
L81K	0.939585	0.96916
L81D	0.239274	0.331287
L81E	0.4328	0.539702
C82A	0.758524	0.956472
C82V	0.600676	0.966362
C82M	0.410565	0.155471
C82F	0.470262	0.647232
C82Y	-0.00403492	0.228025
C82W	0.0777915	0.124465
C82S	0.685565	0.678128
C82T	0.548312	0.664037
C82Q	0.228788	0.50392
C82G	0.236046	0.512303
C82R	-0.0353059	0.0108551
C82K	0.160163	0.28755
L83V	1.01765	1.08211
L83F	0.86521	0.913607
L83Y	0.947678	0.955472
L83S	0.650552	0.756851
L83T	0.794261	0.974859
L83G	0.79998	0.814075
L83P	-0.0416649	0.0822173
L83R	0.117344	0.403697
L83D	0.0674075	-0.0404549
A84V	0.761075	0.909402
A84I	0.170914	0.577413
A84L	0.543818	0.622759
A84M	0.0771065	0.0772822
A84F	0.324641	0.4975
A84Y	-0.0474088	-0.00795371
A84W	0.0762829	0.106159
A84S	0.752865	0.77413
A84T	0.739714	0.936046
A84G	0.233038	0.624718
A84R	0.145908	0.0474941
A84K	0.771752	1.08325
A84E	0.163971	0.0954922
D85A	0.561838	0.853191
D85V	0.0698132	0.187017
D85L	0.0414781	0.22858
D85W	-0.0355455	0.105367
D85S	0.586801	0.930792
D85N	1.12427	1.12121
D85Q	0.343634	0.639761
D85C	0.240199	0.101761
D85G	1.05717	0.996273
D85R	0.15555	0.156309
D85H	0.898173	1.03182
D85E	0.277453	0.561203
L86A	0.39301	0.745177
L86V	0.850018	1.08154
L86I	0.948688	1.0483
L86M	0.993442	0.953329
L86F	0.872411	0.871597
L86T	0.641683	0.674674
L86C	0.718818	0.783864
L86H	0.415538	0.193487
L86K	0.37384	0.596663
A87V	1.12999	1.05684
A87I	1.00213	1.00655
A87L	1.0445	0.905382
A87M	1.10495	1.14599
A87F	0.927958	0.847916
A87Y	0.458479	0.741765
A87W	1.04878	1.0193
A87S	0.737068	0.868853
A87T	0.919432	1.04489
A87N	0.576797	0.836182
A87Q	0.706655	0.838993
A87C	1.11236	1.12392
A87G	0.839832	0.867817
A87P	0.0530022	-0.0418637
A87R	0.278756	0.222487
A87K	0.3522	0.461986
A87D	0.840304	0.793524
A87E	0.843468	0.747631
V88A	0.454976	0.500034
V88I	1.10459	1.12738
V88L	0.781152	0.913347
V88F	0.708372	0.799576
V88W	0.609213	0.817014
V88S	0.557196	0.726685
V88N	0.852997	1.0328
V88Q	0.797925	1.00342
V88G	0.669825	0.76509
V88R	0.853972	0.938807
V88K	0.938512	0.905551
V88D	0.0669619	0.283598
V88E	0.0345974	-0.0240356
A89V	0.509055	0.784163
A89I	-0.110219	0.117709
A89L	0.345599	0.705538
A89M	0.280891	0.583539
A89F	0.515523	0.958206
A89Y	0.0656621	-0.0308342
A89W	-0.091807	0.0457425
A89S	0.614635	0.656472
A89T	0.644848	0.634243
A89C	0.82243	0.966379
A89G	1.14936	0.906766
A89R	0.0497034	0.0927068
A89H	-0.102953	0.135403
A89K	-0.0480618	-0.0900967
L90A	0.893851	1.04473
L90V	0.965192	1.04663
L90I	0.93985	1.00975
L90M	0.898683	0.863567
L90F	1.02479	0.935484
L90Y	0.730624	0.815388
L90W	0.819854	0.857178
L90S	0.820398	0.902886
L90T	0.929062	0.918213
L90N	0.683028	0.760798
L90C	1.13372	1.03893
L90G	0.655909	0.776704
L90P	0.187377	0.359059
L90R	0.221641	0.0368941
L90H	0.444478	0.481382
L90K	0.31476	0.293473
L90D	0.319603	0.339231
L90E	0.296213	0.779101
F91A	0.355791	0.624897
F91V	0.129577	0.251475
F91I	0.900362	0.828852
F91L	0.275555	0.371039
F91M	0.687826	0.834913
F91Y	0.0644013	0.261707
F91W	0.354968	0.916651
F91S	0.259687	0.665996
F91T	0.602921	0.739847
F91N	0.371804	0.433128
F91Q	0.0354347	0.0713531
F91C	0.219943	0.705353
F91G	0.819845	0.889925
F91P	0.668515	0.830392
F91R	0.114505	0.0316156
F91D	0.0511694	-0.0350167
F91E	0.29634	0.289366
Q92A	0.870214	0.822072
Q92V	0.98173	1.04375
Q92I	1.05945	1.083
Q92L	1.0338	1.05397
Q92M	1.1627	1.03745
Q92F	0.963984	0.869314
Q92Y	1.08113	1.17224
Q92W	1.20752	1.1466
Q92S	0.859107	0.893617
Q92T	0.922904	0.963262
Q92N	0.788023	1.00665
Q92C	0.765966	0.868938
Q92G	0.936473	1.01708
Q92P	0.0775453	0.0626405
Q92R	0.774029	0.832097
Q92H	1.13841	1.17531
Q92K	0.484389	0.706909
Q92D	0.524181	0.831183
Q92E	0.490983	0.539425
V93A	0.186001	0.3453
V93L	0.957241	1.01374
V93M	0.829169	0.741181
V93F	0.176428	0.569849
V93W	0.196401	0.567463
V93S	0.231462	0.176866
V93T	0.649973	0.766313
V93Q	0.201123	0.542879
V93C	0.522303	0.721465
V93G	0.222981	0.125899
V93P	0.139412	0.0988291
V93R	0.134981	0.126509
V93H	0.319884	0.492811
V93K	0.173215	-0.0128943
V93D	-0.0717361	-0.0270101
L94A	0.91469	0.904986
L94V	0.707934	0.824521
L94I	0.588159	0.670508
L94M	0.771394	0.955457
L94F	0.550916	0.703512
L94Y	0.268521	0.358444
L94W	0.647997	0.677597
L94S	0.796033	0.932456
L94T	0.281279	0.609977
L94N	-0.0145965	0.0192947
L94C	0.50223	0.754411
L94G	0.855977	0.95598
L94P	0.134562	0.151953
L94R	0.170022	0.160103
L94H	-0.0326323	0.0161623
L94K	0.0769899	0.221589
L94D	0.264081	0.354445
L94E	0.130876	0.0699049
P95A	0.520493	0.674654
P95V	0.289474	0.253377
P95I	0.0897748	0.117398
P95L	-0.043796	0.0205047
P95M	-0.0197983	-0.0535821
P95F	0.134366	0.102665
P95Y	0.00262936	0.103762
P95S	0.415657	0.302402
P95N	0.157837	0.217947
P95C	0.344055	0.216349
P95G	0.277658	0.521585
P95R	0.143026	0.00893621
P95H	0.333878	0.274171
P95K	-0.0153171	0.0632515
P95E	0.131302	0.211296
Q96A	1.05291	0.99662
Q96V	1.15329	1.1117
Q96I	1.14055	1.02606
Q96L	1.15161	1.1245
Q96F	0.926059	0.971985
Q96Y	0.989808	0.938873
Q96W	0.897182	1.07718
Q96S	0.874848	0.947021
Q96T	0.818119	0.652564
Q96N	0.995557	1.08607
Q96C	0.966284	0.979975
Q96G	0.764559	0.909772
Q96P	0.846373	0.899155
Q96R	0.898091	0.942085
Q96H	1.107	0.649166
Q96K	0.797107	0.808935
Q96D	0.850224	0.842278
Q96E	1.15159	1.11011
L97A	0.804905	0.889071
L97V	0.912832	1.03141
L97I	0.986941	0.852699
L97M	0.952938	0.901186
L97F	0.721971	0.980537
L97Y	0.0342937	0.639192
L97W	0.756108	0.826486
L97S	0.137094	0.0872612
L97T	0.302855	0.64633
L97N	0.0735514	0.143951
L97Q	0.0982928	-0.0212494
L97G	0.194259	0.457215
L97P	0.445111	0.296896
L97R	0.385515	0.264122
L97H	0.0696364	-0.00105642
L97K	0.113037	0.299803
L97D	-0.0608396	0.0182287
L97E	0.161206	0.440259
A98V	1.03414	1.12286
A98L	1.05566	0.971727
A98F	1.02639	1.11688
A98Y	0.916504	1.0998
A98W	0.858403	0.970505
A98S	0.739032	0.796904
A98G	0.549005	0.894567
A98R	0.0633695	0.158257
A98K	0.257293	0.644014
A98E	0.0879865	0.120675
W99A	0.946821	0.927056
W99V	1.04896	1.05376
W99I	1.06876	0.934465
W99L	1.11215	1.13299
W99M	1.18449	1.21822
W99F	1.04284	1.10916
W99Y	1.0839	1.05705
W99S	1.05863	1.06308
W99T	1.11997	1.11553
W99N	1.16283	1.16346
W99Q	0.883721	0.986316
W99C	0.814932	0.817808
W99G	0.917281	1.00993
W99P	0.158498	0.73473
W99R	0.769956	0.820813
W99H	0.905568	1.02555
W99K	0.772787	0.694237
W99D	0.865455	0.999853
W99E	0.890728	0.93212
K100A	0.851476	0.839595
K100V	1.00762	1.07685
K100I	0.991333	1.21092
K100L	1.08962	1.13785
K100M	0.980536	1.11189
K100Y	0.581005	0.821325
K100W	0.659034	0.757715
K100S	1.03347	1.03082
K100T	0.96995	0.889706
K100Q	1.04157	1.06638
K100G	0.869662	0.972633
K100R	1.14696	1.0587
K100E	1.0565	1.21705
A101V	0.880329	0.857372
A101I	0.796905	0.784466
A101L	0.879793	0.982298
A101M	0.375553	0.690475
A101F	0.940214	0.96432
A101Y	0.569635	0.173858
A101W	0.812471	0.772379
A101S	0.957838	0.991208
A101T	0.934794	1.01069
A101N	0.736374	0.88282
A101Q	0.592965	0.776834
A101C	0.73367	0.695125
A101G	0.706599	0.797811
A101P	0.54939	0.717322
A101R	0.622345	0.724693
A101H	0.903742	0.912217
A101D	0.670413	0.859019
T102A	0.984298	1.08824
T102V	0.753655	0.787526
T102I	0.785313	0.840179
T102L	0.929679	0.993243
T102M	0.833751	0.961313
T102F	0.856522	0.888828
T102W	0.681233	0.645195
T102S	0.980661	0.995118
T102N	0.918888	0.974806
T102C	0.588063	0.506688
T102G	0.895181	0.940974
T102P	0.679902	0.775179
T102R	0.660613	0.718478
T102K	0.583488	0.608382
T102D	0.852019	1.17733
T102E	0.737451	0.933281
D103A	0.834317	0.990258
D103V	0.855826	0.917821
D103I	0.851129	0.84729
D103L	0.901365	0.891749
D103M	0.873723	0.927113
D103F	0.836315	0.828045
D103Y	0.805885	0.895463
D103W	0.793162	0.859779
D103S	0.947488	0.970636
D103T	0.94636	0.993134
D103N	1.0364	1.07873
D103Q	0.75115	0.611347
D103G	0.701868	0.738815
D103P	0.751939	0.633594
D103R	0.665856	0.707959
D103E	0.512957	0.585157
R104V	1.0019	1.1208
R104I	0.916806	0.999012
R104L	0.794354	0.999553
R104M	0.94112	1.10801
R104F	1.01084	1.15559
R104Y	0.933286	0.93479
R104W	0.814077	1.02152
R104S	1.09763	1.15047
R104T	1.03627	1.1928
R104N	1.00239	0.99298
R104Q	0.881525	0.892966
R104G	1.14219	1.07578
R104P	0.938625	0.907171
R104H	0.947183	1.15594
R104D	0.885906	0.706463
R104E	0.844366	1.10473
F105A	0.798514	0.927163
F105V	0.773833	0.861982
F105I	0.676376	0.770923
F105L	0.911838	0.999499
F105M	0.927609	0.990568
F105Y	0.729191	0.583233
F105W	1.01822	0.945747
F105S	0.733505	0.908045
F105T	0.737665	0.876784
F105N	0.661677	0.759658
F105Q	0.849359	0.965312
F105G	0.711426	0.897268
F105P	0.850921	0.968552
F105R	0.73901	0.8197
F105H	0.652859	0.657078
F105K	0.625644	0.692115
F105E	0.625342	0.781644
R106A	0.834609	0.915323
R106V	1.01363	1.00743
R106I	0.956712	1.0977
R106L	1.06826	1.09303
R106M	0.953036	1.00622
R106F	0.940776	0.989301
R106W	0.823152	0.974789
R106S	0.971396	1.02277
R106T	0.722583	0.911022
R106N	1.01041	1.07473
R106Q	1.10779	1.11755
R106C	0.945908	1.09223
R106G	0.871146	1.10664
R106P	1.09682	1.16552
R106H	1.06207	1.08175
R106D	0.92523	1.18835
R106E	0.941544	0.968219
G107A	0.860748	0.878271
G107V	0.629551	0.675042
G107I	0.703923	0.775746
G107L	0.766604	0.810067
G107M	1.02639	0.972362
G107F	0.918375	1.00801
G107Y	0.961628	1.12127
G107W	0.92564	0.887228
G107S	0.814339	0.961016
G107T	0.940732	1.03977
G107N	0.637788	0.762499
G107Q	0.75482	0.996489
G107C	0.858645	0.865158
G107R	0.469503	0.82828
G107H	0.816627	0.884369
G107K	0.842097	0.882419
G107E	0.743445	0.935089
P108A	0.77296	0.88739
P108V	0.80936	0.933504
P108I	0.631571	0.809846
P108L	0.807316	0.895847
P108M	0.793101	0.932142
P108F	0.682114	1.05786
P108Y	0.83889	0.96777
P108W	0.660667	0.617064
P108S	0.952646	0.985177
P108T	0.847022	0.941759
P108N	0.929988	0.948323
P108Q	0.799888	0.870078
P108C	0.693849	0.797946
P108G	0.922033	0.954415
P108R	0.476736	0.678192
P108H	0.809595	0.86302
P108E	0.828372	1.11156
D109A	0.800799	0.845298
D109V	0.838628	0.905402
D109I	0.704984	0.799525
D109L	0.821274	0.956746
D109M	0.816193	0.842055
D109F	0.732364	0.798163
D109Y	0.733331	0.868729
D109W	0.804463	0.818851
D109S	0.829071	0.861766
D109T	0.815219	0.924249
D109Q	0.638865	0.570841
D109C	0.474581	0.638292
D109G	0.595097	0.469623
D109P	0.906469	0.911267
D109R	0.45153	0.529775
D109H	0.694005	0.753516
D109K	0.241544	0.6455
D109E	0.902886	1.10435
A110I	0.608841	0.578965
A110L	1.04381	1.10354
A110F	1.04076	1.1123
A110Y	1.16997	1.15212
A110W	0.932409	0.953909
A110S	0.999362	1.00806
A110T	1.07279	0.918207
A110G	0.831572	1.0243
A110P	0.931229	1.05308
A110R	0.58016	0.799704
A110H	0.716523	0.744864
A110K	0.642825	0.675753
L111A	0.877665	1.04188
L111V	1.04009	1.02184
L111I	0.926106	0.976926
L111M	0.796056	0.997365
L111F	0.666361	0.681835
L111Y	0.784787	0.892527
L111W	0.709794	0.856585
L111S	0.433926	0.738496
L111T	0.593619	0.871408
L111N	0.191169	0.688873
L111Q	0.417629	0.629609
L111C	0.253913	0.647192
L111G	0.429919	0.648836
L111P	0.48874	0.747245
L111R	0.139191	0.203092
L111K	0.131482	0.0949758
L111E	0.092319	0.664946
C112A	0.892786	0.886807
C112V	1.16138	1.08148
C112I	1.18058	1.18945
C112L	1.0644	1.01471
C112M	0.925855	0.931488
C112F	1.19778	1.10729
C112Y	1.01659	1.0469
C112W	1.05998	0.903371
C112S	0.800436	0.938903
C112T	0.996496	0.99592
C112N	0.91593	0.772328
C112Q	0.647565	0.599344
C112G	0.831613	0.885703
C112P	0.657733	0.773082
C112R	0.73601	0.805348
C112K	0.554712	0.630572
C112D	0.807886	0.939766
C112E	1.03732	0.99388
R113A	1.11879	1.22328
R113V	0.835449	1.1857
R113L	0.772138	1.07593
R113S	0.980543	1.02894
R113T	0.847376	0.938132
R113N	0.69693	0.961345
R113C	0.757923	0.977315
R113G	0.801514	1.06475
R113P	0.710891	0.658841
R113K	1.02213	1.09741
R113D	0.415117	0.880074
R113E	0.660605	1.06691
A114V	0.802379	0.655567
A114I	1.2505	1.22723
A114L	1.05606	0.931502
A114M	0.99121	1.02447
A114F	0.967412	0.965762
A114Y	0.698086	0.837731
A114W	0.73416	0.791281
A114S	0.800823	0.862695
A114T	0.694366	0.824009
A114Q	0.21782	0.331682
A114C	1.08131	1.09271
A114G	0.970723	0.971634
A114P	0.518532	0.843247
A114R	0.203818	0.280674
A114H	0.352794	0.51652
A114D	0.119126	0.249998
V115L	1.00143	0.978338
V115M	0.881421	0.848442
V115F	0.87151	1.07146
V115W	0.842928	0.619748
V115S	0.497912	0.688079
V115T	0.847668	1.0508
V115G	0.761459	0.959351
V115P	0.0551272	0.0405081
V115R	0.266934	0.321514
V115K	0.00495747	0.244138
V115D	0.0901828	0.155339
V115E	0.726159	0.881447
K116V	0.762875	0.983281
K116W	0.799204	0.898431
K116N	1.11293	1.08359
K116C	1.1103	1.05591
K116G	0.999772	1.00149
K116P	0.726149	1.07398
K116R	0.926098	0.993868
K116H	1.05267	1.09493
Y117V	-0.0149144	0.021567
Y117I	0.0920046	-0.0918524
Y117L	0.257424	0.426514
Y117F	1.05915	1.12372
Y117W	0.684494	0.780875
Y117S	0.0137186	0.0208863
Y117T	0.203513	0.562783
Y117C	0.25169	0.313534
Y117G	0.0461683	0.195419
Y117P	-0.0280559	0.0300418
Y117R	0.113484	0.0635886
Y117E	0.112434	0.228743
L118A	0.833709	1.00496
L118V	0.683261	0.816706
L118I	0.39966	0.565499
L118M	0.906131	0.841108
L118Y	0.210778	0.40039
L118W	0.809855	1.045
L118S	0.576133	0.885475
L118T	0.412583	0.707982
L118N	-0.0489233	0.143685
L118Q	-0.0160651	-0.16592
L118C	1.03884	1.06572
L118G	1.0482	0.986127
L118P	0.239928	0.448539
L118R	0.0941718	0.0688965
L118H	0.0684553	0.235437
L118D	-0.0617118	-0.0517095
L118E	0.173846	0.219813
Q119A	0.874555	0.939048
Q119V	0.20131	0.181994
Q119L	0.152962	0.200794
Q119M	0.740393	0.856351
Q119F	0.0149943	0.284858
Q119Y	0.413395	0.633452
Q119W	0.563676	0.809834
Q119S	0.826749	0.849843
Q119T	0.214799	0.723323
Q119N	0.835485	0.901223
Q119C	0.450814	0.704059
Q119G	1.00437	1.07419
Q119R	0.618828	0.819496
Q119H	0.784637	0.754177
Q119K	0.629302	0.796459
Q119D	0.886811	1.04242
Q119E	1.22043	1.20288
M120A	0.972479	1.01962
M120V	0.740439	0.907066
M120L	0.991139	0.899059
M120F	0.930349	0.899113
M120Y	0.738894	0.913179
M120W	0.165116	0.70014
M120S	0.935795	0.927494
M120T	0.901123	0.923811
M120N	0.95373	0.990052
M120Q	0.803857	0.81128
M120C	0.965779	0.944479
M120G	0.980913	1.003
M120P	0.629726	0.903462
M120R	0.108456	0.207678
M120H	1.08916	1.15803
M120K	0.0990094	0.306546
M120D	0.817312	0.921111
M120E	1.05258	1.2145
V121A	0.434664	0.803274
V121L	0.414397	0.680417
V121M	0.353788	0.611147
V121F	0.192473	0.310573
V121Y	0.0697914	-0.0470585
V121W	-0.0427905	0.0825442
V121S	0.119145	0.492304
V121T	0.854408	0.840945
V121Q	-0.0118081	-0.0526059
V121G	0.0622415	0.0784713
V121R	0.056099	0.0584899
V121H	0.166994	0.398091
V121E	-0.102014	0.10991
G122A	1.21413	1.13402
G122V	0.537994	0.685159
G122I	0.421065	0.304276
G122L	0.295317	0.345486
G122F	0.102826	0.136607
G122Y	0.151599	0.08695
G122S	1.09694	1.01236
G122T	0.780863	0.941983
G122N	-0.0760402	0.646618
G122Q	0.142514	0.398729
G122C	0.767877	0.768255
G122P	0.6371	0.760827
G122R	0.118366	0.196134
G122H	-0.00326981	-0.0362441
G122K	0.0868171	-0.0365348
G122D	-0.0258887	0.473116
M123V	0.87855	1.01234
M123L	0.919336	0.959677
M123F	0.408888	0.578432
M123Y	0.677228	0.728722
M123W	1.06561	0.643842
M123T	0.907795	0.891457
M123C	0.895157	0.900881
M123G	0.413006	0.750037
M123P	0.625706	0.926224
M123R	0.760275	0.708038
M123H	0.583631	0.495788
M123K	0.404205	0.660225
M123E	0.639701	0.664326
Y124A	0.773404	0.810743
Y124V	0.854232	0.992264
Y124L	0.289083	0.536493
Y124W	-0.00567614	0.12271
Y124T	1.10129	1.0604
Y124C	1.07066	0.679575
Y124G	0.758237	0.935797
Y124P	0.0796901	0.0603499
Y124R	0.0871488	0.229959
Y124H	1.02307	1.06574
A125V	0.422087	0.667609
A125I	0.496785	0.601667
A125L	0.646953	0.736323
A125M	0.233691	0.670394
A125F	0.273524	0.272376
A125Y	0.043473	0.282829
A125W	0.14212	-0.00864651
A125S	0.899705	1.03717
A125T	0.288173	0.156492
A125Q	0.0927741	0.302859
A125C	0.538089	0.785253
A125G	0.741415	0.832066
A125P	0.508439	0.665852
A125R	0.116823	0.131932
A125K	0.028929	0.28993
A125D	0.274078	0.342065
A125E	0.449912	0.334175
S126V	1.07534	1.08154
S126L	0.743229	0.763224
S126M	1.05238	1.12962
S126F	-0.020529	0.00100786
S126Y	0.318822	0.153543
S126W	-0.035389	0.14083
S126T	0.994895	1.05465
S126N	0.933628	0.903426
S126C	0.775945	0.880121
S126G	0.516615	0.719962
S126P	0.848588	1.05257
S126R	1.13964	0.920443
S126E	1.03513	0.986883
S127A	0.734061	0.892232
S127V	0.571084	0.774382
S127I	0.436045	0.798404
S127L	0.243925	0.23003
S127M	0.18178	0.434633
S127F	0.214339	0.237561
S127Y	0.24505	0.258753
S127W	0.238986	0.154531
S127T	0.311437	0.674465
S127N	0.589948	0.808609
S127Q	0.208316	0.614368
S127C	0.552894	0.789341
S127G	0.662163	0.794234
S127R	0.085841	0.0646828
S127K	-0.157746	0.0444526
S127D	0.368706	0.263969
S127E	0.113556	0.362732
Y128A	0.102174	0.212452
Y128V	0.278102	0.166191
Y128I	0.106743	0.080202
Y128L	0.725618	0.853607
Y128M	0.206235	0.603118
Y128F	0.818628	1.00896
Y128W	0.694754	0.792985
Y128S	0.181325	0.368913
Y128N	0.43358	0.611873
Y128Q	0.115791	0.69732
Y128C	0.115651	0.0413036
Y128G	0.167992	0.416205
Y128P	0.0431584	-0.107559
Y128R	0.202129	0.297219
Y128K	0.120067	0.125267
Y128D	0.00955013	0.133588
M129A	0.118511	0.166549
M129V	0.566101	0.587945
M129I	1.11309	1.12061
M129L	0.977632	0.958212
M129F	0.132203	0.612829
M129Y	0.299161	0.167268
M129W	0.162383	0.213491
M129S	0.0793695	0.320571
M129T	0.680523	0.783001
M129N	0.491677	0.818533
M129Q	0.921057	1.03152
M129C	0.343705	0.60864
M129G	0.139229	0.172419
[truncated: 4,099 more rows]

## Sheet: Fig. 3f
var	ctrls_comb	27_comb	Lowess_27
L2A	1.00641	0.932161	1.01381
L2V	0.976175	0.982782	0.996109
L2I	0.798449	0.850794	0.875395
L2M	1.07678	1.20892	1.0563
L2S	1.05538	1.02828	1.04337
L2T	1.18506	1.17693	1.12439
L2N	1.16043	1.12803	1.10931
L2Q	1.1828	1.2557	1.12301
L2C	0.431744	0.510056	0.581404
L2G	1.20241	1.19224	1.135
L2R	0.885523	0.854665	0.935118
L2K	1.10214	1.08274	1.07202
L2D	0.847009	0.614316	0.909181
M3V	0.801888	0.691973	0.877914
M3L	0.716164	0.908851	0.8143
M3Y	1.08412	1.12711	1.0607
M3S	1.32431	0.967434	1.21021
M3N	1.26639	1.14572	1.17453
M3C	0.304254	0.641771	0.418923
M3P	1.24711	1.21026	1.16259
M3K	0.983675	1.15561	1.0007
A4V	0.918507	0.852592	0.95702
A4L	0.943745	1.04704	0.974755
A4F	0.807743	0.697683	0.882191
A4Y	1.01701	0.95201	1.01987
A4W	0.788072	0.760071	0.867681
A4S	1.12782	1.1149	1.0888
A4T	1.17402	1.20759	1.11765
A4C	0.381628	0.47295	0.519024
A4G	1.13448	1.08035	1.09307
A4R	0.903883	1.11276	0.947013
A4K	1.00058	0.929206	1.01051
A4D	0.840584	0.783575	0.904848
S5A	0.818745	0.772895	0.889975
S5V	0.766505	0.821058	0.851358
S5I	0.737738	0.739255	0.829886
S5L	0.770492	0.749394	0.85438
S5M	0.767411	0.749597	0.852044
S5F	0.670026	0.623066	0.782396
S5Y	0.654908	0.662185	0.772384
S5W	0.563085	0.4931	0.7121
S5N	1.24889	1.00609	1.16369
S5Q	0.820801	0.885871	0.891403
S5C	0.247224	0.385267	0.344045
S5G	0.764534	0.7827	0.849862
S5P	0.830382	0.672635	0.897946
S5R	0.715911	0.775881	0.814122
S5H	0.775625	0.911623	0.858278
S5K	0.762377	0.823267	0.84823
S5D	0.609179	0.520531	0.742872
T6A	0.792566	0.742958	0.871017
T6V	0.707134	0.647265	0.807939
T6I	0.582593	0.638418	0.725559
T6L	0.67157	0.475408	0.78343
T6M	0.784324	0.706747	0.864864
T6F	0.671732	0.601911	0.783538
T6Y	0.654277	0.820583	0.771974
T6W	0.554025	0.489262	0.705509
T6S	0.714031	0.816895	0.812787
T6N	1.06099	1.07132	1.04685
T6C	0.222159	0.444785	0.311123
T6G	0.704682	0.777368	0.806231
T6P	0.681897	0.554944	0.790448
T6R	0.515189	0.552029	0.673076
T6H	0.631333	0.64354	0.757067
T6K	0.864698	0.854555	0.921309
T6E	0.49413	0.494118	0.652531
T7A	0.93772	0.652678	0.970562
T7V	0.953298	0.890814	0.981248
T7I	0.918771	0.940738	0.957203
T7L	0.958906	0.999898	0.98498
T7M	0.91327	0.929477	0.953382
T7F	0.985068	0.951827	1.00153
T7W	0.799074	0.623047	0.875845
T7S	0.971215	0.994404	0.993004
T7Q	1.0606	0.938245	1.04661
T7C	0.673668	0.9439	0.784836
T7G	0.775826	0.681082	0.858431
T7R	0.834597	0.857247	0.9008
T7H	0.825582	0.856581	0.894688
T7K	0.97305	0.976615	0.99416
T7D	0.893668	0.857836	0.940317
T7E	0.687407	0.543643	0.794239
S8A	1.03392	0.938419	1.02997
S8V	0.99227	0.997356	1.00575
S8I	0.886883	0.961477	0.935984
S8L	1.00175	0.959586	1.01117
S8M	0.67138	0.415537	0.783303
S8F	0.988331	0.987753	1.00346
S8Y	0.975747	0.976166	0.995841
S8W	0.921703	0.91072	0.959254
S8T	1.03669	1.12173	1.03168
S8N	1.15428	1.00425	1.10551
S8Q	0.952469	1.01194	0.980697
S8C	0.456235	0.578146	0.610616
S8G	1.05681	1.02399	1.04426
S8P	1.0307	0.934018	1.02798
S8R	1.01018	1.01828	1.01595
S8H	1.03206	1.09434	1.02882
S8K	1.00588	1.02873	1.01351
S8D	0.918537	0.995917	0.957041
S8E	1.00533	1.07595	1.0132
A9V	1.01252	1.08387	1.01727
A9I	1.04922	0.994875	1.0395
A9L	1.03065	0.994099	1.02796
A9M	0.886025	0.638904	0.935438
A9Y	0.747976	0.616264	0.837423
A9W	0.995556	0.965232	1.00765
A9T	1.016	0.796653	1.01928
A9N	1.15184	1.12822	1.10399
A9G	1.12728	1.19939	1.08845
A9P	1.01756	0.788354	1.02019
A9R	0.907388	0.963607	0.949358
A9K	0.951369	0.980864	0.979947
A9D	1.08405	0.879647	1.06066
A9E	0.927154	0.786829	0.963095
V10A	1.07849	1.0147	1.05732
V10I	1.00691	1.05194	1.0141
V10L	0.94221	0.955068	0.973687
V10M	1.03566	1.02637	1.03104
V10F	0.89954	0.879852	0.94414
V10Y	1.17327	1.00751	1.11719
V10W	0.906247	0.949966	0.948591
V10S	1.15336	1.06758	1.10494
V10T	0.876563	0.860069	0.929332
V10N	0.991211	1.01969	1.00514
V10Q	1.07311	1.06897	1.05413
V10C	0.868297	0.860896	0.923768
V10G	1.02261	0.980853	1.02314
V10P	1.0996	0.912245	1.07038
V10R	0.985719	0.858798	1.00192
V10H	0.933977	0.837086	0.967921
V10K	1.04076	0.998535	1.03421
V10D	1.03175	0.892983	1.02863
P11A	1.14665	1.11928	1.10075
P11V	0.969854	1.06432	0.992133
P11I	1.06079	1.06766	1.04673
P11L	0.930833	0.95569	0.965698
P11M	0.983054	0.923941	1.00034
P11F	0.721875	0.610632	0.81839
P11Y	0.827567	0.683464	0.896044
P11W	0.813664	0.844007	0.886427
P11S	1.10645	1.07862	1.07484
P11T	0.930612	0.807802	0.965541
P11Q	0.944344	1.04661	0.975167
P11G	1.15162	1.05834	1.10386
P11R	0.934897	0.968933	0.96857
P11H	1.0284	1.01334	1.02659
P11K	1.04602	1.14931	1.03749
P11D	1.10315	1.14823	1.07268
P11E	1.08673	0.996559	1.0623
G12A	1.10308	1.1035	1.07263
G12V	1.01913	1.05714	1.0211
G12I	1.09429	1.0769	1.06701
G12L	0.84882	0.868307	0.910411
G12M	1.01186	0.99138	1.0169
G12F	0.922021	0.942823	0.959474
G12Y	0.939158	0.987274	0.971571
G12W	0.918163	0.919291	0.956784
G12S	1.09706	1.12239	1.06876
G12T	1.02937	1.00429	1.02718
G12Q	1.06361	1.0577	1.04845
G12C	0.855151	1.03995	0.914736
G12P	0.986333	0.906747	1.00228
G12R	0.962326	0.932212	0.98725
G12H	0.800502	0.889104	0.876897
G12K	0.941524	0.897839	0.97322
G12D	1.06136	0.995747	1.04708
G12E	1.10071	1.06125	1.0711
H13A	1.07517	1.10693	1.05535
H13V	0.994192	1.02143	1.00686
H13L	0.903185	0.785427	0.946551
H13M	1.12899	1.08145	1.08956
H13F	0.830027	0.798777	0.897707
H13Y	1.04744	1.05999	1.03838
H13W	0.922711	1.02864	0.95996
H13S	1.09818	1.02206	1.06947
H13T	1.11475	0.98722	1.08029
H13Q	1.12028	1.1157	1.08391
H13G	1.02229	0.947904	1.02295
H13P	1.13588	1.1047	1.09396
H13R	0.998741	0.905969	1.00946
H13D	0.844446	0.794663	0.907457
H13E	0.946432	0.957466	0.976601
P14R	1.1524	1.1629	1.10434
S15A	0.968025	1.06928	0.990942
S15V	0.897662	1.07343	0.942896
S15I	1.02754	0.846522	1.02608
S15L	0.924582	1.07798	0.961278
S15M	0.668616	0.769623	0.781442
S15T	1.11784	1.00255	1.08232
S15N	1.05378	1.05283	1.04236
S15C	0.680498	1.03147	0.789489
S15G	0.794237	0.691293	0.872269
S15H	0.766216	0.727148	0.851138
S15K	0.954049	1.07889	0.981763
S15E	1.02664	1.12311	1.02554
L16A	1.01896	0.955825	1.021
L16F	0.95675	1.10941	0.983564
L16Y	0.998014	1.06614	1.00905
L16W	1.14717	1.19005	1.10108
L16S	1.10835	0.996787	1.07608
L16C	0.719523	0.877282	0.816698
L16G	0.948369	1.02469	0.977913
L16P	1.0804	1.00974	1.05846
L16R	1.1649	1.00912	1.11207
L16K	1.13652	1.10971	1.09436
L16E	1.07606	0.859502	1.05587
P17A	0.966465	0.935093	0.989926
P17V	0.996053	1.08308	1.00793
P17I	0.471749	0.500525	0.628316
P17L	0.763133	0.854516	0.848804
P17M	0.762245	1.02887	0.848131
P17F	0.748116	0.906799	0.837527
P17W	0.665004	0.777205	0.779043
P17S	0.965526	1.08603	0.989327
P17T	0.971817	1.0291	0.993393
P17N	0.846414	0.948442	0.90878
P17Q	0.97845	1.05985	0.997523
P17G	0.909911	0.960455	0.951073
P17R	0.837377	0.945008	0.90268
P17H	0.765789	1.04014	0.850813
P17K	0.60917	0.823146	0.742866
P17D	0.85611	0.967748	0.915393
S18A	1.01183	1.0546	1.01688
S18V	0.998686	0.947097	1.00943
S18L	0.976945	1.01362	0.996595
S18M	0.828117	0.906259	0.896417
S18F	0.960336	0.965635	0.985935
S18Y	0.91266	0.855689	0.952968
S18T	1.17804	1.05432	1.12011
S18C	0.955281	1.05694	0.982585
S18G	0.931281	0.925091	0.966014
S18P	1.01962	0.991089	1.02138
S18R	0.736883	0.813117	0.829256
S18H	0.961793	1.06666	0.986903
S18D	1.1742	1.16149	1.11776
S18E	0.962186	0.925771	0.987162
L19A	0.88633	1.02173	0.935633
L19V	1.0674	1.03729	1.05074
L19I	1.04281	1.022	1.03549
L19M	1.00983	1.01708	1.01575
L19F	0.900893	0.891587	0.945039
L19Y	1.06627	1.05774	1.05006
L19W	1.00113	1.02609	1.01082
L19S	1.00491	1.02422	1.01296
L19N	1.05187	1.05336	1.04116
L19Q	1.11419	0.938857	1.07992
L19C	0.756753	0.679507	0.843986
L19G	0.798118	0.657866	0.875148
L19P	0.894942	1.04344	0.941135
L19R	0.984918	0.966281	1.00144
L19H	0.818524	0.935155	0.889821
L19K	0.95832	0.907896	0.984603
L19D	1.01514	1.13359	1.01878
L19E	1.13456	1.19114	1.09312
P20A	0.936257	0.968917	0.969529
P20V	1.01361	0.951526	1.0179
P20I	1.04065	1.12661	1.03414
P20L	0.974663	0.95572	0.995165
P20M	0.94824	0.872446	0.977824
P20W	0.948302	1.04373	0.977866
P20S	0.999233	1.10205	1.00974
P20T	1.04157	1.1185	1.03471
P20Q	1.15026	1.05011	1.10301
P20C	0.736981	0.809386	0.829327
P20G	0.953163	1.01439	0.981161
P20R	0.900766	0.985077	0.944957
P20K	1.01432	1.08901	1.0183
P20E	1.07352	1.0915	1.05437
S21A	1.00353	1.0813	1.01218
S21V	0.924649	0.82154	0.961325
S21L	1.02147	1.11264	1.02247
S21M	1.07286	1.10693	1.05398
S21Y	0.988052	1.11245	1.0033
S21W	0.943901	1.0821	0.974861
S21T	1.10909	1.07032	1.07656
S21Q	0.571589	0.813961	0.71805
S21C	0.627581	0.694296	0.754652
S21G	1.04719	1.04011	1.03823
S21P	1.16033	1.14256	1.10925
S21R	0.82102	0.85251	0.891554
S21K	0.742363	0.700136	0.833276
S21D	1.08202	1.01819	1.05943
S21E	0.870516	0.82523	0.925283
N22V	0.792315	0.998561	0.870832
N22L	0.636515	0.927589	0.760415
N22M	0.692234	0.977694	0.797573
N22F	0.742767	0.842381	0.833574
N22Y	0.706314	0.824202	0.807369
N22W	0.603967	0.880116	0.739526
N22S	0.855101	0.961037	0.914702
N22C	0.460391	0.807275	0.61567
N22G	0.71247	0.809543	0.811681
N22P	0.747207	0.811662	0.836854
N22R	0.801846	0.967847	0.877884
N22K	0.797939	0.948623	0.875016
N22D	0.976763	1.03062	0.996482
N22E	0.730253	0.970686	0.824429
S23A	1.10215	1.08895	1.07203
S23V	0.98024	1.02158	0.998618
S23I	1.11258	1.1767	1.07886
S23L	1.0058	0.856423	1.01346
S23M	1.0091	0.897339	1.01534
S23F	0.939144	0.872143	0.971561
S23Y	0.990001	1.00487	1.00444
S23W	1.01347	0.957324	1.01782
S23N	1.059	1.0562	1.04563
S23G	0.874369	0.768068	0.92788
S23P	0.856643	0.973937	0.915754
S23R	0.957169	0.995911	0.983834
S23K	0.908655	0.90427	0.950219
S23D	1.05958	0.792986	1.04598
S23E	0.666962	0.658599	0.780344
S24A	0.477677	0.786656	0.634825
S24V	0.714151	1.04565	0.812872
S24L	0.709232	0.945548	0.809406
S24Y	0.804393	1.04749	0.879747
S24W	0.523346	0.685397	0.680355
S24T	1.05728	1.0045	1.04456
S24N	0.72705	0.961801	0.822115
S24Q	0.747975	0.935297	0.837422
S24C	0.742568	0.884528	0.833428
S24G	0.762268	0.92549	0.848148
S24P	0.760429	1.01382	0.846757
S24R	0.622867	0.706777	0.75163
S24H	0.836467	0.976563	0.902064
S24K	0.644802	0.972265	0.765803
S24D	0.772936	0.925064	0.856237
Q25A	0.935218	0.906321	0.968797
Q25V	1.04391	1.0081	1.03618
Q25I	0.807309	0.826014	0.881872
Q25L	0.982568	1.05941	1.00004
Q25M	0.988337	0.984773	1.00346
Q25F	1.03957	1.0227	1.03347
Q25Y	0.995519	1.06205	1.00762
Q25W	0.956937	0.983935	0.983686
Q25S	1.05211	1.05253	1.04131
Q25T	0.9823	0.884085	0.99988
Q25N	1.05871	0.971524	1.04545
Q25C	0.859942	0.816152	0.918035
Q25G	0.996262	0.990023	1.00805
Q25P	1.18123	1.08186	1.12205
Q25R	0.86155	0.938116	0.919138
Q25K	1.0357	1.07787	1.03107
Q25D	1.01088	0.952789	1.01634
Q25E	0.945644	0.962969	0.976056
E26A	0.918815	0.985039	0.957234
E26V	0.973516	1.0628	0.994452
E26I	0.965368	0.989096	0.989224
E26L	0.733986	0.894705	0.827134
E26M	0.838235	0.947656	0.90326
E26F	0.83051	0.984266	0.89803
E26Y	0.848165	0.879707	0.909961
E26W	0.746837	0.859176	0.836578
E26S	0.87343	0.958515	0.927251
E26T	1.01435	0.968483	1.01832
E26N	0.905188	1.04877	0.947883
E26Q	0.95812	0.906932	0.984469
E26C	0.721264	0.73656	0.81795
E26G	1.02575	0.99413	1.02501
E26P	0.920905	0.939644	0.958691
E26R	0.837376	0.952504	0.902679
E26H	0.830867	0.430388	0.898273
E26K	1.00059	1.09583	1.01051
E26D	1.01265	1.14958	1.01735
R27V	0.989179	0.977904	1.00396
R27I	1.00358	1.05082	1.0122
R27L	0.978392	0.94737	0.997486
R27W	0.780192	0.704736	0.861749
R27S	0.91918	0.993249	0.957487
R27T	1.05237	0.875092	1.04148
R27C	0.684615	0.748186	0.792319
R27G	0.962172	0.980387	0.987154
R27D	1.04282	1.08237	1.03549
R27E	1.05869	1.03846	1.04543
P28A	0.980832	1.01945	0.998978
P28L	0.885903	0.998558	0.93536
P28M	0.835107	0.754273	0.901146
P28F	1.02117	1.02524	1.02229
P28Y	0.913852	0.938624	0.953785
P28S	0.919884	1.03072	0.957977
P28T	1.00904	1.10491	1.0153
P28G	0.984285	0.918216	1.00107
P28R	1.01283	0.921679	1.01745
L29V	0.995869	1.06238	1.00782
L29W	0.850104	0.937612	0.91128
L29S	1.03812	1.13783	1.03256
L29T	0.960638	0.87691	0.986138
L29G	0.947112	1.08881	0.977058
L29R	0.971511	1.03684	0.993193
L29E	0.680113	0.576338	0.789223
D30V	1.17215	1.14264	1.1165
D30L	1.13028	1.08703	1.09038
D30F	0.992578	1.10681	1.00593
D30S	0.970884	1.0949	0.992794
D30T	0.972908	0.986353	0.99407
D30G	0.800565	0.88456	0.876943
D30R	0.806992	0.82745	0.881645
T31A	0.970577	1.03761	0.992602
T31V	1.02153	0.994105	1.0225
T31L	1.01702	0.841277	1.01987
T31M	0.955287	0.936209	0.982589
T31Y	0.870318	0.933999	0.925148
T31S	0.956109	0.968713	0.983135
T31N	0.963323	0.981733	0.987903
T31C	0.6771	0.814308	0.787158
T31G	0.936324	0.963214	0.969577
T31P	0.901923	0.941838	0.945716
T31R	1.08576	1.13116	1.06171
T31K	1.04029	1.03632	1.03392
T31E	1.03308	1.0133	1.02945
R32A	1.1002	1.06599	1.07077
R32V	0.906832	1.02379	0.948984
R32I	0.972504	1.03138	0.993822
R32L	1.00234	0.916305	1.01151
R32M	0.882442	0.752434	0.933154
R32F	0.979277	0.962624	0.99803
R32Y	1.00204	0.989355	1.01134
R32W	0.8763	0.979731	0.929159
R32S	0.879756	1.01146	0.931423
R32T	0.995774	1.04366	1.00777
R32C	0.734189	0.811723	0.827282
R32G	0.952353	1.00062	0.980615
R32H	1.03511	1.08953	1.03071
R32K	1.02834	1.03327	1.02656
R32D	0.799985	0.951003	0.876517
R32E	1.07638	1.07093	1.05606
D33A	1.00715	0.98424	1.01423
D33V	1.01289	0.985342	1.01749
D33I	0.923442	0.929829	0.960478
D33L	0.955264	1.00418	0.982574
D33M	1.04558	1.03158	1.03722
D33F	1.03977	1.09908	1.03359
D33Y	1.05179	0.987714	1.04111
D33W	0.862911	0.874294	0.920075
D33S	0.956998	0.948931	0.983725
D33T	0.940246	0.976335	0.972331
D33N	0.969844	0.984603	0.992126
D33Q	1.10092	1.01743	1.07123
D33C	0.66766	0.892816	0.780807
D33G	1.03055	0.980283	1.02789
D33P	1.07415	1.0609	1.05474
D33R	0.982062	0.95209	0.999732
D33H	1.03229	1.00977	1.02896
D33K	0.965585	1.01517	0.989363
D33E	0.991291	1.02113	1.00518
P34A	0.84214	0.954076	0.9059
P34V	0.965251	0.943615	0.989152
P34I	0.952622	0.90111	0.980802
P34L	0.933141	0.903207	0.967328
P34M	0.81735	0.750748	0.889004
P34F	0.81257	0.90294	0.885651
P34Y	0.864591	0.880188	0.921234
P34W	0.953494	0.918793	0.981385
P34S	0.942672	0.92824	0.974015
P34T	0.995765	1.05251	1.00777
P34N	0.903747	0.876068	0.946925
P34Q	0.877691	0.910121	0.930076
P34C	0.745413	0.872607	0.835523
P34G	0.999922	0.966393	1.01013
P34R	1.00907	1.02866	1.01532
P34H	0.905216	0.920358	0.947902
P34K	0.961364	0.884715	0.98663
P34D	1.05851	1.00071	1.04532
P34E	0.9715	0.829308	0.993186
L35A	0.897943	0.999734	0.943078
L35V	0.962404	1.01559	0.987302
L35I	1.01093	1.07682	1.01637
L35M	1.08197	1.07777	1.0594
L35F	0.999502	1.05431	1.0099
L35Y	0.970081	1.00044	0.992282
L35W	0.961657	1.0181	0.986818
L35S	0.947252	1.02826	0.977153
L35T	1.02799	0.9314	1.02635
L35N	0.842716	0.924793	0.906285
L35Q	0.799201	0.940825	0.87594
L35C	0.727416	0.907857	0.822378
L35G	0.902911	0.934521	0.946367
L35P	0.998629	1.03377	1.0094
L35R	0.948277	1.02636	0.97785
L35H	0.932282	0.982104	0.966719
L35K	0.856272	0.767954	0.915504
L35D	0.923648	0.78291	0.960622
L35E	0.725164	0.73554	0.820756
L36A	1.05744	1.13664	1.04466
L36V	1.0264	0.95803	1.0254
L36M	1.01815	1.14435	1.02053
L36F	0.937517	0.989826	0.970418
L36Y	1.00236	0.992248	1.01152
L36S	1.04036	1.06643	1.03396
L36T	0.574989	0.61898	0.720387
L36Q	0.977392	1.04188	0.996865
L36C	0.848749	0.861995	0.910362
L36G	0.891364	0.906578	0.938831
L36P	0.949806	0.977819	0.978891
L36R	1.02571	1.11791	1.02498
L36D	0.864488	0.916608	0.921162
A37V	0.611788	0.545829	0.744537
A37L	0.952111	0.908088	0.980448
A37F	0.992965	1.11779	1.00615
A37S	0.953648	1.02644	0.98149
A37T	0.869696	0.990995	0.924727
A37N	0.99807	0.923976	1.00908
A37Q	0.961679	0.942501	0.986832
A37G	0.933081	1.03355	0.967286
A37P	0.787821	1.03847	0.867491
A37R	1.12145	1.19629	1.08467
R38A	0.918812	1.01106	0.957232
R38V	0.87743	0.805329	0.929904
R38I	0.902559	0.999778	0.946137
R38L	0.784321	0.899347	0.864861
R38M	0.911214	0.937541	0.951971
R38F	0.954195	0.864163	0.981859
R38Y	0.912791	0.939279	0.953057
R38W	0.968546	1.04389	0.99128
R38S	0.930522	1.02528	0.965478
R38T	0.962219	1.01941	0.987184
R38N	1.01773	1.06802	1.02029
R38Q	1.04677	1.0838	1.03797
R38C	0.785924	0.819349	0.866071
R38G	0.668403	0.49446	0.7813
R38P	0.855305	0.726333	0.914841
R38H	0.92716	1.00517	0.9631
R38D	0.797556	0.81091	0.87473
R38E	0.899317	0.91404	0.943992
A39V	1.02501	0.952879	1.02456
A39I	0.898883	0.927251	0.943699
A39L	1.00475	0.980905	1.01287
A39M	0.949655	1.0731	0.978783
A39F	1.04887	1.0606	1.03928
A39Y	0.9139	0.911514	0.953816
A39W	1.0273	1.15779	1.02594
A39S	0.786431	0.88799	0.86645
A39T	0.884765	0.922323	0.934635
A39N	0.529579	0.6851	0.685874
A39Q	0.532666	0.784563	0.688544
A39C	1.05125	1.04186	1.04077
A39G	0.844294	0.941691	0.907354
A39P	0.523047	0.671739	0.680138
A39R	0.396299	0.714423	0.537381
A39H	0.80281	0.819078	0.878588
A39K	0.234706	0.862527	0.327599
A39D	0.295889	0.459222	0.408047
A39E	0.43726	0.680385	0.588214
E40A	0.553686	0.751831	0.705272
E40V	0.731779	0.787336	0.825534
E40I	1.07423	0.923577	1.05479
E40L	0.852899	0.809976	0.913199
E40M	0.909355	1.03246	0.950696
E40F	0.744684	0.773192	0.834985
E40Y	0.831886	0.914106	0.898964
E40W	0.848674	0.987726	0.91031
E40S	0.677172	0.79299	0.787206
E40T	0.666189	0.751762	0.779832
E40N	0.670052	0.764669	0.782413
E40Q	0.835558	0.854411	0.90145
E40C	0.724642	0.752441	0.82038
E40G	0.710447	0.851355	0.810256
E40P	0.566052	0.724523	0.714174
E40R	0.30303	0.657159	0.417358
E40H	0.824405	0.817055	0.893883
E40D	0.549334	0.602479	0.701959
L41A	0.737891	0.736882	0.829998
L41V	1.04134	1.00009	1.03457
L41I	1.07008	1.10474	1.05233
L41M	1.00404	1.00274	1.01247
L41F	0.817353	0.781073	0.889006
L41Y	0.76385	0.866312	0.849345
L41W	0.801011	0.841736	0.877271
L41S	0.843818	0.928776	0.907029
L41N	0.706611	0.824867	0.807576
L41Q	0.886373	0.890543	0.93566
L41C	0.874739	1.06689	0.928128
L41G	0.831172	0.906292	0.898478
L41P	0.744193	0.860252	0.834624
L41R	0.665037	0.738016	0.779065
L41K	0.866008	0.779222	0.922201
L41D	0.799557	0.92605	0.876206
L41E	0.828569	0.920187	0.896723
A42V	1.04435	1.0263	1.03645
A42I	1.04876	1.13087	1.03921
A42L	0.965687	1.01751	0.989425
A42M	0.960179	0.978986	0.985826
A42F	0.947035	1.00886	0.977008
A42Y	1.05	0.966859	1.03999
A42W	1.07658	1.09256	1.05618
A42S	0.88698	0.977435	0.936045
A42T	0.994413	0.989402	1.00699
A42N	0.564202	0.726924	0.712888
A42Q	0.351566	0.476355	0.480457
A42C	0.968825	1.0068	0.99146
A42G	0.927472	0.921669	0.963321
A42P	1.08143	1.10294	1.05908
A42R	0.18016	0.254801	0.255948
A42H	0.561041	0.849521	0.710658
A42K	0.15203	0.455797	0.218923
A42D	0.150002	0.156331	0.216251
A42E	0.0163307	0.268533	0.0397304
L43A	1.00478	1.07543	1.01289
L43V	1.08622	0.964803	1.06199
L43I	0.969793	1.12355	0.992091
L43M	1.05872	1.0408	1.04545
L43F	0.812405	0.857065	0.885533
L43Y	0.566322	0.745994	0.714365
L43W	0.575504	0.785606	0.720741
L43S	0.776269	0.841344	0.858767
L43T	0.747267	0.839387	0.836898
L43N	0.493597	0.445322	0.652018
L43Q	0.109523	0.125277	0.162844
L43C	0.817933	1.01792	0.889409
L43G	0.840965	0.921009	0.905106
L43P	0.296079	0.227774	0.408262
L43R	0.184891	0.120327	0.262168
L43H	0.0772439	0.102634	0.120188
L43K	0.233604	0.153944	0.326152
L43D	0.416574	0.308742	0.562692
L43E	0.364235	0.290082	0.496846
L44A	0.852031	0.959953	0.912602
L44V	0.844964	0.910405	0.907805
L44I	0.891408	0.983261	0.938862
L44M	0.888556	0.853074	0.937032
L44F	0.965655	0.978682	0.989405
L44Y	1.02087	1.07937	1.02211
L44W	0.910492	1.02687	0.951474
L44S	0.795327	0.960386	0.873075
L44T	0.827592	0.841973	0.896061
L44N	0.836255	0.867885	0.90192
L44Q	0.776248	0.850429	0.858752
L44C	0.9019	0.928685	0.945701
L44G	0.720941	0.860881	0.81772
L44P	0.0352139	0.499697	0.06465
L44R	0.343155	0.665078	0.469489
L44H	0.74928	0.868355	0.838395
L44K	0.230873	0.364439	0.322565
L44D	0.52245	0.643237	0.679607
L44E	0.756172	0.762835	0.843549
S45A	1.16504	1.07227	1.11215
S45V	0.976388	1.01788	0.996246
S45I	0.845237	0.957606	0.907988
S45L	0.943453	1.0013	0.974548
S45M	0.831743	0.972526	0.898865
S45F	0.798555	0.909495	0.87547
S45Y	0.700213	0.769933	0.803117
S45W	0.673368	0.826261	0.784635
S45T	1.04505	1.05366	1.03689
S45N	0.622775	0.763076	0.751572
S45Q	0.58303	0.704402	0.725851
S45C	1.02085	1.02205	1.0221
S45G	1.05554	1.05717	1.04347
S45P	0.796817	1.02369	0.874189
S45R	0.163565	0.253878	0.234114
S45H	0.547152	0.72842	0.70029
S45K	0.00774479	0.411679	0.0284111
S45D	0.158407	0.16933	0.227323
S45E	0.547747	0.760358	0.700743
I46A	0.923393	0.893196	0.960444
I46V	0.937768	0.877696	0.970597
I46L	0.880385	0.902806	0.931831
I46F	0.937598	0.924853	0.970475
I46Y	0.20636	0.318773	0.290376
I46W	0.617701	0.77962	0.74832
I46S	0.722004	0.748944	0.818482
I46T	0.804071	0.84644	0.879509
I46N	0.257369	0.424989	0.357383
I46Q	0.149711	0.259748	0.215867
I46C	0.887142	0.823022	0.936146
I46G	0.609893	0.635678	0.743326
I46P	0.141996	0.196192	0.205699
I46R	0.285412	0.305247	0.394246
I46H	0.226828	0.339962	0.317253
I46K	0.198483	0.0747126	0.28003
I46D	0.176892	0.0961245	0.25165
I46E	0.418937	0.275367	0.565654
V47A	0.934437	1.03248	0.968248
V47I	0.864019	1.01709	0.920838
V47L	0.941527	0.964347	0.973222
V47M	1.11915	1.03864	1.08317
V47F	0.814181	0.944807	0.88679
V47Y	0.392994	0.814222	0.533097
V47W	0.67232	0.856868	0.783931
V47S	0.963099	0.99888	0.987756
V47T	0.872431	0.952645	0.926574
V47Q	0.834333	0.828488	0.90062
V47C	0.840274	0.970131	0.904637
V47G	0.738365	0.778904	0.830345
V47P	0.157608	0.148695	0.22627
V47R	0.183745	0.0764197	0.260662
V47H	0.492585	0.764903	0.650896
V47K	-0.040767	-0.00611967	-0.0353638
V47D	0.891425	0.924288	0.938872
V47E	0.806686	0.836273	0.881421
F48A	0.70139	0.929149	0.803936
F48V	0.736043	0.774248	0.828641
F48I	0.615238	0.836682	0.746746
F48L	0.854567	0.952994	0.914332
F48M	0.710367	0.821694	0.8102
F48Y	0.176869	0.224172	0.25162
F48W	0.382992	0.68497	0.520712
F48S	0.679727	0.78056	0.78896
F48T	0.561071	0.709592	0.71068
F48N	0.0623687	0.0165393	0.100526
F48Q	0.125863	0.117866	0.184418
F48C	0.750006	0.784665	0.838937
F48G	0.648647	0.785652	0.7683
F48P	0.314846	0.585094	0.432889
F48R	0.119608	0.0636646	0.176161
F48H	0.173127	0.123153	0.246698
F48K	0.194208	0.152303	0.274412
F48D	0.0947299	0.134305	0.143299
F48E	0.181217	0.214825	0.257337
V49A	0.956963	1.02132	0.983703
V49I	0.952539	1.00883	0.980745
V49L	0.955836	1.0242	0.982957
V49M	1.00785	0.96492	1.01463
V49F	0.93575	0.872308	0.969172
V49Y	0.311079	0.511295	0.427963
V49W	0.629657	0.841726	0.755982
V49S	0.836348	0.857642	0.901984
V49T	0.942608	0.960471	0.973969
V49N	0.565404	0.718099	0.713726
V49Q	0.286245	0.319617	0.395331
V49C	0.954302	1.01218	0.981934
V49G	0.914865	0.937682	0.954492
V49P	0.787623	0.852542	0.867341
V49R	0.272343	0.218481	0.377067
V49H	0.317805	0.59015	0.436819
V49K	0.140415	0.26777	0.203615
V49D	0.144028	0.193402	0.208378
V49E	0.0240274	-0.0402418	0.0498837
A50V	0.913881	0.92252	0.953804
A50I	0.922567	0.929233	0.959861
A50L	0.929202	0.94402	0.964545
A50M	0.884937	0.88266	0.934746
A50F	0.753629	0.845454	0.841641
A50Y	0.10561	0.591253	0.157674
A50W	0.763552	0.815022	0.84912
A50S	0.928484	0.989214	0.964037
A50T	0.856106	0.869455	0.91539
A50N	0.557464	0.691469	0.708091
A50Q	0.163687	0.477924	0.234275
A50C	0.840361	1.00379	0.904695
A50G	0.931558	0.923887	0.96621
A50P	0.312971	0.116978	0.430423
A50R	0.149791	0.175222	0.215973
A50H	0.457301	0.706239	0.611936
A50K	0.304788	0.628551	0.41963
A50D	0.216293	0.477362	0.30342
A50E	0.417125	0.603753	0.563461
V51A	1.05259	0.890089	1.04162
V51I	1.03046	0.914965	1.02784
V51L	0.812669	0.872609	0.885723
V51M	0.923712	0.932934	0.960668
V51F	0.198972	0.100536	0.280673
V51Y	0.463011	0.226113	0.618705
V51S	1.1482	1.0165	1.10172
V51T	1.14654	1.0681	1.10068
V51N	1.07472	1.0482	1.05508
V51Q	0.867593	0.74778	0.923285
V51C	1.16902	1.1103	1.11459
V51G	1.09091	1.12117	1.06488
V51P	0.353136	0.599728	0.482403
V51R	0.0850722	0.189575	0.130535
V51H	0.0804449	0.272066	0.124419
V51K	0.176003	0.180203	0.250481
V51D	1.06076	0.957658	1.04671
V51E	0.938675	0.871447	0.97123
A52V	1.18574	1.10834	1.12481
A52I	0.892327	1.08521	0.939459
A52L	1.01668	1.06428	1.01968
A52M	1.04092	1.179	1.03431
A52F	0.935726	1.01278	0.969155
A52Y	0.680104	0.789615	0.789217
A52W	0.805456	0.632847	0.880527
A52S	0.962373	0.917968	0.987282
A52T	1.06804	1.09041	1.05112
A52N	0.756144	0.843922	0.843528
A52Q	0.511746	0.723104	0.669759
A52C	1.00751	0.906054	1.01443
A52G	0.890106	0.919781	0.938021
A52P	0.406576	0.684803	0.550001
A52R	0.222409	0.246497	0.311451
A52H	0.311061	0.722955	0.427939
A52K	0.294561	0.456067	0.40629
A52D	0.684412	0.595711	0.792177
A52E	0.451497	0.536109	0.605084
L53A	1.03171	1.08362	1.02861
L53V	0.993515	0.929415	1.00647
L53I	1.01405	0.926567	1.01815
L53M	0.953743	1.05935	0.981556
L53F	1.00549	1.059	1.01329
L53Y	0.477416	0.597839	0.634533
L53W	0.821104	0.860487	0.891612
L53S	0.912435	0.873835	0.952809
L53T	0.812021	0.956017	0.885257
L53N	0.27678	0.319981	0.382863
L53Q	0.114141	0.225107	0.168942
L53C	0.971951	1.00383	0.993481
L53G	1.02317	0.90524	1.02347
L53P	0.123249	0.296587	0.180968
L53R	0.066251	0.141225	0.105657
L53H	0.121387	0.194955	0.17851
L53K	0.341299	0.220306	0.467191
L53D	0.0579135	0.113568	0.0946379
L53E	0.21841	0.165385	0.3062
S54A	0.665366	0.76648	0.779289
S54V	0.144498	0.41468	0.208998
S54I	0.0490883	0.28884	0.0829763
S54L	0.31505	0.700217	0.43316
S54M	0.265842	0.730192	0.368534
S54Y	0.181759	0.375303	0.25805
S54W	0.246056	0.0594261	0.342511
S54T	0.721698	0.80127	0.818262
S54N	0.335749	0.553535	0.459969
S54Q	0.0226476	0.299777	0.048063
S54C	0.428517	0.692967	0.577495
S54G	0.90009	0.986127	0.944506
S54P	0.793499	0.783955	0.871718
S54R	0.169256	0.155106	0.241604
S54H	-0.00678786	0.0118396	0.00927157
S54E	0.447285	0.734994	0.60003
N55A	0.686842	0.726775	0.793851
N55V	0.138618	0.527203	0.201245
N55I	0.0475946	0.036358	0.0810027
N55L	0.121175	0.0701617	0.17823
N55M	0.183558	0.247406	0.260416
N55F	-0.000391665	0.150133	0.0176921
N55Y	0.0166929	0.187591	0.040208
N55S	0.613147	0.840111	0.745405
N55T	0.328805	0.547421	0.451099
N55Q	-0.0233533	0.0134435	-0.0125107
N55C	0.253631	0.666639	0.352468
N55G	0.262104	0.502122	0.363613
N55P	0.433299	0.752809	0.583367
N55R	0.0178714	0.165797	0.0417624
N55H	0.125932	-0.104648	0.184508
N55K	0.0990682	-0.0104195	0.149032
N55D	0.200041	0.260872	0.282076
G56A	0.887653	0.906574	0.936467
G56V	1.02409	1.0803	1.02401
G56I	1.01713	1.08141	1.01994
G56L	1.03206	1.04535	1.02882
G56M	1.02973	0.995802	1.02739
G56F	0.934651	1.0811	0.968399
G56Y	0.575316	0.733485	0.720611
G56W	0.658997	0.62746	0.775094
G56S	0.933614	0.989296	0.967663
G56T	0.996668	1.03511	1.00828
G56N	0.296848	0.595757	0.409245
G56Q	0.171793	0.117681	0.244943
G56C	0.952069	0.824867	0.980422
G56P	0.127215	0.229984	0.186202
G56R	0.06087	0.0579708	0.0985454
G56H	0.168654	0.132344	0.240813
G56K	0.131236	0.130732	0.191508
G56D	0.163441	0.240774	0.233951
G56E	-0.0566015	0.0373927	-0.0561013
L57A	0.818477	0.851134	0.88979
L57V	0.927744	0.940255	0.963514
L57I	0.805901	0.946749	0.880853
L57M	0.781461	0.852962	0.862712
L57F	0.803598	0.86425	0.879165
L57Y	0.616157	0.592142	0.747332
L57W	0.768346	0.945245	0.852754
L57S	0.800992	0.813101	0.877257
L57T	0.60829	0.777319	0.742299
L57N	0.190746	0.104575	0.269864
L57Q	0.147519	0.117358	0.212978
L57C	0.878029	0.879216	0.930299
L57G	0.758368	0.816296	0.845201
L57P	0.192396	0.200464	0.272032
L57R	0.203622	0.281704	0.28678
L57H	0.261859	0.570862	0.363291
L57K	0.0748973	0.111338	0.117086
L57E	0.207534	0.170024	0.291919
V58A	0.80206	0.765543	0.878042
V58I	0.853293	0.895316	0.913466
V58L	1.00574	0.988164	1.01343
V58M	1.08876	0.982487	1.06355
V58F	0.806836	0.906302	0.881531
V58Y	0.314891	0.64441	0.432948
V58W	0.71065	0.757799	0.810398
V58S	0.319976	0.498503	0.439544
V58T	0.782135	0.824118	0.86322
V58N	0.226482	0.224075	0.316799
V58Q	0.297366	0.719141	0.409924
V58C	0.908037	0.995052	0.949799
V58G	0.718464	0.767379	0.815943
V58P	0.049601	-0.0423836	0.0836537
V58R	0.226417	0.162167	0.316713
V58H	0.215637	0.335557	0.302559
V58K	0.964095	0.8699	0.988406
V58D	0.138466	0.104583	0.201045
V58E	0.138844	0.104873	0.201543
L59A	0.185216	0.53374	0.262596
L59V	0.676385	0.753832	0.786675
L59I	0.927294	0.899046	0.963195
L59M	0.900577	0.947613	0.944833
L59F	0.683738	0.714937	0.791714
L59Y	0.587396	0.692843	0.728752
L59W	0.357751	0.708755	0.488424
L59S	0.176112	0.174316	0.250624
L59T	0.164809	0.164318	0.235752
L59N	0.148334	0.150219	0.214052
L59Q	0.093236	0.0257737	0.141325
L59C	0.265238	0.550186	0.367739
L59G	0.349711	0.556118	0.478001
L59P	0.241115	0.0570408	0.336019
L59R	0.337264	0.353195	0.461986
L59H	-0.0427547	-0.104103	-0.0379694
L59K	0.146121	0.183597	0.211137
L59D	0.0992402	0.0459709	0.149259
L59E	0.293605	0.343871	0.405028
A60V	0.989715	1.0416	1.00427
A60I	1.06756	1.10605	1.05084
A60L	1.01898	1.08252	1.02101
A60M	0.992765	0.966806	1.00604
A60F	1.08579	1.09846	1.06172
A60Y	0.92044	0.974143	0.958364
A60W	0.966304	0.920736	0.989827
A60S	0.837222	0.881339	0.902576
A60T	0.943615	0.873812	0.974664
A60G	0.905204	0.873333	0.947895
A60R	0.791261	0.823114	0.870059
A60K	0.672841	0.855366	0.78428
A60D	0.315299	0.55522	0.433489
A61V	0.974639	1.04801	0.995149
A61I	0.882618	0.872327	0.933267
A61L	0.921382	0.955751	0.959028
A61M	0.770686	0.791835	0.854527
A61F	0.779622	0.86462	0.861315
A61Y	0.782094	0.899294	0.863189
A61W	0.554892	0.624857	0.706162
A61S	0.882459	0.84568	0.933165
A61T	0.783509	0.890983	0.864246
A61N	0.724261	0.784282	0.820108
A61Q	0.80761	0.912489	0.882094
A61C	1.02443	1.05957	1.02422
A61G	0.903773	0.957552	0.946942
A61P	0.0458634	0.107033	0.0787156
A61R	0.649058	0.761533	0.768569
A61H	0.903208	0.953494	0.946567
A61K	0.709091	0.781084	0.809306
A61D	0.589981	0.677915	0.730453
A61E	0.375048	0.616204	0.510608
L62A	0.640119	0.736703	0.76275
L62V	0.885324	0.994228	0.934993
L62I	0.875355	1.03747	0.928539
L62M	1.09629	1.03348	1.06827
L62F	0.66202	0.719572	0.777083
L62Y	0.364526	0.622856	0.497194
L62W	0.930671	0.75317	0.965583
L62S	0.686444	0.691607	0.79358
L62T	0.730026	0.859496	0.824265
L62N	0.780757	0.831582	0.862181
L62Q	0.699157	0.659555	0.80238
L62C	0.698371	0.730359	0.801835
L62G	0.630187	0.61478	0.756323
L62P	0.106679	0.169551	0.159087
L62R	0.612291	0.655477	0.744858
L62H	0.707626	0.761641	0.808281
L62K	0.590647	0.571077	0.730891
L62D	0.470124	0.274823	0.626523
L62E	0.161231	0.195349	0.231041
A63V	0.963452	0.981714	0.987986
A63I	1.13083	1.10376	1.09073
A63L	1.05926	1.08483	1.04579
A63M	1.07682	1.07771	1.05632
A63F	1.05416	1.10961	1.0426
A63Y	0.887296	0.86313	0.936243
A63W	1.06886	1.07872	1.05161
A63S	0.940577	0.884763	0.972559
A63T	0.941197	1.02685	0.972991
A63N	1.11474	0.9129	1.08028
A63Q	1.11613	1.11092	1.08119
A63C	0.925828	0.965733	0.962159
A63G	0.997725	0.998672	1.00888
A63P	0.726725	0.627417	0.821882
A63R	1.06852	0.990728	1.0514
A63H	0.991241	0.623132	1.00515
A63K	0.982351	0.977663	0.99991
A63D	0.836675	0.865845	0.902206
A63E	1.03806	1.01537	1.03252
R64A	0.885256	1.00749	0.934948
R64V	0.791134	0.820777	0.869963
R64I	0.955883	0.917762	0.982986
R64L	0.860516	0.989766	0.918433
R64M	0.831391	1.02957	0.898626
R64F	0.812004	0.955422	0.885246
R64Y	0.443321	0.622211	0.59539
R64W	0.866156	0.930886	0.922303
R64S	0.85542	0.994947	0.914919
R64T	0.814354	0.818727	0.886911
R64N	0.874776	0.875173	0.928153
R64Q	0.973002	1.00341	0.994129
R64C	0.809013	0.991981	0.883106
R64G	0.650257	0.907684	0.769352
R64P	0.109174	0.21456	0.162382
R64H	0.79776	0.952422	0.874882
R64D	0.222041	0.612496	0.310967
R65A	1.00823	0.974129	1.01485
R65V	0.94242	1.02317	0.973836
R65I	0.949987	0.704036	0.979013
R65L	1.00682	0.970186	1.01405
R65M	1.05333	1.13611	1.04208
R65F	0.800636	0.851198	0.876995
R65Y	0.745006	0.769693	0.835223
R65W	0.77307	0.678857	0.856339
R65S	0.795721	0.998654	0.873367
R65T	1.05843	1.11245	1.04527
R65N	0.786636	0.881941	0.866605
R65C	0.926294	1.03345	0.962487
R65G	0.813614	0.934653	0.886391
R65P	0.743607	0.812175	0.834192
R65H	0.761724	0.88518	0.847738
R65K	1.01318	1.01558	1.01765
R65D	0.620262	0.718812	0.749966
R65E	0.917258	1.05124	0.95615
G66A	0.938157	0.954226	0.970867
G66V	1.00595	1.07167	1.01355
G66L	0.869451	0.961427	0.924558
G66M	1.14228	1.04901	1.098
G66F	0.921731	0.969529	0.959273
G66W	1.05637	1.04026	1.04399
G66S	1.09789	1.04875	1.06929
G66T	0.989048	1.00478	1.00388
G66N	0.922749	0.721314	0.959987
G66Q	1.14128	1.11369	1.09737
G66C	1.02329	1.1025	1.02354
G66P	1.03904	1.16451	1.03314
G66R	1.11644	1.10725	1.0814
G66D	0.952685	1.0872	0.980844
G66E	0.81842	1.0083	0.889749
R67A	0.986858	0.981879	1.00259
R67V	0.775894	0.849065	0.858483
R67I	0.715844	0.840907	0.814074
R67L	0.782094	0.894422	0.863188
R67M	0.533604	0.578188	0.689327
R67F	0.768734	0.899322	0.853049
R67Y	0.597647	0.706563	0.73545
R67W	0.701766	0.873238	0.804196
R67S	0.867839	0.923387	0.923455
R67T	0.870833	0.938944	0.925497
R67N	0.861321	1.03151	0.918979
R67Q	0.92934	0.934478	0.964642
R67C	0.797667	0.809658	0.874813
R67G	0.981697	0.856687	0.999508
R67P	0.929585	0.917207	0.964815
R67H	0.869679	0.936387	0.924716
R67K	0.826417	1.04549	0.89526
R67E	0.859706	0.904709	0.917874
R68A	1.06721	1.21148	1.05063
R68V	0.808764	0.865773	0.882924
R68I	0.741211	0.860726	0.83243
R68L	0.678408	0.813531	0.788058
R68M	0.784757	0.800008	0.865191
R68F	0.688922	0.997817	0.795286
R68Y	0.783932	0.91469	0.864566
R68W	0.671784	0.787934	0.783572
R68S	1.05312	1.11215	1.04195
R68T	0.835111	1.01253	0.901148
R68N	0.969414	0.99896	0.991845
R68Q	0.950061	1.11314	0.979064
R68C	0.711395	0.809126	0.810923
R68G	0.868831	0.913606	0.924131
R68P	0.707667	0.774616	0.808309
R68H	0.814291	0.890338	0.886866
R68K	1.13753	1.15771	1.09501
R68D	0.857622	0.896853	0.916436
R68E	0.874269	0.93472	0.927813
G69A	0.815627	0.966222	0.88781
G69V	0.456652	0.692481	0.61115
G69I	0.719289	0.807101	0.816532
G69L	0.442429	0.595697	0.594436
G69M	0.68839	0.792425	0.794914
G69F	0.782217	0.900026	0.86328
G69Y	0.748022	0.898456	0.837457
G69W	0.500338	0.733347	0.658695
G69S	0.749587	0.842208	0.838624
G69T	0.787763	0.905584	0.867447
G69N	0.654433	0.823447	0.772075
G69Q	0.907024	1.01207	0.949115
G69C	0.772899	0.924116	0.856209
G69P	0.691638	0.771649	0.797164
G69R	0.942487	0.941963	0.973882
G69K	0.85157	0.98388	0.912289
G69D	0.642189	0.631384	0.764098
G69E	0.781997	0.812577	0.863114
H70V	1.11084	1.07507	1.07771
H70I	0.913261	0.981086	0.953375
H70L	0.944751	0.957666	0.975449
H70F	0.845272	0.889372	0.908011
H70W	0.486592	0.796533	0.644655
H70S	0.915852	0.616232	0.955174
H70T	1.1406	1.10556	1.09694
H70N	0.960144	1.08173	0.985802
H70Q	0.347168	0.503235	0.474687
H70C	0.890618	0.917562	0.938353
H70G	0.958827	0.934647	0.98493
H70P	1.00159	1.06893	1.01108
H70R	0.830907	0.916465	0.8983
H70D	0.7782	0.969441	0.860235
H70E	1.11253	1.0364	1.07883
W71A	0.841445	0.854843	0.90543
W71V	0.991673	1.05621	1.0054
W71I	0.926695	1.05103	0.96277
W71L	0.963095	0.929859	0.987754
W71M	1.08966	1.2118	1.06411
W71F	0.701737	0.850325	0.804176
W71Y	0.964727	0.856171	0.98881
W71S	1.02642	1.0587	1.02541
W71T	0.952435	0.949392	0.980673
W71N	1.0545	0.891347	1.04282
W71Q	0.919229	0.818328	0.957521
W71C	0.963244	0.936347	0.987853
W71G	0.983619	0.957514	1.00067
W71P	0.877102	0.834612	0.929687
W71R	0.971287	0.841157	0.993049
W71H	1.07323	1.03492	1.0542
W71D	1.09128	1.13054	1.06512
W71E	1.03033	1.0416	1.02776
A72V	0.882427	0.910965	0.933144
A72L	0.799116	0.920116	0.875876
A72F	0.729684	0.786454	0.824019
A72S	1.00089	1.06116	1.01068
A72T	0.861002	0.961531	0.918758
A72N	0.698988	0.609226	0.802263
A72G	0.884091	0.921473	0.934204
A72R	1.07865	0.9664	1.05741
A72K	0.808335	0.880346	0.882618
A72D	1.05264	1.00973	1.04165
A72E	1.15845	1.24061	1.10809
P73A	0.748143	0.767608	0.837546
P73V	0.707494	0.660232	0.808189
P73L	0.0462772	0.207312	0.0792622
P73M	0.498171	0.743817	0.656502
P73Y	0.464029	0.716997	0.619772
P73W	0.131608	0.494326	0.191999
P73S	0.981057	1.01268	0.999115
P73T	0.927113	0.871601	0.963067
P73C	0.747914	0.790721	0.837377
P73G	0.992909	1.00869	1.00612
P73R	0.808016	0.853657	0.882388
P73K	0.781644	1.05091	0.862849
P73E	0.962426	0.967308	0.987317
I74A	0.660125	0.765875	0.775838
I74V	1.0341	0.987058	1.03007
I74L	1.0957	1.10757	1.0679
I74M	1.18617	0.823284	1.12507
I74F	1.11749	1.06312	1.08209
I74S	0.780746	0.887358	0.862172
I74T	0.827601	0.923923	0.896067
I74N	0.656473	0.743076	0.773426
I74C	1.02234	0.893962	1.02298
I74G	0.558175	0.847238	0.708605
I74R	0.772251	0.743864	0.855717
I74H	0.72619	0.871364	0.821493
I74K	0.765711	0.922156	0.850753
H75A	0.785604	0.845293	0.865833
H75V	0.499777	0.713996	0.658179
H75I	0.398873	0.460189	0.540556
H75L	0.212693	0.532857	0.298693
H75M	0.759361	0.794491	0.84595
H75F	0.393781	0.654057	0.534092
H75Y	0.788502	0.782295	0.868003
H75W	0.537366	0.462429	0.692472
H75S	0.927148	0.904119	0.963091
H75T	0.898567	0.97779	0.943488
H75N	0.951596	0.847366	0.980101
H75Q	1.08705	1.0252	1.0625
H75C	0.752056	0.851939	0.840465
H75G	0.936744	0.843022	0.96987
H75P	0.799023	0.69368	0.875807
H75R	0.8957	0.844452	0.941626
H75K	0.968382	1.01491	0.991174
H75D	1.10007	1.20667	1.07069
H75E	1.08724	1.19243	1.06261
V76A	0.656426	0.785931	0.773394
V76L	0.676038	0.709994	0.78644
V76M	0.802328	0.790715	0.878242
V76Y	0.51364	0.717208	0.671612
V76W	0.313249	0.447531	0.430792
V76S	0.556548	0.757452	0.707409
V76T	1.0458	1.02783	1.03735
V76N	0.869444	0.643317	0.924553
V76C	0.887718	0.977038	0.936506
V76G	0.73198	0.793905	0.82568
V76P	0.807554	0.905788	0.882052
V76R	0.621242	0.683153	0.750593
V76K	0.732206	0.699563	0.825844
V76D	0.648406	0.846132	0.768141
V76E	0.757734	0.870912	0.844724
F77A	0.534003	0.719273	0.689667
F77V	0.344658	0.613448	0.471465
F77I	0.718659	0.7568	0.816081
F77L	0.559189	0.74466	0.709329
F77M	0.774535	0.885882	0.857454
F77Y	0.986581	0.952898	1.00243
F77W	0.604292	0.683502	0.739734
F77S	0.609125	0.735966	0.742836
F77T	0.446566	0.750691	0.599129
F77N	0.991519	0.839299	1.00532
F77Q	0.659582	0.72118	0.775475
F77C	0.816384	0.880431	0.888332
F77G	0.230111	0.44441	0.321565
F77P	0.017521	0.587495	0.0413002
F77R	0.358355	0.345823	0.489238
F77H	0.686185	0.806585	0.793399
F77D	0.312172	0.654582	0.429363
F77E	0.324761	0.395808	0.445843
I78A	1.06544	1.02122	1.04956
I78V	1.10567	1.08157	1.07433
I78L	0.781069	0.900105	0.862416
I78M	0.963355	0.949208	0.987923
I78F	0.726067	0.779359	0.821404
I78Y	0.949607	0.749077	0.978752
I78W	0.703493	0.78824	0.805401
I78S	0.662821	0.801021	0.777608
I78T	0.699765	0.581195	0.802808
I78N	0.502908	0.467946	0.661336
I78Q	0.778983	0.839458	0.860828
I78C	0.882567	0.998763	0.933234
I78G	0.824419	0.899264	0.893892
I78P	0.124197	-0.0220521	0.182219
I78R	0.0801986	0.0271389	0.124093
I78K	0.172577	0.277396	0.245974
I78D	0.149911	-0.0387572	0.216131
I78E	0.349809	0.640061	0.478133
G79A	1.10214	1.06639	1.07202
G79V	1.17631	1.15639	1.11905
G79I	0.919557	0.713862	0.95775
G79L	1.22216	1.1769	1.14715
G79M	1.09971	0.925541	1.07046
G79Y	1.07298	0.976412	1.05405
G79W	1.16827	1.06298	1.11413
G79S	1.13637	1.14125	1.09427
G79T	1.1686	1.13793	1.11433
G79N	0.945299	0.970417	0.975823
G79Q	1.17899	1.02902	1.12069
G79C	0.923082	0.900042	0.960223
G79P	0.476012	0.610624	0.633007
G79R	1.02927	1.04201	1.02712
G79H	0.925339	1.00244	0.961812
G79K	1.10396	0.969296	1.07321
G79D	0.560121	0.649489	0.710017
G79E	1.16982	1.04725	1.11508
H80A	0.0952188	0.308179	0.143945
H80V	0.252139	0.0489089	0.350506
H80I	0.109008	0.0904344	0.162163
H80L	0.169433	0.0856622	0.241837
H80F	0.562754	1.05492	0.711862
H80Y	0.105579	0.138433	0.157634
H80W	-0.0157018	0.13314	-0.00245442
H80S	0.336862	0.332678	0.461455
H80T	0.257299	0.0904548	0.357291
H80N	0.798804	0.784494	0.875647
H80Q	0.201588	0.565398	0.284109
H80C	0.136689	0.237004	0.1987
H80G	0.0740737	0.393216	0.115997
H80P	0.139141	0.41215	0.201934
H80R	0.216201	0.217578	0.303299
H80K	0.0394242	0.0137192	0.07021
H80E	-0.158857	-0.127309	-0.188937
L81A	0.36365	0.645391	0.496102
L81V	0.648072	0.738619	0.767922
L81I	0.929554	0.979796	0.964793
L81M	0.714447	0.755087	0.813079
L81F	0.212292	0.241229	0.298166
L81Y	0.125291	0.0611457	0.183663
L81W	-0.0906606	-0.0732426	-0.100557
L81S	0.886211	0.852367	0.935559
L81T	0.2463	0.438748	0.342831
L81N	0.432242	0.620825	0.581993
L81Q	0.370757	0.710729	0.505156
L81C	0.510086	0.743417	0.668213
L81G	0.788334	0.859374	0.867878
L81P	0.460585	0.445419	0.615926
L81R	0.724479	0.796264	0.820263
L81K	0.939585	0.96916	0.971871
L81D	0.239274	0.331287	0.3336
L81E	0.4328	0.539702	0.582688
C82A	0.758524	0.956472	0.845319
C82V	0.600676	0.966362	0.737407
C82M	0.410565	0.155471	0.555258
C82F	0.470262	0.647232	0.626678
C82Y	-0.00403492	0.228025	0.0128952
C82W	0.0777915	0.124465	0.120912
C82S	0.685565	0.678128	0.792976
C82T	0.548312	0.664037	0.701171
C82Q	0.228788	0.50392	0.319828
C82G	0.236046	0.512303	0.32936
C82R	-0.0353059	0.0108551	-0.0282021
C82K	0.160163	0.28755	0.229635
L83V	1.01765	1.08211	1.02024
L83F	0.86521	0.913607	0.921654
L83Y	0.947678	0.955472	0.977445
L83S	0.650552	0.756851	0.769543
L83T	0.794261	0.974859	0.872286
L83G	0.79998	0.814075	0.876514
L83P	-0.0416649	0.0822173	-0.0365409
L83R	0.117344	0.403697	0.173171
L83D	0.0674075	-0.0404549	0.107186
A84V	0.761075	0.909402	0.847246
A84I	0.170914	0.577413	0.243786
A84L	0.543818	0.622759	0.697725
A84M	0.0771065	0.0772822	0.120006
A84F	0.324641	0.4975	0.445684
A84Y	-0.0474088	-0.00795371	-0.0440674
A84W	0.0762829	0.106159	0.118918
A84S	0.752865	0.77413	0.84107
A84T	0.739714	0.936046	0.831333
A84G	0.233038	0.624718	0.325408
A84R	0.145908	0.0474941	0.210855
A84K	0.771752	1.08325	0.85534
A84E	0.163971	0.0954922	0.234649
D85A	0.561838	0.853191	0.711221
D85V	0.0698132	0.187017	0.110366
D85L	0.0414781	0.22858	0.0729228
D85W	-0.0355455	0.105367	-0.0285165
D85S	0.586801	0.930792	0.728356
D85N	1.12427	1.12121	1.08651
D85Q	0.343634	0.639761	0.470093
D85C	0.240199	0.101761	0.334814
D85G	1.05717	0.996273	1.04449
D85R	0.15555	0.156309	0.22356
D85H	0.898173	1.03182	0.943224
D85E	0.277453	0.561203	0.383749
L86A	0.39301	0.745177	0.53312
L86V	0.850018	1.08154	0.911221
L86I	0.948688	1.0483	0.978135
L86M	0.993442	0.953329	1.00643
L86F	0.872411	0.871597	0.92656
L86T	0.641683	0.674674	0.763771
L86C	0.718818	0.783864	0.816195
L86H	0.415538	0.193487	0.56144
L86K	0.37384	0.596663	0.509267
A87V	1.12999	1.05684	1.0902
A87I	1.00213	1.00655	1.01139
A87L	1.0445	0.905382	1.03655
A87M	1.10495	1.14599	1.07385
A87F	0.927958	0.847916	0.963665
A87Y	0.458479	0.741765	0.613347
A87W	1.04878	1.0193	1.03923
A87S	0.737068	0.868853	0.829392
A87T	0.919432	1.04489	0.957661
A87N	0.576797	0.836182	0.72163
A87Q	0.706655	0.838993	0.807606
A87C	1.11236	1.12392	1.07871
A87G	0.839832	0.867817	0.904339
A87P	0.0530022	-0.0418637	0.0881478
A87R	0.278756	0.222487	0.385466
A87K	0.3522	0.461986	0.481289
A87D	0.840304	0.793524	0.904656
A87E	0.843468	0.747631	0.906793
V88A	0.454976	0.500034	0.609121
V88I	1.10459	1.12738	1.07362
V88L	0.781152	0.913347	0.862477
V88F	0.708372	0.799576	0.808805
V88W	0.609213	0.817014	0.742894
V88S	0.557196	0.726685	0.707896
V88N	0.852997	1.0328	0.913265
V88Q	0.797925	1.00342	0.875006
V88G	0.669825	0.76509	0.782262
V88R	0.853972	0.938807	0.913935
V88K	0.938512	0.905551	0.971115
V88D	0.0669619	0.283598	0.106597
V88E	0.0345974	-0.0240356	0.063836
A89V	0.509055	0.784163	0.667223
A89I	-0.110219	0.117709	-0.125991
A89L	0.345599	0.705538	0.472673
A89M	0.280891	0.583539	0.388282
A89F	0.515523	0.958206	0.673397
A89Y	0.0656621	-0.0308342	0.104879
A89W	-0.091807	0.0457425	-0.10205
A89S	0.614635	0.656472	0.746358
A89T	0.644848	0.634243	0.765834
A89C	0.82243	0.966379	0.892531
A89G	1.14936	0.906766	1.10244
A89R	0.0497034	0.0927068	0.0837889
A89H	-0.102953	0.135403	-0.116551
A89K	-0.0480618	-0.0900967	-0.0449228
L90A	0.893851	1.04473	0.940431
L90V	0.965192	1.04663	0.989112
L90I	0.93985	1.00975	0.972054
L90M	0.898683	0.863567	0.943565
L90F	1.02479	0.935484	1.02443
L90Y	0.730624	0.815388	0.824697
L90W	0.819854	0.857178	0.890745
L90S	0.820398	0.902886	0.891124
L90T	0.929062	0.918213	0.964446
L90N	0.683028	0.760798	0.791227
L90C	1.13372	1.03893	1.09258
L90G	0.655909	0.776704	0.773053
L90P	0.187377	0.359059	0.265436
L90R	0.221641	0.0368941	0.310443
L90H	0.444478	0.481382	0.596692
L90K	0.31476	0.293473	0.432775
L90D	0.319603	0.339231	0.439055
L90E	0.296213	0.779101	0.408408
F91A	0.355791	0.624897	0.485902
F91V	0.129577	0.251475	0.189318
F91I	0.900362	0.828852	0.944688
F91L	0.275555	0.371039	0.381264
F91M	0.687826	0.834913	0.794527
F91Y	0.0644013	0.261707	0.103213
F91W	0.354968	0.916651	0.484797
F91S	0.259687	0.665996	0.360433
F91T	0.602921	0.739847	0.738855
F91N	0.371804	0.433128	0.506532
F91Q	0.0354347	0.0713531	0.0649416
F91C	0.219943	0.705353	0.308212
F91G	0.819845	0.889925	0.890739
F91P	0.668515	0.830392	0.781376
F91R	0.114505	0.0316156	0.169423
F91D	0.0511694	-0.0350167	0.0857259
F91E	0.29634	0.289366	0.408572
Q92A	0.870214	0.822072	0.925078
Q92V	0.98173	1.04375	0.999527
Q92I	1.05945	1.083	1.0459
Q92L	1.0338	1.05397	1.02989
Q92M	1.1627	1.03745	1.11071
Q92F	0.963984	0.869314	0.988331
Q92Y	1.08113	1.17224	1.0589
Q92W	1.20752	1.1466	1.13814
Q92S	0.859107	0.893617	0.917459
Q92T	0.922904	0.963262	0.960098
Q92N	0.788023	1.00665	0.867644
Q92C	0.765966	0.868938	0.850947
Q92G	0.936473	1.01708	0.969682
Q92P	0.0775453	0.0626405	0.120586
Q92R	0.774029	0.832097	0.85707
Q92H	1.13841	1.17531	1.09556
Q92K	0.484389	0.706909	0.642179
Q92D	0.524181	0.831183	0.681088
Q92E	0.490983	0.539425	0.649162
V93A	0.186001	0.3453	0.263628
V93L	0.957241	1.01374	0.983885
V93M	0.829169	0.741181	0.897129
V93F	0.176428	0.569849	0.25104
V93W	0.196401	0.567463	0.277294
V93S	0.231462	0.176866	0.323339
V93T	0.649973	0.766313	0.769166
V93Q	0.201123	0.542879	0.283498
V93C	0.522303	0.721465	0.679484
V93G	0.222981	0.125899	0.312203
V93P	0.139412	0.0988291	0.202292
V93R	0.134981	0.126509	0.196448
V93H	0.319884	0.492811	0.439422
V93K	0.173215	-0.0128943	0.246813
V93D	-0.0717361	-0.0270101	-0.0758816
L94A	0.91469	0.904986	0.954372
L94V	0.707934	0.824521	0.808495
L94I	0.588159	0.670508	0.729256
L94M	0.771394	0.955457	0.855066
L94F	0.550916	0.703512	0.703168
L94Y	0.268521	0.358444	0.372051
L94W	0.647997	0.677597	0.767874
L94S	0.796033	0.932456	0.873602
L94T	0.281279	0.609977	0.388794
L94N	-0.0145965	0.0192947	-0.00100102
L94C	0.50223	0.754411	0.660659
L94G	0.855977	0.95598	0.915299
L94P	0.134562	0.151953	0.195895
L94R	0.170022	0.160103	0.242612
L94H	-0.0326323	0.0161623	-0.0246942
L94K	0.0769899	0.221589	0.119852
L94D	0.264081	0.354445	0.366216
L94E	0.130876	0.0699049	0.191032
P95A	0.520493	0.674654	0.677913
P95V	0.289474	0.253377	0.399586
P95I	0.0897748	0.117398	0.136751
P95L	-0.043796	0.0205047	-0.039334
P95M	-0.0197983	-0.0535821	-0.00783949
P95F	0.134366	0.102665	0.195636
P95Y	0.00262936	0.103762	0.0216711
P95S	0.415657	0.302402	0.561545
P95N	0.157837	0.217947	0.226573
P95C	0.344055	0.216349	0.470657
P95G	0.277658	0.521585	0.38402
P95R	0.143026	0.00893621	0.207057
P95H	0.333878	0.274171	0.457546
P95K	-0.0153171	0.0632515	-0.00194861
P95E	0.131302	0.211296	0.191594
Q96A	1.05291	0.99662	1.04182
Q96V	1.15329	1.1117	1.10489
Q96I	1.14055	1.02606	1.09691
Q96L	1.15161	1.1245	1.10385
Q96F	0.926059	0.971985	0.962322
Q96Y	0.989808	0.938873	1.00432
Q96W	0.897182	1.07718	0.942582
Q96S	0.874848	0.947021	0.928201
Q96T	0.818119	0.652564	0.889539
Q96N	0.995557	1.08607	1.00765
Q96C	0.966284	0.979975	0.989813
Q96G	0.764559	0.909772	0.849881
Q96P	0.846373	0.899155	0.908752
Q96R	0.898091	0.942085	0.943174
Q96H	1.107	0.649166	1.07519
Q96K	0.797107	0.808935	0.874402
Q96D	0.850224	0.842278	0.911362
Q96E	1.15159	1.11011	1.10384
L97A	0.804905	0.889071	0.880123
L97V	0.912832	1.03141	0.953084
L97I	0.986941	0.852699	1.00264
L97M	0.952938	0.901186	0.98102
L97F	0.721971	0.980537	0.818459
L97Y	0.0342937	0.639192	0.063435
L97W	0.756108	0.826486	0.843501
L97S	0.137094	0.0872612	0.199235
L97T	0.302855	0.64633	0.417126
L97N	0.0735514	0.143951	0.115307
L97Q	0.0982928	-0.0212494	0.148007
L97G	0.194259	0.457215	0.27448
L97P	0.445111	0.296896	0.59752
L97R	0.385515	0.264122	0.523701
L97H	0.0696364	-0.00105642	0.110132
L97K	0.113037	0.299803	0.167484
L97D	-0.0608396	0.0182287	-0.0616443
L97E	0.161206	0.440259	0.231009
A98V	1.03414	1.12286	1.0301
A98L	1.05566	0.971727	1.04355
A98F	1.02639	1.11688	1.02539
A98Y	0.916504	1.0998	0.955624
A98W	0.858403	0.970505	0.916972
A98S	0.739032	0.796904	0.830834
A98G	0.549005	0.894567	0.701712
A98R	0.0633695	0.158257	0.101849
A98K	0.257293	0.644014	0.357283
A98E	0.0879865	0.120675	0.134387
W99A	0.946821	0.927056	0.976862
W99V	1.04896	1.05376	1.03934
W99I	1.06876	0.934465	1.05155
W99L	1.11215	1.13299	1.07857
W99M	1.18449	1.21822	1.12404
W99F	1.04284	1.10916	1.0355
W99Y	1.0839	1.05705	1.06057
W99S	1.05863	1.06308	1.0454
W99T	1.11997	1.11553	1.08371
W99N	1.16283	1.16346	1.11079
W99Q	0.883721	0.986316	0.93397
W99C	0.814932	0.817808	0.887323
W99G	0.917281	1.00993	0.956167
W99P	0.158498	0.73473	0.227443
W99R	0.769956	0.820813	0.853973
W99H	0.905568	1.02555	0.948141
W99K	0.772787	0.694237	0.856124
W99D	0.865455	0.999853	0.921819
W99E	0.890728	0.93212	0.93842
K100A	0.851476	0.839595	0.912224
K100V	1.00762	1.07685	1.0145
K100I	0.991333	1.21092	1.00521
K100L	1.08962	1.13785	1.06408
K100M	0.980536	1.11189	0.998801
K100Y	0.581005	0.821325	0.724489
K100W	0.659034	0.757715	0.775118
K100S	1.03347	1.03082	1.02969
K100T	0.96995	0.889706	0.992197
K100Q	1.04157	1.06638	1.03471
K100G	0.869662	0.972633	0.924704
K100R	1.14696	1.0587	1.10095
K100E	1.0565	1.21705	1.04407
A101V	0.880329	0.857372	0.931794
A101I	0.796905	0.784466	0.874255
A101L	0.879793	0.982298	0.931447
A101M	0.375553	0.690475	0.511228
A101F	0.940214	0.96432	0.972309
A101Y	0.569635	0.173858	0.716701
A101W	0.812471	0.772379	0.88558
A101S	0.957838	0.991208	0.984283
A101T	0.934794	1.01069	0.968498
A101N	0.736374	0.88282	0.828884
A101Q	0.592965	0.776834	0.732407
A101C	0.73367	0.695125	0.826905
A101G	0.706599	0.797811	0.807568
A101P	0.54939	0.717322	0.702003
A101R	0.622345	0.724693	0.751299
A101H	0.903742	0.912217	0.946922
A101D	0.670413	0.859019	0.782654
T102A	0.984298	1.08824	1.00107
T102V	0.753655	0.787526	0.841661
T102I	0.785313	0.840179	0.865614
T102L	0.929679	0.993243	0.964881
T102M	0.833751	0.961313	0.90023
T102F	0.856522	0.888828	0.915671
T102W	0.681233	0.645195	0.789992
T102S	0.980661	0.995118	0.998876
T102N	0.918888	0.974806	0.957285
T102C	0.588063	0.506688	0.729193
T102G	0.895181	0.940974	0.941294
T102P	0.679902	0.775179	0.789079
T102R	0.660613	0.718478	0.776157
T102K	0.583488	0.608382	0.726159
T102D	0.852019	1.17733	0.912594
T102E	0.737451	0.933281	0.829674
D103A	0.834317	0.990258	0.90061
D103V	0.855826	0.917821	0.915194
D103I	0.851129	0.84729	0.911986
D103L	0.901365	0.891749	0.945358
D103M	0.873723	0.927113	0.927447
D103F	0.836315	0.828045	0.901961
D103Y	0.805885	0.895463	0.880843
D103W	0.793162	0.859779	0.871465
D103S	0.947488	0.970636	0.977315
D103T	0.94636	0.993134	0.97655
D103N	1.0364	1.07873	1.0315
D103Q	0.75115	0.611347	0.83979
D103G	0.701868	0.738815	0.804267
D103P	0.751939	0.633594	0.840378
D103R	0.665856	0.707959	0.779612
D103E	0.512957	0.585157	0.670937
R104V	1.0019	1.1208	1.01126
R104I	0.916806	0.999012	0.955831
R104L	0.794354	0.999553	0.872356
R104M	0.94112	1.10801	0.972936
R104F	1.01084	1.15559	1.01632
R104Y	0.933286	0.93479	0.96743
R104W	0.814077	1.02152	0.886718
R104S	1.09763	1.15047	1.06912
R104T	1.03627	1.1928	1.03142
R104N	1.00239	0.99298	1.01153
R104Q	0.881525	0.892966	0.932564
R104G	1.14219	1.07578	1.09795
R104P	0.938625	0.907171	0.971196
R104H	0.947183	1.15594	0.977106
R104D	0.885906	0.706463	0.935362
R104E	0.844366	1.10473	0.907402
F105A	0.798514	0.927163	0.875441
F105V	0.773833	0.861982	0.856921
F105I	0.676376	0.770923	0.786669
F105L	0.911838	0.999499	0.9524
F105M	0.927609	0.990568	0.963418
F105Y	0.729191	0.583233	0.823664
F105W	1.01822	0.945747	1.02057
F105S	0.733505	0.908045	0.826785
F105T	0.737665	0.876784	0.829833
F105N	0.661677	0.759658	0.776855
F105Q	0.849359	0.965312	0.910776
F105G	0.711426	0.897268	0.810945
F105P	0.850921	0.968552	0.911844
F105R	0.73901	0.8197	0.830818
F105H	0.652859	0.657078	0.771045
F105K	0.625644	0.692115	0.75341
F105E	0.625342	0.781644	0.753215
R106A	0.834609	0.915323	0.900808
R106V	1.01363	1.00743	1.01791
R106I	0.956712	1.0977	0.983537
R106L	1.06826	1.09303	1.05125
R106M	0.953036	1.00622	0.981082
R106F	0.940776	0.989301	0.972698
R106W	0.823152	0.974789	0.893021
R106S	0.971396	1.02277	0.993119
R106T	0.722583	0.911022	0.8189
R106N	1.01041	1.07473	1.01608
R106Q	1.10779	1.11755	1.07571
R106C	0.945908	1.09223	0.976242
R106G	0.871146	1.10664	0.925708
R106P	1.09682	1.16552	1.06861
R106H	1.06207	1.08175	1.04752
R106D	0.92523	1.18835	0.961735
R106E	0.941544	0.968219	0.973233
G107A	0.860748	0.878271	0.918587
G107V	0.629551	0.675042	0.755913
G107I	0.703923	0.775746	0.805703
G107L	0.766604	0.810067	0.851433
G107M	1.02639	0.972362	1.02539
G107F	0.918375	1.00801	0.956928
G107Y	0.961628	1.12127	0.986798
G107W	0.92564	0.887228	0.962025
G107S	0.814339	0.961016	0.8869
G107T	0.940732	1.03977	0.972666
G107N	0.637788	0.762499	0.76124
G107Q	0.75482	0.996489	0.842534
G107C	0.858645	0.865158	0.91714
G107R	0.469503	0.82828	0.625852
G107H	0.816627	0.884369	0.888499
G107K	0.842097	0.882419	0.905872
G107E	0.743445	0.935089	0.834073
P108A	0.77296	0.88739	0.856255
P108V	0.80936	0.933504	0.883357
P108I	0.631571	0.809846	0.757223
P108L	0.807316	0.895847	0.881877
P108M	0.793101	0.932142	0.871419
P108F	0.682114	1.05786	0.7906
P108Y	0.83889	0.96777	0.9037
P108W	0.660667	0.617064	0.776193
P108S	0.952646	0.985177	0.980817
P108T	0.847022	0.941759	0.909189
P108N	0.929988	0.948323	0.9651
P108Q	0.799888	0.870078	0.876449
P108C	0.693849	0.797946	0.79869
P108G	0.922033	0.954415	0.959482
P108R	0.476736	0.678192	0.633771
P108H	0.809595	0.86302	0.883521
P108E	0.828372	1.11156	0.896588
D109A	0.800799	0.845298	0.877113
D109V	0.838628	0.905402	0.903524
D109I	0.704984	0.799525	0.806441
D109L	0.821274	0.956746	0.89173
D109M	0.816193	0.842055	0.888202
D109F	0.732364	0.798163	0.825958
D109Y	0.733331	0.868729	0.826659
D109W	0.804463	0.818851	0.879798
D109S	0.829071	0.861766	0.897062
D109T	0.815219	0.924249	0.887524
D109Q	0.638865	0.570841	0.761943
D109C	0.474581	0.638292	0.631451
D109G	0.595097	0.469623	0.733796
D109P	0.906469	0.911267	0.948739
D109R	0.45153	0.529775	0.605113
D109H	0.694005	0.753516	0.798802
D109K	0.241544	0.6455	0.336582
D109E	0.902886	1.10435	0.946351
A110I	0.608841	0.578965	0.742653
A110L	1.04381	1.10354	1.03611
A110F	1.04076	1.1123	1.03421
A110Y	1.16997	1.15212	1.11517
A110W	0.932409	0.953909	0.966809
A110S	0.999362	1.00806	1.00982
A110T	1.07279	0.918207	1.05394
A110G	0.831572	1.0243	0.89875
A110P	0.931229	1.05308	0.965978
A110R	0.58016	0.799704	0.723916
A110H	0.716523	0.744864	0.814553
A110K	0.642825	0.675753	0.76451
L111A	0.877665	1.04188	0.930059
L111V	1.04009	1.02184	1.03379
L111I	0.926106	0.976926	0.962355
L111M	0.796056	0.997365	0.873619
L111F	0.666361	0.681835	0.779946
L111Y	0.784787	0.892527	0.865214
L111W	0.709794	0.856585	0.809801
L111S	0.433926	0.738496	0.584082
L111T	0.593619	0.871408	0.732834
L111N	0.191169	0.688873	0.27042
L111Q	0.417629	0.629609	0.564029
L111C	0.253913	0.647192	0.352838
L111G	0.429919	0.648836	0.579123
L111P	0.48874	0.747245	0.646944
L111R	0.139191	0.203092	0.202
L111K	0.131482	0.0949758	0.191832
L111E	0.092319	0.664946	0.140113
C112A	0.892786	0.886807	0.939748
C112V	1.16138	1.08148	1.1099
C112I	1.18058	1.18945	1.12165
C112L	1.0644	1.01471	1.04894
C112M	0.925855	0.931488	0.962178
C112F	1.19778	1.10729	1.13216
C112Y	1.01659	1.0469	1.01963
C112W	1.05998	0.903371	1.04623
C112S	0.800436	0.938903	0.876848
C112T	0.996496	0.99592	1.00818
C112N	0.91593	0.772328	0.955227
C112Q	0.647565	0.599344	0.767595
C112G	0.831613	0.885703	0.898777
C112P	0.657733	0.773082	0.774254
C112R	0.73601	0.805348	0.828616
C112K	0.554712	0.630572	0.706025
C112D	0.807886	0.939766	0.882295
C112E	1.03732	0.99388	1.03207
R113A	1.11879	1.22328	1.08294
R113V	0.835449	1.1857	0.901375
R113L	0.772138	1.07593	0.855631
R113S	0.980543	1.02894	0.998805
R113T	0.847376	0.938132	0.909425
R113N	0.69693	0.961345	0.80083
R113C	0.757923	0.977315	0.844866
R113G	0.801514	1.06475	0.877641
R113P	0.710891	0.658841	0.810567
R113K	1.02213	1.09741	1.02286
R113D	0.415117	0.880074	0.560871
R113E	0.660605	1.06691	0.776152
A114V	0.802379	0.655567	0.878278
A114I	1.2505	1.22723	1.16469
A114L	1.05606	0.931502	1.04379
A114M	0.99121	1.02447	1.00514
A114F	0.967412	0.965762	0.990538
A114Y	0.698086	0.837731	0.801633
A114W	0.73416	0.791281	0.827261
A114S	0.800823	0.862695	0.877131
A114T	0.694366	0.824009	0.799052
A114Q	0.21782	0.331682	0.305426
A114C	1.08131	1.09271	1.05901
A114G	0.970723	0.971634	0.992692
A114P	0.518532	0.843247	0.676086
A114R	0.203818	0.280674	0.287038
A114H	0.352794	0.51652	0.482004
A114D	0.119126	0.249998	0.175524
V115L	1.00143	0.978338	1.01099
V115M	0.881421	0.848442	0.932498
V115F	0.87151	1.07146	0.925955
V115W	0.842928	0.619748	0.906428
V115S	0.497912	0.688079	0.656251
V115T	0.847668	1.0508	0.909624
V115G	0.761459	0.959351	0.847537
V115P	0.0551272	0.0405081	0.0909559
V115R	0.266934	0.321514	0.369972
V115K	0.00495747	0.244138	0.0247382
V115D	0.0901828	0.155339	0.13729
V115E	0.726159	0.881447	0.821471
K116V	0.762875	0.983281	0.848608
K116W	0.799204	0.898431	0.875942
K116N	1.11293	1.08359	1.07909
K116C	1.1103	1.05591	1.07736
K116G	0.999772	1.00149	1.01005
K116P	0.726149	1.07398	0.821464
K116R	0.926098	0.993868	0.962349
K116H	1.05267	1.09493	1.04167
Y117V	-0.0149144	0.021567	-0.00141907
Y117I	0.0920046	-0.0918524	0.139697
Y117L	0.257424	0.426514	0.357456
Y117F	1.05915	1.12372	1.04572
Y117W	0.684494	0.780875	0.792234
Y117S	0.0137186	0.0208863	0.0362859
Y117T	0.203513	0.562783	0.286637
Y117C	0.25169	0.313534	0.349915
Y117G	0.0461683	0.195419	0.0791184
Y117P	-0.0280559	0.0300418	-0.018687
Y117R	0.113484	0.0635886	0.168075
Y117E	0.112434	0.228743	0.166689
L118A	0.833709	1.00496	0.900201
L118V	0.683261	0.816706	0.791387
L118I	0.39966	0.565499	0.541507
L118M	0.906131	0.841108	0.94851
L118Y	0.210778	0.40039	0.296178
L118W	0.809855	1.045	0.883708
L118S	0.576133	0.885475	0.721172
L118T	0.412583	0.707982	0.557677
L118N	-0.0489233	0.143685	-0.0460509
L118Q	-0.0160651	-0.16592	-0.00293204
L118C	1.03884	1.06572	1.03302
L118G	1.0482	0.986127	1.03886
L118P	0.239928	0.448539	0.334459
L118R	0.0941718	0.0688965	0.142561
L118H	0.0684553	0.235437	0.108571
L118D	-0.0617118	-0.0517095	-0.0627848
L118E	0.173846	0.219813	0.247644
Q119A	0.874555	0.939048	0.928006
Q119V	0.20131	0.181994	0.283743
Q119L	0.152962	0.200794	0.220151
Q119M	0.740393	0.856351	0.83183
Q119F	0.0149943	0.284858	0.037968
Q119Y	0.413395	0.633452	0.55873
Q119W	0.563676	0.809834	0.712519
Q119S	0.826749	0.849843	0.895488
Q119T	0.214799	0.723323	0.301458
Q119N	0.835485	0.901223	0.9014
Q119C	0.450814	0.704059	0.604235
Q119G	1.00437	1.07419	1.01265
Q119R	0.618828	0.819496	0.74904
Q119H	0.784637	0.754177	0.865099
Q119K	0.629302	0.796459	0.755754
Q119D	0.886811	1.04242	0.93594
Q119E	1.22043	1.20288	1.14609
M120A	0.972479	1.01962	0.993807
M120V	0.740439	0.907066	0.831863
M120L	0.991139	0.899059	1.0051
M120F	0.930349	0.899113	0.965356
M120Y	0.738894	0.913179	0.830733
M120W	0.165116	0.70014	0.236156
M120S	0.935795	0.927494	0.969203
M120T	0.901123	0.923811	0.945194
M120N	0.95373	0.990052	0.981547
M120Q	0.803857	0.81128	0.879353
M120C	0.965779	0.944479	0.989487
M120G	0.980913	1.003	0.999027
M120P	0.629726	0.903462	0.756026
M120R	0.108456	0.207678	0.161434
M120H	1.08916	1.15803	1.0638
M120K	0.0990094	0.306546	0.148954
M120D	0.817312	0.921111	0.888979
M120E	1.05258	1.2145	1.04161
V121A	0.434664	0.803274	0.584938
V121L	0.414397	0.680417	0.560019
V121M	0.353788	0.611147	0.48324
V121F	0.192473	0.310573	0.272133
V121Y	0.0697914	-0.0470585	0.110337
V121W	-0.0427905	0.0825442	-0.0380163
V121S	0.119145	0.492304	0.17555
V121T	0.854408	0.840945	0.914225
V121Q	-0.0118081	-0.0526059	0.00266629
V121G	0.0622415	0.0784713	0.100358
V121R	0.056099	0.0584899	0.0922401
V121H	0.166994	0.398091	0.238628
V121E	-0.102014	0.10991	-0.11533
G122A	1.21413	1.13402	1.1422
G122V	0.537994	0.685159	0.692993
G122I	0.421065	0.304276	0.568312
G122L	0.295317	0.345486	0.407291
G122F	0.102826	0.136607	0.153996
G122Y	0.151599	0.08695	0.218356
G122S	1.09694	1.01236	1.06869
G122T	0.780863	0.941983	0.862261
G122N	-0.0760402	0.646618	-0.0814994
G122Q	0.142514	0.398729	0.206381
G122C	0.767877	0.768255	0.852397
G122P	0.6371	0.760827	0.760794
G122R	0.118366	0.196134	0.174522
G122H	-0.00326981	-0.0362441	0.0139024
G122K	0.0868171	-0.0365348	0.132841
G122D	-0.0258887	0.473116	-0.0158411
M123V	0.87855	1.01234	0.93064
M123L	0.919336	0.959677	0.957597
M123F	0.408888	0.578432	0.553053
M123Y	0.677228	0.728722	0.787244
M123W	1.06561	0.643842	1.04966
M123T	0.907795	0.891457	0.949634
M123C	0.895157	0.900881	0.941277
M123G	0.413006	0.750037	0.558225
M123P	0.625706	0.926224	0.753451
M123R	0.760275	0.708038	0.846641
M123H	0.583631	0.495788	0.726255
M123K	0.404205	0.660225	0.547064
M123E	0.639701	0.664326	0.762481
Y124A	0.773404	0.810743	0.856594
Y124V	0.854232	0.992264	0.914108
Y124L	0.289083	0.536493	0.399069
Y124W	-0.00567614	0.12271	0.0107348
Y124T	1.10129	1.0604	1.07148
Y124C	1.07066	0.679575	1.05268
Y124G	0.758237	0.935797	0.845102
Y124P	0.0796901	0.0603499	0.123421
Y124R	0.0871488	0.229959	0.13328
Y124H	1.02307	1.06574	1.02341
A125V	0.422087	0.667609	0.569554
A125I	0.496785	0.601667	0.655137
A125L	0.646953	0.736323	0.7672
A125M	0.233691	0.670394	0.326266
A125F	0.273524	0.272376	0.378623
A125Y	0.043473	0.282829	0.0755579
A125W	0.14212	-0.00864651	0.205862
A125S	0.899705	1.03717	0.944248
A125T	0.288173	0.156492	0.397876
A125Q	0.0927741	0.302859	0.140714
A125C	0.538089	0.785253	0.693074
A125G	0.741415	0.832066	0.83258
A125P	0.508439	0.665852	0.666589
A125R	0.116823	0.131932	0.172484
A125K	0.028929	0.28993	0.0563526
A125D	0.274078	0.342065	0.379339
A125E	0.449912	0.334175	0.603085
S126V	1.07534	1.08154	1.05545
S126L	0.743229	0.763224	0.833915
S126M	1.05238	1.12962	1.04149
S126F	-0.020529	0.00100786	-0.00879976
S126Y	0.318822	0.153543	0.438094
S126W	-0.035389	0.14083	-0.0283111
S126T	0.994895	1.05465	1.00727
S126N	0.933628	0.903426	0.967673
S126C	0.775945	0.880121	0.858522
S126G	0.516615	0.719962	0.674403
S126P	0.848588	1.05257	0.910251
S126R	1.13964	0.920443	1.09633
S126E	1.03513	0.986883	1.03072
S127A	0.734061	0.892232	0.827189
S127V	0.571084	0.774382	0.717702
S127I	0.436045	0.798404	0.586705
S127L	0.243925	0.23003	0.33971
S127M	0.18178	0.434633	0.258079
S127F	0.214339	0.237561	0.300855
S127Y	0.24505	0.258753	0.341188
S127W	0.238986	0.154531	0.333221
S127T	0.311437	0.674465	0.428398
S127N	0.589948	0.808609	0.730432
S127Q	0.208316	0.614368	0.292945
S127C	0.552894	0.789341	0.704687
S127G	0.662163	0.794234	0.777177
S127R	0.085841	0.0646828	0.131551
S127K	-0.157746	0.0444526	-0.187503
S127D	0.368706	0.263969	0.502471
S127E	0.113556	0.362732	0.168171
Y128A	0.102174	0.212452	0.153135
Y128V	0.278102	0.166191	0.384605
Y128I	0.106743	0.080202	0.159172
Y128L	0.725618	0.853607	0.821082
Y128M	0.206235	0.603118	0.290211
Y128F	0.818628	1.00896	0.889895
Y128W	0.694754	0.792985	0.79932
Y128S	0.181325	0.368913	0.257479
Y128N	0.43358	0.611873	0.583753
Y128Q	0.115791	0.69732	0.171121
Y128C	0.115651	0.0413036	0.170937
Y128G	0.167992	0.416205	0.239941
Y128P	0.0431584	-0.107559	0.0751423
Y128R	0.202129	0.297219	0.284819
Y128K	0.120067	0.125267	0.176766
Y128D	0.00955013	0.133588	0.0307905
M129A	0.118511	0.166549	0.174713
M129V	0.566101	0.587945	0.714208
M129I	1.11309	1.12061	1.0792
M129L	0.977632	0.958212	0.997009
M129F	0.132203	0.612829	0.192783
M129Y	0.299161	0.167268	0.412239
M129W	0.162383	0.213491	0.232558
M129S	0.0793695	0.320571	0.122998
M129T	0.680523	0.783001	0.789506
M129N	0.491677	0.818533	0.649938
M129Q	0.921057	1.03152	0.9588
M129C	0.343705	0.60864	0.470188
M129G	0.139229	0.172419	0.20205
[truncated: 4,099 more rows]

## Sheet: Fig. 3g
var	num_considered_27	average_residual_27	pval_27	FDR_bool_27	FDR_pval_27	FDR_pval_27-log10
2	3	-0.130272	0.0874044	FALSE	0.564195	0.248571
3	3	0.0438195	0.599412	FALSE	0.851095	0.070022
4	4	-0.114866	0.021531	FALSE	0.380022	0.420192
5	16	-0.0889347	0.000832922	TRUE	0.0442359	1.35423
6	15	-0.114057	0.00024892	TRUE	0.0219672	1.65823
7	6	-0.100557	0.0553974	FALSE	0.443232	0.353369
8	2	-0.200118	0.121573	FALSE	0.577189	0.238682
9	1	-0.221158	0.112617	FALSE	0.577189	0.238682
11	3	-0.154253	0.0302559	FALSE	0.395568	0.402779
12	2	-0.0149478	0.706645	FALSE	0.89407	0.0486282
13	2	-0.105862	0.100593	FALSE	0.571696	0.242835
15	4	-0.0187016	0.46361	FALSE	0.808481	0.0923304
16	1	0.0605838	0.50657	FALSE	0.828944	0.0814749
17	9	0.0530762	0.196293	FALSE	0.644465	0.190801
18	2	-0.00314866	0.874379	FALSE	0.947252	0.0235343
19	3	-0.112143	0.145641	FALSE	0.609662	0.214911
20	1	-0.0199414	0.744253	FALSE	0.921825	0.0353515
21	4	-0.0341575	0.383505	FALSE	0.784088	0.105635
22	12	0.0929463	0.0092158	FALSE	0.203324	0.691812
23	1	-0.121744	0.208829	FALSE	0.652358	0.185514
24	14	0.109395	0.000877199	TRUE	0.0442359	1.35423
25	1	-0.0558583	0.447008	FALSE	0.808481	0.0923304
26	8	-0.038613	0.925373	FALSE	0.963589	0.0161082
27	2	-0.100573	0.146059	FALSE	0.609662	0.214911
28	1	-0.146873	0.167946	FALSE	0.617551	0.209327
29	1	-0.212885	0.116662	FALSE	0.577189	0.238682
30	2	-0.0232886	0.610646	FALSE	0.856097	0.0674771
31	1	0.02715	0.773728	FALSE	0.921825	0.0353515
32	2	0.0294632	0.706645	FALSE	0.89407	0.0486282
33	1	0.112009	0.29739	FALSE	0.737197	0.132417
34	4	-0.00892709	0.903514	FALSE	0.952427	0.0211682
35	4	0.0209137	0.703431	FALSE	0.89407	0.0486282
36	2	-0.0748867	0.197304	FALSE	0.644465	0.190801
37	2	-0.0138671	0.875033	FALSE	0.947252	0.0235343
38	4	-0.0907239	0.159825	FALSE	0.617551	0.209327
39	10	0.093853	0.108416	FALSE	0.577189	0.238682
40	15	-6.27471e-05	0.565341	FALSE	0.851095	0.070022
41	11	-0.0104435	0.592532	FALSE	0.851095	0.070022
42	7	0.0790581	0.213811	FALSE	0.655837	0.183204
43	15	-0.067971	0.0299824	FALSE	0.395568	0.402779
44	12	0.0518343	0.51082	FALSE	0.828944	0.0814749
45	13	0.0567761	0.193732	FALSE	0.644465	0.190801
46	13	-0.0589229	0.0782234	FALSE	0.538932	0.268466
47	11	0.0172987	0.924891	FALSE	0.963589	0.0161082
48	18	-0.00807425	0.374952	FALSE	0.784088	0.105635
49	11	-0.000691259	0.791475	FALSE	0.928209	0.0323544
50	12	0.0743894	0.128525	FALSE	0.58567	0.232347
51	7	-0.0474442	0.59973	FALSE	0.851095	0.070022
52	10	-0.00443438	0.721391	FALSE	0.903017	0.044304
53	11	-0.0186285	0.614025	FALSE	0.856097	0.0674771
54	15	0.0845767	0.0507636	FALSE	0.443232	0.353369
55	17	0.0509595	0.216246	FALSE	0.655837	0.183204
56	10	-0.0141229	0.457634	FALSE	0.808481	0.0923304
57	16	-0.0234868	0.189352	FALSE	0.644465	0.190801
58	14	-0.0129855	0.19193	FALSE	0.644465	0.190801
59	17	-0.0215591	0.10051	FALSE	0.571696	0.242835
60	4	0.0311586	0.671896	FALSE	0.882614	0.0542292
61	12	-0.003097	0.690931	FALSE	0.89407	0.0486282
62	15	-0.0722563	0.00813924	FALSE	0.191543	0.717733
63	2	-0.115413	0.140613	FALSE	0.609662	0.214911
64	10	0.0789026	0.0641136	FALSE	0.475963	0.322427
65	9	-0.0106283	0.648442	FALSE	0.873665	0.0586552
66	1	0.118548	0.277716	FALSE	0.705278	0.15164
67	9	0.0121118	0.877662	FALSE	0.947252	0.0235343
68	11	0.0279834	0.58935	FALSE	0.851095	0.070022
69	15	0.0182477	0.514161	FALSE	0.828944	0.0814749
70	5	0.0578315	0.270335	FALSE	0.701679	0.153862
71	2	-0.00221877	0.887475	FALSE	0.947252	0.0235343
72	4	-0.0471583	0.391567	FALSE	0.785358	0.104932
73	9	0.0566324	0.385831	FALSE	0.784088	0.105635
74	8	0.0200976	0.667104	FALSE	0.882614	0.0542292
75	10	-0.0228824	0.364397	FALSE	0.784088	0.105635
76	12	-0.0113865	0.572828	FALSE	0.851095	0.070022
77	16	0.0572704	0.425332	FALSE	0.804971	0.09422
78	13	-0.0609131	0.0752356	FALSE	0.531163	0.274772
79	2	-0.0414551	0.412952	FALSE	0.802192	0.0957217
80	17	0.0196388	0.934495	FALSE	0.970226	0.0131272
81	15	0.00513809	0.827142	FALSE	0.947252	0.0235343
82	12	0.0409652	0.198999	FALSE	0.644465	0.190801
83	6	0.0381808	0.641008	FALSE	0.870291	0.0603355
84	13	0.047365	0.590951	FALSE	0.851095	0.070022
85	9	0.0841572	0.043838	FALSE	0.443232	0.353369
86	5	-0.0379853	0.689809	FALSE	0.89407	0.0486282
87	10	-0.0305291	0.304216	FALSE	0.737197	0.132417
88	9	0.0250931	0.660033	FALSE	0.879213	0.0559057
89	13	0.0887475	0.0793894	FALSE	0.538932	0.268466
90	11	-0.0201421	0.24619	FALSE	0.678945	0.168165
91	16	0.0705506	0.309056	FALSE	0.737197	0.132417
92	7	0.0255946	0.714482	FALSE	0.897553	0.0469401
93	14	0.0121132	0.816686	FALSE	0.947252	0.0235343
94	16	0.014466	0.887382	FALSE	0.947252	0.0235343
95	15	-0.0564473	0.0948976	FALSE	0.571696	0.242835
96	4	-0.063037	0.314188	FALSE	0.737197	0.132417
97	15	0.0426114	0.571933	FALSE	0.851095	0.070022
98	5	0.0976704	0.205276	FALSE	0.652358	0.185514
99	4	0.0606815	0.579267	FALSE	0.851095	0.070022
100	2	0.0397166	0.633515	FALSE	0.868603	0.0611785
101	11	-0.0495165	0.44818	FALSE	0.808481	0.0923304
102	9	-0.0523932	0.118182	FALSE	0.577189	0.238682
103	9	-0.0710494	0.0426628	FALSE	0.443232	0.353369
104	3	0.153109	0.0334419	FALSE	0.41307	0.383977
105	13	-0.00811312	0.857135	FALSE	0.947252	0.0235343
106	3	0.0628018	0.268112	FALSE	0.701679	0.153862
107	10	0.0352997	0.557186	FALSE	0.851095	0.070022
108	14	0.0460815	0.195812	FALSE	0.644465	0.190801
109	16	-0.0202104	0.241587	FALSE	0.676644	0.16964
110	5	-0.0241584	0.516622	FALSE	0.828944	0.0814749
111	14	0.126442	0.0102992	FALSE	0.21386	0.669871
112	7	-0.0230987	0.500897	FALSE	0.828944	0.0814749
113	9	0.163514	0.00270368	TRUE	0.0954399	1.02027
114	10	0.00839716	0.786012	FALSE	0.927968	0.0324671
115	9	0.0218511	0.546113	FALSE	0.849242	0.0709683
116	3	0.136559	0.0911051	FALSE	0.564212	0.248558
117	11	0.0178269	0.749476	FALSE	0.921825	0.0353515
118	14	0.0651035	0.0540673	FALSE	0.443232	0.353369
119	13	0.0614192	0.257365	FALSE	0.701679	0.153862
120	8	0.11712	0.0377153	FALSE	0.443232	0.353369
121	12	0.0882329	0.0580072	FALSE	0.445142	0.351501
122	14	0.0517611	0.672587	FALSE	0.882614	0.0542292
123	8	-0.0028276	0.770436	FALSE	0.921825	0.0353515
124	6	0.0546418	0.286805	FALSE	0.723159	0.140766
125	16	0.00893013	0.848042	FALSE	0.947252	0.0235343
126	7	0.00474084	0.785839	FALSE	0.927968	0.0324671
127	17	0.0555531	0.219551	FALSE	0.655837	0.183204
128	16	0.050842	0.453343	FALSE	0.808481	0.0923304
129	14	0.0209358	0.8028	FALSE	0.935275	0.0290608
130	15	0.0218519	0.76598	FALSE	0.921825	0.0353515
131	17	-0.0263993	0.213398	FALSE	0.655837	0.183204
132	15	-0.0272911	0.104517	FALSE	0.576477	0.239218
133	18	0.0416057	0.341586	FALSE	0.774197	0.111149
134	14	-0.0564729	0.162702	FALSE	0.617551	0.209327
135	10	0.0838744	0.191873	FALSE	0.644465	0.190801
136	14	0.0797592	0.155628	FALSE	0.617266	0.209528
137	15	0.0505065	0.315345	FALSE	0.737197	0.132417
138	9	0.0312777	0.520632	FALSE	0.828959	0.081467
139	14	-0.0507495	0.0109711	FALSE	0.215156	0.667246
140	7	0.0788613	0.27009	FALSE	0.701679	0.153862
141	18	0.0507012	0.112491	FALSE	0.577189	0.238682
142	9	0.0416795	0.420412	FALSE	0.802192	0.0957217
143	18	-0.0556111	0.00436354	FALSE	0.14003	0.853779
144	12	0.0192321	0.730105	FALSE	0.910696	0.0406267
146	1	-0.0484923	0.487245	FALSE	0.828944	0.0814749
147	2	-0.0804233	0.165381	FALSE	0.617551	0.209327
148	1	-0.106572	0.243438	FALSE	0.676644	0.16964
149	11	-0.0237051	0.23947	FALSE	0.676265	0.169883
150	3	-0.0190944	0.616002	FALSE	0.856097	0.0674771
151	1	-0.0444019	0.516382	FALSE	0.828944	0.0814749
152	1	0.0957229	0.337695	FALSE	0.774067	0.111222
153	2	-0.15498	0.409173	FALSE	0.802192	0.0957217
154	3	0.0345021	0.579777	FALSE	0.851095	0.070022
155	5	-0.0598485	0.123112	FALSE	0.577189	0.238682
156	13	-0.00264855	0.843332	FALSE	0.947252	0.0235343
157	17	0.0486172	0.201669	FALSE	0.647175	0.188978
158	9	-0.0556157	0.0506382	FALSE	0.443232	0.353369
159	5	0.0201411	0.819712	FALSE	0.947252	0.0235343
160	17	-0.00211438	0.87595	FALSE	0.947252	0.0235343
161	13	-0.070173	0.0289327	FALSE	0.395568	0.402779
162	8	-0.00894872	0.962397	FALSE	0.993352	0.00289705
163	16	-0.0501941	0.0445404	FALSE	0.443232	0.353369
164	19	-0.105441	1.02855e-05	TRUE	0.00181539	2.74103
165	10	-0.016036	0.333988	FALSE	0.774067	0.111222
166	6	-0.0751804	0.189006	FALSE	0.644465	0.190801
167	18	-0.0901043	0.00242474	TRUE	0.0951036	1.0218
168	8	-0.0575382	0.11877	FALSE	0.577189	0.238682
169	10	-0.0813945	0.028446	FALSE	0.395568	0.402779
170	17	0.0341895	0.442336	FALSE	0.808481	0.0923304
171	17	-0.0491706	0.0519596	FALSE	0.443232	0.353369
172	13	0.0179697	0.996357	FALSE	0.999007	0.000431583
173	19	0.147514	0.00694276	FALSE	0.175057	0.756821
174	13	0.0984909	0.0647202	FALSE	0.475963	0.322427
175	15	0.011257	0.970201	FALSE	0.997969	0.000882892
176	13	0.0313646	0.388712	FALSE	0.784088	0.105635
177	8	-0.00366048	0.789241	FALSE	0.928209	0.0323544
178	4	-0.100267	0.511438	FALSE	0.828944	0.0814749
179	8	-0.0901402	0.13444	FALSE	0.600726	0.221323
180	8	0.000663745	0.841477	FALSE	0.947252	0.0235343
181	6	0.110553	0.0470611	FALSE	0.443232	0.353369
182	9	0.0499664	0.230847	FALSE	0.667943	0.175261
183	4	-0.00701273	0.986183	FALSE	0.998254	0.000759148
184	6	0.000332136	0.871068	FALSE	0.947252	0.0235343
185	4	-0.150295	0.0885144	FALSE	0.564195	0.248571
186	1	0.0815774	0.385833	FALSE	0.784088	0.105635
188	3	0.0145203	0.75265	FALSE	0.921825	0.0353515
189	1	-0.0955639	0.274611	FALSE	0.705278	0.15164
190	1	-0.0836363	0.31514	FALSE	0.737197	0.132417
191	13	-0.0284989	0.237769	FALSE	0.676265	0.169883
192	19	0.0734464	0.0156556	FALSE	0.290865	0.536309
193	1	-0.0472725	0.493889	FALSE	0.828944	0.0814749
194	6	0.020057	0.755482	FALSE	0.921825	0.0353515
196	9	-0.0579502	0.0459709	FALSE	0.443232	0.353369
197	4	-0.0512833	0.259572	FALSE	0.701679	0.153862
198	7	-0.0324256	0.29781	FALSE	0.737197	0.132417
199	6	-0.00128737	0.885057	FALSE	0.947252	0.0235343
200	11	0.00729223	0.917012	FALSE	0.960549	0.0174803
201	5	-0.00858442	0.69407	FALSE	0.89407	0.0486282
202	6	0.0154522	0.693309	FALSE	0.89407	0.0486282
203	7	0.0292472	0.312465	FALSE	0.737197	0.132417
204	6	0.0242838	0.703957	FALSE	0.89407	0.0486282
205	18	0.12095	0.000845565	TRUE	0.0442359	1.35423
206	13	0.0516529	0.14853	FALSE	0.609662	0.214911
207	16	0.139363	0.00581407	FALSE	0.157874	0.801688
208	16	0.0495524	0.348048	FALSE	0.774197	0.111149
209	5	0.00156903	0.903862	FALSE	0.952427	0.0211682
210	12	0.00541029	0.587701	FALSE	0.851095	0.070022
211	9	0.00631842	0.499502	FALSE	0.828944	0.0814749
212	14	0.00364245	0.887644	FALSE	0.947252	0.0235343
213	12	0.0330557	0.587	FALSE	0.851095	0.070022
214	19	0.0440686	0.669823	FALSE	0.882614	0.0542292
215	14	-0.0229801	0.100103	FALSE	0.571696	0.242835
216	7	-0.0611072	0.402144	FALSE	0.801322	0.0961931
217	12	-0.0924266	0.154968	FALSE	0.617266	0.209528
218	13	0.0144738	0.826273	FALSE	0.947252	0.0235343
219	10	-0.0267501	0.184513	FALSE	0.644465	0.190801
220	7	0.0253594	0.608401	FALSE	0.856097	0.0674771
221	9	0.0095023	0.867788	FALSE	0.947252	0.0235343
222	9	-0.0509496	0.0565026	FALSE	0.443232	0.353369
223	7	-0.0140641	0.600347	FALSE	0.851095	0.070022
224	9	-0.0926125	0.137053	FALSE	0.604746	0.218427
225	6	0.00508348	0.880516	FALSE	0.947252	0.0235343
226	10	0.0333008	0.98888	FALSE	0.998254	0.000759148
227	5	0.118802	0.460614	FALSE	0.808481	0.0923304
228	12	-0.00237037	0.774669	FALSE	0.921825	0.0353515
229	15	0.134813	0.0501199	FALSE	0.443232	0.353369
230	13	0.0578734	0.38051	FALSE	0.784088	0.105635
231	6	0.0466484	0.440851	FALSE	0.808481	0.0923304
232	14	0.123395	0.0055961	FALSE	0.157874	0.801688
233	12	0.042383	0.175309	FALSE	0.637981	0.195192
234	3	0.0969619	0.124267	FALSE	0.577189	0.238682
235	7	-0.0255085	0.448788	FALSE	0.808481	0.0923304
236	1	-0.0523203	0.466168	FALSE	0.808481	0.0923304
237	1	-0.360155	0.089504	FALSE	0.564195	0.248571
238	1	0.0920155	0.352685	FALSE	0.774613	0.110915
239	2	0.194839	0.0549622	FALSE	0.443232	0.353369
240	2	-0.0525288	0.469005	FALSE	0.808481	0.0923304
241	1	0.0818725	0.383267	FALSE	0.784088	0.105635
242	2	0.00711731	0.999007	FALSE	0.999007	0.000431583
243	1	-0.0190371	0.754931	FALSE	0.921825	0.0353515
244	2	0.0469932	0.469514	FALSE	0.808481	0.0923304
245	4	0.0404439	0.594217	FALSE	0.851095	0.070022
247	1	-0.213192	0.116389	FALSE	0.577189	0.238682
249	3	-0.0361884	0.504408	FALSE	0.828944	0.0814749
250	2	-0.00567306	0.843746	FALSE	0.947252	0.0235343
251	5	0.0250274	0.42871	FALSE	0.804971	0.09422
252	2	0.0591779	0.618813	FALSE	0.856631	0.067206
253	2	-0.0523756	0.386937	FALSE	0.784088	0.105635
254	4	0.0103421	0.800939	FALSE	0.935275	0.0290608
255	2	-0.197873	0.0292747	FALSE	0.395568	0.402779
256	2	0.0224423	0.988412	FALSE	0.998254	0.000759148
257	4	-0.061084	0.208066	FALSE	0.652358	0.185514
258	5	-0.0139456	0.653429	FALSE	0.873714	0.0586308
259	2	-0.136863	0.123584	FALSE	0.577189	0.238682
261	6	-0.0273924	0.489161	FALSE	0.828944	0.0814749
262	3	-0.015292	0.640043	FALSE	0.870291	0.0603355
263	7	0.0337738	0.563818	FALSE	0.851095	0.070022
264	2	-0.0311698	0.569983	FALSE	0.851095	0.070022
265	4	0.00667209	0.987588	FALSE	0.998254	0.000759148
266	6	-0.0569788	0.558413	FALSE	0.851095	0.070022
267	4	-0.00850146	0.710414	FALSE	0.895629	0.047872
268	16	-0.00665052	0.629451	FALSE	0.867954	0.0615034
269	13	0.0808039	0.178221	FALSE	0.641958	0.192494
270	13	-0.0116942	0.651965	FALSE	0.873714	0.0586308
271	7	0.074391	0.56262	FALSE	0.851095	0.070022
272	17	0.0767507	0.0287081	FALSE	0.395568	0.402779
273	15	0.0130087	0.83164	FALSE	0.947252	0.0235343
274	15	-0.0117061	0.381082	FALSE	0.784088	0.105635
275	13	-0.0156203	0.4603	FALSE	0.808481	0.0923304
276	12	0.0353948	0.837713	FALSE	0.947252	0.0235343
277	2	-0.168885	0.54545	FALSE	0.849242	0.0709683
278	13	0.0169384	0.857647	FALSE	0.947252	0.0235343
279	8	0.0833458	0.181256	FALSE	0.644465	0.190801
280	16	-0.0526115	0.0278801	FALSE	0.395568	0.402779
281	11	-0.0290952	0.343096	FALSE	0.774197	0.111149
282	12	0.0889083	0.347775	FALSE	0.774197	0.111149
283	16	-0.00689661	0.496412	FALSE	0.828944	0.0814749
284	13	0.0786856	0.0741196	FALSE	0.531163	0.274772
285	13	-0.0142753	0.888217	FALSE	0.947252	0.0235343
286	16	-0.051568	0.0437048	FALSE	0.443232	0.353369
287	9	0.0339889	0.419058	FALSE	0.802192	0.0957217
288	15	0.0270802	0.765516	FALSE	0.921825	0.0353515
289	9	0.0553301	0.743918	FALSE	0.921825	0.0353515
290	6	0.0444126	0.634843	FALSE	0.868603	0.0611785
291	12	0.027131	0.404066	FALSE	0.801322	0.0961931
292	15	0.0643512	0.264492	FALSE	0.701679	0.153862
293	17	0.0388943	0.143578	FALSE	0.609662	0.214911
294	5	0.00854874	0.899288	FALSE	0.952427	0.0211682
295	15	0.0714536	0.228037	FALSE	0.665265	0.177006
296	17	0.194892	2.59802e-06	TRUE	0.000917099	3.03758
297	3	0.125452	0.167209	FALSE	0.617551	0.209327
298	7	-0.0174079	0.556345	FALSE	0.851095	0.070022
299	6	-0.0117029	0.521328	FALSE	0.828959	0.081467
300	2	-0.0126148	0.775586	FALSE	0.921825	0.0353515
301	3	0.0720378	0.222493	FALSE	0.655837	0.183204
302	2	-0.0121748	0.773044	FALSE	0.921825	0.0353515
303	10	0.0357895	0.370918	FALSE	0.784088	0.105635
304	10	0.0562679	0.121593	FALSE	0.577189	0.238682
305	2	0.030081	0.698027	FALSE	0.89407	0.0486282
306	8	-0.0349315	0.364637	FALSE	0.784088	0.105635
307	1	-0.0869654	0.303415	FALSE	0.737197	0.132417
308	2	-0.112961	0.154528	FALSE	0.617266	0.209528
309	1	-0.0572232	0.440027	FALSE	0.808481	0.0923304
310	7	-0.0462914	0.528976	FALSE	0.83361	0.0790369
311	1	-0.0733564	0.353294	FALSE	0.774613	0.110915
312	9	-0.0429776	0.277063	FALSE	0.705278	0.15164
313	14	0.0653778	0.129412	FALSE	0.58567	0.232347
314	12	0.00178131	0.913651	FALSE	0.959878	0.017784
315	9	0.031444	0.441263	FALSE	0.808481	0.0923304
316	11	-0.0247625	0.348718	FALSE	0.774197	0.111149
317	8	0.032698	0.449281	FALSE	0.808481	0.0923304
318	12	0.0630578	0.308683	FALSE	0.737197	0.132417
319	10	-0.0679682	0.102031	FALSE	0.571696	0.242835
320	6	0.0510683	0.947435	FALSE	0.980776	0.00843016
321	14	0.0441245	0.37533	FALSE	0.784088	0.105635
322	19	0.000129614	0.865125	FALSE	0.947252	0.0235343
323	14	-0.0330177	0.221029	FALSE	0.655837	0.183204
324	19	-0.00284334	0.526929	FALSE	0.83361	0.0790369
325	9	-0.0697207	0.416807	FALSE	0.802192	0.0957217
326	8	0.156844	0.0015732	TRUE	0.0694176	1.15853
327	3	-0.056519	0.35951	FALSE	0.783376	0.10603
328	18	0.0448985	0.235081	FALSE	0.674662	0.170914
329	10	0.0068345	0.98977	FALSE	0.998254	0.000759148
330	8	0.0170241	0.644301	FALSE	0.87141	0.0597773
331	4	-0.0422252	0.413672	FALSE	0.802192	0.0957217
332	9	0.0386163	0.515054	FALSE	0.828944	0.0814749
333	2	-0.23072	0.0429965	FALSE	0.443232	0.353369
334	2	-0.0477107	0.586436	FALSE	0.851095	0.070022
335	17	2.83726e-05	0.822958	FALSE	0.947252	0.0235343
336	14	0.21256	2.21659e-05	TRUE	0.00260819	2.58366
337	13	0.0333621	0.337652	FALSE	0.774067	0.111222
338	2	0.0332085	0.61414	FALSE	0.856097	0.0674771
339	14	0.049335	0.458119	FALSE	0.808481	0.0923304
340	9	0.0248688	0.895914	FALSE	0.952427	0.0211682
341	1	-0.0089574	0.85567	FALSE	0.947252	0.0235343
342	1	-0.0250557	0.704663	FALSE	0.89407	0.0486282
343	2	0.00608188	0.980468	FALSE	0.998254	0.000759148
344	2	-0.0759801	0.427305	FALSE	0.804971	0.09422
346	2	-0.0254421	0.571675	FALSE	0.851095	0.070022
347	1	-0.270833	0.098722	FALSE	0.571696	0.242835
348	2	-0.00522601	0.843746	FALSE	0.947252	0.0235343
349	3	-0.0508177	0.409482	FALSE	0.802192	0.0957217
350	2	0.0045501	0.972525	FALSE	0.997969	0.000882892
352	1	-0.0988687	0.265438	FALSE	0.701679	0.153862
353	2	-0.192676	0.0339349	FALSE	0.41307	0.383977
354	4	-0.0638289	0.147146	FALSE	0.609662	0.214911
357	1	-0.477935	0.0843144	FALSE	0.561566	0.250599
359	2	0.0762485	0.309916	FALSE	0.737197	0.132417
361	2	0.0217886	0.773044	FALSE	0.921825	0.0353515
362	1	0.00510868	0.996255	FALSE	0.999007	0.000431583
363	1	0.124809	0.265942	FALSE	0.701679	0.153862
364	1	0.0547791	0.544059	FALSE	0.849242	0.0709683
365	1	-0.150008	0.164356	FALSE	0.617551	0.209327
366	2	-0.112597	0.222947	FALSE	0.655837	0.183204
367	5	-0.0718043	0.483911	FALSE	0.828944	0.0814749
368	1	0.19405	0.165427	FALSE	0.617551	0.209327

## Sheet: Fig. 3h
var	ctrls_comb	27_comb	Lowess_27
L2A	1.00641	0.932161	1.01381
L2V	0.976175	0.982782	0.996109
L2I	0.798449	0.850794	0.875395
L2M	1.07678	1.20892	1.0563
L2S	1.05538	1.02828	1.04337
L2T	1.18506	1.17693	1.12439
L2N	1.16043	1.12803	1.10931
L2Q	1.1828	1.2557	1.12301
L2C	0.431744	0.510056	0.581404
L2G	1.20241	1.19224	1.135
L2R	0.885523	0.854665	0.935118
L2K	1.10214	1.08274	1.07202
L2D	0.847009	0.614316	0.909181
M3V	0.801888	0.691973	0.877914
M3L	0.716164	0.908851	0.8143
M3Y	1.08412	1.12711	1.0607
M3S	1.32431	0.967434	1.21021
M3N	1.26639	1.14572	1.17453
M3C	0.304254	0.641771	0.418923
M3P	1.24711	1.21026	1.16259
M3K	0.983675	1.15561	1.0007
A4V	0.918507	0.852592	0.95702
A4L	0.943745	1.04704	0.974755
A4F	0.807743	0.697683	0.882191
A4Y	1.01701	0.95201	1.01987
A4W	0.788072	0.760071	0.867681
A4S	1.12782	1.1149	1.0888
A4T	1.17402	1.20759	1.11765
A4C	0.381628	0.47295	0.519024
A4G	1.13448	1.08035	1.09307
A4R	0.903883	1.11276	0.947013
A4K	1.00058	0.929206	1.01051
A4D	0.840584	0.783575	0.904848
S5A	0.818745	0.772895	0.889975
S5V	0.766505	0.821058	0.851358
S5I	0.737738	0.739255	0.829886
S5L	0.770492	0.749394	0.85438
S5M	0.767411	0.749597	0.852044
S5F	0.670026	0.623066	0.782396
S5Y	0.654908	0.662185	0.772384
S5W	0.563085	0.4931	0.7121
S5N	1.24889	1.00609	1.16369
S5Q	0.820801	0.885871	0.891403
S5C	0.247224	0.385267	0.344045
S5G	0.764534	0.7827	0.849862
S5P	0.830382	0.672635	0.897946
S5R	0.715911	0.775881	0.814122
S5H	0.775625	0.911623	0.858278
S5K	0.762377	0.823267	0.84823
S5D	0.609179	0.520531	0.742872
T6A	0.792566	0.742958	0.871017
T6V	0.707134	0.647265	0.807939
T6I	0.582593	0.638418	0.725559
T6L	0.67157	0.475408	0.78343
T6M	0.784324	0.706747	0.864864
T6F	0.671732	0.601911	0.783538
T6Y	0.654277	0.820583	0.771974
T6W	0.554025	0.489262	0.705509
T6S	0.714031	0.816895	0.812787
T6N	1.06099	1.07132	1.04685
T6C	0.222159	0.444785	0.311123
T6G	0.704682	0.777368	0.806231
T6P	0.681897	0.554944	0.790448
T6R	0.515189	0.552029	0.673076
T6H	0.631333	0.64354	0.757067
T6K	0.864698	0.854555	0.921309
T6E	0.49413	0.494118	0.652531
T7A	0.93772	0.652678	0.970562
T7V	0.953298	0.890814	0.981248
T7I	0.918771	0.940738	0.957203
T7L	0.958906	0.999898	0.98498
T7M	0.91327	0.929477	0.953382
T7F	0.985068	0.951827	1.00153
T7W	0.799074	0.623047	0.875845
T7S	0.971215	0.994404	0.993004
T7Q	1.0606	0.938245	1.04661
T7C	0.673668	0.9439	0.784836
T7G	0.775826	0.681082	0.858431
T7R	0.834597	0.857247	0.9008
T7H	0.825582	0.856581	0.894688
T7K	0.97305	0.976615	0.99416
T7D	0.893668	0.857836	0.940317
T7E	0.687407	0.543643	0.794239
S8A	1.03392	0.938419	1.02997
S8V	0.99227	0.997356	1.00575
S8I	0.886883	0.961477	0.935984
S8L	1.00175	0.959586	1.01117
S8M	0.67138	0.415537	0.783303
S8F	0.988331	0.987753	1.00346
S8Y	0.975747	0.976166	0.995841
S8W	0.921703	0.91072	0.959254
S8T	1.03669	1.12173	1.03168
S8N	1.15428	1.00425	1.10551
S8Q	0.952469	1.01194	0.980697
S8C	0.456235	0.578146	0.610616
S8G	1.05681	1.02399	1.04426
S8P	1.0307	0.934018	1.02798
S8R	1.01018	1.01828	1.01595
S8H	1.03206	1.09434	1.02882
S8K	1.00588	1.02873	1.01351
S8D	0.918537	0.995917	0.957041
S8E	1.00533	1.07595	1.0132
A9V	1.01252	1.08387	1.01727
A9I	1.04922	0.994875	1.0395
A9L	1.03065	0.994099	1.02796
A9M	0.886025	0.638904	0.935438
A9Y	0.747976	0.616264	0.837423
A9W	0.995556	0.965232	1.00765
A9T	1.016	0.796653	1.01928
A9N	1.15184	1.12822	1.10399
A9G	1.12728	1.19939	1.08845
A9P	1.01756	0.788354	1.02019
A9R	0.907388	0.963607	0.949358
A9K	0.951369	0.980864	0.979947
A9D	1.08405	0.879647	1.06066
A9E	0.927154	0.786829	0.963095
V10A	1.07849	1.0147	1.05732
V10I	1.00691	1.05194	1.0141
V10L	0.94221	0.955068	0.973687
V10M	1.03566	1.02637	1.03104
V10F	0.89954	0.879852	0.94414
V10Y	1.17327	1.00751	1.11719
V10W	0.906247	0.949966	0.948591
V10S	1.15336	1.06758	1.10494
V10T	0.876563	0.860069	0.929332
V10N	0.991211	1.01969	1.00514
V10Q	1.07311	1.06897	1.05413
V10C	0.868297	0.860896	0.923768
V10G	1.02261	0.980853	1.02314
V10P	1.0996	0.912245	1.07038
V10R	0.985719	0.858798	1.00192
V10H	0.933977	0.837086	0.967921
V10K	1.04076	0.998535	1.03421
V10D	1.03175	0.892983	1.02863
P11A	1.14665	1.11928	1.10075
P11V	0.969854	1.06432	0.992133
P11I	1.06079	1.06766	1.04673
P11L	0.930833	0.95569	0.965698
P11M	0.983054	0.923941	1.00034
P11F	0.721875	0.610632	0.81839
P11Y	0.827567	0.683464	0.896044
P11W	0.813664	0.844007	0.886427
P11S	1.10645	1.07862	1.07484
P11T	0.930612	0.807802	0.965541
P11Q	0.944344	1.04661	0.975167
P11G	1.15162	1.05834	1.10386
P11R	0.934897	0.968933	0.96857
P11H	1.0284	1.01334	1.02659
P11K	1.04602	1.14931	1.03749
P11D	1.10315	1.14823	1.07268
P11E	1.08673	0.996559	1.0623
G12A	1.10308	1.1035	1.07263
G12V	1.01913	1.05714	1.0211
G12I	1.09429	1.0769	1.06701
G12L	0.84882	0.868307	0.910411
G12M	1.01186	0.99138	1.0169
G12F	0.922021	0.942823	0.959474
G12Y	0.939158	0.987274	0.971571
G12W	0.918163	0.919291	0.956784
G12S	1.09706	1.12239	1.06876
G12T	1.02937	1.00429	1.02718
G12Q	1.06361	1.0577	1.04845
G12C	0.855151	1.03995	0.914736
G12P	0.986333	0.906747	1.00228
G12R	0.962326	0.932212	0.98725
G12H	0.800502	0.889104	0.876897
G12K	0.941524	0.897839	0.97322
G12D	1.06136	0.995747	1.04708
G12E	1.10071	1.06125	1.0711
H13A	1.07517	1.10693	1.05535
H13V	0.994192	1.02143	1.00686
H13L	0.903185	0.785427	0.946551
H13M	1.12899	1.08145	1.08956
H13F	0.830027	0.798777	0.897707
H13Y	1.04744	1.05999	1.03838
H13W	0.922711	1.02864	0.95996
H13S	1.09818	1.02206	1.06947
H13T	1.11475	0.98722	1.08029
H13Q	1.12028	1.1157	1.08391
H13G	1.02229	0.947904	1.02295
H13P	1.13588	1.1047	1.09396
H13R	0.998741	0.905969	1.00946
H13D	0.844446	0.794663	0.907457
H13E	0.946432	0.957466	0.976601
P14R	1.1524	1.1629	1.10434
S15A	0.968025	1.06928	0.990942
S15V	0.897662	1.07343	0.942896
S15I	1.02754	0.846522	1.02608
S15L	0.924582	1.07798	0.961278
S15M	0.668616	0.769623	0.781442
S15T	1.11784	1.00255	1.08232
S15N	1.05378	1.05283	1.04236
S15C	0.680498	1.03147	0.789489
S15G	0.794237	0.691293	0.872269
S15H	0.766216	0.727148	0.851138
S15K	0.954049	1.07889	0.981763
S15E	1.02664	1.12311	1.02554
L16A	1.01896	0.955825	1.021
L16F	0.95675	1.10941	0.983564
L16Y	0.998014	1.06614	1.00905
L16W	1.14717	1.19005	1.10108
L16S	1.10835	0.996787	1.07608
L16C	0.719523	0.877282	0.816698
L16G	0.948369	1.02469	0.977913
L16P	1.0804	1.00974	1.05846
L16R	1.1649	1.00912	1.11207
L16K	1.13652	1.10971	1.09436
L16E	1.07606	0.859502	1.05587
P17A	0.966465	0.935093	0.989926
P17V	0.996053	1.08308	1.00793
P17I	0.471749	0.500525	0.628316
P17L	0.763133	0.854516	0.848804
P17M	0.762245	1.02887	0.848131
P17F	0.748116	0.906799	0.837527
P17W	0.665004	0.777205	0.779043
P17S	0.965526	1.08603	0.989327
P17T	0.971817	1.0291	0.993393
P17N	0.846414	0.948442	0.90878
P17Q	0.97845	1.05985	0.997523
P17G	0.909911	0.960455	0.951073
P17R	0.837377	0.945008	0.90268
P17H	0.765789	1.04014	0.850813
P17K	0.60917	0.823146	0.742866
P17D	0.85611	0.967748	0.915393
S18A	1.01183	1.0546	1.01688
S18V	0.998686	0.947097	1.00943
S18L	0.976945	1.01362	0.996595
S18M	0.828117	0.906259	0.896417
S18F	0.960336	0.965635	0.985935
S18Y	0.91266	0.855689	0.952968
S18T	1.17804	1.05432	1.12011
S18C	0.955281	1.05694	0.982585
S18G	0.931281	0.925091	0.966014
S18P	1.01962	0.991089	1.02138
S18R	0.736883	0.813117	0.829256
S18H	0.961793	1.06666	0.986903
S18D	1.1742	1.16149	1.11776
S18E	0.962186	0.925771	0.987162
L19A	0.88633	1.02173	0.935633
L19V	1.0674	1.03729	1.05074
L19I	1.04281	1.022	1.03549
L19M	1.00983	1.01708	1.01575
L19F	0.900893	0.891587	0.945039
L19Y	1.06627	1.05774	1.05006
L19W	1.00113	1.02609	1.01082
L19S	1.00491	1.02422	1.01296
L19N	1.05187	1.05336	1.04116
L19Q	1.11419	0.938857	1.07992
L19C	0.756753	0.679507	0.843986
L19G	0.798118	0.657866	0.875148
L19P	0.894942	1.04344	0.941135
L19R	0.984918	0.966281	1.00144
L19H	0.818524	0.935155	0.889821
L19K	0.95832	0.907896	0.984603
L19D	1.01514	1.13359	1.01878
L19E	1.13456	1.19114	1.09312
P20A	0.936257	0.968917	0.969529
P20V	1.01361	0.951526	1.0179
P20I	1.04065	1.12661	1.03414
P20L	0.974663	0.95572	0.995165
P20M	0.94824	0.872446	0.977824
P20W	0.948302	1.04373	0.977866
P20S	0.999233	1.10205	1.00974
P20T	1.04157	1.1185	1.03471
P20Q	1.15026	1.05011	1.10301
P20C	0.736981	0.809386	0.829327
P20G	0.953163	1.01439	0.981161
P20R	0.900766	0.985077	0.944957
P20K	1.01432	1.08901	1.0183
P20E	1.07352	1.0915	1.05437
S21A	1.00353	1.0813	1.01218
S21V	0.924649	0.82154	0.961325
S21L	1.02147	1.11264	1.02247
S21M	1.07286	1.10693	1.05398
S21Y	0.988052	1.11245	1.0033
S21W	0.943901	1.0821	0.974861
S21T	1.10909	1.07032	1.07656
S21Q	0.571589	0.813961	0.71805
S21C	0.627581	0.694296	0.754652
S21G	1.04719	1.04011	1.03823
S21P	1.16033	1.14256	1.10925
S21R	0.82102	0.85251	0.891554
S21K	0.742363	0.700136	0.833276
S21D	1.08202	1.01819	1.05943
S21E	0.870516	0.82523	0.925283
N22V	0.792315	0.998561	0.870832
N22L	0.636515	0.927589	0.760415
N22M	0.692234	0.977694	0.797573
N22F	0.742767	0.842381	0.833574
N22Y	0.706314	0.824202	0.807369
N22W	0.603967	0.880116	0.739526
N22S	0.855101	0.961037	0.914702
N22C	0.460391	0.807275	0.61567
N22G	0.71247	0.809543	0.811681
N22P	0.747207	0.811662	0.836854
N22R	0.801846	0.967847	0.877884
N22K	0.797939	0.948623	0.875016
N22D	0.976763	1.03062	0.996482
N22E	0.730253	0.970686	0.824429
S23A	1.10215	1.08895	1.07203
S23V	0.98024	1.02158	0.998618
S23I	1.11258	1.1767	1.07886
S23L	1.0058	0.856423	1.01346
S23M	1.0091	0.897339	1.01534
S23F	0.939144	0.872143	0.971561
S23Y	0.990001	1.00487	1.00444
S23W	1.01347	0.957324	1.01782
S23N	1.059	1.0562	1.04563
S23G	0.874369	0.768068	0.92788
S23P	0.856643	0.973937	0.915754
S23R	0.957169	0.995911	0.983834
S23K	0.908655	0.90427	0.950219
S23D	1.05958	0.792986	1.04598
S23E	0.666962	0.658599	0.780344
S24A	0.477677	0.786656	0.634825
S24V	0.714151	1.04565	0.812872
S24L	0.709232	0.945548	0.809406
S24Y	0.804393	1.04749	0.879747
S24W	0.523346	0.685397	0.680355
S24T	1.05728	1.0045	1.04456
S24N	0.72705	0.961801	0.822115
S24Q	0.747975	0.935297	0.837422
S24C	0.742568	0.884528	0.833428
S24G	0.762268	0.92549	0.848148
S24P	0.760429	1.01382	0.846757
S24R	0.622867	0.706777	0.75163
S24H	0.836467	0.976563	0.902064
S24K	0.644802	0.972265	0.765803
S24D	0.772936	0.925064	0.856237
Q25A	0.935218	0.906321	0.968797
Q25V	1.04391	1.0081	1.03618
Q25I	0.807309	0.826014	0.881872
Q25L	0.982568	1.05941	1.00004
Q25M	0.988337	0.984773	1.00346
Q25F	1.03957	1.0227	1.03347
Q25Y	0.995519	1.06205	1.00762
Q25W	0.956937	0.983935	0.983686
Q25S	1.05211	1.05253	1.04131
Q25T	0.9823	0.884085	0.99988
Q25N	1.05871	0.971524	1.04545
Q25C	0.859942	0.816152	0.918035
Q25G	0.996262	0.990023	1.00805
Q25P	1.18123	1.08186	1.12205
Q25R	0.86155	0.938116	0.919138
Q25K	1.0357	1.07787	1.03107
Q25D	1.01088	0.952789	1.01634
Q25E	0.945644	0.962969	0.976056
E26A	0.918815	0.985039	0.957234
E26V	0.973516	1.0628	0.994452
E26I	0.965368	0.989096	0.989224
E26L	0.733986	0.894705	0.827134
E26M	0.838235	0.947656	0.90326
E26F	0.83051	0.984266	0.89803
E26Y	0.848165	0.879707	0.909961
E26W	0.746837	0.859176	0.836578
E26S	0.87343	0.958515	0.927251
E26T	1.01435	0.968483	1.01832
E26N	0.905188	1.04877	0.947883
E26Q	0.95812	0.906932	0.984469
E26C	0.721264	0.73656	0.81795
E26G	1.02575	0.99413	1.02501
E26P	0.920905	0.939644	0.958691
E26R	0.837376	0.952504	0.902679
E26H	0.830867	0.430388	0.898273
E26K	1.00059	1.09583	1.01051
E26D	1.01265	1.14958	1.01735
R27V	0.989179	0.977904	1.00396
R27I	1.00358	1.05082	1.0122
R27L	0.978392	0.94737	0.997486
R27W	0.780192	0.704736	0.861749
R27S	0.91918	0.993249	0.957487
R27T	1.05237	0.875092	1.04148
R27C	0.684615	0.748186	0.792319
R27G	0.962172	0.980387	0.987154
R27D	1.04282	1.08237	1.03549
R27E	1.05869	1.03846	1.04543
P28A	0.980832	1.01945	0.998978
P28L	0.885903	0.998558	0.93536
P28M	0.835107	0.754273	0.901146
P28F	1.02117	1.02524	1.02229
P28Y	0.913852	0.938624	0.953785
P28S	0.919884	1.03072	0.957977
P28T	1.00904	1.10491	1.0153
P28G	0.984285	0.918216	1.00107
P28R	1.01283	0.921679	1.01745
L29V	0.995869	1.06238	1.00782
L29W	0.850104	0.937612	0.91128
L29S	1.03812	1.13783	1.03256
L29T	0.960638	0.87691	0.986138
L29G	0.947112	1.08881	0.977058
L29R	0.971511	1.03684	0.993193
L29E	0.680113	0.576338	0.789223
D30V	1.17215	1.14264	1.1165
D30L	1.13028	1.08703	1.09038
D30F	0.992578	1.10681	1.00593
D30S	0.970884	1.0949	0.992794
D30T	0.972908	0.986353	0.99407
D30G	0.800565	0.88456	0.876943
D30R	0.806992	0.82745	0.881645
T31A	0.970577	1.03761	0.992602
T31V	1.02153	0.994105	1.0225
T31L	1.01702	0.841277	1.01987
T31M	0.955287	0.936209	0.982589
T31Y	0.870318	0.933999	0.925148
T31S	0.956109	0.968713	0.983135
T31N	0.963323	0.981733	0.987903
T31C	0.6771	0.814308	0.787158
T31G	0.936324	0.963214	0.969577
T31P	0.901923	0.941838	0.945716
T31R	1.08576	1.13116	1.06171
T31K	1.04029	1.03632	1.03392
T31E	1.03308	1.0133	1.02945
R32A	1.1002	1.06599	1.07077
R32V	0.906832	1.02379	0.948984
R32I	0.972504	1.03138	0.993822
R32L	1.00234	0.916305	1.01151
R32M	0.882442	0.752434	0.933154
R32F	0.979277	0.962624	0.99803
R32Y	1.00204	0.989355	1.01134
R32W	0.8763	0.979731	0.929159
R32S	0.879756	1.01146	0.931423
R32T	0.995774	1.04366	1.00777
R32C	0.734189	0.811723	0.827282
R32G	0.952353	1.00062	0.980615
R32H	1.03511	1.08953	1.03071
R32K	1.02834	1.03327	1.02656
R32D	0.799985	0.951003	0.876517
R32E	1.07638	1.07093	1.05606
D33A	1.00715	0.98424	1.01423
D33V	1.01289	0.985342	1.01749
D33I	0.923442	0.929829	0.960478
D33L	0.955264	1.00418	0.982574
D33M	1.04558	1.03158	1.03722
D33F	1.03977	1.09908	1.03359
D33Y	1.05179	0.987714	1.04111
D33W	0.862911	0.874294	0.920075
D33S	0.956998	0.948931	0.983725
D33T	0.940246	0.976335	0.972331
D33N	0.969844	0.984603	0.992126
D33Q	1.10092	1.01743	1.07123
D33C	0.66766	0.892816	0.780807
D33G	1.03055	0.980283	1.02789
D33P	1.07415	1.0609	1.05474
D33R	0.982062	0.95209	0.999732
D33H	1.03229	1.00977	1.02896
D33K	0.965585	1.01517	0.989363
D33E	0.991291	1.02113	1.00518
P34A	0.84214	0.954076	0.9059
P34V	0.965251	0.943615	0.989152
P34I	0.952622	0.90111	0.980802
P34L	0.933141	0.903207	0.967328
P34M	0.81735	0.750748	0.889004
P34F	0.81257	0.90294	0.885651
P34Y	0.864591	0.880188	0.921234
P34W	0.953494	0.918793	0.981385
P34S	0.942672	0.92824	0.974015
P34T	0.995765	1.05251	1.00777
P34N	0.903747	0.876068	0.946925
P34Q	0.877691	0.910121	0.930076
P34C	0.745413	0.872607	0.835523
P34G	0.999922	0.966393	1.01013
P34R	1.00907	1.02866	1.01532
P34H	0.905216	0.920358	0.947902
P34K	0.961364	0.884715	0.98663
P34D	1.05851	1.00071	1.04532
P34E	0.9715	0.829308	0.993186
L35A	0.897943	0.999734	0.943078
L35V	0.962404	1.01559	0.987302
L35I	1.01093	1.07682	1.01637
L35M	1.08197	1.07777	1.0594
L35F	0.999502	1.05431	1.0099
L35Y	0.970081	1.00044	0.992282
L35W	0.961657	1.0181	0.986818
L35S	0.947252	1.02826	0.977153
L35T	1.02799	0.9314	1.02635
L35N	0.842716	0.924793	0.906285
L35Q	0.799201	0.940825	0.87594
L35C	0.727416	0.907857	0.822378
L35G	0.902911	0.934521	0.946367
L35P	0.998629	1.03377	1.0094
L35R	0.948277	1.02636	0.97785
L35H	0.932282	0.982104	0.966719
L35K	0.856272	0.767954	0.915504
L35D	0.923648	0.78291	0.960622
L35E	0.725164	0.73554	0.820756
L36A	1.05744	1.13664	1.04466
L36V	1.0264	0.95803	1.0254
L36M	1.01815	1.14435	1.02053
L36F	0.937517	0.989826	0.970418
L36Y	1.00236	0.992248	1.01152
L36S	1.04036	1.06643	1.03396
L36T	0.574989	0.61898	0.720387
L36Q	0.977392	1.04188	0.996865
L36C	0.848749	0.861995	0.910362
L36G	0.891364	0.906578	0.938831
L36P	0.949806	0.977819	0.978891
L36R	1.02571	1.11791	1.02498
L36D	0.864488	0.916608	0.921162
A37V	0.611788	0.545829	0.744537
A37L	0.952111	0.908088	0.980448
A37F	0.992965	1.11779	1.00615
A37S	0.953648	1.02644	0.98149
A37T	0.869696	0.990995	0.924727
A37N	0.99807	0.923976	1.00908
A37Q	0.961679	0.942501	0.986832
A37G	0.933081	1.03355	0.967286
A37P	0.787821	1.03847	0.867491
A37R	1.12145	1.19629	1.08467
R38A	0.918812	1.01106	0.957232
R38V	0.87743	0.805329	0.929904
R38I	0.902559	0.999778	0.946137
R38L	0.784321	0.899347	0.864861
R38M	0.911214	0.937541	0.951971
R38F	0.954195	0.864163	0.981859
R38Y	0.912791	0.939279	0.953057
R38W	0.968546	1.04389	0.99128
R38S	0.930522	1.02528	0.965478
R38T	0.962219	1.01941	0.987184
R38N	1.01773	1.06802	1.02029
R38Q	1.04677	1.0838	1.03797
R38C	0.785924	0.819349	0.866071
R38G	0.668403	0.49446	0.7813
R38P	0.855305	0.726333	0.914841
R38H	0.92716	1.00517	0.9631
R38D	0.797556	0.81091	0.87473
R38E	0.899317	0.91404	0.943992
A39V	1.02501	0.952879	1.02456
A39I	0.898883	0.927251	0.943699
A39L	1.00475	0.980905	1.01287
A39M	0.949655	1.0731	0.978783
A39F	1.04887	1.0606	1.03928
A39Y	0.9139	0.911514	0.953816
A39W	1.0273	1.15779	1.02594
A39S	0.786431	0.88799	0.86645
A39T	0.884765	0.922323	0.934635
A39N	0.529579	0.6851	0.685874
A39Q	0.532666	0.784563	0.688544
A39C	1.05125	1.04186	1.04077
A39G	0.844294	0.941691	0.907354
A39P	0.523047	0.671739	0.680138
A39R	0.396299	0.714423	0.537381
A39H	0.80281	0.819078	0.878588
A39K	0.234706	0.862527	0.327599
A39D	0.295889	0.459222	0.408047
A39E	0.43726	0.680385	0.588214
E40A	0.553686	0.751831	0.705272
E40V	0.731779	0.787336	0.825534
E40I	1.07423	0.923577	1.05479
E40L	0.852899	0.809976	0.913199
E40M	0.909355	1.03246	0.950696
E40F	0.744684	0.773192	0.834985
E40Y	0.831886	0.914106	0.898964
E40W	0.848674	0.987726	0.91031
E40S	0.677172	0.79299	0.787206
E40T	0.666189	0.751762	0.779832
E40N	0.670052	0.764669	0.782413
E40Q	0.835558	0.854411	0.90145
E40C	0.724642	0.752441	0.82038
E40G	0.710447	0.851355	0.810256
E40P	0.566052	0.724523	0.714174
E40R	0.30303	0.657159	0.417358
E40H	0.824405	0.817055	0.893883
E40D	0.549334	0.602479	0.701959
L41A	0.737891	0.736882	0.829998
L41V	1.04134	1.00009	1.03457
L41I	1.07008	1.10474	1.05233
L41M	1.00404	1.00274	1.01247
L41F	0.817353	0.781073	0.889006
L41Y	0.76385	0.866312	0.849345
L41W	0.801011	0.841736	0.877271
L41S	0.843818	0.928776	0.907029
L41N	0.706611	0.824867	0.807576
L41Q	0.886373	0.890543	0.93566
L41C	0.874739	1.06689	0.928128
L41G	0.831172	0.906292	0.898478
L41P	0.744193	0.860252	0.834624
L41R	0.665037	0.738016	0.779065
L41K	0.866008	0.779222	0.922201
L41D	0.799557	0.92605	0.876206
L41E	0.828569	0.920187	0.896723
A42V	1.04435	1.0263	1.03645
A42I	1.04876	1.13087	1.03921
A42L	0.965687	1.01751	0.989425
A42M	0.960179	0.978986	0.985826
A42F	0.947035	1.00886	0.977008
A42Y	1.05	0.966859	1.03999
A42W	1.07658	1.09256	1.05618
A42S	0.88698	0.977435	0.936045
A42T	0.994413	0.989402	1.00699
A42N	0.564202	0.726924	0.712888
A42Q	0.351566	0.476355	0.480457
A42C	0.968825	1.0068	0.99146
A42G	0.927472	0.921669	0.963321
A42P	1.08143	1.10294	1.05908
A42R	0.18016	0.254801	0.255948
A42H	0.561041	0.849521	0.710658
A42K	0.15203	0.455797	0.218923
A42D	0.150002	0.156331	0.216251
A42E	0.0163307	0.268533	0.0397304
L43A	1.00478	1.07543	1.01289
L43V	1.08622	0.964803	1.06199
L43I	0.969793	1.12355	0.992091
L43M	1.05872	1.0408	1.04545
L43F	0.812405	0.857065	0.885533
L43Y	0.566322	0.745994	0.714365
L43W	0.575504	0.785606	0.720741
L43S	0.776269	0.841344	0.858767
L43T	0.747267	0.839387	0.836898
L43N	0.493597	0.445322	0.652018
L43Q	0.109523	0.125277	0.162844
L43C	0.817933	1.01792	0.889409
L43G	0.840965	0.921009	0.905106
L43P	0.296079	0.227774	0.408262
L43R	0.184891	0.120327	0.262168
L43H	0.0772439	0.102634	0.120188
L43K	0.233604	0.153944	0.326152
L43D	0.416574	0.308742	0.562692
L43E	0.364235	0.290082	0.496846
L44A	0.852031	0.959953	0.912602
L44V	0.844964	0.910405	0.907805
L44I	0.891408	0.983261	0.938862
L44M	0.888556	0.853074	0.937032
L44F	0.965655	0.978682	0.989405
L44Y	1.02087	1.07937	1.02211
L44W	0.910492	1.02687	0.951474
L44S	0.795327	0.960386	0.873075
L44T	0.827592	0.841973	0.896061
L44N	0.836255	0.867885	0.90192
L44Q	0.776248	0.850429	0.858752
L44C	0.9019	0.928685	0.945701
L44G	0.720941	0.860881	0.81772
L44P	0.0352139	0.499697	0.06465
L44R	0.343155	0.665078	0.469489
L44H	0.74928	0.868355	0.838395
L44K	0.230873	0.364439	0.322565
L44D	0.52245	0.643237	0.679607
L44E	0.756172	0.762835	0.843549
S45A	1.16504	1.07227	1.11215
S45V	0.976388	1.01788	0.996246
S45I	0.845237	0.957606	0.907988
S45L	0.943453	1.0013	0.974548
S45M	0.831743	0.972526	0.898865
S45F	0.798555	0.909495	0.87547
S45Y	0.700213	0.769933	0.803117
S45W	0.673368	0.826261	0.784635
S45T	1.04505	1.05366	1.03689
S45N	0.622775	0.763076	0.751572
S45Q	0.58303	0.704402	0.725851
S45C	1.02085	1.02205	1.0221
S45G	1.05554	1.05717	1.04347
S45P	0.796817	1.02369	0.874189
S45R	0.163565	0.253878	0.234114
S45H	0.547152	0.72842	0.70029
S45K	0.00774479	0.411679	0.0284111
S45D	0.158407	0.16933	0.227323
S45E	0.547747	0.760358	0.700743
I46A	0.923393	0.893196	0.960444
I46V	0.937768	0.877696	0.970597
I46L	0.880385	0.902806	0.931831
I46F	0.937598	0.924853	0.970475
I46Y	0.20636	0.318773	0.290376
I46W	0.617701	0.77962	0.74832
I46S	0.722004	0.748944	0.818482
I46T	0.804071	0.84644	0.879509
I46N	0.257369	0.424989	0.357383
I46Q	0.149711	0.259748	0.215867
I46C	0.887142	0.823022	0.936146
I46G	0.609893	0.635678	0.743326
I46P	0.141996	0.196192	0.205699
I46R	0.285412	0.305247	0.394246
I46H	0.226828	0.339962	0.317253
I46K	0.198483	0.0747126	0.28003
I46D	0.176892	0.0961245	0.25165
I46E	0.418937	0.275367	0.565654
V47A	0.934437	1.03248	0.968248
V47I	0.864019	1.01709	0.920838
V47L	0.941527	0.964347	0.973222
V47M	1.11915	1.03864	1.08317
V47F	0.814181	0.944807	0.88679
V47Y	0.392994	0.814222	0.533097
V47W	0.67232	0.856868	0.783931
V47S	0.963099	0.99888	0.987756
V47T	0.872431	0.952645	0.926574
V47Q	0.834333	0.828488	0.90062
V47C	0.840274	0.970131	0.904637
V47G	0.738365	0.778904	0.830345
V47P	0.157608	0.148695	0.22627
V47R	0.183745	0.0764197	0.260662
V47H	0.492585	0.764903	0.650896
V47K	-0.040767	-0.00611967	-0.0353638
V47D	0.891425	0.924288	0.938872
V47E	0.806686	0.836273	0.881421
F48A	0.70139	0.929149	0.803936
F48V	0.736043	0.774248	0.828641
F48I	0.615238	0.836682	0.746746
F48L	0.854567	0.952994	0.914332
F48M	0.710367	0.821694	0.8102
F48Y	0.176869	0.224172	0.25162
F48W	0.382992	0.68497	0.520712
F48S	0.679727	0.78056	0.78896
F48T	0.561071	0.709592	0.71068
F48N	0.0623687	0.0165393	0.100526
F48Q	0.125863	0.117866	0.184418
F48C	0.750006	0.784665	0.838937
F48G	0.648647	0.785652	0.7683
F48P	0.314846	0.585094	0.432889
F48R	0.119608	0.0636646	0.176161
F48H	0.173127	0.123153	0.246698
F48K	0.194208	0.152303	0.274412
F48D	0.0947299	0.134305	0.143299
F48E	0.181217	0.214825	0.257337
V49A	0.956963	1.02132	0.983703
V49I	0.952539	1.00883	0.980745
V49L	0.955836	1.0242	0.982957
V49M	1.00785	0.96492	1.01463
V49F	0.93575	0.872308	0.969172
V49Y	0.311079	0.511295	0.427963
V49W	0.629657	0.841726	0.755982
V49S	0.836348	0.857642	0.901984
V49T	0.942608	0.960471	0.973969
V49N	0.565404	0.718099	0.713726
V49Q	0.286245	0.319617	0.395331
V49C	0.954302	1.01218	0.981934
V49G	0.914865	0.937682	0.954492
V49P	0.787623	0.852542	0.867341
V49R	0.272343	0.218481	0.377067
V49H	0.317805	0.59015	0.436819
V49K	0.140415	0.26777	0.203615
V49D	0.144028	0.193402	0.208378
V49E	0.0240274	-0.0402418	0.0498837
A50V	0.913881	0.92252	0.953804
A50I	0.922567	0.929233	0.959861
A50L	0.929202	0.94402	0.964545
A50M	0.884937	0.88266	0.934746
A50F	0.753629	0.845454	0.841641
A50Y	0.10561	0.591253	0.157674
A50W	0.763552	0.815022	0.84912
A50S	0.928484	0.989214	0.964037
A50T	0.856106	0.869455	0.91539
A50N	0.557464	0.691469	0.708091
A50Q	0.163687	0.477924	0.234275
A50C	0.840361	1.00379	0.904695
A50G	0.931558	0.923887	0.96621
A50P	0.312971	0.116978	0.430423
A50R	0.149791	0.175222	0.215973
A50H	0.457301	0.706239	0.611936
A50K	0.304788	0.628551	0.41963
A50D	0.216293	0.477362	0.30342
A50E	0.417125	0.603753	0.563461
V51A	1.05259	0.890089	1.04162
V51I	1.03046	0.914965	1.02784
V51L	0.812669	0.872609	0.885723
V51M	0.923712	0.932934	0.960668
V51F	0.198972	0.100536	0.280673
V51Y	0.463011	0.226113	0.618705
V51S	1.1482	1.0165	1.10172
V51T	1.14654	1.0681	1.10068
V51N	1.07472	1.0482	1.05508
V51Q	0.867593	0.74778	0.923285
V51C	1.16902	1.1103	1.11459
V51G	1.09091	1.12117	1.06488
V51P	0.353136	0.599728	0.482403
V51R	0.0850722	0.189575	0.130535
V51H	0.0804449	0.272066	0.124419
V51K	0.176003	0.180203	0.250481
V51D	1.06076	0.957658	1.04671
V51E	0.938675	0.871447	0.97123
A52V	1.18574	1.10834	1.12481
A52I	0.892327	1.08521	0.939459
A52L	1.01668	1.06428	1.01968
A52M	1.04092	1.179	1.03431
A52F	0.935726	1.01278	0.969155
A52Y	0.680104	0.789615	0.789217
A52W	0.805456	0.632847	0.880527
A52S	0.962373	0.917968	0.987282
A52T	1.06804	1.09041	1.05112
A52N	0.756144	0.843922	0.843528
A52Q	0.511746	0.723104	0.669759
A52C	1.00751	0.906054	1.01443
A52G	0.890106	0.919781	0.938021
A52P	0.406576	0.684803	0.550001
A52R	0.222409	0.246497	0.311451
A52H	0.311061	0.722955	0.427939
A52K	0.294561	0.456067	0.40629
A52D	0.684412	0.595711	0.792177
A52E	0.451497	0.536109	0.605084
L53A	1.03171	1.08362	1.02861
L53V	0.993515	0.929415	1.00647
L53I	1.01405	0.926567	1.01815
L53M	0.953743	1.05935	0.981556
L53F	1.00549	1.059	1.01329
L53Y	0.477416	0.597839	0.634533
L53W	0.821104	0.860487	0.891612
L53S	0.912435	0.873835	0.952809
L53T	0.812021	0.956017	0.885257
L53N	0.27678	0.319981	0.382863
L53Q	0.114141	0.225107	0.168942
L53C	0.971951	1.00383	0.993481
L53G	1.02317	0.90524	1.02347
L53P	0.123249	0.296587	0.180968
L53R	0.066251	0.141225	0.105657
L53H	0.121387	0.194955	0.17851
L53K	0.341299	0.220306	0.467191
L53D	0.0579135	0.113568	0.0946379
L53E	0.21841	0.165385	0.3062
S54A	0.665366	0.76648	0.779289
S54V	0.144498	0.41468	0.208998
S54I	0.0490883	0.28884	0.0829763
S54L	0.31505	0.700217	0.43316
S54M	0.265842	0.730192	0.368534
S54Y	0.181759	0.375303	0.25805
S54W	0.246056	0.0594261	0.342511
S54T	0.721698	0.80127	0.818262
S54N	0.335749	0.553535	0.459969
S54Q	0.0226476	0.299777	0.048063
S54C	0.428517	0.692967	0.577495
S54G	0.90009	0.986127	0.944506
S54P	0.793499	0.783955	0.871718
S54R	0.169256	0.155106	0.241604
S54H	-0.00678786	0.0118396	0.00927157
S54E	0.447285	0.734994	0.60003
N55A	0.686842	0.726775	0.793851
N55V	0.138618	0.527203	0.201245
N55I	0.0475946	0.036358	0.0810027
N55L	0.121175	0.0701617	0.17823
N55M	0.183558	0.247406	0.260416
N55F	-0.000391665	0.150133	0.0176921
N55Y	0.0166929	0.187591	0.040208
N55S	0.613147	0.840111	0.745405
N55T	0.328805	0.547421	0.451099
N55Q	-0.0233533	0.0134435	-0.0125107
N55C	0.253631	0.666639	0.352468
N55G	0.262104	0.502122	0.363613
N55P	0.433299	0.752809	0.583367
N55R	0.0178714	0.165797	0.0417624
N55H	0.125932	-0.104648	0.184508
N55K	0.0990682	-0.0104195	0.149032
N55D	0.200041	0.260872	0.282076
G56A	0.887653	0.906574	0.936467
G56V	1.02409	1.0803	1.02401
G56I	1.01713	1.08141	1.01994
G56L	1.03206	1.04535	1.02882
G56M	1.02973	0.995802	1.02739
G56F	0.934651	1.0811	0.968399
G56Y	0.575316	0.733485	0.720611
G56W	0.658997	0.62746	0.775094
G56S	0.933614	0.989296	0.967663
G56T	0.996668	1.03511	1.00828
G56N	0.296848	0.595757	0.409245
G56Q	0.171793	0.117681	0.244943
G56C	0.952069	0.824867	0.980422
G56P	0.127215	0.229984	0.186202
G56R	0.06087	0.0579708	0.0985454
G56H	0.168654	0.132344	0.240813
G56K	0.131236	0.130732	0.191508
G56D	0.163441	0.240774	0.233951
G56E	-0.0566015	0.0373927	-0.0561013
L57A	0.818477	0.851134	0.88979
L57V	0.927744	0.940255	0.963514
L57I	0.805901	0.946749	0.880853
L57M	0.781461	0.852962	0.862712
L57F	0.803598	0.86425	0.879165
L57Y	0.616157	0.592142	0.747332
L57W	0.768346	0.945245	0.852754
L57S	0.800992	0.813101	0.877257
L57T	0.60829	0.777319	0.742299
L57N	0.190746	0.104575	0.269864
L57Q	0.147519	0.117358	0.212978
L57C	0.878029	0.879216	0.930299
L57G	0.758368	0.816296	0.845201
L57P	0.192396	0.200464	0.272032
L57R	0.203622	0.281704	0.28678
L57H	0.261859	0.570862	0.363291
L57K	0.0748973	0.111338	0.117086
L57E	0.207534	0.170024	0.291919
V58A	0.80206	0.765543	0.878042
V58I	0.853293	0.895316	0.913466
V58L	1.00574	0.988164	1.01343
V58M	1.08876	0.982487	1.06355
V58F	0.806836	0.906302	0.881531
V58Y	0.314891	0.64441	0.432948
V58W	0.71065	0.757799	0.810398
V58S	0.319976	0.498503	0.439544
V58T	0.782135	0.824118	0.86322
V58N	0.226482	0.224075	0.316799
V58Q	0.297366	0.719141	0.409924
V58C	0.908037	0.995052	0.949799
V58G	0.718464	0.767379	0.815943
V58P	0.049601	-0.0423836	0.0836537
V58R	0.226417	0.162167	0.316713
V58H	0.215637	0.335557	0.302559
V58K	0.964095	0.8699	0.988406
V58D	0.138466	0.104583	0.201045
V58E	0.138844	0.104873	0.201543
L59A	0.185216	0.53374	0.262596
L59V	0.676385	0.753832	0.786675
L59I	0.927294	0.899046	0.963195
L59M	0.900577	0.947613	0.944833
L59F	0.683738	0.714937	0.791714
L59Y	0.587396	0.692843	0.728752
L59W	0.357751	0.708755	0.488424
L59S	0.176112	0.174316	0.250624
L59T	0.164809	0.164318	0.235752
L59N	0.148334	0.150219	0.214052
L59Q	0.093236	0.0257737	0.141325
L59C	0.265238	0.550186	0.367739
L59G	0.349711	0.556118	0.478001
L59P	0.241115	0.0570408	0.336019
L59R	0.337264	0.353195	0.461986
L59H	-0.0427547	-0.104103	-0.0379694
L59K	0.146121	0.183597	0.211137
L59D	0.0992402	0.0459709	0.149259
L59E	0.293605	0.343871	0.405028
A60V	0.989715	1.0416	1.00427
A60I	1.06756	1.10605	1.05084
A60L	1.01898	1.08252	1.02101
A60M	0.992765	0.966806	1.00604
A60F	1.08579	1.09846	1.06172
A60Y	0.92044	0.974143	0.958364
A60W	0.966304	0.920736	0.989827
A60S	0.837222	0.881339	0.902576
A60T	0.943615	0.873812	0.974664
A60G	0.905204	0.873333	0.947895
A60R	0.791261	0.823114	0.870059
A60K	0.672841	0.855366	0.78428
A60D	0.315299	0.55522	0.433489
A61V	0.974639	1.04801	0.995149
A61I	0.882618	0.872327	0.933267
A61L	0.921382	0.955751	0.959028
A61M	0.770686	0.791835	0.854527
A61F	0.779622	0.86462	0.861315
A61Y	0.782094	0.899294	0.863189
A61W	0.554892	0.624857	0.706162
A61S	0.882459	0.84568	0.933165
A61T	0.783509	0.890983	0.864246
A61N	0.724261	0.784282	0.820108
A61Q	0.80761	0.912489	0.882094
A61C	1.02443	1.05957	1.02422
A61G	0.903773	0.957552	0.946942
A61P	0.0458634	0.107033	0.0787156
A61R	0.649058	0.761533	0.768569
A61H	0.903208	0.953494	0.946567
A61K	0.709091	0.781084	0.809306
A61D	0.589981	0.677915	0.730453
A61E	0.375048	0.616204	0.510608
L62A	0.640119	0.736703	0.76275
L62V	0.885324	0.994228	0.934993
L62I	0.875355	1.03747	0.928539
L62M	1.09629	1.03348	1.06827
L62F	0.66202	0.719572	0.777083
L62Y	0.364526	0.622856	0.497194
L62W	0.930671	0.75317	0.965583
L62S	0.686444	0.691607	0.79358
L62T	0.730026	0.859496	0.824265
L62N	0.780757	0.831582	0.862181
L62Q	0.699157	0.659555	0.80238
L62C	0.698371	0.730359	0.801835
L62G	0.630187	0.61478	0.756323
L62P	0.106679	0.169551	0.159087
L62R	0.612291	0.655477	0.744858
L62H	0.707626	0.761641	0.808281
L62K	0.590647	0.571077	0.730891
L62D	0.470124	0.274823	0.626523
L62E	0.161231	0.195349	0.231041
A63V	0.963452	0.981714	0.987986
A63I	1.13083	1.10376	1.09073
A63L	1.05926	1.08483	1.04579
A63M	1.07682	1.07771	1.05632
A63F	1.05416	1.10961	1.0426
A63Y	0.887296	0.86313	0.936243
A63W	1.06886	1.07872	1.05161
A63S	0.940577	0.884763	0.972559
A63T	0.941197	1.02685	0.972991
A63N	1.11474	0.9129	1.08028
A63Q	1.11613	1.11092	1.08119
A63C	0.925828	0.965733	0.962159
A63G	0.997725	0.998672	1.00888
A63P	0.726725	0.627417	0.821882
A63R	1.06852	0.990728	1.0514
A63H	0.991241	0.623132	1.00515
A63K	0.982351	0.977663	0.99991
A63D	0.836675	0.865845	0.902206
A63E	1.03806	1.01537	1.03252
R64A	0.885256	1.00749	0.934948
R64V	0.791134	0.820777	0.869963
R64I	0.955883	0.917762	0.982986
R64L	0.860516	0.989766	0.918433
R64M	0.831391	1.02957	0.898626
R64F	0.812004	0.955422	0.885246
R64Y	0.443321	0.622211	0.59539
R64W	0.866156	0.930886	0.922303
R64S	0.85542	0.994947	0.914919
R64T	0.814354	0.818727	0.886911
R64N	0.874776	0.875173	0.928153
R64Q	0.973002	1.00341	0.994129
R64C	0.809013	0.991981	0.883106
R64G	0.650257	0.907684	0.769352
R64P	0.109174	0.21456	0.162382
R64H	0.79776	0.952422	0.874882
R64D	0.222041	0.612496	0.310967
R65A	1.00823	0.974129	1.01485
R65V	0.94242	1.02317	0.973836
R65I	0.949987	0.704036	0.979013
R65L	1.00682	0.970186	1.01405
R65M	1.05333	1.13611	1.04208
R65F	0.800636	0.851198	0.876995
R65Y	0.745006	0.769693	0.835223
R65W	0.77307	0.678857	0.856339
R65S	0.795721	0.998654	0.873367
R65T	1.05843	1.11245	1.04527
R65N	0.786636	0.881941	0.866605
R65C	0.926294	1.03345	0.962487
R65G	0.813614	0.934653	0.886391
R65P	0.743607	0.812175	0.834192
R65H	0.761724	0.88518	0.847738
R65K	1.01318	1.01558	1.01765
R65D	0.620262	0.718812	0.749966
R65E	0.917258	1.05124	0.95615
G66A	0.938157	0.954226	0.970867
G66V	1.00595	1.07167	1.01355
G66L	0.869451	0.961427	0.924558
G66M	1.14228	1.04901	1.098
G66F	0.921731	0.969529	0.959273
G66W	1.05637	1.04026	1.04399
G66S	1.09789	1.04875	1.06929
G66T	0.989048	1.00478	1.00388
G66N	0.922749	0.721314	0.959987
G66Q	1.14128	1.11369	1.09737
G66C	1.02329	1.1025	1.02354
G66P	1.03904	1.16451	1.03314
G66R	1.11644	1.10725	1.0814
G66D	0.952685	1.0872	0.980844
G66E	0.81842	1.0083	0.889749
R67A	0.986858	0.981879	1.00259
R67V	0.775894	0.849065	0.858483
R67I	0.715844	0.840907	0.814074
R67L	0.782094	0.894422	0.863188
R67M	0.533604	0.578188	0.689327
R67F	0.768734	0.899322	0.853049
R67Y	0.597647	0.706563	0.73545
R67W	0.701766	0.873238	0.804196
R67S	0.867839	0.923387	0.923455
R67T	0.870833	0.938944	0.925497
R67N	0.861321	1.03151	0.918979
R67Q	0.92934	0.934478	0.964642
R67C	0.797667	0.809658	0.874813
R67G	0.981697	0.856687	0.999508
R67P	0.929585	0.917207	0.964815
R67H	0.869679	0.936387	0.924716
R67K	0.826417	1.04549	0.89526
R67E	0.859706	0.904709	0.917874
R68A	1.06721	1.21148	1.05063
R68V	0.808764	0.865773	0.882924
R68I	0.741211	0.860726	0.83243
R68L	0.678408	0.813531	0.788058
R68M	0.784757	0.800008	0.865191
R68F	0.688922	0.997817	0.795286
R68Y	0.783932	0.91469	0.864566
R68W	0.671784	0.787934	0.783572
R68S	1.05312	1.11215	1.04195
R68T	0.835111	1.01253	0.901148
R68N	0.969414	0.99896	0.991845
R68Q	0.950061	1.11314	0.979064
R68C	0.711395	0.809126	0.810923
R68G	0.868831	0.913606	0.924131
R68P	0.707667	0.774616	0.808309
R68H	0.814291	0.890338	0.886866
R68K	1.13753	1.15771	1.09501
R68D	0.857622	0.896853	0.916436
R68E	0.874269	0.93472	0.927813
G69A	0.815627	0.966222	0.88781
G69V	0.456652	0.692481	0.61115
G69I	0.719289	0.807101	0.816532
G69L	0.442429	0.595697	0.594436
G69M	0.68839	0.792425	0.794914
G69F	0.782217	0.900026	0.86328
G69Y	0.748022	0.898456	0.837457
G69W	0.500338	0.733347	0.658695
G69S	0.749587	0.842208	0.838624
G69T	0.787763	0.905584	0.867447
G69N	0.654433	0.823447	0.772075
G69Q	0.907024	1.01207	0.949115
G69C	0.772899	0.924116	0.856209
G69P	0.691638	0.771649	0.797164
G69R	0.942487	0.941963	0.973882
G69K	0.85157	0.98388	0.912289
G69D	0.642189	0.631384	0.764098
G69E	0.781997	0.812577	0.863114
H70V	1.11084	1.07507	1.07771
H70I	0.913261	0.981086	0.953375
H70L	0.944751	0.957666	0.975449
H70F	0.845272	0.889372	0.908011
H70W	0.486592	0.796533	0.644655
H70S	0.915852	0.616232	0.955174
H70T	1.1406	1.10556	1.09694
H70N	0.960144	1.08173	0.985802
H70Q	0.347168	0.503235	0.474687
H70C	0.890618	0.917562	0.938353
H70G	0.958827	0.934647	0.98493
H70P	1.00159	1.06893	1.01108
H70R	0.830907	0.916465	0.8983
H70D	0.7782	0.969441	0.860235
H70E	1.11253	1.0364	1.07883
W71A	0.841445	0.854843	0.90543
W71V	0.991673	1.05621	1.0054
W71I	0.926695	1.05103	0.96277
W71L	0.963095	0.929859	0.987754
W71M	1.08966	1.2118	1.06411
W71F	0.701737	0.850325	0.804176
W71Y	0.964727	0.856171	0.98881
W71S	1.02642	1.0587	1.02541
W71T	0.952435	0.949392	0.980673
W71N	1.0545	0.891347	1.04282
W71Q	0.919229	0.818328	0.957521
W71C	0.963244	0.936347	0.987853
W71G	0.983619	0.957514	1.00067
W71P	0.877102	0.834612	0.929687
W71R	0.971287	0.841157	0.993049
W71H	1.07323	1.03492	1.0542
W71D	1.09128	1.13054	1.06512
W71E	1.03033	1.0416	1.02776
A72V	0.882427	0.910965	0.933144
A72L	0.799116	0.920116	0.875876
A72F	0.729684	0.786454	0.824019
A72S	1.00089	1.06116	1.01068
A72T	0.861002	0.961531	0.918758
A72N	0.698988	0.609226	0.802263
A72G	0.884091	0.921473	0.934204
A72R	1.07865	0.9664	1.05741
A72K	0.808335	0.880346	0.882618
A72D	1.05264	1.00973	1.04165
A72E	1.15845	1.24061	1.10809
P73A	0.748143	0.767608	0.837546
P73V	0.707494	0.660232	0.808189
P73L	0.0462772	0.207312	0.0792622
P73M	0.498171	0.743817	0.656502
P73Y	0.464029	0.716997	0.619772
P73W	0.131608	0.494326	0.191999
P73S	0.981057	1.01268	0.999115
P73T	0.927113	0.871601	0.963067
P73C	0.747914	0.790721	0.837377
P73G	0.992909	1.00869	1.00612
P73R	0.808016	0.853657	0.882388
P73K	0.781644	1.05091	0.862849
P73E	0.962426	0.967308	0.987317
I74A	0.660125	0.765875	0.775838
I74V	1.0341	0.987058	1.03007
I74L	1.0957	1.10757	1.0679
I74M	1.18617	0.823284	1.12507
I74F	1.11749	1.06312	1.08209
I74S	0.780746	0.887358	0.862172
I74T	0.827601	0.923923	0.896067
I74N	0.656473	0.743076	0.773426
I74C	1.02234	0.893962	1.02298
I74G	0.558175	0.847238	0.708605
I74R	0.772251	0.743864	0.855717
I74H	0.72619	0.871364	0.821493
I74K	0.765711	0.922156	0.850753
H75A	0.785604	0.845293	0.865833
H75V	0.499777	0.713996	0.658179
H75I	0.398873	0.460189	0.540556
H75L	0.212693	0.532857	0.298693
H75M	0.759361	0.794491	0.84595
H75F	0.393781	0.654057	0.534092
H75Y	0.788502	0.782295	0.868003
H75W	0.537366	0.462429	0.692472
H75S	0.927148	0.904119	0.963091
H75T	0.898567	0.97779	0.943488
H75N	0.951596	0.847366	0.980101
H75Q	1.08705	1.0252	1.0625
H75C	0.752056	0.851939	0.840465
H75G	0.936744	0.843022	0.96987
H75P	0.799023	0.69368	0.875807
H75R	0.8957	0.844452	0.941626
H75K	0.968382	1.01491	0.991174
H75D	1.10007	1.20667	1.07069
H75E	1.08724	1.19243	1.06261
V76A	0.656426	0.785931	0.773394
V76L	0.676038	0.709994	0.78644
V76M	0.802328	0.790715	0.878242
V76Y	0.51364	0.717208	0.671612
V76W	0.313249	0.447531	0.430792
V76S	0.556548	0.757452	0.707409
V76T	1.0458	1.02783	1.03735
V76N	0.869444	0.643317	0.924553
V76C	0.887718	0.977038	0.936506
V76G	0.73198	0.793905	0.82568
V76P	0.807554	0.905788	0.882052
V76R	0.621242	0.683153	0.750593
V76K	0.732206	0.699563	0.825844
V76D	0.648406	0.846132	0.768141
V76E	0.757734	0.870912	0.844724
F77A	0.534003	0.719273	0.689667
F77V	0.344658	0.613448	0.471465
F77I	0.718659	0.7568	0.816081
F77L	0.559189	0.74466	0.709329
F77M	0.774535	0.885882	0.857454
F77Y	0.986581	0.952898	1.00243
F77W	0.604292	0.683502	0.739734
F77S	0.609125	0.735966	0.742836
F77T	0.446566	0.750691	0.599129
F77N	0.991519	0.839299	1.00532
F77Q	0.659582	0.72118	0.775475
F77C	0.816384	0.880431	0.888332
F77G	0.230111	0.44441	0.321565
F77P	0.017521	0.587495	0.0413002
F77R	0.358355	0.345823	0.489238
F77H	0.686185	0.806585	0.793399
F77D	0.312172	0.654582	0.429363
F77E	0.324761	0.395808	0.445843
I78A	1.06544	1.02122	1.04956
I78V	1.10567	1.08157	1.07433
I78L	0.781069	0.900105	0.862416
I78M	0.963355	0.949208	0.987923
I78F	0.726067	0.779359	0.821404
I78Y	0.949607	0.749077	0.978752
I78W	0.703493	0.78824	0.805401
I78S	0.662821	0.801021	0.777608
I78T	0.699765	0.581195	0.802808
I78N	0.502908	0.467946	0.661336
I78Q	0.778983	0.839458	0.860828
I78C	0.882567	0.998763	0.933234
I78G	0.824419	0.899264	0.893892
I78P	0.124197	-0.0220521	0.182219
I78R	0.0801986	0.0271389	0.124093
I78K	0.172577	0.277396	0.245974
I78D	0.149911	-0.0387572	0.216131
I78E	0.349809	0.640061	0.478133
G79A	1.10214	1.06639	1.07202
G79V	1.17631	1.15639	1.11905
G79I	0.919557	0.713862	0.95775
G79L	1.22216	1.1769	1.14715
G79M	1.09971	0.925541	1.07046
G79Y	1.07298	0.976412	1.05405
G79W	1.16827	1.06298	1.11413
G79S	1.13637	1.14125	1.09427
G79T	1.1686	1.13793	1.11433
G79N	0.945299	0.970417	0.975823
G79Q	1.17899	1.02902	1.12069
G79C	0.923082	0.900042	0.960223
G79P	0.476012	0.610624	0.633007
G79R	1.02927	1.04201	1.02712
G79H	0.925339	1.00244	0.961812
G79K	1.10396	0.969296	1.07321
G79D	0.560121	0.649489	0.710017
G79E	1.16982	1.04725	1.11508
H80A	0.0952188	0.308179	0.143945
H80V	0.252139	0.0489089	0.350506
H80I	0.109008	0.0904344	0.162163
H80L	0.169433	0.0856622	0.241837
H80F	0.562754	1.05492	0.711862
H80Y	0.105579	0.138433	0.157634
H80W	-0.0157018	0.13314	-0.00245442
H80S	0.336862	0.332678	0.461455
H80T	0.257299	0.0904548	0.357291
H80N	0.798804	0.784494	0.875647
H80Q	0.201588	0.565398	0.284109
H80C	0.136689	0.237004	0.1987
H80G	0.0740737	0.393216	0.115997
H80P	0.139141	0.41215	0.201934
H80R	0.216201	0.217578	0.303299
H80K	0.0394242	0.0137192	0.07021
H80E	-0.158857	-0.127309	-0.188937
L81A	0.36365	0.645391	0.496102
L81V	0.648072	0.738619	0.767922
L81I	0.929554	0.979796	0.964793
L81M	0.714447	0.755087	0.813079
L81F	0.212292	0.241229	0.298166
L81Y	0.125291	0.0611457	0.183663
L81W	-0.0906606	-0.0732426	-0.100557
L81S	0.886211	0.852367	0.935559
L81T	0.2463	0.438748	0.342831
L81N	0.432242	0.620825	0.581993
L81Q	0.370757	0.710729	0.505156
L81C	0.510086	0.743417	0.668213
L81G	0.788334	0.859374	0.867878
L81P	0.460585	0.445419	0.615926
L81R	0.724479	0.796264	0.820263
L81K	0.939585	0.96916	0.971871
L81D	0.239274	0.331287	0.3336
L81E	0.4328	0.539702	0.582688
C82A	0.758524	0.956472	0.845319
C82V	0.600676	0.966362	0.737407
C82M	0.410565	0.155471	0.555258
C82F	0.470262	0.647232	0.626678
C82Y	-0.00403492	0.228025	0.0128952
C82W	0.0777915	0.124465	0.120912
C82S	0.685565	0.678128	0.792976
C82T	0.548312	0.664037	0.701171
C82Q	0.228788	0.50392	0.319828
C82G	0.236046	0.512303	0.32936
C82R	-0.0353059	0.0108551	-0.0282021
C82K	0.160163	0.28755	0.229635
L83V	1.01765	1.08211	1.02024
L83F	0.86521	0.913607	0.921654
L83Y	0.947678	0.955472	0.977445
L83S	0.650552	0.756851	0.769543
L83T	0.794261	0.974859	0.872286
L83G	0.79998	0.814075	0.876514
L83P	-0.0416649	0.0822173	-0.0365409
L83R	0.117344	0.403697	0.173171
L83D	0.0674075	-0.0404549	0.107186
A84V	0.761075	0.909402	0.847246
A84I	0.170914	0.577413	0.243786
A84L	0.543818	0.622759	0.697725
A84M	0.0771065	0.0772822	0.120006
A84F	0.324641	0.4975	0.445684
A84Y	-0.0474088	-0.00795371	-0.0440674
A84W	0.0762829	0.106159	0.118918
A84S	0.752865	0.77413	0.84107
A84T	0.739714	0.936046	0.831333
A84G	0.233038	0.624718	0.325408
A84R	0.145908	0.0474941	0.210855
A84K	0.771752	1.08325	0.85534
A84E	0.163971	0.0954922	0.234649
D85A	0.561838	0.853191	0.711221
D85V	0.0698132	0.187017	0.110366
D85L	0.0414781	0.22858	0.0729228
D85W	-0.0355455	0.105367	-0.0285165
D85S	0.586801	0.930792	0.728356
D85N	1.12427	1.12121	1.08651
D85Q	0.343634	0.639761	0.470093
D85C	0.240199	0.101761	0.334814
D85G	1.05717	0.996273	1.04449
D85R	0.15555	0.156309	0.22356
D85H	0.898173	1.03182	0.943224
D85E	0.277453	0.561203	0.383749
L86A	0.39301	0.745177	0.53312
L86V	0.850018	1.08154	0.911221
L86I	0.948688	1.0483	0.978135
L86M	0.993442	0.953329	1.00643
L86F	0.872411	0.871597	0.92656
L86T	0.641683	0.674674	0.763771
L86C	0.718818	0.783864	0.816195
L86H	0.415538	0.193487	0.56144
L86K	0.37384	0.596663	0.509267
A87V	1.12999	1.05684	1.0902
A87I	1.00213	1.00655	1.01139
A87L	1.0445	0.905382	1.03655
A87M	1.10495	1.14599	1.07385
A87F	0.927958	0.847916	0.963665
A87Y	0.458479	0.741765	0.613347
A87W	1.04878	1.0193	1.03923
A87S	0.737068	0.868853	0.829392
A87T	0.919432	1.04489	0.957661
A87N	0.576797	0.836182	0.72163
A87Q	0.706655	0.838993	0.807606
A87C	1.11236	1.12392	1.07871
A87G	0.839832	0.867817	0.904339
A87P	0.0530022	-0.0418637	0.0881478
A87R	0.278756	0.222487	0.385466
A87K	0.3522	0.461986	0.481289
A87D	0.840304	0.793524	0.904656
A87E	0.843468	0.747631	0.906793
V88A	0.454976	0.500034	0.609121
V88I	1.10459	1.12738	1.07362
V88L	0.781152	0.913347	0.862477
V88F	0.708372	0.799576	0.808805
V88W	0.609213	0.817014	0.742894
V88S	0.557196	0.726685	0.707896
V88N	0.852997	1.0328	0.913265
V88Q	0.797925	1.00342	0.875006
V88G	0.669825	0.76509	0.782262
V88R	0.853972	0.938807	0.913935
V88K	0.938512	0.905551	0.971115
V88D	0.0669619	0.283598	0.106597
V88E	0.0345974	-0.0240356	0.063836
A89V	0.509055	0.784163	0.667223
A89I	-0.110219	0.117709	-0.125991
A89L	0.345599	0.705538	0.472673
A89M	0.280891	0.583539	0.388282
A89F	0.515523	0.958206	0.673397
A89Y	0.0656621	-0.0308342	0.104879
A89W	-0.091807	0.0457425	-0.10205
A89S	0.614635	0.656472	0.746358
A89T	0.644848	0.634243	0.765834
A89C	0.82243	0.966379	0.892531
A89G	1.14936	0.906766	1.10244
A89R	0.0497034	0.0927068	0.0837889
A89H	-0.102953	0.135403	-0.116551
A89K	-0.0480618	-0.0900967	-0.0449228
L90A	0.893851	1.04473	0.940431
L90V	0.965192	1.04663	0.989112
L90I	0.93985	1.00975	0.972054
L90M	0.898683	0.863567	0.943565
L90F	1.02479	0.935484	1.02443
L90Y	0.730624	0.815388	0.824697
L90W	0.819854	0.857178	0.890745
L90S	0.820398	0.902886	0.891124
L90T	0.929062	0.918213	0.964446
L90N	0.683028	0.760798	0.791227
L90C	1.13372	1.03893	1.09258
L90G	0.655909	0.776704	0.773053
L90P	0.187377	0.359059	0.265436
L90R	0.221641	0.0368941	0.310443
L90H	0.444478	0.481382	0.596692
L90K	0.31476	0.293473	0.432775
L90D	0.319603	0.339231	0.439055
L90E	0.296213	0.779101	0.408408
F91A	0.355791	0.624897	0.485902
F91V	0.129577	0.251475	0.189318
F91I	0.900362	0.828852	0.944688
F91L	0.275555	0.371039	0.381264
F91M	0.687826	0.834913	0.794527
F91Y	0.0644013	0.261707	0.103213
F91W	0.354968	0.916651	0.484797
F91S	0.259687	0.665996	0.360433
F91T	0.602921	0.739847	0.738855
F91N	0.371804	0.433128	0.506532
F91Q	0.0354347	0.0713531	0.0649416
F91C	0.219943	0.705353	0.308212
F91G	0.819845	0.889925	0.890739
F91P	0.668515	0.830392	0.781376
F91R	0.114505	0.0316156	0.169423
F91D	0.0511694	-0.0350167	0.0857259
F91E	0.29634	0.289366	0.408572
Q92A	0.870214	0.822072	0.925078
Q92V	0.98173	1.04375	0.999527
Q92I	1.05945	1.083	1.0459
Q92L	1.0338	1.05397	1.02989
Q92M	1.1627	1.03745	1.11071
Q92F	0.963984	0.869314	0.988331
Q92Y	1.08113	1.17224	1.0589
Q92W	1.20752	1.1466	1.13814
Q92S	0.859107	0.893617	0.917459
Q92T	0.922904	0.963262	0.960098
Q92N	0.788023	1.00665	0.867644
Q92C	0.765966	0.868938	0.850947
Q92G	0.936473	1.01708	0.969682
Q92P	0.0775453	0.0626405	0.120586
Q92R	0.774029	0.832097	0.85707
Q92H	1.13841	1.17531	1.09556
Q92K	0.484389	0.706909	0.642179
Q92D	0.524181	0.831183	0.681088
Q92E	0.490983	0.539425	0.649162
V93A	0.186001	0.3453	0.263628
V93L	0.957241	1.01374	0.983885
V93M	0.829169	0.741181	0.897129
V93F	0.176428	0.569849	0.25104
V93W	0.196401	0.567463	0.277294
V93S	0.231462	0.176866	0.323339
V93T	0.649973	0.766313	0.769166
V93Q	0.201123	0.542879	0.283498
V93C	0.522303	0.721465	0.679484
V93G	0.222981	0.125899	0.312203
V93P	0.139412	0.0988291	0.202292
V93R	0.134981	0.126509	0.196448
V93H	0.319884	0.492811	0.439422
V93K	0.173215	-0.0128943	0.246813
V93D	-0.0717361	-0.0270101	-0.0758816
L94A	0.91469	0.904986	0.954372
L94V	0.707934	0.824521	0.808495
L94I	0.588159	0.670508	0.729256
L94M	0.771394	0.955457	0.855066
L94F	0.550916	0.703512	0.703168
L94Y	0.268521	0.358444	0.372051
L94W	0.647997	0.677597	0.767874
L94S	0.796033	0.932456	0.873602
L94T	0.281279	0.609977	0.388794
L94N	-0.0145965	0.0192947	-0.00100102
L94C	0.50223	0.754411	0.660659
L94G	0.855977	0.95598	0.915299
L94P	0.134562	0.151953	0.195895
L94R	0.170022	0.160103	0.242612
L94H	-0.0326323	0.0161623	-0.0246942
L94K	0.0769899	0.221589	0.119852
L94D	0.264081	0.354445	0.366216
L94E	0.130876	0.0699049	0.191032
P95A	0.520493	0.674654	0.677913
P95V	0.289474	0.253377	0.399586
P95I	0.0897748	0.117398	0.136751
P95L	-0.043796	0.0205047	-0.039334
P95M	-0.0197983	-0.0535821	-0.00783949
P95F	0.134366	0.102665	0.195636
P95Y	0.00262936	0.103762	0.0216711
P95S	0.415657	0.302402	0.561545
P95N	0.157837	0.217947	0.226573
P95C	0.344055	0.216349	0.470657
P95G	0.277658	0.521585	0.38402
P95R	0.143026	0.00893621	0.207057
P95H	0.333878	0.274171	0.457546
P95K	-0.0153171	0.0632515	-0.00194861
P95E	0.131302	0.211296	0.191594
Q96A	1.05291	0.99662	1.04182
Q96V	1.15329	1.1117	1.10489
Q96I	1.14055	1.02606	1.09691
Q96L	1.15161	1.1245	1.10385
Q96F	0.926059	0.971985	0.962322
Q96Y	0.989808	0.938873	1.00432
Q96W	0.897182	1.07718	0.942582
Q96S	0.874848	0.947021	0.928201
Q96T	0.818119	0.652564	0.889539
Q96N	0.995557	1.08607	1.00765
Q96C	0.966284	0.979975	0.989813
Q96G	0.764559	0.909772	0.849881
Q96P	0.846373	0.899155	0.908752
Q96R	0.898091	0.942085	0.943174
Q96H	1.107	0.649166	1.07519
Q96K	0.797107	0.808935	0.874402
Q96D	0.850224	0.842278	0.911362
Q96E	1.15159	1.11011	1.10384
L97A	0.804905	0.889071	0.880123
L97V	0.912832	1.03141	0.953084
L97I	0.986941	0.852699	1.00264
L97M	0.952938	0.901186	0.98102
L97F	0.721971	0.980537	0.818459
L97Y	0.0342937	0.639192	0.063435
L97W	0.756108	0.826486	0.843501
L97S	0.137094	0.0872612	0.199235
L97T	0.302855	0.64633	0.417126
L97N	0.0735514	0.143951	0.115307
L97Q	0.0982928	-0.0212494	0.148007
L97G	0.194259	0.457215	0.27448
L97P	0.445111	0.296896	0.59752
L97R	0.385515	0.264122	0.523701
L97H	0.0696364	-0.00105642	0.110132
L97K	0.113037	0.299803	0.167484
L97D	-0.0608396	0.0182287	-0.0616443
L97E	0.161206	0.440259	0.231009
A98V	1.03414	1.12286	1.0301
A98L	1.05566	0.971727	1.04355
A98F	1.02639	1.11688	1.02539
A98Y	0.916504	1.0998	0.955624
A98W	0.858403	0.970505	0.916972
A98S	0.739032	0.796904	0.830834
A98G	0.549005	0.894567	0.701712
A98R	0.0633695	0.158257	0.101849
A98K	0.257293	0.644014	0.357283
A98E	0.0879865	0.120675	0.134387
W99A	0.946821	0.927056	0.976862
W99V	1.04896	1.05376	1.03934
W99I	1.06876	0.934465	1.05155
W99L	1.11215	1.13299	1.07857
W99M	1.18449	1.21822	1.12404
W99F	1.04284	1.10916	1.0355
W99Y	1.0839	1.05705	1.06057
W99S	1.05863	1.06308	1.0454
W99T	1.11997	1.11553	1.08371
W99N	1.16283	1.16346	1.11079
W99Q	0.883721	0.986316	0.93397
W99C	0.814932	0.817808	0.887323
W99G	0.917281	1.00993	0.956167
W99P	0.158498	0.73473	0.227443
W99R	0.769956	0.820813	0.853973
W99H	0.905568	1.02555	0.948141
W99K	0.772787	0.694237	0.856124
W99D	0.865455	0.999853	0.921819
W99E	0.890728	0.93212	0.93842
K100A	0.851476	0.839595	0.912224
K100V	1.00762	1.07685	1.0145
K100I	0.991333	1.21092	1.00521
K100L	1.08962	1.13785	1.06408
K100M	0.980536	1.11189	0.998801
K100Y	0.581005	0.821325	0.724489
K100W	0.659034	0.757715	0.775118
K100S	1.03347	1.03082	1.02969
K100T	0.96995	0.889706	0.992197
K100Q	1.04157	1.06638	1.03471
K100G	0.869662	0.972633	0.924704
K100R	1.14696	1.0587	1.10095
K100E	1.0565	1.21705	1.04407
A101V	0.880329	0.857372	0.931794
A101I	0.796905	0.784466	0.874255
A101L	0.879793	0.982298	0.931447
A101M	0.375553	0.690475	0.511228
A101F	0.940214	0.96432	0.972309
A101Y	0.569635	0.173858	0.716701
A101W	0.812471	0.772379	0.88558
A101S	0.957838	0.991208	0.984283
A101T	0.934794	1.01069	0.968498
A101N	0.736374	0.88282	0.828884
A101Q	0.592965	0.776834	0.732407
A101C	0.73367	0.695125	0.826905
A101G	0.706599	0.797811	0.807568
A101P	0.54939	0.717322	0.702003
A101R	0.622345	0.724693	0.751299
A101H	0.903742	0.912217	0.946922
A101D	0.670413	0.859019	0.782654
T102A	0.984298	1.08824	1.00107
T102V	0.753655	0.787526	0.841661
T102I	0.785313	0.840179	0.865614
T102L	0.929679	0.993243	0.964881
T102M	0.833751	0.961313	0.90023
T102F	0.856522	0.888828	0.915671
T102W	0.681233	0.645195	0.789992
T102S	0.980661	0.995118	0.998876
T102N	0.918888	0.974806	0.957285
T102C	0.588063	0.506688	0.729193
T102G	0.895181	0.940974	0.941294
T102P	0.679902	0.775179	0.789079
T102R	0.660613	0.718478	0.776157
T102K	0.583488	0.608382	0.726159
T102D	0.852019	1.17733	0.912594
T102E	0.737451	0.933281	0.829674
D103A	0.834317	0.990258	0.90061
D103V	0.855826	0.917821	0.915194
D103I	0.851129	0.84729	0.911986
D103L	0.901365	0.891749	0.945358
D103M	0.873723	0.927113	0.927447
D103F	0.836315	0.828045	0.901961
D103Y	0.805885	0.895463	0.880843
D103W	0.793162	0.859779	0.871465
D103S	0.947488	0.970636	0.977315
D103T	0.94636	0.993134	0.97655
D103N	1.0364	1.07873	1.0315
D103Q	0.75115	0.611347	0.83979
D103G	0.701868	0.738815	0.804267
D103P	0.751939	0.633594	0.840378
D103R	0.665856	0.707959	0.779612
D103E	0.512957	0.585157	0.670937
R104V	1.0019	1.1208	1.01126
R104I	0.916806	0.999012	0.955831
R104L	0.794354	0.999553	0.872356
R104M	0.94112	1.10801	0.972936
R104F	1.01084	1.15559	1.01632
R104Y	0.933286	0.93479	0.96743
R104W	0.814077	1.02152	0.886718
R104S	1.09763	1.15047	1.06912
R104T	1.03627	1.1928	1.03142
R104N	1.00239	0.99298	1.01153
R104Q	0.881525	0.892966	0.932564
R104G	1.14219	1.07578	1.09795
R104P	0.938625	0.907171	0.971196
R104H	0.947183	1.15594	0.977106
R104D	0.885906	0.706463	0.935362
R104E	0.844366	1.10473	0.907402
F105A	0.798514	0.927163	0.875441
F105V	0.773833	0.861982	0.856921
F105I	0.676376	0.770923	0.786669
F105L	0.911838	0.999499	0.9524
F105M	0.927609	0.990568	0.963418
F105Y	0.729191	0.583233	0.823664
F105W	1.01822	0.945747	1.02057
F105S	0.733505	0.908045	0.826785
F105T	0.737665	0.876784	0.829833
F105N	0.661677	0.759658	0.776855
F105Q	0.849359	0.965312	0.910776
F105G	0.711426	0.897268	0.810945
F105P	0.850921	0.968552	0.911844
F105R	0.73901	0.8197	0.830818
F105H	0.652859	0.657078	0.771045
F105K	0.625644	0.692115	0.75341
F105E	0.625342	0.781644	0.753215
R106A	0.834609	0.915323	0.900808
R106V	1.01363	1.00743	1.01791
R106I	0.956712	1.0977	0.983537
R106L	1.06826	1.09303	1.05125
R106M	0.953036	1.00622	0.981082
R106F	0.940776	0.989301	0.972698
R106W	0.823152	0.974789	0.893021
R106S	0.971396	1.02277	0.993119
R106T	0.722583	0.911022	0.8189
R106N	1.01041	1.07473	1.01608
R106Q	1.10779	1.11755	1.07571
R106C	0.945908	1.09223	0.976242
R106G	0.871146	1.10664	0.925708
R106P	1.09682	1.16552	1.06861
R106H	1.06207	1.08175	1.04752
R106D	0.92523	1.18835	0.961735
R106E	0.941544	0.968219	0.973233
G107A	0.860748	0.878271	0.918587
G107V	0.629551	0.675042	0.755913
G107I	0.703923	0.775746	0.805703
G107L	0.766604	0.810067	0.851433
G107M	1.02639	0.972362	1.02539
G107F	0.918375	1.00801	0.956928
G107Y	0.961628	1.12127	0.986798
G107W	0.92564	0.887228	0.962025
G107S	0.814339	0.961016	0.8869
G107T	0.940732	1.03977	0.972666
G107N	0.637788	0.762499	0.76124
G107Q	0.75482	0.996489	0.842534
G107C	0.858645	0.865158	0.91714
G107R	0.469503	0.82828	0.625852
G107H	0.816627	0.884369	0.888499
G107K	0.842097	0.882419	0.905872
G107E	0.743445	0.935089	0.834073
P108A	0.77296	0.88739	0.856255
P108V	0.80936	0.933504	0.883357
P108I	0.631571	0.809846	0.757223
P108L	0.807316	0.895847	0.881877
P108M	0.793101	0.932142	0.871419
P108F	0.682114	1.05786	0.7906
P108Y	0.83889	0.96777	0.9037
P108W	0.660667	0.617064	0.776193
P108S	0.952646	0.985177	0.980817
P108T	0.847022	0.941759	0.909189
P108N	0.929988	0.948323	0.9651
P108Q	0.799888	0.870078	0.876449
P108C	0.693849	0.797946	0.79869
P108G	0.922033	0.954415	0.959482
P108R	0.476736	0.678192	0.633771
P108H	0.809595	0.86302	0.883521
P108E	0.828372	1.11156	0.896588
D109A	0.800799	0.845298	0.877113
D109V	0.838628	0.905402	0.903524
D109I	0.704984	0.799525	0.806441
D109L	0.821274	0.956746	0.89173
D109M	0.816193	0.842055	0.888202
D109F	0.732364	0.798163	0.825958
D109Y	0.733331	0.868729	0.826659
D109W	0.804463	0.818851	0.879798
D109S	0.829071	0.861766	0.897062
D109T	0.815219	0.924249	0.887524
D109Q	0.638865	0.570841	0.761943
D109C	0.474581	0.638292	0.631451
D109G	0.595097	0.469623	0.733796
D109P	0.906469	0.911267	0.948739
D109R	0.45153	0.529775	0.605113
D109H	0.694005	0.753516	0.798802
D109K	0.241544	0.6455	0.336582
D109E	0.902886	1.10435	0.946351
A110I	0.608841	0.578965	0.742653
A110L	1.04381	1.10354	1.03611
A110F	1.04076	1.1123	1.03421
A110Y	1.16997	1.15212	1.11517
A110W	0.932409	0.953909	0.966809
A110S	0.999362	1.00806	1.00982
A110T	1.07279	0.918207	1.05394
A110G	0.831572	1.0243	0.89875
A110P	0.931229	1.05308	0.965978
A110R	0.58016	0.799704	0.723916
A110H	0.716523	0.744864	0.814553
A110K	0.642825	0.675753	0.76451
L111A	0.877665	1.04188	0.930059
L111V	1.04009	1.02184	1.03379
L111I	0.926106	0.976926	0.962355
L111M	0.796056	0.997365	0.873619
L111F	0.666361	0.681835	0.779946
L111Y	0.784787	0.892527	0.865214
L111W	0.709794	0.856585	0.809801
L111S	0.433926	0.738496	0.584082
L111T	0.593619	0.871408	0.732834
L111N	0.191169	0.688873	0.27042
L111Q	0.417629	0.629609	0.564029
L111C	0.253913	0.647192	0.352838
L111G	0.429919	0.648836	0.579123
L111P	0.48874	0.747245	0.646944
L111R	0.139191	0.203092	0.202
L111K	0.131482	0.0949758	0.191832
L111E	0.092319	0.664946	0.140113
C112A	0.892786	0.886807	0.939748
C112V	1.16138	1.08148	1.1099
C112I	1.18058	1.18945	1.12165
C112L	1.0644	1.01471	1.04894
C112M	0.925855	0.931488	0.962178
C112F	1.19778	1.10729	1.13216
C112Y	1.01659	1.0469	1.01963
C112W	1.05998	0.903371	1.04623
C112S	0.800436	0.938903	0.876848
C112T	0.996496	0.99592	1.00818
C112N	0.91593	0.772328	0.955227
C112Q	0.647565	0.599344	0.767595
C112G	0.831613	0.885703	0.898777
C112P	0.657733	0.773082	0.774254
C112R	0.73601	0.805348	0.828616
C112K	0.554712	0.630572	0.706025
C112D	0.807886	0.939766	0.882295
C112E	1.03732	0.99388	1.03207
R113A	1.11879	1.22328	1.08294
R113V	0.835449	1.1857	0.901375
R113L	0.772138	1.07593	0.855631
R113S	0.980543	1.02894	0.998805
R113T	0.847376	0.938132	0.909425
R113N	0.69693	0.961345	0.80083
R113C	0.757923	0.977315	0.844866
R113G	0.801514	1.06475	0.877641
R113P	0.710891	0.658841	0.810567
R113K	1.02213	1.09741	1.02286
R113D	0.415117	0.880074	0.560871
R113E	0.660605	1.06691	0.776152
A114V	0.802379	0.655567	0.878278
A114I	1.2505	1.22723	1.16469
A114L	1.05606	0.931502	1.04379
A114M	0.99121	1.02447	1.00514
A114F	0.967412	0.965762	0.990538
A114Y	0.698086	0.837731	0.801633
A114W	0.73416	0.791281	0.827261
A114S	0.800823	0.862695	0.877131
A114T	0.694366	0.824009	0.799052
A114Q	0.21782	0.331682	0.305426
A114C	1.08131	1.09271	1.05901
A114G	0.970723	0.971634	0.992692
A114P	0.518532	0.843247	0.676086
A114R	0.203818	0.280674	0.287038
A114H	0.352794	0.51652	0.482004
A114D	0.119126	0.249998	0.175524
V115L	1.00143	0.978338	1.01099
V115M	0.881421	0.848442	0.932498
V115F	0.87151	1.07146	0.925955
V115W	0.842928	0.619748	0.906428
V115S	0.497912	0.688079	0.656251
V115T	0.847668	1.0508	0.909624
V115G	0.761459	0.959351	0.847537
V115P	0.0551272	0.0405081	0.0909559
V115R	0.266934	0.321514	0.369972
V115K	0.00495747	0.244138	0.0247382
V115D	0.0901828	0.155339	0.13729
V115E	0.726159	0.881447	0.821471
K116V	0.762875	0.983281	0.848608
K116W	0.799204	0.898431	0.875942
K116N	1.11293	1.08359	1.07909
K116C	1.1103	1.05591	1.07736
K116G	0.999772	1.00149	1.01005
K116P	0.726149	1.07398	0.821464
K116R	0.926098	0.993868	0.962349
K116H	1.05267	1.09493	1.04167
Y117V	-0.0149144	0.021567	-0.00141907
Y117I	0.0920046	-0.0918524	0.139697
Y117L	0.257424	0.426514	0.357456
Y117F	1.05915	1.12372	1.04572
Y117W	0.684494	0.780875	0.792234
Y117S	0.0137186	0.0208863	0.0362859
Y117T	0.203513	0.562783	0.286637
Y117C	0.25169	0.313534	0.349915
Y117G	0.0461683	0.195419	0.0791184
Y117P	-0.0280559	0.0300418	-0.018687
Y117R	0.113484	0.0635886	0.168075
Y117E	0.112434	0.228743	0.166689
L118A	0.833709	1.00496	0.900201
L118V	0.683261	0.816706	0.791387
L118I	0.39966	0.565499	0.541507
L118M	0.906131	0.841108	0.94851
L118Y	0.210778	0.40039	0.296178
L118W	0.809855	1.045	0.883708
L118S	0.576133	0.885475	0.721172
L118T	0.412583	0.707982	0.557677
L118N	-0.0489233	0.143685	-0.0460509
L118Q	-0.0160651	-0.16592	-0.00293204
L118C	1.03884	1.06572	1.03302
L118G	1.0482	0.986127	1.03886
L118P	0.239928	0.448539	0.334459
L118R	0.0941718	0.0688965	0.142561
L118H	0.0684553	0.235437	0.108571
L118D	-0.0617118	-0.0517095	-0.0627848
L118E	0.173846	0.219813	0.247644
Q119A	0.874555	0.939048	0.928006
Q119V	0.20131	0.181994	0.283743
Q119L	0.152962	0.200794	0.220151
Q119M	0.740393	0.856351	0.83183
Q119F	0.0149943	0.284858	0.037968
Q119Y	0.413395	0.633452	0.55873
Q119W	0.563676	0.809834	0.712519
Q119S	0.826749	0.849843	0.895488
Q119T	0.214799	0.723323	0.301458
Q119N	0.835485	0.901223	0.9014
Q119C	0.450814	0.704059	0.604235
Q119G	1.00437	1.07419	1.01265
Q119R	0.618828	0.819496	0.74904
Q119H	0.784637	0.754177	0.865099
Q119K	0.629302	0.796459	0.755754
Q119D	0.886811	1.04242	0.93594
Q119E	1.22043	1.20288	1.14609
M120A	0.972479	1.01962	0.993807
M120V	0.740439	0.907066	0.831863
M120L	0.991139	0.899059	1.0051
M120F	0.930349	0.899113	0.965356
M120Y	0.738894	0.913179	0.830733
M120W	0.165116	0.70014	0.236156
M120S	0.935795	0.927494	0.969203
M120T	0.901123	0.923811	0.945194
M120N	0.95373	0.990052	0.981547
M120Q	0.803857	0.81128	0.879353
M120C	0.965779	0.944479	0.989487
M120G	0.980913	1.003	0.999027
M120P	0.629726	0.903462	0.756026
M120R	0.108456	0.207678	0.161434
M120H	1.08916	1.15803	1.0638
M120K	0.0990094	0.306546	0.148954
M120D	0.817312	0.921111	0.888979
M120E	1.05258	1.2145	1.04161
V121A	0.434664	0.803274	0.584938
V121L	0.414397	0.680417	0.560019
V121M	0.353788	0.611147	0.48324
V121F	0.192473	0.310573	0.272133
V121Y	0.0697914	-0.0470585	0.110337
V121W	-0.0427905	0.0825442	-0.0380163
V121S	0.119145	0.492304	0.17555
V121T	0.854408	0.840945	0.914225
V121Q	-0.0118081	-0.0526059	0.00266629
V121G	0.0622415	0.0784713	0.100358
V121R	0.056099	0.0584899	0.0922401
V121H	0.166994	0.398091	0.238628
V121E	-0.102014	0.10991	-0.11533
G122A	1.21413	1.13402	1.1422
G122V	0.537994	0.685159	0.692993
G122I	0.421065	0.304276	0.568312
G122L	0.295317	0.345486	0.407291
G122F	0.102826	0.136607	0.153996
G122Y	0.151599	0.08695	0.218356
G122S	1.09694	1.01236	1.06869
G122T	0.780863	0.941983	0.862261
G122N	-0.0760402	0.646618	-0.0814994
G122Q	0.142514	0.398729	0.206381
G122C	0.767877	0.768255	0.852397
G122P	0.6371	0.760827	0.760794
G122R	0.118366	0.196134	0.174522
G122H	-0.00326981	-0.0362441	0.0139024
G122K	0.0868171	-0.0365348	0.132841
G122D	-0.0258887	0.473116	-0.0158411
M123V	0.87855	1.01234	0.93064
M123L	0.919336	0.959677	0.957597
M123F	0.408888	0.578432	0.553053
M123Y	0.677228	0.728722	0.787244
M123W	1.06561	0.643842	1.04966
M123T	0.907795	0.891457	0.949634
M123C	0.895157	0.900881	0.941277
M123G	0.413006	0.750037	0.558225
M123P	0.625706	0.926224	0.753451
M123R	0.760275	0.708038	0.846641
M123H	0.583631	0.495788	0.726255
M123K	0.404205	0.660225	0.547064
M123E	0.639701	0.664326	0.762481
Y124A	0.773404	0.810743	0.856594
Y124V	0.854232	0.992264	0.914108
Y124L	0.289083	0.536493	0.399069
Y124W	-0.00567614	0.12271	0.0107348
Y124T	1.10129	1.0604	1.07148
Y124C	1.07066	0.679575	1.05268
Y124G	0.758237	0.935797	0.845102
Y124P	0.0796901	0.0603499	0.123421
Y124R	0.0871488	0.229959	0.13328
Y124H	1.02307	1.06574	1.02341
A125V	0.422087	0.667609	0.569554
A125I	0.496785	0.601667	0.655137
A125L	0.646953	0.736323	0.7672
A125M	0.233691	0.670394	0.326266
A125F	0.273524	0.272376	0.378623
A125Y	0.043473	0.282829	0.0755579
A125W	0.14212	-0.00864651	0.205862
A125S	0.899705	1.03717	0.944248
A125T	0.288173	0.156492	0.397876
A125Q	0.0927741	0.302859	0.140714
A125C	0.538089	0.785253	0.693074
A125G	0.741415	0.832066	0.83258
A125P	0.508439	0.665852	0.666589
A125R	0.116823	0.131932	0.172484
A125K	0.028929	0.28993	0.0563526
A125D	0.274078	0.342065	0.379339
A125E	0.449912	0.334175	0.603085
S126V	1.07534	1.08154	1.05545
S126L	0.743229	0.763224	0.833915
S126M	1.05238	1.12962	1.04149
S126F	-0.020529	0.00100786	-0.00879976
S126Y	0.318822	0.153543	0.438094
S126W	-0.035389	0.14083	-0.0283111
S126T	0.994895	1.05465	1.00727
S126N	0.933628	0.903426	0.967673
S126C	0.775945	0.880121	0.858522
S126G	0.516615	0.719962	0.674403
S126P	0.848588	1.05257	0.910251
S126R	1.13964	0.920443	1.09633
S126E	1.03513	0.986883	1.03072
S127A	0.734061	0.892232	0.827189
S127V	0.571084	0.774382	0.717702
S127I	0.436045	0.798404	0.586705
S127L	0.243925	0.23003	0.33971
S127M	0.18178	0.434633	0.258079
S127F	0.214339	0.237561	0.300855
S127Y	0.24505	0.258753	0.341188
S127W	0.238986	0.154531	0.333221
S127T	0.311437	0.674465	0.428398
S127N	0.589948	0.808609	0.730432
S127Q	0.208316	0.614368	0.292945
S127C	0.552894	0.789341	0.704687
S127G	0.662163	0.794234	0.777177
S127R	0.085841	0.0646828	0.131551
S127K	-0.157746	0.0444526	-0.187503
S127D	0.368706	0.263969	0.502471
S127E	0.113556	0.362732	0.168171
Y128A	0.102174	0.212452	0.153135
Y128V	0.278102	0.166191	0.384605
Y128I	0.106743	0.080202	0.159172
Y128L	0.725618	0.853607	0.821082
Y128M	0.206235	0.603118	0.290211
Y128F	0.818628	1.00896	0.889895
Y128W	0.694754	0.792985	0.79932
Y128S	0.181325	0.368913	0.257479
Y128N	0.43358	0.611873	0.583753
Y128Q	0.115791	0.69732	0.171121
Y128C	0.115651	0.0413036	0.170937
Y128G	0.167992	0.416205	0.239941
Y128P	0.0431584	-0.107559	0.0751423
Y128R	0.202129	0.297219	0.284819
Y128K	0.120067	0.125267	0.176766
Y128D	0.00955013	0.133588	0.0307905
M129A	0.118511	0.166549	0.174713
M129V	0.566101	0.587945	0.714208
M129I	1.11309	1.12061	1.0792
M129L	0.977632	0.958212	0.997009
M129F	0.132203	0.612829	0.192783
M129Y	0.299161	0.167268	0.412239
M129W	0.162383	0.213491	0.232558
M129S	0.0793695	0.320571	0.122998
M129T	0.680523	0.783001	0.789506
M129N	0.491677	0.818533	0.649938
M129Q	0.921057	1.03152	0.9588
M129C	0.343705	0.60864	0.470188
M129G	0.139229	0.172419	0.20205
[truncated: 4,099 more rows]
