# Supplementary material for: A small molecule stabilizer rescues the surface expression of nearly all missense variants in a GPCR
Source: Nat Struct Mol Biol. 2025 Sep 22;32(12):2429–40. doi: 10.1038/s41594-025-01659-6 (PMC12700812; doi:10.1038/s41594-025-01659-6)
Supplement: Supplementary file 7 — Numerical Source Data. [file 41594_2025_1659_MOESM7_ESM.xlsx]

## Sheet: Fig. 4c
var	ctrls_comb	Tol_comb
L2A	1.00641	1.13429
L2V	0.976175	1.12229
L2I	0.798449	0.912027
L2M	1.07678	1.14831
L2S	1.05538	1.17033
L2T	1.18506	1.16034
L2N	1.16043	1.09357
L2Q	1.1828	1.18032
L2C	0.431744	0.465026
L2G	1.20241	1.0975
L2R	0.885523	0.81107
L2K	1.10214	1.09637
L2D	0.847009	0.537182
M3V	0.801888	0.764638
M3L	0.716164	1.13524
M3Y	1.08412	0.999126
M3S	1.32431	1.05179
M3N	1.26639	1.23461
M3C	0.304254	0.503776
M3P	1.24711	1.2214
M3K	0.983675	0.869744
A4V	0.918507	0.991717
A4L	0.943745	0.937136
A4F	0.807743	0.834374
A4Y	1.01701	1.19433
A4W	0.788072	0.859439
A4S	1.12782	1.13573
A4T	1.17402	1.171
A4C	0.381628	0.438089
A4G	1.13448	0.989326
A4R	0.903883	1.05359
A4K	1.00058	1.01578
A4D	0.840584	0.932985
S5A	0.818745	0.826776
S5V	0.766505	0.771567
S5I	0.737738	0.898174
S5L	0.770492	0.799907
S5M	0.767411	0.879985
S5F	0.670026	0.677816
S5Y	0.654908	0.701655
S5W	0.563085	0.729649
S5N	1.24889	1.21266
S5Q	0.820801	0.794292
S5C	0.247224	0.430825
S5G	0.764534	0.808669
S5P	0.830382	0.8506
S5R	0.715911	0.747129
S5H	0.775625	0.785525
S5K	0.762377	0.717099
S5D	0.609179	0.69236
T6A	0.792566	0.768515
T6V	0.707134	0.767471
T6I	0.582593	0.831646
T6L	0.67157	0.680222
T6M	0.784324	0.785927
T6F	0.671732	0.690933
T6Y	0.654277	0.753617
T6W	0.554025	0.698752
T6S	0.714031	0.833844
T6N	1.06099	1.12786
T6C	0.222159	0.29964
T6G	0.704682	0.762444
T6P	0.681897	0.588362
T6R	0.515189	0.469814
T6H	0.631333	0.596116
T6K	0.864698	0.777386
T6E	0.49413	0.834423
T7A	0.93772	0.930652
T7V	0.953298	0.999925
T7I	0.918771	1.10859
T7L	0.958906	1.09763
T7M	0.91327	0.933532
T7F	0.985068	1.04942
T7W	0.799074	0.955101
T7S	0.971215	0.932492
T7Q	1.0606	0.996308
T7C	0.673668	0.780325
T7G	0.775826	0.856775
T7R	0.834597	0.848786
T7H	0.825582	0.966891
T7K	0.97305	0.948313
T7D	0.893668	0.92017
T7E	0.687407	0.71124
S8A	1.03392	0.998914
S8V	0.99227	0.968823
S8I	0.886883	0.979205
S8L	1.00175	1.06546
S8M	0.67138	0.771346
S8F	0.988331	1.19435
S8Y	0.975747	1.05861
S8W	0.921703	0.987832
S8T	1.03669	0.99337
S8N	1.15428	0.996551
S8Q	0.952469	1.04951
S8C	0.456235	0.699908
S8G	1.05681	1.05621
S8P	1.0307	1.05606
S8R	1.01018	1.01089
S8H	1.03206	1.1778
S8K	1.00588	0.949917
S8D	0.918537	1.02298
S8E	1.00533	1.08896
A9V	1.01252	0.999484
A9I	1.04922	1.0086
A9L	1.03065	1.16596
A9M	0.886025	0.64692
A9Y	0.747976	1.0041
A9W	0.995556	1.12544
A9T	1.016	1.08683
A9N	1.15184	1.16904
A9G	1.12728	1.17783
A9P	1.01756	1.18619
A9R	0.907388	0.909728
A9K	0.951369	0.849253
A9D	1.08405	1.15293
A9E	0.927154	0.948211
V10A	1.07849	1.0941
V10I	1.00691	1.09095
V10L	0.94221	0.987339
V10M	1.03566	1.17252
V10F	0.89954	0.841797
V10Y	1.17327	1.18675
V10W	0.906247	0.966594
V10S	1.15336	1.08552
V10T	0.876563	0.949029
V10N	0.991211	1.14272
V10Q	1.07311	1.06939
V10C	0.868297	0.845847
V10G	1.02261	0.942606
V10P	1.0996	0.91888
V10R	0.985719	0.904465
V10H	0.933977	0.734571
V10K	1.04076	1.05218
V10D	1.03175	0.930812
P11A	1.14665	1.0181
P11V	0.969854	1.15609
P11I	1.06079	1.09
P11L	0.930833	0.979303
P11M	0.983054	1.03859
P11F	0.721875	0.761228
P11Y	0.827567	0.854856
P11W	0.813664	0.680059
P11S	1.10645	1.17005
P11T	0.930612	0.961458
P11Q	0.944344	1.1918
P11G	1.15162	1.12541
P11R	0.934897	0.87738
P11H	1.0284	0.957216
P11K	1.04602	1.08488
P11D	1.10315	0.869048
P11E	1.08673	1.10756
G12A	1.10308	1.12537
G12V	1.01913	1.03303
G12I	1.09429	1.05705
G12L	0.84882	0.832019
G12M	1.01186	1.04596
G12F	0.922021	0.884937
G12Y	0.939158	1.0874
G12W	0.918163	1.04308
G12S	1.09706	1.02769
G12T	1.02937	1.08913
G12Q	1.06361	1.17412
G12C	0.855151	0.854533
G12P	0.986333	0.939432
G12R	0.962326	1.0637
G12H	0.800502	0.967985
G12K	0.941524	0.871783
G12D	1.06136	1.18538
G12E	1.10071	1.20657
H13A	1.07517	0.978416
H13V	0.994192	1.10065
H13L	0.903185	0.932696
H13M	1.12899	0.931948
H13F	0.830027	0.674626
H13Y	1.04744	1.0714
H13W	0.922711	0.918018
H13S	1.09818	0.933192
H13T	1.11475	1.0844
H13Q	1.12028	0.773072
H13G	1.02229	0.911061
H13P	1.13588	0.991138
H13R	0.998741	0.959596
H13D	0.844446	0.73239
H13E	0.946432	1.03437
P14R	1.1524	1.16625
S15A	0.968025	0.872342
S15V	0.897662	0.859711
S15I	1.02754	0.84787
S15L	0.924582	1.07415
S15M	0.668616	1.04052
S15T	1.11784	1.12651
S15N	1.05378	0.773598
S15C	0.680498	0.84394
S15G	0.794237	0.636433
S15H	0.766216	0.889606
S15K	0.954049	0.658683
S15E	1.02664	1.04801
L16A	1.01896	0.919664
L16F	0.95675	1.10637
L16Y	0.998014	0.936302
L16W	1.14717	1.17096
L16S	1.10835	1.10318
L16C	0.719523	0.843488
L16G	0.948369	1.00422
L16P	1.0804	0.844195
L16R	1.1649	1.02872
L16K	1.13652	0.924049
L16E	1.07606	0.866804
P17A	0.966465	1.03475
P17V	0.996053	1.04829
P17I	0.471749	0.907968
P17L	0.763133	0.923081
P17M	0.762245	0.875152
P17F	0.748116	0.56086
P17W	0.665004	0.620251
P17S	0.965526	0.919387
P17T	0.971817	0.981985
P17N	0.846414	0.79961
P17Q	0.97845	0.923088
P17G	0.909911	0.890836
P17R	0.837377	0.80196
P17H	0.765789	0.751996
P17K	0.60917	0.776188
P17D	0.85611	0.796419
S18A	1.01183	1.09515
S18V	0.998686	1.05836
S18L	0.976945	0.981301
S18M	0.828117	0.916821
S18F	0.960336	1.01251
S18Y	0.91266	0.916892
S18T	1.17804	1.03306
S18C	0.955281	0.905388
S18G	0.931281	0.943861
S18P	1.01962	1.06597
S18R	0.736883	0.835024
S18H	0.961793	0.773624
S18D	1.1742	1.02371
S18E	0.962186	0.852405
L19A	0.88633	0.976705
L19V	1.0674	1.07454
L19I	1.04281	1.05405
L19M	1.00983	1.03093
L19F	0.900893	1.0153
L19Y	1.06627	1.11278
L19W	1.00113	1.02749
L19S	1.00491	0.953011
L19N	1.05187	0.993921
L19Q	1.11419	1.10946
L19C	0.756753	0.738783
L19G	0.798118	0.873128
L19P	0.894942	0.965627
L19R	0.984918	1.05598
L19H	0.818524	0.976522
L19K	0.95832	0.885464
L19D	1.01514	1.06639
L19E	1.13456	1.14731
P20A	0.936257	0.894622
P20V	1.01361	1.11003
P20I	1.04065	1.00391
P20L	0.974663	0.928662
P20M	0.94824	1.00694
P20W	0.948302	1.0339
P20S	0.999233	1.05087
P20T	1.04157	1.03491
P20Q	1.15026	1.07949
P20C	0.736981	0.887253
P20G	0.953163	0.960283
P20R	0.900766	0.954017
P20K	1.01432	1.00203
P20E	1.07352	1.07211
S21A	1.00353	0.980832
S21V	0.924649	0.980148
S21L	1.02147	1.10887
S21M	1.07286	1.1496
S21Y	0.988052	0.990829
S21W	0.943901	1.04327
S21T	1.10909	1.04657
S21Q	0.571589	0.772894
S21C	0.627581	0.985895
S21G	1.04719	0.947994
S21P	1.16033	1.13958
S21R	0.82102	0.856996
S21K	0.742363	0.809637
S21D	1.08202	0.99033
S21E	0.870516	0.92024
N22V	0.792315	0.812867
N22L	0.636515	0.81301
N22M	0.692234	0.772133
N22F	0.742767	0.582369
N22Y	0.706314	0.635082
N22W	0.603967	0.699275
N22S	0.855101	0.906228
N22C	0.460391	0.50635
N22G	0.71247	0.603335
N22P	0.747207	0.666762
N22R	0.801846	0.875854
N22K	0.797939	0.802736
N22D	0.976763	1.08772
N22E	0.730253	0.765272
S23A	1.10215	1.03993
S23V	0.98024	1.0017
S23I	1.11258	1.15981
S23L	1.0058	1.04134
S23M	1.0091	0.843653
S23F	0.939144	0.960978
S23Y	0.990001	0.988623
S23W	1.01347	0.984864
S23N	1.059	0.884906
S23G	0.874369	0.856814
S23P	0.856643	0.826488
S23R	0.957169	0.986826
S23K	0.908655	0.918513
S23D	1.05958	0.838458
S23E	0.666962	0.76546
S24A	0.477677	0.584379
S24V	0.714151	0.786669
S24L	0.709232	0.833658
S24Y	0.804393	0.790165
S24W	0.523346	0.617916
S24T	1.05728	1.09566
S24N	0.72705	0.750151
S24Q	0.747975	0.749271
S24C	0.742568	0.759961
S24G	0.762268	0.745582
S24P	0.760429	0.731987
S24R	0.622867	0.70267
S24H	0.836467	0.985177
S24K	0.644802	0.705803
S24D	0.772936	0.813797
Q25A	0.935218	1.00383
Q25V	1.04391	1.06869
Q25I	0.807309	0.91949
Q25L	0.982568	0.989911
Q25M	0.988337	0.986009
Q25F	1.03957	1.01526
Q25Y	0.995519	1.03254
Q25W	0.956937	0.94999
Q25S	1.05211	0.978827
Q25T	0.9823	0.854095
Q25N	1.05871	0.911033
Q25C	0.859942	0.909878
Q25G	0.996262	0.964536
Q25P	1.18123	0.918149
Q25R	0.86155	0.838842
Q25K	1.0357	1.06234
Q25D	1.01088	1.03251
Q25E	0.945644	0.996535
E26A	0.918815	0.964173
E26V	0.973516	0.89581
E26I	0.965368	0.978586
E26L	0.733986	0.831278
E26M	0.838235	0.881349
E26F	0.83051	0.861995
E26Y	0.848165	0.868985
E26W	0.746837	0.80848
E26S	0.87343	0.920927
E26T	1.01435	1.00887
E26N	0.905188	0.911418
E26Q	0.95812	0.83494
E26C	0.721264	0.691388
E26G	1.02575	0.927894
E26P	0.920905	0.963092
E26R	0.837376	0.841649
E26H	0.830867	0.705278
E26K	1.00059	0.959516
E26D	1.01265	0.925261
R27V	0.989179	0.988153
R27I	1.00358	0.980956
R27L	0.978392	0.970201
R27W	0.780192	0.845936
R27S	0.91918	1.00438
R27T	1.05237	0.995174
R27C	0.684615	0.783421
R27G	0.962172	0.939441
R27D	1.04282	1.08676
R27E	1.05869	1.01719
P28A	0.980832	0.934298
P28L	0.885903	0.962656
P28M	0.835107	0.758392
P28F	1.02117	0.841925
P28Y	0.913852	1.0083
P28S	0.919884	0.995974
P28T	1.00904	1.04372
P28G	0.984285	0.98845
P28R	1.01283	0.972466
L29V	0.995869	1.04814
L29W	0.850104	0.822478
L29S	1.03812	1.06557
L29T	0.960638	0.901054
L29G	0.947112	1.06114
L29R	0.971511	0.96086
L29E	0.680113	0.689937
D30V	1.17215	1.16921
D30L	1.13028	1.06775
D30F	0.992578	1.00066
D30S	0.970884	1.06333
D30T	0.972908	1.04945
D30G	0.800565	0.614838
D30R	0.806992	0.885522
T31A	0.970577	1.11629
T31V	1.02153	0.923711
T31L	1.01702	1.07752
T31M	0.955287	1.10294
T31Y	0.870318	0.848656
T31S	0.956109	1.06817
T31N	0.963323	1.04347
T31C	0.6771	0.92844
T31G	0.936324	0.904792
T31P	0.901923	0.968576
T31R	1.08576	1.05168
T31K	1.04029	0.912791
T31E	1.03308	1.02592
R32A	1.1002	1.00504
R32V	0.906832	0.968891
R32I	0.972504	0.90426
R32L	1.00234	0.978927
R32M	0.882442	0.980543
R32F	0.979277	0.910986
R32Y	1.00204	1.0429
R32W	0.8763	0.97274
R32S	0.879756	1.05621
R32T	0.995774	0.988136
R32C	0.734189	0.903727
R32G	0.952353	1.03034
R32H	1.03511	0.83022
R32K	1.02834	0.978919
R32D	0.799985	0.957105
R32E	1.07638	1.03516
D33A	1.00715	1.05223
D33V	1.01289	1.01378
D33I	0.923442	0.905883
D33L	0.955264	0.958676
D33M	1.04558	1.04834
D33F	1.03977	1.13493
D33Y	1.05179	1.00561
D33W	0.862911	0.932501
D33S	0.956998	0.919808
D33T	0.940246	0.837959
D33N	0.969844	0.98075
D33Q	1.10092	1.04502
D33C	0.66766	1.0008
D33G	1.03055	0.997853
D33P	1.07415	1.10134
D33R	0.982062	0.984039
D33H	1.03229	1.04546
D33K	0.965585	1
D33E	0.991291	0.962229
P34A	0.84214	0.943167
P34V	0.965251	0.990643
P34I	0.952622	0.971831
P34L	0.933141	1.00859
P34M	0.81735	0.879426
P34F	0.81257	0.913989
P34Y	0.864591	0.89282
P34W	0.953494	0.930112
P34S	0.942672	0.935753
P34T	0.995765	1.03577
P34N	0.903747	0.912472
P34Q	0.877691	0.97687
P34C	0.745413	0.836153
P34G	0.999922	1.0106
P34R	1.00907	1.03947
P34H	0.905216	0.954568
P34K	0.961364	1.05123
P34D	1.05851	0.986189
P34E	0.9715	1.04831
L35A	0.897943	1.01674
L35V	0.962404	0.978008
L35I	1.01093	0.987191
L35M	1.08197	1.14959
L35F	0.999502	1.02107
L35Y	0.970081	1.0463
L35W	0.961657	0.952024
L35S	0.947252	1.0308
L35T	1.02799	0.948675
L35N	0.842716	0.960796
L35Q	0.799201	0.847988
L35C	0.727416	0.977917
L35G	0.902911	1.04233
L35P	0.998629	1.06909
L35R	0.948277	1.06755
L35H	0.932282	0.887577
L35K	0.856272	0.990095
L35D	0.923648	0.827623
L35E	0.725164	0.913358
L36A	1.05744	0.978728
L36V	1.0264	0.977822
L36M	1.01815	1.00327
L36F	0.937517	0.990423
L36Y	1.00236	0.910782
L36S	1.04036	1.0809
L36T	0.574989	0.647786
L36Q	0.977392	0.938611
L36C	0.848749	0.941864
L36G	0.891364	0.894712
L36P	0.949806	0.851189
L36R	1.02571	1.07034
L36D	0.864488	0.992246
A37V	0.611788	0.689694
A37L	0.952111	0.928393
A37F	0.992965	1.03418
A37S	0.953648	0.992232
A37T	0.869696	0.94051
A37N	0.99807	1.10683
A37Q	0.961679	0.975713
A37G	0.933081	1.00872
A37P	0.787821	0.921976
A37R	1.12145	1.04963
R38A	0.918812	0.960228
R38V	0.87743	0.913867
R38I	0.902559	0.946123
R38L	0.784321	0.927432
R38M	0.911214	1.00635
R38F	0.954195	0.845753
R38Y	0.912791	0.925913
R38W	0.968546	1.01164
R38S	0.930522	0.964605
R38T	0.962219	1.06864
R38N	1.01773	1.04248
R38Q	1.04677	1.07276
R38C	0.785924	0.903414
R38G	0.668403	0.830877
R38P	0.855305	0.921422
R38H	0.92716	1.03572
R38D	0.797556	0.854762
R38E	0.899317	1.10552
A39V	1.02501	1.02244
A39I	0.898883	0.878939
A39L	1.00475	0.929929
A39M	0.949655	0.972717
A39F	1.04887	1.06312
A39Y	0.9139	0.890838
A39W	1.0273	1.0884
A39S	0.786431	0.947294
A39T	0.884765	0.86295
A39N	0.529579	0.951229
A39Q	0.532666	0.834479
A39C	1.05125	1.04648
A39G	0.844294	0.915003
A39P	0.523047	0.994304
A39R	0.396299	0.892516
A39H	0.80281	0.637161
A39K	0.234706	0.860316
A39D	0.295889	0.821625
A39E	0.43726	0.983891
E40A	0.553686	0.870594
E40V	0.731779	0.995239
E40I	1.07423	0.660819
E40L	0.852899	0.923247
E40M	0.909355	0.980004
E40F	0.744684	0.922568
E40Y	0.831886	0.919953
E40W	0.848674	1.01674
E40S	0.677172	0.915446
E40T	0.666189	0.925428
E40N	0.670052	1.06828
E40Q	0.835558	0.940407
E40C	0.724642	0.947932
E40G	0.710447	1.02586
E40P	0.566052	1.00043
E40R	0.30303	0.960593
E40H	0.824405	0.850492
E40D	0.549334	0.834743
L41A	0.737891	0.920004
L41V	1.04134	1.01413
L41I	1.07008	0.945539
L41M	1.00404	1.10046
L41F	0.817353	0.888517
L41Y	0.76385	1.05467
L41W	0.801011	1.05556
L41S	0.843818	1.04174
L41N	0.706611	0.848169
L41Q	0.886373	1.10269
L41C	0.874739	1.01389
L41G	0.831172	1.01957
L41P	0.744193	0.97476
L41R	0.665037	0.901666
L41K	0.866008	0.908928
L41D	0.799557	1.10303
L41E	0.828569	1.11255
A42V	1.04435	1.04421
A42I	1.04876	1.0824
A42L	0.965687	0.956958
A42M	0.960179	0.910919
A42F	0.947035	1.07594
A42Y	1.05	1.11269
A42W	1.07658	1.10416
A42S	0.88698	1.01582
A42T	0.994413	1.10321
A42N	0.564202	0.970881
A42Q	0.351566	0.871474
A42C	0.968825	1.03692
A42G	0.927472	0.910569
A42P	1.08143	1.13439
A42R	0.18016	0.782432
A42H	0.561041	0.924045
A42K	0.15203	0.709914
A42D	0.150002	0.755058
A42E	0.0163307	0.572987
L43A	1.00478	0.905153
L43V	1.08622	1.10145
L43I	0.969793	0.980249
L43M	1.05872	1.11241
L43F	0.812405	0.87835
L43Y	0.566322	0.896595
L43W	0.575504	0.865059
L43S	0.776269	0.925455
L43T	0.747267	0.905884
L43N	0.493597	0.892489
L43Q	0.109523	0.809472
L43C	0.817933	0.840772
L43G	0.840965	0.881429
L43P	0.296079	0.886233
L43R	0.184891	0.596812
L43H	0.0772439	0.728963
L43K	0.233604	0.723866
L43D	0.416574	0.518181
L43E	0.364235	0.682734
L44A	0.852031	1.01095
L44V	0.844964	0.954803
L44I	0.891408	0.942466
L44M	0.888556	0.949872
L44F	0.965655	0.925155
L44Y	1.02087	1.02345
L44W	0.910492	0.826084
L44S	0.795327	0.948275
L44T	0.827592	0.97133
L44N	0.836255	1.0341
L44Q	0.776248	0.983608
L44C	0.9019	0.958022
L44G	0.720941	0.865096
L44P	0.0352139	0.751045
L44R	0.343155	0.929046
L44H	0.74928	0.810756
L44K	0.230873	0.758781
L44D	0.52245	0.827492
L44E	0.756172	0.976184
S45A	1.16504	1.00643
S45V	0.976388	0.873366
S45I	0.845237	0.97599
S45L	0.943453	0.996493
S45M	0.831743	1.00063
S45F	0.798555	0.931959
S45Y	0.700213	0.817047
S45W	0.673368	0.789541
S45T	1.04505	1.03906
S45N	0.622775	0.884286
S45Q	0.58303	0.880886
S45C	1.02085	1.0432
S45G	1.05554	1.04017
S45P	0.796817	1.08778
S45R	0.163565	0.718881
S45H	0.547152	0.865111
S45K	0.00774479	0.874721
S45D	0.158407	0.68386
S45E	0.547747	0.77808
I46A	0.923393	1.01448
I46V	0.937768	0.934472
I46L	0.880385	0.940682
I46F	0.937598	0.977611
I46Y	0.20636	0.552468
I46W	0.617701	0.818131
I46S	0.722004	0.872796
I46T	0.804071	0.816354
I46N	0.257369	0.832759
I46Q	0.149711	0.744777
I46C	0.887142	0.969785
I46G	0.609893	0.908901
I46P	0.141996	0.794183
I46R	0.285412	0.210666
I46H	0.226828	0.789637
I46K	0.198483	0.665848
I46D	0.176892	0.61
I46E	0.418937	0.808507
V47A	0.934437	0.933637
V47I	0.864019	1.02515
V47L	0.941527	0.956242
V47M	1.11915	0.999496
V47F	0.814181	0.99478
V47Y	0.392994	0.952378
V47W	0.67232	0.977782
V47S	0.963099	1.00592
V47T	0.872431	0.950744
V47Q	0.834333	0.958513
V47C	0.840274	0.998477
V47G	0.738365	0.922545
V47P	0.157608	0.658851
V47R	0.183745	0.722307
V47H	0.492585	0.774149
V47K	-0.040767	0.769204
V47D	0.891425	0.85433
V47E	0.806686	0.901845
F48A	0.70139	1.00707
F48V	0.736043	0.917579
F48I	0.615238	1.06698
F48L	0.854567	1.02686
F48M	0.710367	0.970068
F48Y	0.176869	0.727669
F48W	0.382992	1.03908
F48S	0.679727	1.05239
F48T	0.561071	0.948834
F48N	0.0623687	0.667913
F48Q	0.125863	0.932701
F48C	0.750006	0.893979
F48G	0.648647	0.979226
F48P	0.314846	0.911811
F48R	0.119608	0.140157
F48H	0.173127	0.770549
F48K	0.194208	0.620465
F48D	0.0947299	0.782363
F48E	0.181217	0.830491
V49A	0.956963	1.03897
V49I	0.952539	1.00641
V49L	0.955836	1.01888
V49M	1.00785	1.00689
V49F	0.93575	0.981584
V49Y	0.311079	0.728629
V49W	0.629657	0.797502
V49S	0.836348	0.92533
V49T	0.942608	0.994441
V49N	0.565404	0.863074
V49Q	0.286245	0.79492
V49C	0.954302	0.982668
V49G	0.914865	1.00778
V49P	0.787623	1.03572
V49R	0.272343	0.274353
V49H	0.317805	0.83134
V49K	0.140415	0.743943
V49D	0.144028	0.443461
V49E	0.0240274	0.429582
A50V	0.913881	0.957589
A50I	0.922567	1.10282
A50L	0.929202	0.979892
A50M	0.884937	0.97133
A50F	0.753629	1.01474
A50Y	0.10561	0.867328
A50W	0.763552	0.91805
A50S	0.928484	1.02292
A50T	0.856106	0.972397
A50N	0.557464	0.865932
A50Q	0.163687	0.831205
A50C	0.840361	0.978871
A50G	0.931558	0.885803
A50P	0.312971	0.909016
A50R	0.149791	0.558649
A50H	0.457301	0.821648
A50K	0.304788	0.887885
A50D	0.216293	0.70581
A50E	0.417125	0.83438
V51A	1.05259	1.03353
V51I	1.03046	0.901983
V51L	0.812669	0.968216
V51M	0.923712	1.02443
V51F	0.198972	0.723115
V51Y	0.463011	0.758095
V51S	1.1482	1.00427
V51T	1.14654	1.0731
V51N	1.07472	0.979556
V51Q	0.867593	0.829271
V51C	1.16902	1.13233
V51G	1.09091	1.01358
V51P	0.353136	0.937519
V51R	0.0850722	0.610454
V51H	0.0804449	0.870957
V51K	0.176003	0.858048
V51D	1.06076	0.781179
V51E	0.938675	0.988207
A52V	1.18574	1.0955
A52I	0.892327	0.641914
A52L	1.01668	0.898995
A52M	1.04092	1.06999
A52F	0.935726	1.0534
A52Y	0.680104	1.00178
A52W	0.805456	0.996016
A52S	0.962373	0.980434
A52T	1.06804	1.04892
A52N	0.756144	0.962772
A52Q	0.511746	1.00535
A52C	1.00751	0.94771
A52G	0.890106	1.00536
A52P	0.406576	1.02937
A52R	0.222409	0.137951
A52H	0.311061	1.04115
A52K	0.294561	0.95773
A52D	0.684412	0.808211
A52E	0.451497	0.839462
L53A	1.03171	1.10337
L53V	0.993515	0.992832
L53I	1.01405	0.989709
L53M	0.953743	0.998674
L53F	1.00549	1.05949
L53Y	0.477416	0.682211
L53W	0.821104	0.904791
L53S	0.912435	0.927755
L53T	0.812021	0.881645
L53N	0.27678	0.74337
L53Q	0.114141	0.761399
L53C	0.971951	1.05549
L53G	1.02317	0.977997
L53P	0.123249	0.864029
L53R	0.066251	0.358416
L53H	0.121387	0.654219
L53K	0.341299	0.823393
L53D	0.0579135	0.247565
L53E	0.21841	0.767995
S54A	0.665366	0.948568
S54V	0.144498	0.851381
S54I	0.0490883	0.822144
S54L	0.31505	0.995958
S54M	0.265842	1.02234
S54Y	0.181759	0.940068
S54W	0.246056	0.746957
S54T	0.721698	0.931504
S54N	0.335749	0.89428
S54Q	0.0226476	1.02833
S54C	0.428517	0.860216
S54G	0.90009	0.980779
S54P	0.793499	1.02911
S54R	0.169256	0.402168
S54H	-0.00678786	0.817143
S54E	0.447285	0.664282
N55A	0.686842	0.892629
N55V	0.138618	0.876443
N55I	0.0475946	0.785754
N55L	0.121175	0.641763
N55M	0.183558	0.495408
N55F	-0.000391665	0.476155
N55Y	0.0166929	0.688218
N55S	0.613147	0.962982
N55T	0.328805	0.938634
N55Q	-0.0233533	0.800053
N55C	0.253631	0.968951
N55G	0.262104	0.962294
N55P	0.433299	0.800887
N55R	0.0178714	0.419209
N55H	0.125932	0.962136
N55K	0.0990682	0.446575
N55D	0.200041	0.623553
G56A	0.887653	0.895882
G56V	1.02409	1.0578
G56I	1.01713	1.01285
G56L	1.03206	1.00592
G56M	1.02973	1.06143
G56F	0.934651	1.0792
G56Y	0.575316	0.908225
G56W	0.658997	0.771606
G56S	0.933614	1.00133
G56T	0.996668	1.02607
G56N	0.296848	0.812066
G56Q	0.171793	0.792195
G56C	0.952069	0.880759
G56P	0.127215	0.739417
G56R	0.06087	0.616845
G56H	0.168654	0.88637
G56K	0.131236	0.691751
G56D	0.163441	0.635289
G56E	-0.0566015	0.648369
L57A	0.818477	0.889867
L57V	0.927744	1.04119
L57I	0.805901	0.882884
L57M	0.781461	0.964699
L57F	0.803598	0.963715
L57Y	0.616157	0.859412
L57W	0.768346	1.10914
L57S	0.800992	0.95429
L57T	0.60829	0.815161
L57N	0.190746	0.847549
L57Q	0.147519	0.894301
L57C	0.878029	1.05131
L57G	0.758368	0.949153
L57P	0.192396	0.861503
L57R	0.203622	0.808142
L57H	0.261859	0.861347
L57K	0.0748973	0.836026
L57E	0.207534	0.698409
V58A	0.80206	0.988285
V58I	0.853293	0.921214
V58L	1.00574	0.921317
V58M	1.08876	0.97583
V58F	0.806836	0.951503
V58Y	0.314891	0.932699
V58W	0.71065	1.00643
V58S	0.319976	0.892728
V58T	0.782135	0.942849
V58N	0.226482	0.787269
V58Q	0.297366	0.993109
V58C	0.908037	1.11311
V58G	0.718464	0.936494
V58P	0.049601	0.695575
V58R	0.226417	0.84057
V58H	0.215637	0.955901
V58K	0.964095	1.02626
V58D	0.138466	0.295495
V58E	0.138844	0.702607
L59A	0.185216	0.956862
L59V	0.676385	1.00163
L59I	0.927294	1.00672
L59M	0.900577	0.965007
L59F	0.683738	0.931388
L59Y	0.587396	0.98774
L59W	0.357751	0.857331
L59S	0.176112	0.809347
L59T	0.164809	0.739081
L59N	0.148334	0.692869
L59Q	0.093236	0.825017
L59C	0.265238	0.994272
L59G	0.349711	0.893554
L59P	0.241115	0.680231
L59R	0.337264	0.886522
L59H	-0.0427547	0.791132
L59K	0.146121	0.851835
L59D	0.0992402	0.243623
L59E	0.293605	0.772432
A60V	0.989715	0.981118
A60I	1.06756	1.05568
A60L	1.01898	0.754002
A60M	0.992765	0.982181
A60F	1.08579	1.12165
A60Y	0.92044	0.909768
A60W	0.966304	1.04329
A60S	0.837222	0.965134
A60T	0.943615	0.98585
A60G	0.905204	1.02643
A60R	0.791261	0.968191
A60K	0.672841	0.936077
A60D	0.315299	0.796197
A61V	0.974639	0.980769
A61I	0.882618	0.987602
A61L	0.921382	1.045
A61M	0.770686	0.698839
A61F	0.779622	1.0195
A61Y	0.782094	0.885606
A61W	0.554892	0.868885
A61S	0.882459	0.985941
A61T	0.783509	0.877568
A61N	0.724261	0.946397
A61Q	0.80761	0.946224
A61C	1.02443	1.0614
A61G	0.903773	1.04609
A61P	0.0458634	0.853146
A61R	0.649058	0.931435
A61H	0.903208	0.990725
A61K	0.709091	0.87067
A61D	0.589981	0.812616
A61E	0.375048	0.997153
L62A	0.640119	0.90056
L62V	0.885324	1.03992
L62I	0.875355	0.997732
L62M	1.09629	0.929812
L62F	0.66202	0.919978
L62Y	0.364526	0.924701
L62W	0.930671	0.923193
L62S	0.686444	0.863222
L62T	0.730026	1.00763
L62N	0.780757	0.935211
L62Q	0.699157	0.793122
L62C	0.698371	0.867263
L62G	0.630187	0.865119
L62P	0.106679	0.731119
L62R	0.612291	0.83987
L62H	0.707626	0.987486
L62K	0.590647	0.935283
L62D	0.470124	0.83605
L62E	0.161231	0.850578
A63V	0.963452	0.863127
A63I	1.13083	1.10456
A63L	1.05926	1.02014
A63M	1.07682	1.02647
A63F	1.05416	1.08816
A63Y	0.887296	1.04872
A63W	1.06886	1.00562
A63S	0.940577	0.961324
A63T	0.941197	1.1024
A63N	1.11474	1.09538
A63Q	1.11613	1.09405
A63C	0.925828	1.0041
A63G	0.997725	1.02806
A63P	0.726725	0.865881
A63R	1.06852	1.00975
A63H	0.991241	0.860128
A63K	0.982351	0.972225
A63D	0.836675	1.02081
A63E	1.03806	1.06645
R64A	0.885256	1.12107
R64V	0.791134	0.96312
R64I	0.955883	1.13541
R64L	0.860516	1.05203
R64M	0.831391	1.07605
R64F	0.812004	1.03816
R64Y	0.443321	0.912339
R64W	0.866156	1.07626
R64S	0.85542	1.03105
R64T	0.814354	0.942356
R64N	0.874776	0.89799
R64Q	0.973002	1.00814
R64C	0.809013	0.992441
R64G	0.650257	1.05321
R64P	0.109174	0.989832
R64H	0.79776	1.04272
R64D	0.222041	0.928706
R65A	1.00823	1.01919
R65V	0.94242	1.01059
R65I	0.949987	0.969133
R65L	1.00682	1.04175
R65M	1.05333	1.07281
R65F	0.800636	0.928633
R65Y	0.745006	0.786073
R65W	0.77307	0.861807
R65S	0.795721	0.861896
R65T	1.05843	1.0403
R65N	0.786636	1.0077
R65C	0.926294	0.988182
R65G	0.813614	1.05276
R65P	0.743607	0.946834
R65H	0.761724	0.990106
R65K	1.01318	1.02287
R65D	0.620262	1.04953
R65E	0.917258	1.18182
G66A	0.938157	0.880387
G66V	1.00595	1.08852
G66L	0.869451	1.00329
G66M	1.14228	1.20544
G66F	0.921731	1.05657
G66W	1.05637	1.0737
G66S	1.09789	1.02391
G66T	0.989048	0.94423
G66N	0.922749	0.866848
G66Q	1.14128	0.984366
G66C	1.02329	0.931301
G66P	1.03904	1.0481
G66R	1.11644	0.943585
G66D	0.952685	1.15846
G66E	0.81842	1.04049
R67A	0.986858	1.07923
R67V	0.775894	0.900103
R67I	0.715844	0.98192
R67L	0.782094	1.04344
R67M	0.533604	0.581013
R67F	0.768734	1.04005
R67Y	0.597647	0.851891
R67W	0.701766	0.940674
R67S	0.867839	0.983542
R67T	0.870833	1.07273
R67N	0.861321	1.00086
R67Q	0.92934	1.0946
R67C	0.797667	0.976306
R67G	0.981697	0.98577
R67P	0.929585	0.949747
R67H	0.869679	0.986983
R67K	0.826417	0.870978
R67E	0.859706	1.01834
R68A	1.06721	1.14724
R68V	0.808764	1.04085
R68I	0.741211	1.09565
R68L	0.678408	0.893068
R68M	0.784757	0.986937
R68F	0.688922	0.8893
R68Y	0.783932	0.909078
R68W	0.671784	1.06079
R68S	1.05312	1.11094
R68T	0.835111	0.967228
R68N	0.969414	1.06143
R68Q	0.950061	1.03827
R68C	0.711395	0.851534
R68G	0.868831	0.996819
R68P	0.707667	0.999808
R68H	0.814291	0.846775
R68K	1.13753	1.0713
R68D	0.857622	0.998514
R68E	0.874269	0.91052
G69A	0.815627	1.11693
G69V	0.456652	0.887118
G69I	0.719289	1.00787
G69L	0.442429	0.814963
G69M	0.68839	1.12221
G69F	0.782217	1.05237
G69Y	0.748022	0.941616
G69W	0.500338	0.767361
G69S	0.749587	0.901168
G69T	0.787763	1.02459
G69N	0.654433	0.908568
G69Q	0.907024	1.17108
G69C	0.772899	0.912671
G69P	0.691638	0.974104
G69R	0.942487	0.907092
G69K	0.85157	0.995424
G69D	0.642189	0.616057
G69E	0.781997	1.10009
H70V	1.11084	1.03791
H70I	0.913261	1.01284
H70L	0.944751	1.12849
H70F	0.845272	0.969386
H70W	0.486592	0.753858
H70S	0.915852	0.902489
H70T	1.1406	1.27025
H70N	0.960144	1.08408
H70Q	0.347168	0.384125
H70C	0.890618	0.817544
H70G	0.958827	0.98285
H70P	1.00159	1.03799
H70R	0.830907	0.852074
H70D	0.7782	1.04699
H70E	1.11253	1.09633
W71A	0.841445	0.908184
W71V	0.991673	1.04548
W71I	0.926695	0.946855
W71L	0.963095	1.07121
W71M	1.08966	1.09452
W71F	0.701737	1.0103
W71Y	0.964727	0.964619
W71S	1.02642	1.00215
W71T	0.952435	0.89667
W71N	1.0545	0.934978
W71Q	0.919229	0.969036
W71C	0.963244	1.09004
W71G	0.983619	0.976016
W71P	0.877102	1.01478
W71R	0.971287	1.01512
W71H	1.07323	1.10326
W71D	1.09128	1.08386
W71E	1.03033	1.17102
A72V	0.882427	0.932862
A72L	0.799116	0.837785
A72F	0.729684	0.844459
A72S	1.00089	0.896221
A72T	0.861002	1.0248
A72N	0.698988	1.00677
A72G	0.884091	1.04425
A72R	1.07865	0.913399
A72K	0.808335	1.08132
A72D	1.05264	1.01237
A72E	1.15845	1.10406
P73A	0.748143	0.991966
P73V	0.707494	0.928368
P73L	0.0462772	0.738276
P73M	0.498171	0.851566
P73Y	0.464029	0.87478
P73W	0.131608	0.748199
P73S	0.981057	0.999435
P73T	0.927113	1.0284
P73C	0.747914	0.96327
P73G	0.992909	0.98755
P73R	0.808016	0.866848
P73K	0.781644	0.850966
P73E	0.962426	1.05071
I74A	0.660125	0.73563
I74V	1.0341	0.908958
I74L	1.0957	1.03629
I74M	1.18617	1.07811
I74F	1.11749	0.982269
I74S	0.780746	0.829534
I74T	0.827601	0.995713
I74N	0.656473	0.791413
I74C	1.02234	0.935064
I74G	0.558175	0.790458
I74R	0.772251	0.822059
I74H	0.72619	0.722947
I74K	0.765711	1.0076
H75A	0.785604	0.984044
H75V	0.499777	0.85577
H75I	0.398873	0.836795
H75L	0.212693	0.935765
H75M	0.759361	0.992634
H75F	0.393781	0.861974
H75Y	0.788502	0.874203
H75W	0.537366	0.822714
H75S	0.927148	0.958923
H75T	0.898567	1.01072
H75N	0.951596	0.880951
H75Q	1.08705	1.0227
H75C	0.752056	0.974913
H75G	0.936744	0.943011
H75P	0.799023	0.799325
H75R	0.8957	0.887075
H75K	0.968382	0.959783
H75D	1.10007	1.08529
H75E	1.08724	1.11025
V76A	0.656426	0.934703
V76L	0.676038	0.948414
V76M	0.802328	0.882194
V76Y	0.51364	0.984846
V76W	0.313249	0.820569
V76S	0.556548	0.662259
V76T	1.0458	1.09157
V76N	0.869444	1.02785
V76C	0.887718	0.919944
V76G	0.73198	0.824705
V76P	0.807554	1.04849
V76R	0.621242	0.814118
V76K	0.732206	0.76066
V76D	0.648406	0.964193
V76E	0.757734	0.879598
F77A	0.534003	0.808776
F77V	0.344658	0.835573
F77I	0.718659	0.840086
F77L	0.559189	0.892578
F77M	0.774535	0.961213
F77Y	0.986581	1.03987
F77W	0.604292	0.847617
F77S	0.609125	0.889532
F77T	0.446566	0.87545
F77N	0.991519	0.921459
F77Q	0.659582	0.870902
F77C	0.816384	1.00462
F77G	0.230111	0.668023
F77P	0.017521	0.666448
F77R	0.358355	0.820762
F77H	0.686185	0.910719
F77D	0.312172	0.796457
F77E	0.324761	0.848721
I78A	1.06544	1.10756
I78V	1.10567	1.11976
I78L	0.781069	1.01918
I78M	0.963355	0.941457
I78F	0.726067	0.962438
I78Y	0.949607	1.14249
I78W	0.703493	0.961998
I78S	0.662821	0.952748
I78T	0.699765	0.929413
I78N	0.502908	0.771985
I78Q	0.778983	0.926702
I78C	0.882567	1.03503
I78G	0.824419	0.840353
I78P	0.124197	0.564191
I78R	0.0801986	0.587955
I78K	0.172577	0.769272
I78D	0.149911	0.251884
I78E	0.349809	0.778834
G79A	1.10214	1.06091
G79V	1.17631	1.10992
G79I	0.919557	0.788105
G79L	1.22216	1.16703
G79M	1.09971	0.827317
G79Y	1.07298	1.11367
G79W	1.16827	1.07745
G79S	1.13637	1.0807
G79T	1.1686	1.04704
G79N	0.945299	0.94286
G79Q	1.17899	1.03147
G79C	0.923082	0.874372
G79P	0.476012	0.759018
G79R	1.02927	1.00816
G79H	0.925339	0.742514
G79K	1.10396	0.928031
G79D	0.560121	0.718425
G79E	1.16982	1.11041
H80A	0.0952188	0.961415
H80V	0.252139	0.721621
H80I	0.109008	0.722893
H80L	0.169433	0.689566
H80F	0.562754	1.04517
H80Y	0.105579	0.948041
H80W	-0.0157018	0.966187
H80S	0.336862	0.939837
H80T	0.257299	0.600285
H80N	0.798804	1.04658
H80Q	0.201588	0.790862
H80C	0.136689	0.946157
H80G	0.0740737	1.02825
H80P	0.139141	0.738289
H80R	0.216201	0.864001
H80K	0.0394242	0.780605
H80E	-0.158857	0.716619
L81A	0.36365	0.600227
L81V	0.648072	0.906768
L81I	0.929554	1.07521
L81M	0.714447	1.057
L81F	0.212292	0.834046
L81Y	0.125291	0.774975
L81W	-0.0906606	0.671455
L81S	0.886211	0.96117
L81T	0.2463	0.786671
L81N	0.432242	0.895295
L81Q	0.370757	0.901265
L81C	0.510086	1.00014
L81G	0.788334	0.889308
L81P	0.460585	0.368012
L81R	0.724479	0.879176
L81K	0.939585	1.12613
L81D	0.239274	0.90256
L81E	0.4328	0.853849
C82A	0.758524	1.08809
C82V	0.600676	1.07425
C82M	0.410565	0.501123
C82F	0.470262	0.75747
C82Y	-0.00403492	0.72947
C82W	0.0777915	0.647209
C82S	0.685565	0.963114
C82T	0.548312	0.853582
C82Q	0.228788	0.958202
C82G	0.236046	0.926917
C82R	-0.0353059	0.772062
C82K	0.160163	0.805575
L83V	1.01765	1.02352
L83F	0.86521	0.865037
L83Y	0.947678	0.75738
L83S	0.650552	0.912493
L83T	0.794261	0.868339
L83G	0.79998	0.818735
L83P	-0.0416649	0.539273
L83R	0.117344	0.986203
L83D	0.0674075	0.537716
A84V	0.761075	0.932191
A84I	0.170914	1.08302
A84L	0.543818	1.01517
A84M	0.0771065	0.796484
A84F	0.324641	0.799675
A84Y	-0.0474088	0.686867
A84W	0.0762829	0.598294
A84S	0.752865	0.908008
A84T	0.739714	0.997301
A84G	0.233038	0.861658
A84R	0.145908	0.811425
A84K	0.771752	0.82697
A84E	0.163971	0.208533
D85A	0.561838	0.844666
D85V	0.0698132	0.131431
D85L	0.0414781	0.151236
D85W	-0.0355455	0.344998
D85S	0.586801	1.12951
D85N	1.12427	1.07182
D85Q	0.343634	1.05247
D85C	0.240199	0.808675
D85G	1.05717	0.997095
D85R	0.15555	0.106692
D85H	0.898173	1.10493
D85E	0.277453	0.685191
L86A	0.39301	0.974211
L86V	0.850018	0.804272
L86I	0.948688	1.08147
L86M	0.993442	1.17807
L86F	0.872411	0.980486
L86T	0.641683	0.929082
L86C	0.718818	0.940876
L86H	0.415538	0.847603
L86K	0.37384	0.741109
A87V	1.12999	1.06175
A87I	1.00213	0.863725
A87L	1.0445	0.929271
A87M	1.10495	1.049
A87F	0.927958	0.943191
A87Y	0.458479	0.931438
A87W	1.04878	0.958967
A87S	0.737068	0.87152
A87T	0.919432	1.064
A87N	0.576797	0.661292
A87Q	0.706655	0.946978
A87C	1.11236	1.00219
A87G	0.839832	0.922076
A87P	0.0530022	0.266612
A87R	0.278756	0.453669
A87K	0.3522	0.675189
A87D	0.840304	0.81055
A87E	0.843468	1.05609
V88A	0.454976	0.719289
V88I	1.10459	0.946461
V88L	0.781152	0.974086
V88F	0.708372	0.933425
V88W	0.609213	0.874745
V88S	0.557196	0.738925
V88N	0.852997	1.03385
V88Q	0.797925	1.03283
V88G	0.669825	0.981769
V88R	0.853972	1.07776
V88K	0.938512	0.882923
V88D	0.0669619	0.773155
V88E	0.0345974	0.84738
A89V	0.509055	1.05953
A89I	-0.110219	0.921492
A89L	0.345599	0.990813
A89M	0.280891	0.860749
A89F	0.515523	0.630519
A89Y	0.0656621	0.436989
A89W	-0.091807	0.682364
A89S	0.614635	0.933034
A89T	0.644848	1.0404
A89C	0.82243	1.05985
A89G	1.14936	1.08037
A89R	0.0497034	0.0991846
A89H	-0.102953	0.793567
A89K	-0.0480618	0.462286
L90A	0.893851	1.00069
L90V	0.965192	1.03106
L90I	0.93985	1.04295
L90M	0.898683	1.10522
L90F	1.02479	0.844125
L90Y	0.730624	1.02202
L90W	0.819854	0.93705
L90S	0.820398	0.991002
L90T	0.929062	0.915516
L90N	0.683028	0.714358
L90C	1.13372	1.16855
L90G	0.655909	0.881454
L90P	0.187377	0.788694
L90R	0.221641	0.0574677
L90H	0.444478	0.573938
L90K	0.31476	0.642183
L90D	0.319603	0.80928
L90E	0.296213	0.815178
F91A	0.355791	0.934992
F91V	0.129577	0.779341
F91I	0.900362	1.03468
F91L	0.275555	0.946084
F91M	0.687826	1.0168
F91Y	0.0644013	0.936846
F91W	0.354968	0.940055
F91S	0.259687	0.891619
F91T	0.602921	0.974344
F91N	0.371804	0.872404
F91Q	0.0354347	0.414673
F91C	0.219943	0.930076
F91G	0.819845	0.990627
F91P	0.668515	0.768947
F91R	0.114505	0.0825232
F91D	0.0511694	0.456947
F91E	0.29634	0.423758
Q92A	0.870214	0.880184
Q92V	0.98173	1.05214
Q92I	1.05945	1.11985
Q92L	1.0338	1.00576
Q92M	1.1627	0.887558
Q92F	0.963984	0.840991
Q92Y	1.08113	1.11786
Q92W	1.20752	1.04756
Q92S	0.859107	0.982008
Q92T	0.922904	0.934516
Q92N	0.788023	0.898571
Q92C	0.765966	0.777431
Q92G	0.936473	0.99771
Q92P	0.0775453	0.695992
Q92R	0.774029	0.919274
Q92H	1.13841	1.08897
Q92K	0.484389	0.738905
Q92D	0.524181	1.04017
Q92E	0.490983	0.779884
V93A	0.186001	0.930441
V93L	0.957241	1.03302
V93M	0.829169	0.922398
V93F	0.176428	0.77119
V93W	0.196401	0.791464
V93S	0.231462	0.889888
V93T	0.649973	0.976468
V93Q	0.201123	0.903651
V93C	0.522303	0.96072
V93G	0.222981	0.799246
V93P	0.139412	0.811096
V93R	0.134981	0.465283
V93H	0.319884	0.938521
V93K	0.173215	0.542824
V93D	-0.0717361	0.845209
L94A	0.91469	1.1446
L94V	0.707934	1.00564
L94I	0.588159	1.01576
L94M	0.771394	1.05476
L94F	0.550916	0.831876
L94Y	0.268521	0.737376
L94W	0.647997	0.998695
L94S	0.796033	1.12526
L94T	0.281279	0.899779
L94N	-0.0145965	0.739645
L94C	0.50223	0.974764
L94G	0.855977	1.01938
L94P	0.134562	0.747403
L94R	0.170022	0.174181
L94H	-0.0326323	0.555004
L94K	0.0769899	0.342057
L94D	0.264081	0.434618
L94E	0.130876	0.359208
P95A	0.520493	1.00083
P95V	0.289474	0.872534
P95I	0.0897748	0.717927
P95L	-0.043796	0.719073
P95M	-0.0197983	0.766271
P95F	0.134366	0.686004
P95Y	0.00262936	0.824429
P95S	0.415657	0.960088
P95N	0.157837	0.711227
P95C	0.344055	0.998056
P95G	0.277658	0.980791
P95R	0.143026	0.211315
P95H	0.333878	0.711822
P95K	-0.0153171	0.315311
P95E	0.131302	0.877575
Q96A	1.05291	0.98723
Q96V	1.15329	1.03461
Q96I	1.14055	1.21412
Q96L	1.15161	1.08325
Q96F	0.926059	0.941981
Q96Y	0.989808	1.02186
Q96W	0.897182	1.05989
Q96S	0.874848	1.01459
Q96T	0.818119	0.774166
Q96N	0.995557	1.08724
Q96C	0.966284	0.978344
Q96G	0.764559	1.03032
Q96P	0.846373	0.945997
Q96R	0.898091	0.958532
Q96H	1.107	1.1057
Q96K	0.797107	0.927051
Q96D	0.850224	0.979509
Q96E	1.15159	1.00514
L97A	0.804905	0.854813
L97V	0.912832	1.04281
L97I	0.986941	1.00811
L97M	0.952938	1.01282
L97F	0.721971	0.96469
L97Y	0.0342937	1.03745
L97W	0.756108	0.789979
L97S	0.137094	0.893863
L97T	0.302855	0.832666
L97N	0.0735514	0.764576
L97Q	0.0982928	0.718595
L97G	0.194259	0.941756
L97P	0.445111	0.826531
L97R	0.385515	0.353948
L97H	0.0696364	0.73081
L97K	0.113037	0.359348
L97D	-0.0608396	0.604064
L97E	0.161206	0.86092
A98V	1.03414	1.05604
A98L	1.05566	1.07732
A98F	1.02639	1.04073
A98Y	0.916504	1.09823
A98W	0.858403	0.908161
A98S	0.739032	1.07217
A98G	0.549005	1.04693
A98R	0.0633695	0.605225
A98K	0.257293	0.786915
A98E	0.0879865	0.715495
W99A	0.946821	0.957127
W99V	1.04896	1.0103
W99I	1.06876	0.993974
W99L	1.11215	1.08077
W99M	1.18449	1.01906
W99F	1.04284	0.941719
W99Y	1.0839	1.02061
W99S	1.05863	1.05316
W99T	1.11997	1.03681
W99N	1.16283	1.16738
W99Q	0.883721	0.942415
W99C	0.814932	0.831037
W99G	0.917281	1.08877
W99P	0.158498	0.980782
W99R	0.769956	0.710611
W99H	0.905568	0.967947
W99K	0.772787	0.684258
W99D	0.865455	0.924098
W99E	0.890728	0.889618
K100A	0.851476	0.900577
K100V	1.00762	1.06826
K100I	0.991333	1.08162
K100L	1.08962	1.12658
K100M	0.980536	1.14738
K100Y	0.581005	0.924661
K100W	0.659034	0.959726
K100S	1.03347	1.06873
K100T	0.96995	0.889457
K100Q	1.04157	1.15988
K100G	0.869662	1.0646
K100R	1.14696	1.0828
K100E	1.0565	1.14688
A101V	0.880329	0.849705
A101I	0.796905	0.564077
A101L	0.879793	0.78429
A101M	0.375553	0.958251
A101F	0.940214	0.968492
A101Y	0.569635	0.353392
A101W	0.812471	0.899237
A101S	0.957838	1.02541
A101T	0.934794	1.07188
A101N	0.736374	1.28338
A101Q	0.592965	0.758204
A101C	0.73367	1.10499
A101G	0.706599	0.900743
A101P	0.54939	0.895293
A101R	0.622345	0.850988
A101H	0.903742	1.01752
A101D	0.670413	1.0553
T102A	0.984298	1.04709
T102V	0.753655	0.830655
T102I	0.785313	0.880791
T102L	0.929679	0.917295
T102M	0.833751	0.880148
T102F	0.856522	0.933478
T102W	0.681233	0.705371
T102S	0.980661	1.00109
T102N	0.918888	1.07866
T102C	0.588063	0.831459
T102G	0.895181	0.848004
T102P	0.679902	1.02985
T102R	0.660613	0.835485
T102K	0.583488	0.77689
T102D	0.852019	1.13727
T102E	0.737451	1.01853
D103A	0.834317	0.729573
D103V	0.855826	0.885631
D103I	0.851129	0.860481
D103L	0.901365	0.958716
D103M	0.873723	0.923213
D103F	0.836315	0.899381
D103Y	0.805885	0.840569
D103W	0.793162	0.892329
D103S	0.947488	0.949396
D103T	0.94636	0.771596
D103N	1.0364	0.830199
D103Q	0.75115	0.762336
D103G	0.701868	0.872052
D103P	0.751939	0.831976
D103R	0.665856	0.717455
D103E	0.512957	0.786676
R104V	1.0019	1.13752
R104I	0.916806	1.13716
R104L	0.794354	1.00973
R104M	0.94112	1.08203
R104F	1.01084	1.11163
R104Y	0.933286	1.13698
R104W	0.814077	0.841949
R104S	1.09763	1.22524
R104T	1.03627	1.20905
R104N	1.00239	1.04477
R104Q	0.881525	1.08917
R104G	1.14219	1.12725
R104P	0.938625	1.11828
R104H	0.947183	1.08279
R104D	0.885906	0.751037
R104E	0.844366	1.06247
F105A	0.798514	1.08684
F105V	0.773833	0.958288
F105I	0.676376	0.958218
F105L	0.911838	0.985459
F105M	0.927609	0.92962
F105Y	0.729191	0.833188
F105W	1.01822	0.974334
F105S	0.733505	0.971051
F105T	0.737665	0.990064
F105N	0.661677	0.934368
F105Q	0.849359	1.13028
F105G	0.711426	0.925545
F105P	0.850921	1.11226
F105R	0.73901	0.835429
F105H	0.652859	1.0406
F105K	0.625644	0.510564
F105E	0.625342	0.868149
R106A	0.834609	1.01719
R106V	1.01363	1.03769
R106I	0.956712	1.06937
R106L	1.06826	1.18434
R106M	0.953036	1.06691
R106F	0.940776	1.11388
R106W	0.823152	0.879795
R106S	0.971396	1.10416
R106T	0.722583	0.849545
R106N	1.01041	1.16061
R106Q	1.10779	0.988987
R106C	0.945908	1.16189
R106G	0.871146	1.11976
R106P	1.09682	1.21837
R106H	1.06207	1.21708
R106D	0.92523	1.09565
R106E	0.941544	0.974503
G107A	0.860748	0.826529
G107V	0.629551	0.776058
G107I	0.703923	0.787142
G107L	0.766604	0.78418
G107M	1.02639	0.904322
G107F	0.918375	0.832081
G107Y	0.961628	0.992552
G107W	0.92564	0.871477
G107S	0.814339	0.928627
G107T	0.940732	1.07205
G107N	0.637788	0.907234
G107Q	0.75482	1.09576
G107C	0.858645	0.920858
G107R	0.469503	0.618435
G107H	0.816627	0.960469
G107K	0.842097	0.673063
G107E	0.743445	1.01084
P108A	0.77296	1.0059
P108V	0.80936	0.928
P108I	0.631571	1.04731
P108L	0.807316	0.982478
P108M	0.793101	0.991109
P108F	0.682114	1.1221
P108Y	0.83889	0.710595
P108W	0.660667	0.965615
P108S	0.952646	0.949785
P108T	0.847022	0.735557
P108N	0.929988	1.00518
P108Q	0.799888	0.930322
P108C	0.693849	0.914916
P108G	0.922033	0.984993
P108R	0.476736	0.712422
P108H	0.809595	0.970157
P108E	0.828372	0.999228
D109A	0.800799	0.846356
D109V	0.838628	0.905556
D109I	0.704984	0.68949
D109L	0.821274	0.986552
D109M	0.816193	1.02895
D109F	0.732364	0.996774
D109Y	0.733331	0.956717
D109W	0.804463	0.99083
D109S	0.829071	0.934359
D109T	0.815219	0.973349
D109Q	0.638865	0.766061
D109C	0.474581	0.863072
D109G	0.595097	0.726767
D109P	0.906469	0.964319
D109R	0.45153	0.66958
D109H	0.694005	0.679174
D109K	0.241544	0.575967
D109E	0.902886	0.877205
A110I	0.608841	0.68234
A110L	1.04381	1.01495
A110F	1.04076	1.01012
A110Y	1.16997	0.947779
A110W	0.932409	0.778846
A110S	0.999362	1.06177
A110T	1.07279	1.00835
A110G	0.831572	0.959962
A110P	0.931229	1.02681
A110R	0.58016	0.780655
A110H	0.716523	0.902506
A110K	0.642825	0.841795
L111A	0.877665	1.03884
L111V	1.04009	1.00966
L111I	0.926106	0.908753
L111M	0.796056	1.06222
L111F	0.666361	0.796983
L111Y	0.784787	0.817141
L111W	0.709794	1.01055
L111S	0.433926	0.930672
L111T	0.593619	0.879731
L111N	0.191169	0.890153
L111Q	0.417629	0.94201
L111C	0.253913	0.861987
L111G	0.429919	0.986545
L111P	0.48874	0.97122
L111R	0.139191	0.670092
L111K	0.131482	0.679545
L111E	0.092319	1.01812
C112A	0.892786	0.903308
C112V	1.16138	1.07695
C112I	1.18058	1.06309
C112L	1.0644	0.989672
C112M	0.925855	0.922358
C112F	1.19778	0.956005
C112Y	1.01659	0.971882
C112W	1.05998	0.900604
C112S	0.800436	0.770971
C112T	0.996496	0.887325
C112N	0.91593	0.848723
C112Q	0.647565	0.628379
C112G	0.831613	0.77622
C112P	0.657733	0.9193
C112R	0.73601	0.739908
C112K	0.554712	0.643075
C112D	0.807886	0.814895
C112E	1.03732	0.919408
R113A	1.11879	1.11263
R113V	0.835449	1.03029
R113L	0.772138	1.14921
R113S	0.980543	1.08356
R113T	0.847376	1.05539
R113N	0.69693	0.876041
R113C	0.757923	0.882804
R113G	0.801514	1.0577
R113P	0.710891	0.789902
R113K	1.02213	1.10145
R113D	0.415117	0.876224
R113E	0.660605	0.994282
A114V	0.802379	0.571051
A114I	1.2505	1.08587
A114L	1.05606	0.979185
A114M	0.99121	0.964325
A114F	0.967412	1.00001
A114Y	0.698086	0.94959
A114W	0.73416	0.805305
A114S	0.800823	1.01796
A114T	0.694366	1.00958
A114Q	0.21782	0.576764
A114C	1.08131	1.04587
A114G	0.970723	0.95859
A114P	0.518532	1.22672
A114R	0.203818	0.249637
A114H	0.352794	0.960775
A114D	0.119126	0.47366
V115L	1.00143	0.997607
V115M	0.881421	1.08759
V115F	0.87151	0.923588
V115W	0.842928	1.04997
V115S	0.497912	0.88098
V115T	0.847668	1.14757
V115G	0.761459	0.835512
V115P	0.0551272	0.426618
V115R	0.266934	0.753903
V115K	0.00495747	0.741539
V115D	0.0901828	0.890165
V115E	0.726159	1.17677
K116V	0.762875	0.961393
K116W	0.799204	0.976153
K116N	1.11293	1.1223
K116C	1.1103	0.939112
K116G	0.999772	0.939119
K116P	0.726149	1.05143
K116R	0.926098	1.01016
K116H	1.05267	1.00054
Y117V	-0.0149144	0.920497
Y117I	0.0920046	0.663728
Y117L	0.257424	0.940718
Y117F	1.05915	0.948701
Y117W	0.684494	1.03327
Y117S	0.0137186	0.628589
Y117T	0.203513	0.929139
Y117C	0.25169	0.719812
Y117G	0.0461683	0.923991
Y117P	-0.0280559	-0.038522
Y117R	0.113484	0.0147771
Y117E	0.112434	0.3149
L118A	0.833709	1.02099
L118V	0.683261	1.02481
L118I	0.39966	0.97445
L118M	0.906131	0.874211
L118Y	0.210778	0.968295
L118W	0.809855	1.17807
L118S	0.576133	1.13872
L118T	0.412583	1.03158
L118N	-0.0489233	0.917034
L118Q	-0.0160651	0.640048
L118C	1.03884	1.11217
L118G	1.0482	1.02802
L118P	0.239928	0.684744
L118R	0.0941718	0.135485
L118H	0.0684553	0.736694
L118D	-0.0617118	0.217564
L118E	0.173846	0.773902
Q119A	0.874555	0.885915
Q119V	0.20131	0.356941
Q119L	0.152962	0.265956
Q119M	0.740393	1.04106
Q119F	0.0149943	0.532565
Q119Y	0.413395	0.74392
Q119W	0.563676	0.664322
Q119S	0.826749	0.878148
Q119T	0.214799	0.755919
Q119N	0.835485	0.944781
Q119C	0.450814	0.629017
Q119G	1.00437	1.08731
Q119R	0.618828	0.922094
Q119H	0.784637	0.817307
Q119K	0.629302	0.778855
Q119D	0.886811	1.05904
Q119E	1.22043	1.12012
M120A	0.972479	1.02302
M120V	0.740439	0.827867
M120L	0.991139	1.05006
M120F	0.930349	0.829221
M120Y	0.738894	0.689777
M120W	0.165116	0.314564
M120S	0.935795	0.836002
M120T	0.901123	0.954254
M120N	0.95373	0.848262
M120Q	0.803857	0.875782
M120C	0.965779	1.01818
M120G	0.980913	1.05438
M120P	0.629726	0.915198
M120R	0.108456	0.00731386
M120H	1.08916	0.994286
M120K	0.0990094	0.427301
M120D	0.817312	0.808033
M120E	1.05258	1.01232
V121A	0.434664	0.902571
V121L	0.414397	1.03976
V121M	0.353788	0.960321
V121F	0.192473	0.640201
V121Y	0.0697914	0.464274
V121W	-0.0427905	0.873005
V121S	0.119145	0.960349
V121T	0.854408	0.95603
V121Q	-0.0118081	0.774854
V121G	0.0622415	0.822898
V121R	0.056099	0.11216
V121H	0.166994	0.449789
V121E	-0.102014	0.363699
G122A	1.21413	1.06766
G122V	0.537994	0.914304
G122I	0.421065	1.15493
G122L	0.295317	0.79158
G122F	0.102826	0.840876
G122Y	0.151599	0.681584
G122S	1.09694	1.03041
G122T	0.780863	1.06922
G122N	-0.0760402	0.328439
G122Q	0.142514	0.811026
G122C	0.767877	0.865661
G122P	0.6371	0.967083
G122R	0.118366	0.832318
G122H	-0.00326981	0.858754
G122K	0.0868171	0.719835
G122D	-0.0258887	0.929994
M123V	0.87855	0.997522
M123L	0.919336	1.0861
M123F	0.408888	0.758251
M123Y	0.677228	0.729057
M123W	1.06561	0.942388
M123T	0.907795	1.05318
M123C	0.895157	0.981781
M123G	0.413006	0.823285
M123P	0.625706	0.853137
M123R	0.760275	0.530876
M123H	0.583631	0.690581
M123K	0.404205	0.548726
M123E	0.639701	0.77438
Y124A	0.773404	0.959616
Y124V	0.854232	1.10555
Y124L	0.289083	0.882598
Y124W	-0.00567614	0.946149
Y124T	1.10129	1.11264
Y124C	1.07066	1.08846
Y124G	0.758237	0.94815
Y124P	0.0796901	0.959453
Y124R	0.0871488	0.147518
Y124H	1.02307	1.04819
A125V	0.422087	0.902918
A125I	0.496785	0.873066
A125L	0.646953	0.843877
A125M	0.233691	0.662895
A125F	0.273524	0.917875
A125Y	0.043473	0.827456
A125W	0.14212	0.849769
A125S	0.899705	1.04466
A125T	0.288173	0.957721
A125Q	0.0927741	0.909478
A125C	0.538089	0.982711
A125G	0.741415	1.01378
A125P	0.508439	0.999192
A125R	0.116823	0.454977
A125K	0.028929	0.644057
A125D	0.274078	0.802326
A125E	0.449912	0.855463
S126V	1.07534	1.04611
S126L	0.743229	0.808264
S126M	1.05238	1.04198
S126F	-0.020529	0.737751
S126Y	0.318822	0.859694
S126W	-0.035389	0.849586
S126T	0.994895	1.02623
S126N	0.933628	0.877628
S126C	0.775945	0.912036
S126G	0.516615	0.929917
S126P	0.848588	1.15514
S126R	1.13964	1.16999
S126E	1.03513	0.711053
S127A	0.734061	1.01491
S127V	0.571084	1.03613
S127I	0.436045	1.03562
S127L	0.243925	0.698306
S127M	0.18178	0.920807
S127F	0.214339	0.760225
S127Y	0.24505	0.862998
S127W	0.238986	0.646131
S127T	0.311437	0.841323
S127N	0.589948	0.992302
S127Q	0.208316	0.896687
S127C	0.552894	0.937851
S127G	0.662163	0.993473
S127R	0.085841	0.644264
S127K	-0.157746	0.685269
S127D	0.368706	0.912857
S127E	0.113556	0.848073
Y128A	0.102174	0.75277
Y128V	0.278102	0.784887
Y128I	0.106743	0.786595
Y128L	0.725618	0.994501
Y128M	0.206235	0.86531
Y128F	0.818628	1.01
Y128W	0.694754	1.01851
Y128S	0.181325	0.908434
Y128N	0.43358	0.766286
Y128Q	0.115791	1.03158
Y128C	0.115651	0.637899
Y128G	0.167992	1.00413
Y128P	0.0431584	0.417707
Y128R	0.202129	0.261377
Y128K	0.120067	0.0631472
Y128D	0.00955013	0.596599
M129A	0.118511	0.88281
M129V	0.566101	0.591609
M129I	1.11309	1.09813
M129L	0.977632	0.962195
M129F	0.132203	0.933511
M129Y	0.299161	0.559124
M129W	0.162383	0.55913
M129S	0.0793695	0.917662
M129T	0.680523	0.944442
M129N	0.491677	1.0662
M129Q	0.921057	1.15157
M129C	0.343705	0.788599
M129G	0.139229	0.961895
[truncated: 4,099 more rows]

## Sheet: Fig. 4d
var	ctrls_comb	Tol_comb	Lowess_Tol
L2A	1.00641	1.13429	1.00641
L2V	0.976175	1.12229	0.994097
L2I	0.798449	0.912027	0.928108
L2M	1.07678	1.14831	1.03874
L2S	1.05538	1.17033	1.02822
L2T	1.18506	1.16034	1.09202
L2N	1.16043	1.09357	1.07991
L2Q	1.1828	1.18032	1.09093
L2C	0.431744	0.465026	0.856772
L2G	1.20241	1.0975	1.10041
L2R	0.885523	0.81107	0.957483
L2K	1.10214	1.09637	1.05116
L2D	0.847009	0.537182	0.942849
M3V	0.801888	0.764638	0.929006
M3L	0.716164	1.13524	0.908361
M3Y	1.08412	0.999126	1.04241
M3S	1.32431	1.05179	1.15926
M3N	1.26639	1.23461	1.13124
M3C	0.304254	0.503776	0.821302
M3P	1.24711	1.2214	1.12193
M3K	0.983675	0.869744	0.99703
A4V	0.918507	0.991717	0.970414
A4L	0.943745	0.937136	0.981164
A4F	0.807743	0.834374	0.930525
A4Y	1.01701	1.19433	1.01102
A4W	0.788072	0.859439	0.925506
A4S	1.12782	1.13573	1.06355
A4T	1.17402	1.171	1.08663
A4C	0.381628	0.438089	0.843744
A4G	1.13448	0.989326	1.06686
A4R	0.903883	1.05359	0.9645
A4K	1.00058	1.01578	1.00395
A4D	0.840584	0.932985	0.940516
S5A	0.818745	0.826776	0.933539
S5V	0.766505	0.771567	0.920246
S5I	0.737738	0.898174	0.913382
S5L	0.770492	0.799907	0.921226
S5M	0.767411	0.879985	0.92047
S5F	0.670026	0.677816	0.897656
S5Y	0.654908	0.701655	0.894616
S5W	0.563085	0.729649	0.878521
S5N	1.24889	1.21266	1.12279
S5Q	0.820801	0.794292	0.934125
S5C	0.247224	0.430825	0.804066
S5G	0.764534	0.808669	0.91977
S5P	0.830382	0.8506	0.937063
S5R	0.715911	0.747129	0.908303
S5H	0.775625	0.785525	0.922479
S5K	0.762377	0.717099	0.919242
S5D	0.609179	0.69236	0.885442
T6A	0.792566	0.768515	0.926648
T6V	0.707134	0.767471	0.906285
T6I	0.582593	0.831646	0.880895
T6L	0.67157	0.680222	0.897983
T6M	0.784324	0.785927	0.924588
T6F	0.671732	0.690933	0.898017
T6Y	0.654277	0.753617	0.894495
T6W	0.554025	0.698752	0.877552
T6S	0.714031	0.833844	0.907874
T6N	1.06099	1.12786	1.0309
T6C	0.222159	0.29964	0.796465
T6G	0.704682	0.762444	0.905712
T6P	0.681897	0.588362	0.900299
T6R	0.515189	0.469814	0.873054
T6H	0.631333	0.596116	0.889946
T6K	0.864698	0.777386	0.949541
T6E	0.49413	0.834423	0.86991
T7A	0.93772	0.930652	0.978577
T7V	0.953298	0.999925	0.985162
T7I	0.918771	1.10859	0.970524
T7L	0.958906	1.09763	0.987411
T7M	0.91327	0.933532	0.96826
T7F	0.985068	1.04942	0.997585
T7W	0.799074	0.955101	0.928281
T7S	0.971215	0.932492	0.992182
T7Q	1.0606	0.996308	1.03072
T7C	0.673668	0.780325	0.898435
T7G	0.775826	0.856775	0.922526
T7R	0.834597	0.848786	0.938447
T7H	0.825582	0.966891	0.935546
T7K	0.97305	0.948313	0.992888
T7D	0.893668	0.92017	0.960563
T7E	0.687407	0.71124	0.9016
S8A	1.03392	0.998914	1.0186
S8V	0.99227	0.968823	1.0005
S8I	0.886883	0.979205	0.957998
S8L	1.00175	1.06546	1.00444
S8M	0.67138	0.771346	0.897943
S8F	0.988331	1.19435	0.998894
S8Y	0.975747	1.05861	0.993932
S8W	0.921703	0.987832	0.971745
S8T	1.03669	0.99337	1.01984
S8N	1.15428	0.996551	1.07683
S8Q	0.952469	1.04951	0.984823
S8C	0.456235	0.699908	0.862531
S8G	1.05681	1.05621	1.02889
S8P	1.0307	1.05606	1.01715
S8R	1.01018	1.01089	1.00803
S8H	1.03206	1.1778	1.01777
S8K	1.00588	0.949917	1.00618
S8D	0.918537	1.02298	0.970426
S8E	1.00533	1.08896	1.00595
A9V	1.01252	0.999484	1.00904
A9I	1.04922	1.0086	1.0254
A9L	1.03065	1.16596	1.01713
A9M	0.886025	0.64692	0.957673
A9Y	0.747976	1.0041	0.915783
A9W	0.995556	1.12544	1.00185
A9T	1.016	1.08683	1.01057
A9N	1.15184	1.16904	1.0756
A9G	1.12728	1.17783	1.06329
A9P	1.01756	1.18619	1.01127
A9R	0.907388	0.909728	0.965884
A9K	0.951369	0.849253	0.98437
A9D	1.08405	1.15293	1.04238
A9E	0.927154	0.948211	0.974044
V10A	1.07849	1.0941	1.0396
V10I	1.00691	1.09095	1.00662
V10L	0.94221	0.987339	0.980502
V10M	1.03566	1.17252	1.01938
V10F	0.89954	0.841797	0.962812
V10Y	1.17327	1.18675	1.08626
V10W	0.906247	0.966594	0.965431
V10S	1.15336	1.08552	1.07637
V10T	0.876563	0.949029	0.954083
V10N	0.991211	1.14272	1.00007
V10Q	1.07311	1.06939	1.0369
V10C	0.868297	0.845847	0.950914
V10G	1.02261	0.942606	1.01353
V10P	1.0996	0.91888	1.04995
V10R	0.985719	0.904465	0.997846
V10H	0.933977	0.734571	0.976961
V10K	1.04076	1.05218	1.02164
V10D	1.03175	0.930812	1.01763
P11A	1.14665	1.0181	1.07298
P11V	0.969854	1.15609	0.991661
P11I	1.06079	1.09	1.03081
P11L	0.930833	0.979303	0.975615
P11M	0.983054	1.03859	0.99678
P11F	0.721875	0.761228	0.909672
P11Y	0.827567	0.854856	0.936156
P11W	0.813664	0.680059	0.932105
P11S	1.10645	1.17005	1.05322
P11T	0.930612	0.961458	0.975519
P11Q	0.944344	1.1918	0.981419
P11G	1.15162	1.12541	1.07549
P11R	0.934897	0.87738	0.977355
P11H	1.0284	0.957216	1.01612
P11K	1.04602	1.08488	1.02397
P11D	1.10315	0.869048	1.05164
P11E	1.08673	1.10756	1.04371
G12A	1.10308	1.12537	1.05161
G12V	1.01913	1.03303	1.01197
G12I	1.09429	1.05705	1.04741
G12L	0.84882	0.832019	0.943523
G12M	1.01186	1.04596	1.00875
G12F	0.922021	0.884937	0.971879
G12Y	0.939158	1.0874	0.979197
G12W	0.918163	1.04308	0.970271
G12S	1.09706	1.02769	1.04874
G12T	1.02937	1.08913	1.01656
G12Q	1.06361	1.17412	1.03219
G12C	0.855151	0.854533	0.945924
G12P	0.986333	0.939432	0.998091
G12R	0.962326	1.0637	0.988746
G12H	0.800502	0.967985	0.928647
G12K	0.941524	0.871783	0.980214
G12D	1.06136	1.18538	1.03109
G12E	1.10071	1.20657	1.05048
H13A	1.07517	0.978416	1.03793
H13V	0.994192	1.10065	1.00129
H13L	0.903185	0.932696	0.964228
H13M	1.12899	0.931948	1.06414
H13F	0.830027	0.674626	0.936946
H13Y	1.04744	1.0714	1.0246
H13W	0.922711	0.918018	0.972168
H13S	1.09818	0.933192	1.04927
H13T	1.11475	1.0844	1.05719
H13Q	1.12028	0.773072	1.05986
H13G	1.02229	0.911061	1.01338
H13P	1.13588	0.991138	1.06756
H13R	0.998741	0.959596	1.00318
H13D	0.844446	0.73239	0.941902
H13E	0.946432	1.03437	0.982306
P14R	1.1524	1.16625	1.07588
S15A	0.968025	0.872342	0.990963
S15V	0.897662	0.859711	0.962082
S15I	1.02754	0.84787	1.01574
S15L	0.924582	1.07415	0.972955
S15M	0.668616	1.04052	0.897355
S15T	1.11784	1.12651	1.05868
S15N	1.05378	0.773598	1.02747
S15C	0.680498	0.84394	0.899974
S15G	0.794237	0.636433	0.927055
S15H	0.766216	0.889606	0.920178
S15K	0.954049	0.658683	0.985467
S15E	1.02664	1.04801	1.01534
L16A	1.01896	0.919664	1.01189
L16F	0.95675	1.10637	0.986553
L16Y	0.998014	0.936302	1.00287
L16W	1.14717	1.17096	1.07325
L16S	1.10835	1.10318	1.05412
L16C	0.719523	0.843488	0.90913
L16G	0.948369	1.00422	0.98312
L16P	1.0804	0.844195	1.04056
L16R	1.1649	1.02872	1.08214
L16K	1.13652	0.924049	1.06789
L16E	1.07606	0.866804	1.03838
P17A	0.966465	1.03475	0.990363
P17V	0.996053	1.04829	1.00206
P17I	0.471749	0.907968	0.865802
P17L	0.763133	0.923081	0.919423
P17M	0.762245	0.875152	0.919209
P17F	0.748116	0.56086	0.915815
P17W	0.665004	0.620251	0.896615
P17S	0.965526	0.919387	0.989996
P17T	0.971817	0.981985	0.99241
P17N	0.846414	0.79961	0.942628
P17Q	0.97845	0.923088	0.994977
P17G	0.909911	0.890836	0.966897
P17R	0.837377	0.80196	0.939394
P17H	0.765789	0.751996	0.920077
P17K	0.60917	0.776188	0.88544
P17D	0.85611	0.796419	0.946291
S18A	1.01183	1.09515	1.00874
S18V	0.998686	1.05836	1.00315
S18L	0.976945	0.981301	0.994391
S18M	0.828117	0.916821	0.93633
S18F	0.960336	1.01251	0.98797
S18Y	0.91266	0.916892	0.968011
S18T	1.17804	1.03306	1.0886
S18C	0.955281	0.905388	0.985965
S18G	0.931281	0.943861	0.975805
S18P	1.01962	1.06597	1.01219
S18R	0.736883	0.835024	0.913178
S18H	0.961793	0.773624	0.988536
S18D	1.1742	1.02371	1.08672
S18E	0.962186	0.852405	0.988689
L19A	0.88633	0.976705	0.95779
L19V	1.0674	1.07454	1.03406
L19I	1.04281	1.05405	1.02255
L19M	1.00983	1.03093	1.00787
L19F	0.900893	1.0153	0.963339
L19Y	1.06627	1.11278	1.0335
L19W	1.00113	1.02749	1.00418
L19S	1.00491	0.953011	1.00577
L19N	1.05187	0.993921	1.02659
L19Q	1.11419	1.10946	1.05692
L19C	0.756753	0.738783	0.917883
L19G	0.798118	0.873128	0.928027
L19P	0.894942	0.965627	0.961045
L19R	0.984918	1.05598	0.997525
L19H	0.818524	0.976522	0.933475
L19K	0.95832	0.885464	0.987177
L19D	1.01514	1.06639	1.01019
L19E	1.13456	1.14731	1.0669
P20A	0.936257	0.894622	0.97794
P20V	1.01361	1.11003	1.00952
P20I	1.04065	1.00391	1.02159
P20L	0.974663	0.928662	0.993513
P20M	0.94824	1.00694	0.983065
P20W	0.948302	1.0339	0.983091
P20S	0.999233	1.05087	1.00338
P20T	1.04157	1.03491	1.022
P20Q	1.15026	1.07949	1.07481
P20C	0.736981	0.887253	0.9132
P20G	0.953163	0.960283	0.985107
P20R	0.900766	0.954017	0.96329
P20K	1.01432	1.00203	1.00983
P20E	1.07352	1.07211	1.0371
S21A	1.00353	0.980832	1.00519
S21V	0.924649	0.980148	0.972984
S21L	1.02147	1.10887	1.01302
S21M	1.07286	1.1496	1.03677
S21Y	0.988052	0.990829	0.998781
S21W	0.943901	1.04327	0.981229
S21T	1.10909	1.04657	1.05447
S21Q	0.571589	0.772894	0.879522
S21C	0.627581	0.985895	0.889176
S21G	1.04719	0.947994	1.02449
S21P	1.16033	1.13958	1.07986
S21R	0.82102	0.856996	0.93419
S21K	0.742363	0.809637	0.914467
S21D	1.08202	0.99033	1.04137
S21E	0.870516	0.92024	0.951759
N22V	0.792315	0.812867	0.926583
N22L	0.636515	0.81301	0.891002
N22M	0.692234	0.772133	0.902758
N22F	0.742767	0.582369	0.914563
N22Y	0.706314	0.635082	0.906094
N22W	0.603967	0.699275	0.884436
N22S	0.855101	0.906228	0.945905
N22C	0.460391	0.50635	0.863473
N22G	0.71247	0.603335	0.907517
N22P	0.747207	0.666762	0.915604
N22R	0.801846	0.875854	0.928996
N22K	0.797939	0.802736	0.927981
N22D	0.976763	1.08772	0.994321
N22E	0.730253	0.765272	0.911615
S23A	1.10215	1.03993	1.05117
S23V	0.98024	1.0017	0.995677
S23I	1.11258	1.15981	1.05615
S23L	1.0058	1.04134	1.00615
S23M	1.0091	0.843653	1.00756
S23F	0.939144	0.960978	0.979191
S23Y	0.990001	0.988623	0.999571
S23W	1.01347	0.984864	1.00945
S23N	1.059	0.884906	1.02994
S23G	0.874369	0.856814	0.953232
S23P	0.856643	0.826488	0.946496
S23R	0.957169	0.986826	0.986721
S23K	0.908655	0.918513	0.966392
S23D	1.05958	0.838458	1.03022
S23E	0.666962	0.76546	0.897014
S24A	0.477677	0.584379	0.866958
S24V	0.714151	0.786669	0.907901
S24L	0.709232	0.833658	0.906772
S24Y	0.804393	0.790165	0.929659
S24W	0.523346	0.617916	0.874128
S24T	1.05728	1.09566	1.02912
S24N	0.72705	0.750151	0.910869
S24Q	0.747975	0.749271	0.915782
S24C	0.742568	0.759961	0.914517
S24G	0.762268	0.745582	0.919215
S24P	0.760429	0.731987	0.91877
S24R	0.622867	0.70267	0.888209
S24H	0.836467	0.985177	0.939082
S24K	0.644802	0.705803	0.892657
S24D	0.772936	0.813797	0.921822
Q25A	0.935218	1.00383	0.977494
Q25V	1.04391	1.06869	1.02304
Q25I	0.807309	0.91949	0.930417
Q25L	0.982568	0.989911	0.996589
Q25M	0.988337	0.986009	0.998896
Q25F	1.03957	1.01526	1.02111
Q25Y	0.995519	1.03254	1.00184
Q25W	0.956937	0.94999	0.986628
Q25S	1.05211	0.978827	1.0267
Q25T	0.9823	0.854095	0.996483
Q25N	1.05871	0.911033	1.0298
Q25C	0.859942	0.909878	0.947743
Q25G	0.996262	0.964536	1.00215
Q25P	1.18123	0.918149	1.09016
Q25R	0.86155	0.838842	0.948353
Q25K	1.0357	1.06234	1.0194
Q25D	1.01088	1.03251	1.00833
Q25E	0.945644	0.996535	0.98197
E26A	0.918815	0.964173	0.970542
E26V	0.973516	0.89581	0.993069
E26I	0.965368	0.978586	0.989935
E26L	0.733986	0.831278	0.912491
E26M	0.838235	0.881349	0.939691
E26F	0.83051	0.861995	0.937107
E26Y	0.848165	0.868985	0.94328
E26W	0.746837	0.80848	0.915514
E26S	0.87343	0.920927	0.952874
E26T	1.01435	1.00887	1.00984
E26N	0.905188	0.911418	0.965013
E26Q	0.95812	0.83494	0.987097
E26C	0.721264	0.691388	0.909531
E26G	1.02575	0.927894	1.01493
E26P	0.920905	0.963092	0.971413
E26R	0.837376	0.841649	0.939394
E26H	0.830867	0.705278	0.937222
E26K	1.00059	0.959516	1.00395
E26D	1.01265	0.925261	1.00909
R27V	0.989179	0.988153	0.999236
R27I	1.00358	0.980956	1.00521
R27L	0.978392	0.970201	0.994955
R27W	0.780192	0.845936	0.923575
R27S	0.91918	1.00438	0.970694
R27T	1.05237	0.995174	1.02682
R27C	0.684615	0.783421	0.900936
R27G	0.962172	0.939441	0.988684
R27D	1.04282	1.08676	1.02255
R27E	1.05869	1.01719	1.02979
P28A	0.980832	0.934298	0.99591
P28L	0.885903	0.962656	0.957627
P28M	0.835107	0.758392	0.938619
P28F	1.02117	0.841925	1.01288
P28Y	0.913852	1.0083	0.968498
P28S	0.919884	0.995974	0.970986
P28T	1.00904	1.04372	1.00753
P28G	0.984285	0.98845	0.997273
P28R	1.01283	0.972466	1.00917
L29V	0.995869	1.04814	1.00198
L29W	0.850104	0.822478	0.944007
L29S	1.03812	1.06557	1.02047
L29T	0.960638	0.901054	0.988087
L29G	0.947112	1.06114	0.982591
L29R	0.971511	0.96086	0.992295
L29E	0.680113	0.689937	0.899886
D30V	1.17215	1.16921	1.08572
D30L	1.13028	1.06775	1.06478
D30F	0.992578	1.00066	1.00062
D30S	0.970884	1.06333	0.992054
D30T	0.972908	1.04945	0.992834
D30G	0.800565	0.614838	0.928664
D30R	0.806992	0.885522	0.930332
T31A	0.970577	1.11629	0.991935
T31V	1.02153	0.923711	1.01304
T31L	1.01702	1.07752	1.01103
T31M	0.955287	1.10294	0.985967
T31Y	0.870318	0.848656	0.951684
T31S	0.956109	1.06817	0.986297
T31N	0.963323	1.04347	0.989134
T31C	0.6771	0.92844	0.899198
T31G	0.936324	0.904792	0.977969
T31P	0.901923	0.968576	0.963737
T31R	1.08576	1.05168	1.04323
T31K	1.04029	0.912791	1.02143
T31E	1.03308	1.02592	1.01822
R32A	1.1002	1.00504	1.05024
R32V	0.906832	0.968891	0.965663
R32I	0.972504	0.90426	0.992676
R32L	1.00234	0.978927	1.00469
R32M	0.882442	0.980543	0.956316
R32F	0.979277	0.910986	0.9953
R32Y	1.00204	1.0429	1.00456
R32W	0.8763	0.97274	0.953979
R32S	0.879756	1.05621	0.955285
R32T	0.995774	0.988136	1.00194
R32C	0.734189	0.903727	0.912538
R32G	0.952353	1.03034	0.984776
R32H	1.03511	0.83022	1.01913
R32K	1.02834	0.978919	1.0161
R32D	0.799985	0.957105	0.928513
R32E	1.07638	1.03516	1.03854
D33A	1.00715	1.05223	1.00672
D33V	1.01289	1.01378	1.0092
D33I	0.923442	0.905883	0.972473
D33L	0.955264	0.958676	0.985958
D33M	1.04558	1.04834	1.02378
D33F	1.03977	1.13493	1.0212
D33Y	1.05179	1.00561	1.02656
D33W	0.862911	0.932501	0.948868
D33S	0.956998	0.919808	0.986652
D33T	0.940246	0.837959	0.979665
D33N	0.969844	0.98075	0.991657
D33Q	1.10092	1.04502	1.05058
D33C	0.66766	1.0008	0.897158
D33G	1.03055	0.997853	1.01709
D33P	1.07415	1.10134	1.03742
D33R	0.982062	0.984039	0.99639
D33H	1.03229	1.04546	1.01787
D33K	0.965585	1	0.990019
D33E	0.991291	0.962229	1.0001
P34A	0.84214	0.943167	0.941069
P34V	0.965251	0.990643	0.989888
P34I	0.952622	0.971831	0.984886
P34L	0.933141	1.00859	0.976597
P34M	0.81735	0.879426	0.933141
P34F	0.81257	0.913989	0.931809
P34Y	0.864591	0.89282	0.949502
P34W	0.953494	0.930112	0.985242
P34S	0.942672	0.935753	0.980705
P34T	0.995765	1.03577	1.00194
P34N	0.903747	0.912472	0.964448
P34Q	0.877691	0.97687	0.954512
P34C	0.745413	0.836153	0.915179
P34G	0.999922	1.0106	1.00367
P34R	1.00907	1.03947	1.00755
P34H	0.905216	0.954568	0.965024
P34K	0.961364	1.05123	0.988366
P34D	1.05851	0.986189	1.02971
P34E	0.9715	1.04831	0.992291
L35A	0.897943	1.01674	0.962189
L35V	0.962404	0.978008	0.988776
L35I	1.01093	0.987191	1.00835
L35M	1.08197	1.14959	1.04134
L35F	0.999502	1.02107	1.0035
L35Y	0.970081	1.0463	0.991746
L35W	0.961657	0.952024	0.988482
L35S	0.947252	1.0308	0.98265
L35T	1.02799	0.948675	1.01594
L35N	0.842716	0.960796	0.941278
L35Q	0.799201	0.847988	0.928312
L35C	0.727416	0.977917	0.910954
L35G	0.902911	1.04233	0.96412
L35P	0.998629	1.06909	1.00313
L35R	0.948277	1.06755	0.983081
L35H	0.932282	0.887577	0.976225
L35K	0.856272	0.990095	0.946352
L35D	0.923648	0.827623	0.97256
L35E	0.725164	0.913358	0.910432
L36A	1.05744	0.978728	1.02919
L36V	1.0264	0.977822	1.01523
L36M	1.01815	1.00327	1.01153
L36F	0.937517	0.990423	0.978486
L36Y	1.00236	0.910782	1.0047
L36S	1.04036	1.0809	1.02147
L36T	0.574989	0.647786	0.879946
L36Q	0.977392	0.938611	0.994568
L36C	0.848749	0.941864	0.943497
L36G	0.891364	0.894712	0.959684
L36P	0.949806	0.851189	0.983722
L36R	1.02571	1.07034	1.01492
L36D	0.864488	0.992246	0.949463
A37V	0.611788	0.689694	0.885955
A37L	0.952111	0.928393	0.984676
A37F	0.992965	1.03418	1.00078
A37S	0.953648	0.992232	0.985304
A37T	0.869696	0.94051	0.951444
A37N	0.99807	1.10683	1.0029
A37Q	0.961679	0.975713	0.98849
A37G	0.933081	1.00872	0.976573
A37P	0.787821	0.921976	0.925447
A37R	1.12145	1.04963	1.06043
R38A	0.918812	0.960228	0.970541
R38V	0.87743	0.913867	0.954414
R38I	0.902559	0.946123	0.963984
R38L	0.784321	0.927432	0.924587
R38M	0.911214	1.00635	0.967424
R38F	0.954195	0.845753	0.985526
R38Y	0.912791	0.925913	0.968065
R38W	0.968546	1.01164	0.991162
R38S	0.930522	0.964605	0.975481
R38T	0.962219	1.06864	0.988703
R38N	1.01773	1.04248	1.01134
R38Q	1.04677	1.07276	1.0243
R38C	0.785924	0.903414	0.924975
R38G	0.668403	0.830877	0.897311
R38P	0.855305	0.921422	0.945983
R38H	0.92716	1.03572	0.974047
R38D	0.797556	0.854762	0.927887
R38E	0.899317	1.10552	0.962725
A39V	1.02501	1.02244	1.0146
A39I	0.898883	0.878939	0.962554
A39L	1.00475	0.929929	1.0057
A39M	0.949655	0.972717	0.983658
A39F	1.04887	1.06312	1.02524
A39Y	0.9139	0.890838	0.968517
A39W	1.0273	1.0884	1.01563
A39S	0.786431	0.947294	0.925102
A39T	0.884765	0.86295	0.957195
A39N	0.529579	0.951229	0.874874
A39Q	0.532666	0.834479	0.875228
A39C	1.05125	1.04648	1.02631
A39G	0.844294	0.915003	0.941847
A39P	0.523047	0.994304	0.874079
A39R	0.396299	0.892516	0.847644
A39H	0.80281	0.637161	0.929248
A39K	0.234706	0.860316	0.800272
A39D	0.295889	0.821625	0.818819
A39E	0.43726	0.983891	0.858144
E40A	0.553686	0.870594	0.877502
E40V	0.731779	0.995239	0.911973
E40I	1.07423	0.660819	1.03746
E40L	0.852899	0.923247	0.945063
E40M	0.909355	0.980004	0.966673
E40F	0.744684	0.922568	0.915009
E40Y	0.831886	0.919953	0.937552
E40W	0.848674	1.01674	0.943469
E40S	0.677172	0.915446	0.899214
E40T	0.666189	0.925428	0.896857
E40N	0.670052	1.06828	0.897661
E40Q	0.835558	0.940407	0.938772
E40C	0.724642	0.947932	0.910311
E40G	0.710447	1.02586	0.907052
E40P	0.566052	1.00043	0.878894
E40R	0.30303	0.960593	0.820948
E40H	0.824405	0.850492	0.935189
E40D	0.549334	0.834743	0.877067
L41A	0.737891	0.920004	0.913418
L41V	1.04134	1.01413	1.0219
L41I	1.07008	0.945539	1.03539
L41M	1.00404	1.10046	1.0054
L41F	0.817353	0.888517	0.933142
L41Y	0.76385	1.05467	0.919601
L41W	0.801011	1.05556	0.928779
L41S	0.843818	1.04174	0.941676
L41N	0.706611	0.848169	0.906163
L41Q	0.886373	1.10269	0.957806
L41C	0.874739	1.01389	0.953372
L41G	0.831172	1.01957	0.937322
L41P	0.744193	0.97476	0.914896
L41R	0.665037	0.901666	0.896622
L41K	0.866008	0.908928	0.950043
L41D	0.799557	1.10303	0.928399
L41E	0.828569	1.11255	0.936474
A42V	1.04435	1.04421	1.02323
A42I	1.04876	1.0824	1.02519
A42L	0.965687	0.956958	0.99006
A42M	0.960179	0.910919	0.98791
A42F	0.947035	1.07594	0.982559
A42Y	1.05	1.11269	1.02575
A42W	1.07658	1.10416	1.03864
A42S	0.88698	1.01582	0.958034
A42T	0.994413	1.10321	1.00138
A42N	0.564202	0.970881	0.878652
A42Q	0.351566	0.871474	0.835283
A42C	0.968825	1.03692	0.991269
A42G	0.927472	0.910569	0.974179
A42P	1.08143	1.13439	1.04107
A42R	0.18016	0.782432	0.783624
A42H	0.561041	0.924045	0.878272
A42K	0.15203	0.709914	0.774896
A42D	0.150002	0.755058	0.774262
A42E	0.0163307	0.572987	0.731439
L43A	1.00478	0.905153	1.00572
L43V	1.08622	1.10145	1.04346
L43I	0.969793	0.980249	0.991638
L43M	1.05872	1.11241	1.02981
L43F	0.812405	0.87835	0.931767
L43Y	0.566322	0.896595	0.878923
L43W	0.575504	0.865059	0.880007
L43S	0.776269	0.925455	0.922633
L43T	0.747267	0.905884	0.915618
L43N	0.493597	0.892489	0.869822
L43Q	0.109523	0.809472	0.761497
L43C	0.817933	0.840772	0.933308
L43G	0.840965	0.881429	0.940651
L43P	0.296079	0.886233	0.818863
L43R	0.184891	0.596812	0.785081
L43H	0.0772439	0.728963	0.751169
L43K	0.233604	0.723866	0.799938
L43D	0.416574	0.518181	0.852936
L43E	0.364235	0.682734	0.838923
L44A	0.852031	1.01095	0.944734
L44V	0.844964	0.954803	0.942092
L44I	0.891408	0.942466	0.959702
L44M	0.888556	0.949872	0.958613
L44F	0.965655	0.925155	0.990048
L44Y	1.02087	1.02345	1.01274
L44W	0.910492	0.826084	0.967131
L44S	0.795327	0.948275	0.927331
L44T	0.827592	0.97133	0.936164
L44N	0.836255	1.0341	0.939011
L44Q	0.776248	0.983608	0.922629
L44C	0.9019	0.958022	0.963728
L44G	0.720941	0.865096	0.909457
L44P	0.0352139	0.751045	0.737578
L44R	0.343155	0.929046	0.832809
L44H	0.74928	0.810756	0.916098
L44K	0.230873	0.758781	0.79911
L44D	0.52245	0.827492	0.874005
L44E	0.756172	0.976184	0.917741
S45A	1.16504	1.00643	1.08221
S45V	0.976388	0.873366	0.994177
S45I	0.845237	0.97599	0.942192
S45L	0.943453	0.996493	0.981035
S45M	0.831743	1.00063	0.937507
S45F	0.798555	0.931959	0.928139
S45Y	0.700213	0.817047	0.904659
S45W	0.673368	0.789541	0.89837
S45T	1.04505	1.03906	1.02354
S45N	0.622775	0.884286	0.88819
S45Q	0.58303	0.880886	0.880956
S45C	1.02085	1.0432	1.01274
S45G	1.05554	1.04017	1.02829
S45P	0.796817	1.08778	0.927694
S45R	0.163565	0.718881	0.778489
S45H	0.547152	0.865111	0.876828
S45K	0.00774479	0.874721	0.728643
S45D	0.158407	0.68386	0.776885
S45E	0.547747	0.77808	0.876896
I46A	0.923393	1.01448	0.972452
I46V	0.937768	0.934472	0.978598
I46L	0.880385	0.940682	0.955529
I46F	0.937598	0.977611	0.978522
I46Y	0.20636	0.552468	0.791657
I46W	0.617701	0.818131	0.887151
I46S	0.722004	0.872796	0.909702
I46T	0.804071	0.816354	0.929578
I46N	0.257369	0.832759	0.807142
I46Q	0.149711	0.744777	0.774171
I46C	0.887142	0.969785	0.958093
I46G	0.609893	0.908901	0.88558
I46P	0.141996	0.794183	0.771755
I46R	0.285412	0.210666	0.815638
I46H	0.226828	0.789637	0.797883
I46K	0.198483	0.665848	0.789251
I46D	0.176892	0.61	0.782616
I46E	0.418937	0.808507	0.853549
V47A	0.934437	0.933637	0.977162
V47I	0.864019	1.02515	0.949287
V47L	0.941527	0.956242	0.980215
V47M	1.11915	0.999496	1.05931
V47F	0.814181	0.99478	0.93225
V47Y	0.392994	0.952378	0.846729
V47W	0.67232	0.977782	0.898143
V47S	0.963099	1.00592	0.989047
V47T	0.872431	0.950744	0.952497
V47Q	0.834333	0.958513	0.93836
V47C	0.840274	0.998477	0.940408
V47G	0.738365	0.922545	0.91353
V47P	0.157608	0.658851	0.776636
V47R	0.183745	0.722307	0.784728
V47H	0.492585	0.774149	0.869652
V47K	-0.040767	0.769204	0.712846
V47D	0.891425	0.85433	0.959708
V47E	0.806686	0.901845	0.930252
F48A	0.70139	1.00707	0.904938
F48V	0.736043	0.917579	0.912978
F48I	0.615238	1.06698	0.88665
F48L	0.854567	1.02686	0.945702
F48M	0.710367	0.970068	0.907034
F48Y	0.176869	0.727669	0.782609
F48W	0.382992	1.03908	0.844103
F48S	0.679727	1.05239	0.899797
F48T	0.561071	0.948834	0.878274
F48N	0.0623687	0.667913	0.746374
F48Q	0.125863	0.932701	0.766676
F48C	0.750006	0.893979	0.916275
F48G	0.648647	0.979226	0.893405
F48P	0.314846	0.911811	0.824517
F48R	0.119608	0.140157	0.764697
F48H	0.173127	0.770549	0.781452
F48K	0.194208	0.620465	0.787941
F48D	0.0947299	0.782363	0.756778
F48E	0.181217	0.830491	0.78395
V49A	0.956963	1.03897	0.986638
V49I	0.952539	1.00641	0.984852
V49L	0.955836	1.01888	0.986187
V49M	1.00785	1.00689	1.00702
V49F	0.93575	0.981584	0.977722
V49Y	0.311079	0.728629	0.823389
V49W	0.629657	0.797502	0.889601
V49S	0.836348	0.92533	0.939042
V49T	0.942608	0.994441	0.980677
V49N	0.565404	0.863074	0.878807
V49Q	0.286245	0.79492	0.815886
V49C	0.954302	0.982668	0.98557
V49G	0.914865	1.00778	0.968912
V49P	0.787623	1.03572	0.9254
V49R	0.272343	0.274353	0.81168
V49H	0.317805	0.83134	0.825425
V49K	0.140415	0.743943	0.771259
V49D	0.144028	0.443461	0.772393
V49E	0.0240274	0.429582	0.733943
A50V	0.913881	0.957589	0.96851
A50I	0.922567	1.10282	0.972106
A50L	0.929202	0.979892	0.974913
A50M	0.884937	0.97133	0.957262
A50F	0.753629	1.01474	0.917135
A50Y	0.10561	0.867328	0.760251
A50W	0.763552	0.91805	0.919526
A50S	0.928484	1.02292	0.974607
A50T	0.856106	0.972397	0.946289
A50N	0.557464	0.865932	0.877866
A50Q	0.163687	0.831205	0.778527
A50C	0.840361	0.978871	0.940439
A50G	0.931558	0.885803	0.975923
A50P	0.312971	0.909016	0.82395
A50R	0.149791	0.558649	0.774196
A50H	0.457301	0.821648	0.862779
A50K	0.304788	0.887885	0.821465
A50D	0.216293	0.70581	0.794682
A50E	0.417125	0.83438	0.853098
V51A	1.05259	1.03353	1.02692
V51I	1.03046	0.901983	1.01705
V51L	0.812669	0.968216	0.931834
V51M	0.923712	1.02443	0.972586
V51F	0.198972	0.723115	0.7894
V51Y	0.463011	0.758095	0.864035
V51S	1.1482	1.00427	1.07377
V51T	1.14654	1.0731	1.07293
V51N	1.07472	0.979556	1.0377
V51Q	0.867593	0.829271	0.950646
V51C	1.16902	1.13233	1.08418
V51G	1.09091	1.01358	1.04576
V51P	0.353136	0.937519	0.835708
V51R	0.0850722	0.610454	0.753684
V51H	0.0804449	0.870957	0.752199
V51K	0.176003	0.858048	0.782341
V51D	1.06076	0.781179	1.03079
V51E	0.938675	0.988207	0.978986
A52V	1.18574	1.0955	1.09235
A52I	0.892327	0.641914	0.960057
A52L	1.01668	0.898995	1.01088
A52M	1.04092	1.06999	1.02171
A52F	0.935726	1.0534	0.977712
A52Y	0.680104	1.00178	0.899883
A52W	0.805456	0.996016	0.929931
A52S	0.962373	0.980434	0.988764
A52T	1.06804	1.04892	1.03437
A52N	0.756144	0.962772	0.917735
A52Q	0.511746	1.00535	0.872598
A52C	1.00751	0.94771	1.00688
A52G	0.890106	1.00536	0.959202
A52P	0.406576	1.02937	0.850284
A52R	0.222409	0.137951	0.796541
A52H	0.311061	1.04115	0.823384
A52K	0.294561	0.95773	0.818413
A52D	0.684412	0.808211	0.900888
A52E	0.451497	0.839462	0.86147
L53A	1.03171	1.10337	1.01761
L53V	0.993515	0.992832	1.00101
L53I	1.01405	0.989709	1.00971
L53M	0.953743	0.998674	0.985343
L53F	1.00549	1.05949	1.00602
L53Y	0.477416	0.682211	0.866908
L53W	0.821104	0.904791	0.934214
L53S	0.912435	0.927755	0.96792
L53T	0.812021	0.881645	0.931666
L53N	0.27678	0.74337	0.81301
L53Q	0.114141	0.761399	0.762964
L53C	0.971951	1.05549	0.99246
L53G	1.02317	0.977997	1.01378
L53P	0.123249	0.864029	0.76585
L53R	0.066251	0.358416	0.747628
L53H	0.121387	0.654219	0.765261
L53K	0.341299	0.823393	0.832304
L53D	0.0579135	0.247565	0.744935
L53E	0.21841	0.767995	0.795326
S54A	0.665366	0.948568	0.896692
S54V	0.144498	0.851381	0.77254
S54I	0.0490883	0.822144	0.742078
S54L	0.31505	0.995958	0.824579
S54M	0.265842	1.02234	0.809715
S54Y	0.181759	0.940068	0.784117
S54W	0.246056	0.746957	0.803712
S54T	0.721698	0.931504	0.909631
S54N	0.335749	0.89428	0.830667
S54Q	0.0226476	1.02833	0.733494
S54C	0.428517	0.860216	0.855978
S54G	0.90009	0.980779	0.963027
S54P	0.793499	1.02911	0.926873
S54R	0.169256	0.402168	0.780254
S54H	-0.00678786	0.817143	0.72391
S54E	0.447285	0.664282	0.860488
N55A	0.686842	0.892629	0.901464
N55V	0.138618	0.876443	0.770695
N55I	0.0475946	0.785754	0.741594
N55L	0.121175	0.641763	0.765194
N55M	0.183558	0.495408	0.784671
N55F	-0.000391665	0.476155	0.725993
N55Y	0.0166929	0.688218	0.731556
N55S	0.613147	0.962982	0.886227
N55T	0.328805	0.938634	0.828673
N55Q	-0.0233533	0.800053	0.718514
N55C	0.253631	0.968951	0.806008
N55G	0.262104	0.962294	0.808579
N55P	0.433299	0.800887	0.857169
N55R	0.0178714	0.419209	0.73194
N55H	0.125932	0.962136	0.766698
N55K	0.0990682	0.446575	0.758165
N55D	0.200041	0.623553	0.789727
G56A	0.887653	0.895882	0.958281
G56V	1.02409	1.0578	1.01419
G56I	1.01713	1.01285	1.01108
G56L	1.03206	1.00592	1.01777
G56M	1.02973	1.06143	1.01672
G56F	0.934651	1.0792	0.977254
G56Y	0.575316	0.908225	0.879987
G56W	0.658997	0.771606	0.895431
G56S	0.933614	1.00133	0.976802
G56T	0.996668	1.02607	1.00231
G56N	0.296848	0.812066	0.819085
G56Q	0.171793	0.792195	0.78104
G56C	0.952069	0.880759	0.984659
G56P	0.127215	0.739417	0.767103
G56R	0.06087	0.616845	0.74589
G56H	0.168654	0.88637	0.780068
G56K	0.131236	0.691751	0.768372
G56D	0.163441	0.635289	0.77845
G56E	-0.0566015	0.648369	0.707696
L57A	0.818477	0.889867	0.933461
L57V	0.927744	1.04119	0.974294
L57I	0.805901	0.882884	0.930045
L57M	0.781461	0.964699	0.923878
L57F	0.803598	0.963715	0.929453
L57Y	0.616157	0.859412	0.886836
L57W	0.768346	1.10914	0.920698
L57S	0.800992	0.95429	0.928774
L57T	0.60829	0.815161	0.885264
L57N	0.190746	0.847549	0.78688
L57Q	0.147519	0.894301	0.773486
L57C	0.878029	1.05131	0.954638
L57G	0.758368	0.949153	0.918274
L57P	0.192396	0.861503	0.787386
L57R	0.203622	0.808142	0.790821
L57H	0.261859	0.861347	0.808505
L57K	0.0748973	0.836026	0.750414
L57E	0.207534	0.698409	0.792015
V58A	0.80206	0.988285	0.929049
V58I	0.853293	0.921214	0.945214
V58L	1.00574	0.921317	1.00612
V58M	1.08876	0.97583	1.04471
V58F	0.806836	0.951503	0.930291
V58Y	0.314891	0.932699	0.82453
V58W	0.71065	1.00643	0.907099
V58S	0.319976	0.892728	0.826031
V58T	0.782135	0.942849	0.924043
V58N	0.226482	0.787269	0.797778
V58Q	0.297366	0.993109	0.819241
V58C	0.908037	1.11311	0.966144
V58G	0.718464	0.936494	0.908888
V58P	0.049601	0.695575	0.742244
V58R	0.226417	0.84057	0.797758
V58H	0.215637	0.955901	0.794483
V58K	0.964095	1.02626	0.989435
V58D	0.138466	0.295495	0.770647
V58E	0.138844	0.702607	0.770766
L59A	0.185216	0.956862	0.785181
L59V	0.676385	1.00163	0.899037
L59I	0.927294	1.00672	0.974103
L59M	0.900577	0.965007	0.963218
L59F	0.683738	0.931388	0.900729
L59Y	0.587396	0.98774	0.881603
L59W	0.357751	0.857331	0.837055
L59S	0.176112	0.809347	0.782375
L59T	0.164809	0.739081	0.778875
L59N	0.148334	0.692869	0.773741
L59Q	0.093236	0.825017	0.7563
L59C	0.265238	0.994272	0.809531
L59G	0.349711	0.893554	0.834727
L59P	0.241115	0.680231	0.802214
L59R	0.337264	0.886522	0.831131
L59H	-0.0427547	0.791132	0.712199
L59K	0.146121	0.851835	0.773048
L59D	0.0992402	0.243623	0.758219
L59E	0.293605	0.772432	0.818122
A60V	0.989715	0.981118	0.999454
A60I	1.06756	1.05568	1.03414
A60L	1.01898	0.754002	1.0119
A60M	0.992765	0.982181	1.0007
A60F	1.08579	1.12165	1.04324
A60Y	0.92044	0.909768	0.971219
A60W	0.966304	1.04329	0.990299
A60S	0.837222	0.965134	0.939341
A60T	0.943615	0.98585	0.981108
A60G	0.905204	1.02643	0.965019
A60R	0.791261	0.968191	0.926304
A60K	0.672841	0.936077	0.898255
A60D	0.315299	0.796197	0.824656
A61V	0.974639	0.980769	0.993504
A61I	0.882618	0.987602	0.956383
A61L	0.921382	1.045	0.971611
A61M	0.770686	0.698839	0.921275
A61F	0.779622	1.0195	0.923439
A61Y	0.782094	0.885606	0.924034
A61W	0.554892	0.868885	0.877634
A61S	0.882459	0.985941	0.956323
A61T	0.783509	0.877568	0.924394
A61N	0.724261	0.946397	0.910223
A61Q	0.80761	0.946224	0.930492
A61C	1.02443	1.0614	1.01434
A61G	0.903773	1.04609	0.964458
A61P	0.0458634	0.853146	0.741033
A61R	0.649058	0.931435	0.893485
A61H	0.903208	0.990725	0.964237
A61K	0.709091	0.87067	0.906739
A61D	0.589981	0.812616	0.882015
A61E	0.375048	0.997153	0.841923
L62A	0.640119	0.90056	0.891725
L62V	0.885324	1.03992	0.95741
L62I	0.875355	0.997732	0.953605
L62M	1.09629	0.929812	1.04837
L62F	0.66202	0.919978	0.896025
L62Y	0.364526	0.924701	0.838997
L62W	0.930671	0.923193	0.975545
L62S	0.686444	0.863222	0.901369
L62T	0.730026	1.00763	0.911562
L62N	0.780757	0.935211	0.923705
L62Q	0.699157	0.793122	0.90441
L62C	0.698371	0.867263	0.904223
L62G	0.630187	0.865119	0.88971
L62P	0.106679	0.731119	0.760591
L62R	0.612291	0.83987	0.886055
L62H	0.707626	0.987486	0.9064
L62K	0.590647	0.935283	0.882115
L62D	0.470124	0.83605	0.865477
L62E	0.161231	0.850578	0.777763
A63V	0.963452	0.863127	0.989186
A63I	1.13083	1.10456	1.06505
A63L	1.05926	1.02014	1.03007
A63M	1.07682	1.02647	1.03876
A63F	1.05416	1.08816	1.02765
A63Y	0.887296	1.04872	0.95815
A63W	1.06886	1.00562	1.03478
A63S	0.940577	0.961324	0.979805
A63T	0.941197	1.1024	0.980072
A63N	1.11474	1.09538	1.05719
A63Q	1.11613	1.09405	1.05785
A63C	0.925828	1.0041	0.97348
A63G	0.997725	1.02806	1.00275
A63P	0.726725	0.865881	0.910794
A63R	1.06852	1.00975	1.03461
A63H	0.991241	0.860128	1.00008
A63K	0.982351	0.972225	0.996503
A63D	0.836675	1.02081	0.939153
A63E	1.03806	1.06645	1.02044
R64A	0.885256	1.12107	0.957382
R64V	0.791134	0.96312	0.926275
R64I	0.955883	1.13541	0.986207
R64L	0.860516	1.05203	0.947959
R64M	0.831391	1.07605	0.937393
R64F	0.812004	1.03816	0.931661
R64Y	0.443321	0.912339	0.859573
R64W	0.866156	1.07626	0.950099
R64S	0.85542	1.03105	0.946027
R64T	0.814354	0.942356	0.932298
R64N	0.874776	0.89799	0.953385
R64Q	0.973002	1.00814	0.99287
R64C	0.809013	0.992441	0.930861
R64G	0.650257	1.05321	0.893719
R64P	0.109174	0.989832	0.761385
R64H	0.79776	1.04272	0.927938
R64D	0.222041	0.928706	0.796429
R65A	1.00823	1.01919	1.00719
R65V	0.94242	1.01059	0.980595
R65I	0.949987	0.969133	0.983797
R65L	1.00682	1.04175	1.00658
R65M	1.05333	1.07281	1.02726
R65F	0.800636	0.928633	0.928682
R65Y	0.745006	0.786073	0.915084
R65W	0.77307	0.861807	0.921854
R65S	0.795721	0.861896	0.92743
R65T	1.05843	1.0403	1.02967
R65N	0.786636	1.0077	0.925151
R65C	0.926294	0.988182	0.973679
R65G	0.813614	1.05276	0.932092
R65P	0.743607	0.946834	0.91476
R65H	0.761724	0.990106	0.91908
R65K	1.01318	1.02287	1.00933
R65D	0.620262	1.04953	0.887676
R65E	0.917258	1.18182	0.969897
G66A	0.938157	0.880387	0.978763
G66V	1.00595	1.08852	1.00621
G66L	0.869451	1.00329	0.951353
G66M	1.14228	1.20544	1.07078
G66F	0.921731	1.05657	0.971756
G66W	1.05637	1.0737	1.02869
G66S	1.09789	1.02391	1.04914
G66T	0.989048	0.94423	0.999183
G66N	0.922749	0.866848	0.972184
G66Q	1.14128	0.984366	1.07027
G66C	1.02329	0.931301	1.01383
G66P	1.03904	1.0481	1.02088
G66R	1.11644	0.943585	1.058
G66D	0.952685	1.15846	0.984912
G66E	0.81842	1.04049	0.933445
R67A	0.986858	1.07923	0.998301
R67V	0.775894	0.900103	0.922542
R67I	0.715844	0.98192	0.908288
R67L	0.782094	1.04344	0.924034
R67M	0.533604	0.581013	0.875339
R67F	0.768734	1.04005	0.920791
R67Y	0.597647	0.851891	0.883295
R67W	0.701766	0.940674	0.905027
R67S	0.867839	0.983542	0.950739
R67T	0.870833	1.07273	0.951881
R67N	0.861321	1.00086	0.948268
R67Q	0.92934	1.0946	0.974973
R67C	0.797667	0.976306	0.927915
R67G	0.981697	0.98577	0.996248
R67P	0.929585	0.949747	0.975079
R67H	0.869679	0.986983	0.951438
R67K	0.826417	0.870978	0.9358
R67E	0.859706	1.01834	0.947653
R68A	1.06721	1.14724	1.03396
R68V	0.808764	1.04085	0.930798
R68I	0.741211	1.09565	0.914198
R68L	0.678408	0.893068	0.899495
R68M	0.784757	0.986937	0.924692
R68F	0.688922	0.8893	0.901962
R68Y	0.783932	0.909078	0.924496
R68W	0.671784	1.06079	0.898028
R68S	1.05312	1.11094	1.02716
R68T	0.835111	0.967228	0.93862
R68N	0.969414	1.06143	0.991494
R68Q	0.950061	1.03827	0.983828
R68C	0.711395	0.851534	0.90727
R68G	0.868831	0.996819	0.951118
R68P	0.707667	0.999808	0.90641
R68H	0.814291	0.846775	0.932282
R68K	1.13753	1.0713	1.06839
R68D	0.857622	0.998514	0.946864
R68E	0.874269	0.91052	0.953196
G69A	0.815627	1.11693	0.932645
G69V	0.456652	0.887118	0.862631
G69I	0.719289	1.00787	0.909077
G69L	0.442429	0.814963	0.859383
G69M	0.68839	1.12221	0.901837
G69F	0.782217	1.05237	0.924066
G69Y	0.748022	0.941616	0.915793
G69W	0.500338	0.767361	0.870911
G69S	0.749587	0.901168	0.916172
G69T	0.787763	1.02459	0.925433
G69N	0.654433	0.908568	0.894525
G69Q	0.907024	1.17108	0.96574
G69C	0.772899	0.912671	0.921813
G69P	0.691638	0.974104	0.902613
G69R	0.942487	0.907092	0.980623
G69K	0.85157	0.995424	0.944558
G69D	0.642189	0.616057	0.892138
G69E	0.781997	1.10009	0.924012
H70V	1.11084	1.03791	1.05531
H70I	0.913261	1.01284	0.968256
H70L	0.944751	1.12849	0.981594
H70F	0.845272	0.969386	0.942206
H70W	0.486592	0.753858	0.868618
H70S	0.915852	0.902489	0.969318
H70T	1.1406	1.27025	1.06993
H70N	0.960144	1.08408	0.987896
H70Q	0.347168	0.384125	0.83398
H70C	0.890618	0.817544	0.9594
H70G	0.958827	0.98285	0.987379
H70P	1.00159	1.03799	1.00437
H70R	0.830907	0.852074	0.937234
H70D	0.7782	1.04699	0.923098
H70E	1.11253	1.09633	1.05612
W71A	0.841445	0.908184	0.940822
W71V	0.991673	1.04548	1.00025
W71I	0.926695	0.946855	0.973851
W71L	0.963095	1.07121	0.989045
W71M	1.08966	1.09452	1.04515
W71F	0.701737	1.0103	0.90502
W71Y	0.964727	0.964619	0.989685
W71S	1.02642	1.00215	1.01524
W71T	0.952435	0.89667	0.98481
W71N	1.0545	0.934978	1.02781
W71Q	0.919229	0.969036	0.970714
W71C	0.963244	1.09004	0.989103
W71G	0.983619	0.976016	0.997007
W71P	0.877102	1.01478	0.954291
W71R	0.971287	1.01512	0.99221
W71H	1.07323	1.10326	1.03696
W71D	1.09128	1.08386	1.04594
W71E	1.03033	1.17102	1.01699
A72V	0.882427	0.932862	0.95631
A72L	0.799116	0.837785	0.928291
A72F	0.729684	0.844459	0.911483
A72S	1.00089	0.896221	1.00408
A72T	0.861002	1.0248	0.948148
A72N	0.698988	1.00677	0.904369
A72G	0.884091	1.04425	0.956936
A72R	1.07865	0.913399	1.03968
A72K	0.808335	1.08132	0.930682
A72D	1.05264	1.01237	1.02695
A72E	1.15845	1.10406	1.07892
P73A	0.748143	0.991966	0.915821
P73V	0.707494	0.928368	0.906369
P73L	0.0462772	0.738276	0.741167
P73M	0.498171	0.851566	0.870569
P73Y	0.464029	0.87478	0.864238
P73W	0.131608	0.748199	0.768489
P73S	0.981057	0.999435	0.995998
P73T	0.927113	1.0284	0.974026
P73C	0.747914	0.96327	0.915768
P73G	0.992909	0.98755	1.00076
P73R	0.808016	0.866848	0.930597
P73K	0.781644	0.850966	0.923924
P73E	0.962426	1.05071	0.988784
I74A	0.660125	0.73563	0.895654
I74V	1.0341	0.908958	1.01868
I74L	1.0957	1.03629	1.04808
I74M	1.18617	1.07811	1.09256
I74F	1.11749	0.982269	1.05851
I74S	0.780746	0.829534	0.923702
I74T	0.827601	0.995713	0.936167
I74N	0.656473	0.791413	0.894931
I74C	1.02234	0.935064	1.01341
I74G	0.558175	0.790458	0.877945
I74R	0.772251	0.822059	0.921654
I74H	0.72619	0.722947	0.910669
I74K	0.765711	1.0076	0.920059
H75A	0.785604	0.984044	0.924894
H75V	0.499777	0.85577	0.870822
H75I	0.398873	0.836795	0.84831
H75L	0.212693	0.935765	0.793587
H75M	0.759361	0.992634	0.918516
H75F	0.393781	0.861974	0.84694
H75Y	0.788502	0.874203	0.925612
H75W	0.537366	0.822714	0.875764
H75S	0.927148	0.958923	0.974042
H75T	0.898567	1.01072	0.96243
H75N	0.951596	0.880951	0.984464
H75Q	1.08705	1.0227	1.04387
H75C	0.752056	0.974913	0.916759
H75G	0.936744	0.943011	0.978148
H75P	0.799023	0.799325	0.928268
H75R	0.8957	0.887075	0.961335
H75K	0.968382	0.959783	0.991099
H75D	1.10007	1.08529	1.05018
H75E	1.08724	1.11025	1.04396
V76A	0.656426	0.934703	0.894921
V76L	0.676038	0.948414	0.898959
V76M	0.802328	0.882194	0.929116
V76Y	0.51364	0.984846	0.872849
V76W	0.313249	0.820569	0.824036
V76S	0.556548	0.662259	0.877782
V76T	1.0458	1.09157	1.02387
V76N	0.869444	1.02785	0.95135
V76C	0.887718	0.919944	0.958304
V76G	0.73198	0.824705	0.91202
V76P	0.807554	1.04849	0.930478
V76R	0.621242	0.814118	0.887876
V76K	0.732206	0.76066	0.912073
V76D	0.648406	0.964193	0.893356
V76E	0.757734	0.879598	0.91812
F77A	0.534003	0.808776	0.875384
F77V	0.344658	0.835573	0.833258
F77I	0.718659	0.840086	0.908932
F77L	0.559189	0.892578	0.878065
F77M	0.774535	0.961213	0.922208
F77Y	0.986581	1.03987	0.998189
F77W	0.604292	0.847617	0.884496
F77S	0.609125	0.889532	0.885431
F77T	0.446566	0.87545	0.860312
F77N	0.991519	0.921459	1.00019
F77Q	0.659582	0.870902	0.895544
F77C	0.816384	1.00462	0.932867
F77G	0.230111	0.668023	0.798879
F77P	0.017521	0.666448	0.731826
F77R	0.358355	0.820762	0.837239
F77H	0.686185	0.910719	0.901308
F77D	0.312172	0.796457	0.823706
F77E	0.324761	0.848721	0.827477
I78A	1.06544	1.10756	1.03309
I78V	1.10567	1.11976	1.05285
I78L	0.781069	1.01918	0.923781
I78M	0.963355	0.941457	0.989148
I78F	0.726067	0.962438	0.91064
I78Y	0.949607	1.14249	0.983638
I78W	0.703493	0.961998	0.905433
I78S	0.662821	0.952748	0.896182
I78T	0.699765	0.929413	0.904552
I78N	0.502908	0.771985	0.871304
I78Q	0.778983	0.926702	0.923289
I78C	0.882567	1.03503	0.956362
I78G	0.824419	0.840353	0.935194
I78P	0.124197	0.564191	0.76615
I78R	0.0801986	0.587955	0.752119
I78K	0.172577	0.769272	0.781282
I78D	0.149911	0.251884	0.774234
I78E	0.349809	0.778834	0.834757
G79A	1.10214	1.06091	1.05116
G79V	1.17631	1.10992	1.08776
G79I	0.919557	0.788105	0.97085
G79L	1.22216	1.16703	1.10992
G79M	1.09971	0.827317	1.05001
G79Y	1.07298	1.11367	1.03683
G79W	1.16827	1.07745	1.0838
G79S	1.13637	1.0807	1.06781
G79T	1.1686	1.04704	1.08397
G79N	0.945299	0.94286	0.981825
G79Q	1.17899	1.03147	1.08907
G79C	0.923082	0.874372	0.972323
G79P	0.476012	0.759018	0.866638
G79R	1.02927	1.00816	1.01651
G79H	0.925339	0.742514	0.973276
G79K	1.10396	0.928031	1.05203
G79D	0.560121	0.718425	0.878147
G79E	1.16982	1.11041	1.08457
H80A	0.0952188	0.961415	0.756935
H80V	0.252139	0.721621	0.805555
H80I	0.109008	0.722893	0.761332
H80L	0.169433	0.689566	0.780309
H80F	0.562754	1.04517	0.878487
H80Y	0.105579	0.948041	0.760241
H80W	-0.0157018	0.966187	0.721006
H80S	0.336862	0.939837	0.831009
H80T	0.257299	0.600285	0.80712
H80N	0.798804	1.04658	0.928211
H80Q	0.201588	0.790862	0.7902
H80C	0.136689	0.946157	0.770088
H80G	0.0740737	1.02825	0.750149
H80P	0.139141	0.738289	0.770859
H80R	0.216201	0.864001	0.794654
H80K	0.0394242	0.780605	0.738945
H80E	-0.158857	0.716619	0.674651
L81A	0.36365	0.600227	0.83876
L81V	0.648072	0.906768	0.893291
L81I	0.929554	1.07521	0.975066
L81M	0.714447	1.057	0.907968
L81F	0.212292	0.834046	0.793465
L81Y	0.125291	0.774975	0.766496
L81W	-0.0906606	0.671455	0.696644
L81S	0.886211	0.96117	0.957746
L81T	0.2463	0.786671	0.803785
L81N	0.432242	0.895295	0.856891
L81Q	0.370757	0.901265	0.840739
L81C	0.510086	1.00014	0.872362
L81G	0.788334	0.889308	0.925569
L81P	0.460585	0.368012	0.863519
L81R	0.724479	0.879176	0.910273
L81K	0.939585	1.12613	0.979383
L81D	0.239274	0.90256	0.801656
L81E	0.4328	0.853849	0.857031
C82A	0.758524	1.08809	0.918312
C82V	0.600676	1.07425	0.883827
C82M	0.410565	0.501123	0.851393
C82F	0.470262	0.75747	0.865505
C82Y	-0.00403492	0.72947	0.724807
C82W	0.0777915	0.647209	0.751346
C82S	0.685565	0.963114	0.901159
C82T	0.548312	0.853582	0.876961
C82Q	0.228788	0.958202	0.798477
C82G	0.236046	0.926917	0.800678
C82R	-0.0353059	0.772062	0.714623
C82K	0.160163	0.805575	0.777431
L83V	1.01765	1.02352	1.01131
L83F	0.86521	0.865037	0.949739
L83Y	0.947678	0.75738	0.98283
L83S	0.650552	0.912493	0.893775
L83T	0.794261	0.868339	0.92706
L83G	0.79998	0.818735	0.928512
L83P	-0.0416649	0.539273	0.712553
L83R	0.117344	0.986203	0.76398
L83D	0.0674075	0.537716	0.748001
A84V	0.761075	0.932191	0.918925
A84I	0.170914	1.08302	0.780768
A84L	0.543818	1.01517	0.876447
A84M	0.0771065	0.796484	0.751125
A84F	0.324641	0.799675	0.827441
A84Y	-0.0474088	0.686867	0.710685
A84W	0.0762829	0.598294	0.75086
A84S	0.752865	0.908008	0.916954
A84T	0.739714	0.997301	0.913847
A84G	0.233038	0.861658	0.799766
A84R	0.145908	0.811425	0.772981
A84K	0.771752	0.82697	0.92153
A84E	0.163971	0.208533	0.778615
D85A	0.561838	0.844666	0.878368
D85V	0.0698132	0.131431	0.748777
D85L	0.0414781	0.151236	0.739611
D85W	-0.0355455	0.344998	0.714545
D85S	0.586801	1.12951	0.88152
D85N	1.12427	1.07182	1.06181
D85Q	0.343634	1.05247	0.832944
D85C	0.240199	0.808675	0.801937
D85G	1.05717	0.997095	1.02906
D85R	0.15555	0.106692	0.775994
D85H	0.898173	1.10493	0.962276
D85E	0.277453	0.685191	0.813214
L86A	0.39301	0.974211	0.846734
L86V	0.850018	0.804272	0.943974
L86I	0.948688	1.08147	0.983255
L86M	0.993442	1.17807	1.00098
L86F	0.872411	0.980486	0.95249
L86T	0.641683	0.929082	0.892039
L86C	0.718818	0.940876	0.908969
L86H	0.415538	0.847603	0.852678
L86K	0.37384	0.741109	0.841649
A87V	1.12999	1.06175	1.06463
A87I	1.00213	0.863725	1.0046
A87L	1.0445	0.929271	1.0233
A87M	1.10495	1.049	1.0525
A87F	0.927958	0.943191	0.974382
A87Y	0.458479	0.931438	0.863043
A87W	1.04878	0.958967	1.0252
A87S	0.737068	0.87152	0.913221
A87T	0.919432	1.064	0.970799
A87N	0.576797	0.661292	0.880157
A87Q	0.706655	0.946978	0.906173
A87C	1.11236	1.00219	1.05604
A87G	0.839832	0.922076	0.940251
A87P	0.0530022	0.266612	0.743346
A87R	0.278756	0.453669	0.813611
A87K	0.3522	0.675189	0.83547
A87D	0.840304	0.81055	0.940419
A87E	0.843468	1.05609	0.941549
V88A	0.454976	0.719289	0.862247
V88I	1.10459	0.946461	1.05233
V88L	0.781152	0.974086	0.923804
V88F	0.708372	0.933425	0.906573
V88W	0.609213	0.874745	0.885448
V88S	0.557196	0.738925	0.877837
V88N	0.852997	1.03385	0.945101
V88Q	0.797925	1.03283	0.927978
V88G	0.669825	0.981769	0.897614
V88R	0.853972	1.07776	0.945472
V88K	0.938512	0.882923	0.978914
V88D	0.0669619	0.773155	0.747857
V88E	0.0345974	0.84738	0.737378
A89V	0.509055	1.05953	0.872216
A89I	-0.110219	0.921492	0.690316
A89L	0.345599	0.990813	0.833529
A89M	0.280891	0.860749	0.814261
A89F	0.515523	0.630519	0.873096
A89Y	0.0656621	0.436989	0.747438
A89W	-0.091807	0.682364	0.696273
A89S	0.614635	0.933034	0.886527
A89T	0.644848	1.0404	0.892667
A89C	0.82243	1.05985	0.934595
A89G	1.14936	1.08037	1.07435
A89R	0.0497034	0.0991846	0.742278
A89H	-0.102953	0.793567	0.692665
A89K	-0.0480618	0.462286	0.710473
L90A	0.893851	1.00069	0.96063
L90V	0.965192	1.03106	0.989865
L90I	0.93985	1.04295	0.979495
L90M	0.898683	1.10522	0.962476
L90F	1.02479	0.844125	1.01451
L90Y	0.730624	1.02202	0.911702
L90W	0.819854	0.93705	0.933855
L90S	0.820398	0.991002	0.934009
L90T	0.929062	0.915516	0.974853
L90N	0.683028	0.714358	0.900562
L90C	1.13372	1.16855	1.06649
L90G	0.655909	0.881454	0.894819
L90P	0.187377	0.788694	0.785845
L90R	0.221641	0.0574677	0.796308
L90H	0.444478	0.573938	0.859831
L90K	0.31476	0.642183	0.82449
L90D	0.319603	0.80928	0.82592
L90E	0.296213	0.815178	0.818892
F91A	0.355791	0.934992	0.836496
F91V	0.129577	0.779341	0.767849
F91I	0.900362	1.03468	0.963133
F91L	0.275555	0.946084	0.812643
F91M	0.687826	1.0168	0.9017
F91Y	0.0644013	0.936846	0.747031
F91W	0.354968	0.940055	0.836245
F91S	0.259687	0.891619	0.807845
F91T	0.602921	0.974344	0.884245
F91N	0.371804	0.872404	0.841042
F91Q	0.0354347	0.414673	0.73765
F91C	0.219943	0.930076	0.795792
F91G	0.819845	0.990627	0.933852
F91P	0.668515	0.768947	0.897334
F91R	0.114505	0.0825232	0.763079
F91D	0.0511694	0.456947	0.742752
F91E	0.29634	0.423758	0.818929
Q92A	0.870214	0.880184	0.951644
Q92V	0.98173	1.05214	0.996262
Q92I	1.05945	1.11985	1.03016
Q92L	1.0338	1.00576	1.01855
Q92M	1.1627	0.887558	1.08104
Q92F	0.963984	0.840991	0.989394
Q92Y	1.08113	1.11786	1.04092
Q92W	1.20752	1.04756	1.10287
Q92S	0.859107	0.982008	0.947427
Q92T	0.922904	0.934516	0.972248
Q92N	0.788023	0.898571	0.925495
Q92C	0.765966	0.777431	0.920119
Q92G	0.936473	0.99771	0.978034
Q92P	0.0775453	0.695992	0.751266
Q92R	0.774029	0.919274	0.922084
Q92H	1.13841	1.08897	1.06883
Q92K	0.484389	0.738905	0.868217
Q92D	0.524181	1.04017	0.874234
Q92E	0.490983	0.779884	0.869379
V93A	0.186001	0.930441	0.785423
V93L	0.957241	1.03302	0.98675
V93M	0.829169	0.922398	0.936666
V93F	0.176428	0.77119	0.782473
V93W	0.196401	0.791464	0.788613
V93S	0.231462	0.889888	0.799288
V93T	0.649973	0.976468	0.893663
V93Q	0.201123	0.903651	0.790058
V93C	0.522303	0.96072	0.873985
V93G	0.222981	0.799246	0.796715
V93P	0.139412	0.811096	0.770944
V93R	0.134981	0.465283	0.769551
V93H	0.319884	0.938521	0.826003
V93K	0.173215	0.542824	0.78148
V93D	-0.0717361	0.845209	0.702781
L94A	0.91469	1.1446	0.968841
L94V	0.707934	1.00564	0.906472
L94I	0.588159	1.01576	0.881715
L94M	0.771394	1.05476	0.921445
L94F	0.550916	0.831876	0.87723
L94Y	0.268521	0.737376	0.810525
L94W	0.647997	0.998695	0.893277
L94S	0.796033	1.12526	0.927504
L94T	0.281279	0.899779	0.814379
L94N	-0.0145965	0.739645	0.721366
L94C	0.50223	0.974764	0.871201
L94G	0.855977	1.01938	0.946241
L94P	0.134562	0.747403	0.769419
L94R	0.170022	0.174181	0.780491
L94H	-0.0326323	0.555004	0.715493
L94K	0.0769899	0.342057	0.751088
L94D	0.264081	0.434618	0.80918
L94E	0.130876	0.359208	0.768258
P95A	0.520493	1.00083	0.873745
P95V	0.289474	0.872534	0.816867
P95I	0.0897748	0.717927	0.755192
P95L	-0.043796	0.719073	0.71186
P95M	-0.0197983	0.766271	0.719672
P95F	0.134366	0.686004	0.769358
P95Y	0.00262936	0.824429	0.726977
P95S	0.415657	0.960088	0.852698
P95N	0.157837	0.711227	0.776707
P95C	0.344055	0.998056	0.833073
P95G	0.277658	0.980791	0.813277
P95R	0.143026	0.211315	0.772078
P95H	0.333878	0.711822	0.830118
P95K	-0.0153171	0.315311	0.721131
P95E	0.131302	0.877575	0.768392
Q96A	1.05291	0.98723	1.02707
Q96V	1.15329	1.03461	1.07633
Q96I	1.14055	1.21412	1.06991
Q96L	1.15161	1.08325	1.07549
Q96F	0.926059	0.941981	0.973578
Q96Y	0.989808	1.02186	0.999492
Q96W	0.897182	1.05989	0.961897
Q96S	0.874848	1.01459	0.953413
Q96T	0.818119	0.774166	0.93336
Q96N	0.995557	1.08724	1.00185
Q96C	0.966284	0.978344	0.990291
Q96G	0.764559	1.03032	0.919776
Q96P	0.846373	0.945997	0.942613
Q96R	0.898091	0.958532	0.962246
Q96H	1.107	1.1057	1.05348
Q96K	0.797107	0.927051	0.927769
Q96D	0.850224	0.979509	0.944052
Q96E	1.15159	1.00514	1.07548
L97A	0.804905	0.854813	0.92979
L97V	0.912832	1.04281	0.968081
L97I	0.986941	1.00811	0.998334
L97M	0.952938	1.01282	0.985015
L97F	0.721971	0.96469	0.909694
L97Y	0.0342937	1.03745	0.737279
L97W	0.756108	0.789979	0.917726
L97S	0.137094	0.893863	0.770216
L97T	0.302855	0.832666	0.820895
L97N	0.0735514	0.764576	0.749981
L97Q	0.0982928	0.718595	0.757917
L97G	0.194259	0.941756	0.787957
L97P	0.445111	0.826531	0.859994
L97R	0.385515	0.353948	0.844729
L97H	0.0696364	0.73081	0.74872
L97K	0.113037	0.359348	0.762613
L97D	-0.0608396	0.604064	0.706319
L97E	0.161206	0.86092	0.777756
A98V	1.03414	1.05604	1.0187
A98L	1.05566	1.07732	1.02835
A98F	1.02639	1.04073	1.01522
A98Y	0.916504	1.09823	0.969587
A98W	0.858403	0.908161	0.947161
A98S	0.739032	1.07217	0.913687
A98G	0.549005	1.04693	0.877028
A98R	0.0633695	0.605225	0.746698
A98K	0.257293	0.786915	0.807119
A98E	0.0879865	0.715495	0.754619
W99A	0.946821	0.957127	0.982469
W99V	1.04896	1.0103	1.02528
W99I	1.06876	0.993974	1.03473
W99L	1.11215	1.08077	1.05594
W99M	1.18449	1.01906	1.09175
W99F	1.04284	0.941719	1.02256
W99Y	1.0839	1.02061	1.04231
W99S	1.05863	1.05316	1.02976
W99T	1.11997	1.03681	1.05971
W99N	1.16283	1.16738	1.08111
W99Q	0.883721	0.942415	0.956798
W99C	0.814932	0.831037	0.932451
W99G	0.917281	1.08877	0.969907
W99P	0.158498	0.980782	0.776913
W99R	0.769956	0.710611	0.921097
W99H	0.905568	0.967947	0.965164
W99K	0.772787	0.684258	0.921786
W99D	0.865455	0.924098	0.949835
W99E	0.890728	0.889618	0.959439
K100A	0.851476	0.900577	0.944523
K100V	1.00762	1.06826	1.00693
K100I	0.991333	1.08162	1.00011
K100L	1.08962	1.12658	1.04513
K100M	0.980536	1.14738	0.995793
K100Y	0.581005	0.924661	0.880688
K100W	0.659034	0.959726	0.895438
K100S	1.03347	1.06873	1.0184
K100T	0.96995	0.889457	0.991696
K100Q	1.04157	1.15988	1.022
K100G	0.869662	1.0646	0.951431
K100R	1.14696	1.0828	1.07314
K100E	1.0565	1.14688	1.02875
A101V	0.880329	0.849705	0.955507
A101I	0.796905	0.564077	0.927716
A101L	0.879793	0.78429	0.955299
A101M	0.375553	0.958251	0.842055
A101F	0.940214	0.968492	0.979652
A101Y	0.569635	0.353392	0.879278
A101W	0.812471	0.899237	0.931784
A101S	0.957838	1.02541	0.986986
A101T	0.934794	1.07188	0.977312
A101N	0.736374	1.28338	0.913057
A101Q	0.592965	0.758204	0.882502
A101C	0.73367	1.10499	0.912416
A101G	0.706599	0.900743	0.90616
A101P	0.54939	0.895293	0.877072
A101R	0.622345	0.850988	0.888102
A101H	0.903742	1.01752	0.964446
A101D	0.670413	1.0553	0.897737
T102A	0.984298	1.04709	0.997278
T102V	0.753655	0.830655	0.917141
T102I	0.785313	0.880791	0.924822
T102L	0.929679	0.917295	0.975119
T102M	0.833751	0.880148	0.938161
T102F	0.856522	0.933478	0.946449
T102W	0.681233	0.705371	0.900145
T102S	0.980661	1.00109	0.995842
T102N	0.918888	1.07866	0.970572
T102C	0.588063	0.831459	0.8817
T102G	0.895181	0.848004	0.961139
T102P	0.679902	1.02985	0.899837
T102R	0.660613	0.835485	0.895748
T102K	0.583488	0.77689	0.881016
T102D	0.852019	1.13727	0.944729
T102E	0.737451	1.01853	0.913313
D103A	0.834317	0.729573	0.938355
D103V	0.855826	0.885631	0.946184
D103I	0.851129	0.860481	0.944392
D103L	0.901365	0.958716	0.963525
D103M	0.873723	0.923213	0.952987
D103F	0.836315	0.899381	0.939031
D103Y	0.805885	0.840569	0.93004
D103W	0.793162	0.892329	0.926791
D103S	0.947488	0.949396	0.98275
D103T	0.94636	0.771596	0.982275
D103N	1.0364	0.830199	1.01971
D103Q	0.75115	0.762336	0.916546
D103G	0.701868	0.872052	0.905051
D103P	0.751939	0.831976	0.916732
D103R	0.665856	0.717455	0.89679
D103E	0.512957	0.786676	0.87276
R104V	1.0019	1.13752	1.0045
R104I	0.916806	1.13716	0.969711
R104L	0.794354	1.00973	0.927084
R104M	0.94112	1.08203	0.980038
R104F	1.01084	1.11163	1.00831
R104Y	0.933286	1.13698	0.976659
R104W	0.814077	0.841949	0.932219
R104S	1.09763	1.22524	1.04901
R104T	1.03627	1.20905	1.01965
R104N	1.00239	1.04477	1.00471
R104Q	0.881525	1.08917	0.955963
R104G	1.14219	1.12725	1.07073
R104P	0.938625	1.11828	0.978965
R104H	0.947183	1.08279	0.98262
R104D	0.885906	0.751037	0.957628
R104E	0.844366	1.06247	0.941873
F105A	0.798514	1.08684	0.928127
F105V	0.773833	0.958288	0.922036
F105I	0.676376	0.958218	0.899035
F105L	0.911838	0.985459	0.967677
F105M	0.927609	0.92962	0.974238
F105Y	0.729191	0.833188	0.911368
F105W	1.01822	0.974334	1.01156
F105S	0.733505	0.971051	0.912378
F105T	0.737665	0.990064	0.913365
F105N	0.661677	0.934368	0.895957
F105Q	0.849359	1.13028	0.943725
F105G	0.711426	0.925545	0.907277
F105P	0.850921	1.11226	0.944313
F105R	0.73901	0.835429	0.913682
F105H	0.652859	1.0406	0.894219
F105K	0.625644	0.510564	0.888779
F105E	0.625342	0.868149	0.888716
R106A	0.834609	1.01719	0.938451
R106V	1.01363	1.03769	1.00952
R106I	0.956712	1.06937	0.986538
R106L	1.06826	1.18434	1.03448
R106M	0.953036	1.06691	0.985055
R106F	0.940776	1.11388	0.979891
R106W	0.823152	0.879795	0.934818
R106S	0.971396	1.10416	0.992251
R106T	0.722583	0.849545	0.909835
R106N	1.01041	1.16061	1.00812
R106Q	1.10779	0.988987	1.05385
R106C	0.945908	1.16189	0.982084
R106G	0.871146	1.11976	0.952002
R106P	1.09682	1.21837	1.04862
R106H	1.06207	1.21708	1.03143
R106D	0.92523	1.09565	0.97323
R106E	0.941544	0.974503	0.980222
G107A	0.860748	0.826529	0.94805
G107V	0.629551	0.776058	0.889579
G107I	0.703923	0.787142	0.905534
G107L	0.766604	0.78418	0.920271
G107M	1.02639	0.904322	1.01522
G107F	0.918375	0.832081	0.970359
G107Y	0.961628	0.992552	0.98847
G107W	0.92564	0.871477	0.973404
G107S	0.814339	0.928627	0.932294
G107T	0.940732	1.07205	0.979872
G107N	0.637788	0.907234	0.891258
G107Q	0.75482	1.09576	0.917419
G107C	0.858645	0.920858	0.947252
G107R	0.469503	0.618435	0.865354
G107H	0.816627	0.960469	0.932939
G107K	0.842097	0.673063	0.941053
G107E	0.743445	1.01084	0.914722
P108A	0.77296	1.0059	0.921828
P108V	0.80936	0.928	0.930951
P108I	0.631571	1.04731	0.889996
P108L	0.807316	0.982478	0.930418
P108M	0.793101	0.991109	0.926777
P108F	0.682114	1.1221	0.900349
P108Y	0.83889	0.710595	0.939923
P108W	0.660667	0.965615	0.895759
P108S	0.952646	0.949785	0.984896
P108T	0.847022	0.735557	0.942854
P108N	0.929988	1.00518	0.975252
P108Q	0.799888	0.930322	0.928485
P108C	0.693849	0.914916	0.903146
P108G	0.922033	0.984993	0.971884
P108R	0.476736	0.712422	0.866775
P108H	0.809595	0.970157	0.931019
P108E	0.828372	0.999228	0.936413
D109A	0.800799	0.846356	0.928726
D109V	0.838628	0.905556	0.939831
D109I	0.704984	0.68949	0.905783
D109L	0.821274	0.986552	0.934262
D109M	0.816193	1.02895	0.932809
D109F	0.732364	0.996774	0.91211
D109Y	0.733331	0.956717	0.912337
D109W	0.804463	0.99083	0.929677
D109S	0.829071	0.934359	0.936636
D109T	0.815219	0.973349	0.93253
D109Q	0.638865	0.766061	0.891476
D109C	0.474581	0.863072	0.866361
D109G	0.595097	0.726767	0.88286
D109P	0.906469	0.964319	0.965519
D109R	0.45153	0.66958	0.861476
D109H	0.694005	0.679174	0.903182
D109K	0.241544	0.575967	0.802344
D109E	0.902886	0.877205	0.964111
A110I	0.608841	0.68234	0.885373
A110L	1.04381	1.01495	1.02299
A110F	1.04076	1.01012	1.02164
A110Y	1.16997	0.947779	1.08465
A110W	0.932409	0.778846	0.976279
A110S	0.999362	1.06177	1.00344
A110T	1.07279	1.00835	1.03674
A110G	0.831572	0.959962	0.937451
A110P	0.931229	1.02681	0.975782
A110R	0.58016	0.780655	0.880583
A110H	0.716523	0.902506	0.908443
A110K	0.642825	0.841795	0.892263
L111A	0.877665	1.03884	0.954502
L111V	1.04009	1.00966	1.02134
L111I	0.926106	0.908753	0.973598
L111M	0.796056	1.06222	0.92751
L111F	0.666361	0.796983	0.896892
L111Y	0.784787	0.817141	0.924699
L111W	0.709794	1.01055	0.906901
L111S	0.433926	0.930672	0.857313
L111T	0.593619	0.879731	0.882609
L111N	0.191169	0.890153	0.78701
L111Q	0.417629	0.94201	0.853213
L111C	0.253913	0.861987	0.806093
L111G	0.429919	0.986545	0.856308
L111P	0.48874	0.97122	0.868996
L111R	0.139191	0.670092	0.770875
L111K	0.131482	0.679545	0.768449
L111E	0.092319	1.01812	0.756007
C112A	0.892786	0.903308	0.960227
C112V	1.16138	1.07695	1.08039
C112I	1.18058	1.06309	1.08984
C112L	1.0644	0.989672	1.03258
C112M	0.925855	0.922358	0.973492
C112F	1.19778	0.956005	1.09818
C112Y	1.01659	0.971882	1.01084
C112W	1.05998	0.900604	1.03042
C112S	0.800436	0.770971	0.92863
C112T	0.996496	0.887325	1.00224
C112N	0.91593	0.848723	0.96935
C112Q	0.647565	0.628379	0.893194
C112G	0.831613	0.77622	0.937464
C112P	0.657733	0.9193	0.895178
C112R	0.73601	0.739908	0.91297
C112K	0.554712	0.643075	0.877619
C112D	0.807886	0.814895	0.930562
C112E	1.03732	0.919408	1.02012
R113A	1.11879	1.11263	1.05914
R113V	0.835449	1.03029	0.938736
R113L	0.772138	1.14921	0.921627
R113S	0.980543	1.08356	0.995795
R113T	0.847376	1.05539	0.942988
R113N	0.69693	0.876041	0.903881
R113C	0.757923	0.882804	0.918167
R113G	0.801514	1.0577	0.928908
R113P	0.710891	0.789902	0.907154
R113K	1.02213	1.10145	1.01331
R113D	0.415117	0.876224	0.852558
R113E	0.660605	0.994282	0.895747
A114V	0.802379	0.571051	0.929131
A114I	1.2505	1.08587	1.12356
A114L	1.05606	0.979185	1.02854
A114M	0.99121	0.964325	1.00006
A114F	0.967412	1.00001	0.990729
A114Y	0.698086	0.94959	0.904157
A114W	0.73416	0.805305	0.912532
A114S	0.800823	1.01796	0.928732
A114T	0.694366	1.00958	0.903268
A114Q	0.21782	0.576764	0.795147
A114C	1.08131	1.04587	1.04101
A114G	0.970723	0.95859	0.991993
A114P	0.518532	1.22672	0.873503
A114R	0.203818	0.249637	0.790881
A114H	0.352794	0.960775	0.835624
A114D	0.119126	0.47366	0.764545
V115L	1.00143	0.997607	1.0043
V115M	0.881421	1.08759	0.955925
V115F	0.87151	0.923588	0.952142
V115W	0.842928	1.04997	0.941354
V115S	0.497912	0.88098	0.870527
V115T	0.847668	1.14757	0.943095
V115G	0.761459	0.835512	0.919017
V115P	0.0551272	0.426618	0.744033
V115R	0.266934	0.753903	0.810047
V115K	0.00495747	0.741539	0.727736
V115D	0.0901828	0.890165	0.755323
V115E	0.726159	1.17677	0.910661
K116V	0.762875	0.961393	0.919361
K116W	0.799204	0.976153	0.928313
K116N	1.11293	1.1223	1.05631
K116C	1.1103	0.939112	1.05506
K116G	0.999772	0.939119	1.00361
K116P	0.726149	1.05143	0.910659
K116R	0.926098	1.01016	0.973595
K116H	1.05267	1.00054	1.02696
Y117V	-0.0149144	0.920497	0.721263
Y117I	0.0920046	0.663728	0.755906
Y117L	0.257424	0.940718	0.807158
Y117F	1.05915	0.948701	1.03001
Y117W	0.684494	1.03327	0.900908
Y117S	0.0137186	0.628589	0.730588
Y117T	0.203513	0.929139	0.790788
Y117C	0.25169	0.719812	0.805419
Y117G	0.0461683	0.923991	0.741132
Y117P	-0.0280559	-0.038522	0.716983
Y117R	0.113484	0.0147771	0.762755
Y117E	0.112434	0.3149	0.762422
L118A	0.833709	1.02099	0.938148
L118V	0.683261	1.02481	0.900617
L118I	0.39966	0.97445	0.848509
L118M	0.906131	0.874211	0.965384
L118Y	0.210778	0.968295	0.793004
L118W	0.809855	1.17807	0.931088
L118S	0.576133	1.13872	0.880084
L118T	0.412583	1.03158	0.851893
L118N	-0.0489233	0.917034	0.710192
L118Q	-0.0160651	0.640048	0.720888
L118C	1.03884	1.11217	1.02079
L118G	1.0482	1.02802	1.02494
L118P	0.239928	0.684744	0.801855
L118R	0.0941718	0.135485	0.7566
L118H	0.0684553	0.736694	0.748339
L118D	-0.0617118	0.217564	0.706036
L118E	0.173846	0.773902	0.781675
Q119A	0.874555	0.885915	0.953301
Q119V	0.20131	0.356941	0.790115
Q119L	0.152962	0.265956	0.775187
Q119M	0.740393	1.04106	0.914006
Q119F	0.0149943	0.532565	0.731004
Q119Y	0.413395	0.74392	0.852114
Q119W	0.563676	0.664322	0.878588
Q119S	0.826749	0.878148	0.9359
Q119T	0.214799	0.755919	0.794228
Q119N	0.835485	0.944781	0.938748
Q119C	0.450814	0.629017	0.861307
Q119G	1.00437	1.08731	1.00554
Q119R	0.618828	0.922094	0.88738
Q119H	0.784637	0.817307	0.924665
Q119K	0.629302	0.778855	0.889529
Q119D	0.886811	1.05904	0.957972
Q119E	1.22043	1.12012	1.10908
M120A	0.972479	1.02302	0.992666
M120V	0.740439	0.827867	0.914017
M120L	0.991139	1.05006	1.00004
M120F	0.930349	0.829221	0.975408
M120Y	0.738894	0.689777	0.913655
M120W	0.165116	0.314564	0.77897
M120S	0.935795	0.836002	0.977741
M120T	0.901123	0.954254	0.963429
M120N	0.95373	0.848262	0.985338
M120Q	0.803857	0.875782	0.929522
M120C	0.965779	1.01818	0.990095
M120G	0.980913	1.05438	0.995942
M120P	0.629726	0.915198	0.889615
M120R	0.108456	0.00731386	0.761157
M120H	1.08916	0.994286	1.04491
M120K	0.0990094	0.427301	0.758146
M120D	0.817312	0.808033	0.933129
M120E	1.05258	1.01232	1.02692
V121A	0.434664	0.902571	0.857485
V121L	0.414397	1.03976	0.852383
V121M	0.353788	0.960321	0.835894
V121F	0.192473	0.640201	0.78741
V121Y	0.0697914	0.464274	0.74877
V121W	-0.0427905	0.873005	0.712187
V121S	0.119145	0.960349	0.764551
V121T	0.854408	0.95603	0.945641
V121Q	-0.0118081	0.774854	0.722274
V121G	0.0622415	0.822898	0.746333
V121R	0.056099	0.11216	0.744348
V121H	0.166994	0.449789	0.779553
V121E	-0.102014	0.363699	0.692969
G122A	1.21413	1.06766	1.10605
G122V	0.537994	0.914304	0.875832
G122I	0.421065	1.15493	0.854098
G122L	0.295317	0.79158	0.818644
G122F	0.102826	0.840876	0.759364
G122Y	0.151599	0.681584	0.774761
G122S	1.09694	1.03041	1.04868
G122T	0.780863	1.06922	0.923731
G122N	-0.0760402	0.328439	0.701384
G122Q	0.142514	0.811026	0.771918
G122C	0.767877	0.865661	0.920584
G122P	0.6371	0.967083	0.89112
G122R	0.118366	0.832318	0.764304
G122H	-0.00326981	0.858754	0.725056
G122K	0.0868171	0.719835	0.754244
G122D	-0.0258887	0.929994	0.717688
M123V	0.87855	0.997522	0.954833
M123L	0.919336	1.0861	0.970758
M123F	0.408888	0.758251	0.850929
M123Y	0.677228	0.729057	0.899227
M123W	1.06561	0.942388	1.03317
M123T	0.907795	1.05318	0.966047
M123C	0.895157	0.981781	0.961129
M123G	0.413006	0.823285	0.852008
M123P	0.625706	0.853137	0.888791
M123R	0.760275	0.530876	0.918734
M123H	0.583631	0.690581	0.881035
M123K	0.404205	0.548726	0.84967
M123E	0.639701	0.77438	0.891642
Y124A	0.773404	0.959616	0.921933
Y124V	0.854232	1.10555	0.945573
Y124L	0.289083	0.882598	0.816748
Y124W	-0.00567614	0.946149	0.724272
Y124T	1.10129	1.11264	1.05076
Y124C	1.07066	1.08846	1.03568
Y124G	0.758237	0.94815	0.918243
Y124P	0.0796901	0.959453	0.751956
Y124R	0.0871488	0.147518	0.75435
Y124H	1.02307	1.04819	1.01373
A125V	0.422087	0.902918	0.854353
A125I	0.496785	0.873066	0.870345
A125L	0.646953	0.843877	0.893077
A125M	0.233691	0.662895	0.799964
A125F	0.273524	0.917875	0.812039
A125Y	0.043473	0.827456	0.740258
A125W	0.14212	0.849769	0.771794
A125S	0.899705	1.04466	0.962876
A125T	0.288173	0.957721	0.816474
A125Q	0.0927741	0.909478	0.756152
A125C	0.538089	0.982711	0.875841
A125G	0.741415	1.01378	0.914246
A125P	0.508439	0.999192	0.872131
A125R	0.116823	0.454977	0.763815
A125K	0.028929	0.644057	0.735536
A125D	0.274078	0.802326	0.812202
A125E	0.449912	0.855463	0.861086
S126V	1.07534	1.04611	1.03802
S126L	0.743229	0.808264	0.914672
S126M	1.05238	1.04198	1.02683
S126F	-0.020529	0.737751	0.719434
S126Y	0.318822	0.859694	0.825709
S126W	-0.035389	0.849586	0.714596
S126T	0.994895	1.02623	1.00158
S126N	0.933628	0.877628	0.976808
S126C	0.775945	0.912036	0.922555
S126G	0.516615	0.929917	0.873241
S126P	0.848588	1.15514	0.943437
S126R	1.13964	1.16999	1.06945
S126E	1.03513	0.711053	1.01914
S127A	0.734061	1.01491	0.912509
S127V	0.571084	1.03613	0.879458
S127I	0.436045	1.03562	0.857841
S127L	0.243925	0.698306	0.803066
S127M	0.18178	0.920807	0.784123
S127F	0.214339	0.760225	0.794088
S127Y	0.24505	0.862998	0.803407
S127W	0.238986	0.646131	0.801569
S127T	0.311437	0.841323	0.823484
S127N	0.589948	0.992302	0.88201
S127Q	0.208316	0.896687	0.792253
S127C	0.552894	0.937851	0.877413
S127G	0.662163	0.993473	0.896053
S127R	0.085841	0.644264	0.753931
S127K	-0.157746	0.685269	0.675007
S127D	0.368706	0.912857	0.840146
S127E	0.113556	0.848073	0.762778
Y128A	0.102174	0.75277	0.759156
Y128V	0.278102	0.784887	0.813412
Y128I	0.106743	0.786595	0.760612
Y128L	0.725618	0.994501	0.910536
Y128M	0.206235	0.86531	0.791619
Y128F	0.818628	1.01	0.933503
Y128W	0.694754	1.01851	0.903362
Y128S	0.181325	0.908434	0.783983
Y128N	0.43358	0.766286	0.857247
Y128Q	0.115791	1.03158	0.763487
Y128C	0.115651	0.637899	0.763443
Y128G	0.167992	1.00413	0.779862
Y128P	0.0431584	0.417707	0.740156
Y128R	0.202129	0.261377	0.790365
Y128K	0.120067	0.0631472	0.764843
Y128D	0.00955013	0.596599	0.729231
M129A	0.118511	0.88281	0.76435
M129V	0.566101	0.591609	0.8789
M129I	1.11309	1.09813	1.05639
M129L	0.977632	0.962195	0.994664
M129F	0.132203	0.933511	0.768676
M129Y	0.299161	0.559124	0.819767
M129W	0.162383	0.55913	0.778121
M129S	0.0793695	0.917662	0.751853
M129T	0.680523	0.944442	0.89998
M129N	0.491677	1.0662	0.869498
M129Q	0.921057	1.15157	0.971476
M129C	0.343705	0.788599	0.832965
M129G	0.139229	0.961895	0.770887
[truncated: 4,099 more rows]

## Sheet: Fig. 4e
var	ctrls_comb	Tol_comb
A37P	0.787821	0.921976
L43P	0.296079	0.886233
L44F	0.965655	0.925155
L44P	0.0352139	0.751045
I46R	0.285412	0.210666
I46K	0.198483	0.665848
L53R	0.066251	0.358416
S54R	0.169256	0.402168
N55H	0.125932	0.962136
N55D	0.200041	0.623553
L57R	0.203622	0.808142
L59P	0.241115	0.680231
A61V	0.974639	0.980769
L62P	0.106679	0.731119
H80Y	0.105579	0.948041
H80R	0.216201	0.864001
L81F	0.212292	0.834046
L83P	-0.0416649	0.539273
D85N	1.12427	1.07182
D85E	0.277453	0.685191
V88L	0.781152	0.974086
L90P	0.187377	0.788694
Q92R	0.774029	0.919274
P95L	-0.043796	0.719073
W99R	0.769956	0.710611
F105V	0.773833	0.958288
F105S	0.733505	0.971051
R106C	0.945908	1.16189
G107W	0.92564	0.871477
G107R	0.469503	0.618435
G107E	0.743445	1.01084
C112Y	1.01659	0.971882
C112R	0.73601	0.739908
K116N	1.11293	1.1223
Q119H	0.784637	0.817307
G122R	0.118366	0.832318
G122D	-0.0258887	0.929994
M123R	0.760275	0.530876
M123K	0.404205	0.548726
S126F	-0.020529	0.737751
S127F	0.214339	0.760225
Y128S	0.181325	0.908434
Y128D	0.00955013	0.596599
I130L	1.01452	1.06087
I130F	0.157684	0.629958
L131P	-0.0242487	0.508648
L135P	0.103788	0.293002
R137G	0.609797	0.828851
A140T	0.850798	0.904281
C142F	0.896837	0.973717
R143C	0.613816	0.784225
R143P	0.22383	0.742186
V162A	0.984118	0.94849
A163P	0.0122083	0.929573
W164S	0.211756	0.792564
W164C	0.0891024	0.717453
W164R	0.122462	0.571338
A165D	0.353662	0.701147
S167A	0.940891	0.99883
S167L	0.168994	0.683672
S167T	0.158734	0.970796
L169P	0.144841	0.562603
L170P	0.141303	0.711601
P173L	0.299589	0.669731
P173S	0.215255	0.909956
Q174L	0.0483621	0.100433
Q174R	0.266769	0.197831
Q174H	0.624244	0.859227
R181C	1.04721	0.924048
G185C	0.966856	1.01708
S187R	0.952767	0.957622
D191G	0.826185	0.885455
C192R	0.434469	0.789604
G201D	0.82948	1.03506
R202C	1.00284	1.10625
R203C	0.610689	0.9973
T204N	0.437104	0.741268
Y205F	0.734347	0.893232
Y205C	0.339347	0.765997
Y205H	0.565696	0.800227
V206D	0.390851	0.445179
T207N	0.195366	0.915866
I209F	0.935323	0.984917
F214S	0.124951	0.663734
P217R	0.0578286	0.218079
L219P	0.086825	0.520282
L219R	0.262636	0.273155
Q225R	0.0203688	0.704297
M272K	0.197161	0.636679
T273M	0.580626	0.762069
L274P	0.18585	0.68243
V277A	1.10669	1.0389
L282P	0.12359	0.796079
C283Y	0.0741701	0.890533
A285P	0.159131	0.830364
P286L	0.127511	0.678559
P286S	0.130517	0.821439
P286R	0.0188998	0.181088
F287L	0.917802	0.89612
L289P	-0.0931094	0.473687
V290G	1.03228	0.97651
L292P	0.106359	0.634817
W293G	0.201423	0.660783
A294P	0.240708	0.767506
L309P	1.00609	0.98147
L309R	0.865061	0.915578
M311V	0.902345	0.942804
S315R	0.649886	0.891308
L316R	0.238033	0.33502
N317S	1.18741	1.09591
C319R	0.1292	0.0165713
N321Y	0.682241	0.821732
N321K	1.03345	1.02607
N321D	0.0973666	0.853741
P322L	0.315452	0.915238
P322S	0.146721	0.96236
P322H	0.0939361	0.435341
W323S	0.171898	0.688727
W323R	0.165287	0.478874
I324M	0.00137874	0.813698
S329G	0.344077	0.95587
S329R	0.710345	0.904036
G352D	0.994829	0.974222

## Sheet: Fig. 4f
	Control	Tolvaptan
Poorly expressed	69	9
Moderately expressed	26	50
Well expressed	28	64

## Sheet: Fig. 4g
var	ctrls_comb	Tol_comb
N22W	0.603967	0.699275
R32I	0.972504	0.90426
R32M	0.882442	0.980543
R32F	0.979277	0.910986
R32Y	1.00204	1.0429
R32C	0.734189	0.903727
D33M	1.04558	1.04834
D33F	1.03977	1.13493
D33W	0.862911	0.932501
D33C	0.66766	1.0008
D33K	0.965585	1
P34C	0.745413	0.836153
L36Y	1.00236	0.910782
L36S	1.04036	1.0809
L36C	0.848749	0.941864
L36G	0.891364	0.894712
L36D	0.864488	0.992246
A39N	0.529579	0.951229
A39P	0.523047	0.994304
A39H	0.80281	0.637161
A39K	0.234706	0.860316
A39D	0.295889	0.821625
E40A	0.553686	0.870594
E40V	0.731779	0.995239
E40I	1.07423	0.660819
E40L	0.852899	0.923247
E40M	0.909355	0.980004
E40F	0.744684	0.922568
E40Y	0.831886	0.919953
E40W	0.848674	1.01674
E40S	0.677172	0.915446
E40T	0.666189	0.925428
E40N	0.670052	1.06828
E40C	0.724642	0.947932
E40G	0.710447	1.02586
E40P	0.566052	1.00043
E40R	0.30303	0.960593
E40H	0.824405	0.850492
E40D	0.549334	0.834743
L41Y	0.76385	1.05467
L41S	0.843818	1.04174
L41N	0.706611	0.848169
L41C	0.874739	1.01389
L41G	0.831172	1.01957
L41P	0.744193	0.97476
L41D	0.799557	1.10303
A42N	0.564202	0.970881
A42Q	0.351566	0.871474
A42P	1.08143	1.13439
A42R	0.18016	0.782432
A42H	0.561041	0.924045
A42K	0.15203	0.709914
A42D	0.150002	0.755058
A42E	0.0163307	0.572987
L43Y	0.566322	0.896595
L43W	0.575504	0.865059
L43N	0.493597	0.892489
L43Q	0.109523	0.809472
L43C	0.817933	0.840772
L43P	0.296079	0.886233
L43R	0.184891	0.596812
L43H	0.0772439	0.728963
L43K	0.233604	0.723866
L43D	0.416574	0.518181
L43E	0.364235	0.682734
L44A	0.852031	1.01095
L44F	0.965655	0.925155
L44Y	1.02087	1.02345
L44W	0.910492	0.826084
L44S	0.795327	0.948275
L44T	0.827592	0.97133
L44N	0.836255	1.0341
L44Q	0.776248	0.983608
L44C	0.9019	0.958022
L44G	0.720941	0.865096
L44P	0.0352139	0.751045
L44R	0.343155	0.929046
L44H	0.74928	0.810756
L44K	0.230873	0.758781
L44D	0.52245	0.827492
L44E	0.756172	0.976184
S45Y	0.700213	0.817047
S45N	0.622775	0.884286
S45Q	0.58303	0.880886
S45P	0.796817	1.08778
S45R	0.163565	0.718881
S45H	0.547152	0.865111
S45K	0.00774479	0.874721
S45D	0.158407	0.68386
S45E	0.547747	0.77808
I46Y	0.20636	0.552468
I46W	0.617701	0.818131
I46N	0.257369	0.832759
I46Q	0.149711	0.744777
I46P	0.141996	0.794183
I46R	0.285412	0.210666
I46H	0.226828	0.789637
I46K	0.198483	0.665848
I46D	0.176892	0.61
I46E	0.418937	0.808507
V47Y	0.392994	0.952378
V47W	0.67232	0.977782
V47Q	0.834333	0.958513
V47C	0.840274	0.998477
V47P	0.157608	0.658851
V47R	0.183745	0.722307
V47H	0.492585	0.774149
V47K	-0.040767	0.769204
V47D	0.891425	0.85433
V47E	0.806686	0.901845
F48A	0.70139	1.00707
F48I	0.615238	1.06698
F48L	0.854567	1.02686
F48M	0.710367	0.970068
F48Y	0.176869	0.727669
F48W	0.382992	1.03908
F48S	0.679727	1.05239
F48T	0.561071	0.948834
F48N	0.0623687	0.667913
F48Q	0.125863	0.932701
F48G	0.648647	0.979226
F48P	0.314846	0.911811
F48R	0.119608	0.140157
F48H	0.173127	0.770549
F48K	0.194208	0.620465
F48D	0.0947299	0.782363
F48E	0.181217	0.830491
V49Y	0.311079	0.728629
V49W	0.629657	0.797502
V49N	0.565404	0.863074
V49Q	0.286245	0.79492
V49P	0.787623	1.03572
V49R	0.272343	0.274353
V49H	0.317805	0.83134
V49K	0.140415	0.743943
V49D	0.144028	0.443461
V49E	0.0240274	0.429582
A50Y	0.10561	0.867328
A50W	0.763552	0.91805
A50N	0.557464	0.865932
A50Q	0.163687	0.831205
A50R	0.149791	0.558649
A50H	0.457301	0.821648
A50K	0.304788	0.887885
A50D	0.216293	0.70581
A50E	0.417125	0.83438
V51L	0.812669	0.968216
V51M	0.923712	1.02443
V51F	0.198972	0.723115
V51Y	0.463011	0.758095
V51N	1.07472	0.979556
V51Q	0.867593	0.829271
V51C	1.16902	1.13233
V51P	0.353136	0.937519
V51R	0.0850722	0.610454
V51H	0.0804449	0.870957
V51K	0.176003	0.858048
V51D	1.06076	0.781179
V51E	0.938675	0.988207
A52Y	0.680104	1.00178
A52W	0.805456	0.996016
A52N	0.756144	0.962772
A52Q	0.511746	1.00535
A52P	0.406576	1.02937
A52R	0.222409	0.137951
A52H	0.311061	1.04115
A52K	0.294561	0.95773
A52D	0.684412	0.808211
A52E	0.451497	0.839462
L53Y	0.477416	0.682211
L53N	0.27678	0.74337
L53Q	0.114141	0.761399
L53P	0.123249	0.864029
L53R	0.066251	0.358416
L53H	0.121387	0.654219
L53K	0.341299	0.823393
L53D	0.0579135	0.247565
L53E	0.21841	0.767995
S54V	0.144498	0.851381
S54I	0.0490883	0.822144
S54L	0.31505	0.995958
S54M	0.265842	1.02234
S54Y	0.181759	0.940068
S54W	0.246056	0.746957
S54N	0.335749	0.89428
S54Q	0.0226476	1.02833
S54P	0.793499	1.02911
S54R	0.169256	0.402168
S54H	-0.00678786	0.817143
S54E	0.447285	0.664282
N55A	0.686842	0.892629
N55V	0.138618	0.876443
N55I	0.0475946	0.785754
N55L	0.121175	0.641763
N55M	0.183558	0.495408
N55F	-0.000391665	0.476155
N55Y	0.0166929	0.688218
N55T	0.328805	0.938634
N55Q	-0.0233533	0.800053
N55C	0.253631	0.968951
N55G	0.262104	0.962294
N55P	0.433299	0.800887
N55R	0.0178714	0.419209
N55H	0.125932	0.962136
N55K	0.0990682	0.446575
N55D	0.200041	0.623553
G56Y	0.575316	0.908225
G56W	0.658997	0.771606
G56N	0.296848	0.812066
G56Q	0.171793	0.792195
G56P	0.127215	0.739417
G56R	0.06087	0.616845
G56H	0.168654	0.88637
G56K	0.131236	0.691751
G56D	0.163441	0.635289
G56E	-0.0566015	0.648369
L57Y	0.616157	0.859412
L57N	0.190746	0.847549
L57P	0.192396	0.861503
L57R	0.203622	0.808142
L57H	0.261859	0.861347
L57K	0.0748973	0.836026
L57E	0.207534	0.698409
V58A	0.80206	0.988285
V58M	1.08876	0.97583
V58Y	0.314891	0.932699
V58W	0.71065	1.00643
V58S	0.319976	0.892728
V58T	0.782135	0.942849
V58N	0.226482	0.787269
V58Q	0.297366	0.993109
V58C	0.908037	1.11311
V58P	0.049601	0.695575
V58R	0.226417	0.84057
V58H	0.215637	0.955901
V58K	0.964095	1.02626
V58D	0.138466	0.295495
V58E	0.138844	0.702607
L59Y	0.587396	0.98774
L59W	0.357751	0.857331
L59S	0.176112	0.809347
L59T	0.164809	0.739081
L59N	0.148334	0.692869
L59Q	0.093236	0.825017
L59C	0.265238	0.994272
L59G	0.349711	0.893554
L59P	0.241115	0.680231
L59R	0.337264	0.886522
L59H	-0.0427547	0.791132
L59K	0.146121	0.851835
L59D	0.0992402	0.243623
L59E	0.293605	0.772432
A60K	0.672841	0.936077
A60D	0.315299	0.796197
A61F	0.779622	1.0195
A61Y	0.782094	0.885606
A61W	0.554892	0.868885
A61N	0.724261	0.946397
A61Q	0.80761	0.946224
A61C	1.02443	1.0614
A61P	0.0458634	0.853146
A61R	0.649058	0.931435
A61H	0.903208	0.990725
A61K	0.709091	0.87067
A61D	0.589981	0.812616
A61E	0.375048	0.997153
L62A	0.640119	0.90056
L62Y	0.364526	0.924701
L62W	0.930671	0.923193
L62S	0.686444	0.863222
L62T	0.730026	1.00763
L62N	0.780757	0.935211
L62Q	0.699157	0.793122
L62C	0.698371	0.867263
L62G	0.630187	0.865119
L62P	0.106679	0.731119
L62R	0.612291	0.83987
L62H	0.707626	0.987486
L62K	0.590647	0.935283
L62D	0.470124	0.83605
L62E	0.161231	0.850578
R64N	0.874776	0.89799
R64D	0.222041	0.928706
R65F	0.800636	0.928633
P73M	0.498171	0.851566
P73Y	0.464029	0.87478
P73W	0.131608	0.748199
P73C	0.747914	0.96327
I74A	0.660125	0.73563
I74S	0.780746	0.829534
I74T	0.827601	0.995713
I74N	0.656473	0.791413
I74C	1.02234	0.935064
I74G	0.558175	0.790458
I74R	0.772251	0.822059
I74H	0.72619	0.722947
I74K	0.765711	1.0076
H75A	0.785604	0.984044
H75V	0.499777	0.85577
H75I	0.398873	0.836795
H75M	0.759361	0.992634
H75F	0.393781	0.861974
H75T	0.898567	1.01072
H75C	0.752056	0.974913
H75G	0.936744	0.943011
H75K	0.968382	0.959783
H75E	1.08724	1.11025
V76Y	0.51364	0.984846
V76W	0.313249	0.820569
V76C	0.887718	0.919944
V76P	0.807554	1.04849
V76D	0.648406	0.964193
F77A	0.534003	0.808776
F77V	0.344658	0.835573
F77I	0.718659	0.840086
F77L	0.559189	0.892578
F77M	0.774535	0.961213
F77W	0.604292	0.847617
F77S	0.609125	0.889532
F77T	0.446566	0.87545
F77N	0.991519	0.921459
F77Q	0.659582	0.870902
F77C	0.816384	1.00462
F77G	0.230111	0.668023
F77P	0.017521	0.666448
F77R	0.358355	0.820762
F77H	0.686185	0.910719
F77D	0.312172	0.796457
F77E	0.324761	0.848721
I78A	1.06544	1.10756
I78Y	0.949607	1.14249
I78W	0.703493	0.961998
I78S	0.662821	0.952748
I78T	0.699765	0.929413
I78N	0.502908	0.771985
I78Q	0.778983	0.926702
I78C	0.882567	1.03503
I78G	0.824419	0.840353
I78P	0.124197	0.564191
I78R	0.0801986	0.587955
I78K	0.172577	0.769272
I78D	0.149911	0.251884
I78E	0.349809	0.778834
G79N	0.945299	0.94286
G79P	0.476012	0.759018
G79H	0.925339	0.742514
G79K	1.10396	0.928031
G79D	0.560121	0.718425
G79E	1.16982	1.11041
H80A	0.0952188	0.961415
H80V	0.252139	0.721621
H80I	0.109008	0.722893
H80L	0.169433	0.689566
H80F	0.562754	1.04517
H80Y	0.105579	0.948041
H80W	-0.0157018	0.966187
H80S	0.336862	0.939837
H80T	0.257299	0.600285
H80Q	0.201588	0.790862
H80C	0.136689	0.946157
H80G	0.0740737	1.02825
H80P	0.139141	0.738289
H80R	0.216201	0.864001
H80K	0.0394242	0.780605
H80E	-0.158857	0.716619
L81A	0.36365	0.600227
L81V	0.648072	0.906768
L81I	0.929554	1.07521
L81M	0.714447	1.057
L81F	0.212292	0.834046
L81Y	0.125291	0.774975
L81W	-0.0906606	0.671455
L81S	0.886211	0.96117
L81T	0.2463	0.786671
L81N	0.432242	0.895295
L81Q	0.370757	0.901265
L81C	0.510086	1.00014
L81G	0.788334	0.889308
L81P	0.460585	0.368012
L81R	0.724479	0.879176
L81K	0.939585	1.12613
L81D	0.239274	0.90256
L81E	0.4328	0.853849
C82V	0.600676	1.07425
C82M	0.410565	0.501123
C82F	0.470262	0.75747
C82Y	-0.00403492	0.72947
C82W	0.0777915	0.647209
C82T	0.548312	0.853582
C82Q	0.228788	0.958202
C82R	-0.0353059	0.772062
C82K	0.160163	0.805575
L83Y	0.947678	0.75738
L83P	-0.0416649	0.539273
L83R	0.117344	0.986203
L83D	0.0674075	0.537716
A84V	0.761075	0.932191
A84I	0.170914	1.08302
A84L	0.543818	1.01517
A84M	0.0771065	0.796484
A84F	0.324641	0.799675
A84Y	-0.0474088	0.686867
A84W	0.0762829	0.598294
A84R	0.145908	0.811425
A84K	0.771752	0.82697
A84E	0.163971	0.208533
D85A	0.561838	0.844666
D85V	0.0698132	0.131431
D85L	0.0414781	0.151236
D85W	-0.0355455	0.344998
D85S	0.586801	1.12951
D85N	1.12427	1.07182
D85Q	0.343634	1.05247
D85C	0.240199	0.808675
D85G	1.05717	0.997095
D85R	0.15555	0.106692
D85H	0.898173	1.10493
D85E	0.277453	0.685191
L86C	0.718818	0.940876
L86H	0.415538	0.847603
L86K	0.37384	0.741109
A87Y	0.458479	0.931438
A87W	1.04878	0.958967
A87N	0.576797	0.661292
A87Q	0.706655	0.946978
A87P	0.0530022	0.266612
A87R	0.278756	0.453669
A87K	0.3522	0.675189
A87D	0.840304	0.81055
A87E	0.843468	1.05609
V88A	0.454976	0.719289
V88L	0.781152	0.974086
V88F	0.708372	0.933425
V88W	0.609213	0.874745
V88S	0.557196	0.738925
V88N	0.852997	1.03385
V88Q	0.797925	1.03283
V88R	0.853972	1.07776
V88K	0.938512	0.882923
V88D	0.0669619	0.773155
V88E	0.0345974	0.84738
A89V	0.509055	1.05953
A89I	-0.110219	0.921492
A89L	0.345599	0.990813
A89M	0.280891	0.860749
A89F	0.515523	0.630519
A89Y	0.0656621	0.436989
A89W	-0.091807	0.682364
A89C	0.82243	1.05985
A89R	0.0497034	0.0991846
A89H	-0.102953	0.793567
A89K	-0.0480618	0.462286
L90Y	0.730624	1.02202
L90N	0.683028	0.714358
L90P	0.187377	0.788694
L90R	0.221641	0.0574677
L90H	0.444478	0.573938
L90K	0.31476	0.642183
L90D	0.319603	0.80928
L90E	0.296213	0.815178
F91A	0.355791	0.934992
F91V	0.129577	0.779341
F91I	0.900362	1.03468
F91L	0.275555	0.946084
F91M	0.687826	1.0168
F91Y	0.0644013	0.936846
F91W	0.354968	0.940055
F91S	0.259687	0.891619
F91T	0.602921	0.974344
F91N	0.371804	0.872404
F91Q	0.0354347	0.414673
F91G	0.819845	0.990627
F91P	0.668515	0.768947
F91R	0.114505	0.0825232
F91D	0.0511694	0.456947
F91E	0.29634	0.423758
Q92V	0.98173	1.05214
Q92I	1.05945	1.11985
Q92M	1.1627	0.887558
Q92F	0.963984	0.840991
Q92Y	1.08113	1.11786
Q92W	1.20752	1.04756
Q92C	0.765966	0.777431
Q92P	0.0775453	0.695992
Q92R	0.774029	0.919274
Q92H	1.13841	1.08897
Q92K	0.484389	0.738905
Q92D	0.524181	1.04017
V93A	0.186001	0.930441
V93L	0.957241	1.03302
V93M	0.829169	0.922398
V93F	0.176428	0.77119
V93W	0.196401	0.791464
V93S	0.231462	0.889888
V93T	0.649973	0.976468
V93Q	0.201123	0.903651
V93C	0.522303	0.96072
V93P	0.139412	0.811096
V93R	0.134981	0.465283
V93H	0.319884	0.938521
V93K	0.173215	0.542824
V93D	-0.0717361	0.845209
L94Y	0.268521	0.737376
L94W	0.647997	0.998695
L94S	0.796033	1.12526
L94T	0.281279	0.899779
L94N	-0.0145965	0.739645
L94C	0.50223	0.974764
L94G	0.855977	1.01938
L94P	0.134562	0.747403
L94R	0.170022	0.174181
L94H	-0.0326323	0.555004
L94K	0.0769899	0.342057
L94D	0.264081	0.434618
L94E	0.130876	0.359208
P95A	0.520493	1.00083
P95V	0.289474	0.872534
P95I	0.0897748	0.717927
P95L	-0.043796	0.719073
P95M	-0.0197983	0.766271
P95F	0.134366	0.686004
P95Y	0.00262936	0.824429
P95S	0.415657	0.960088
P95N	0.157837	0.711227
P95C	0.344055	0.998056
P95G	0.277658	0.980791
P95R	0.143026	0.211315
P95H	0.333878	0.711822
P95K	-0.0153171	0.315311
P95E	0.131302	0.877575
Q96A	1.05291	0.98723
Q96V	1.15329	1.03461
Q96I	1.14055	1.21412
Q96F	0.926059	0.941981
Q96Y	0.989808	1.02186
Q96W	0.897182	1.05989
Q96S	0.874848	1.01459
Q96T	0.818119	0.774166
Q96N	0.995557	1.08724
Q96C	0.966284	0.978344
Q96G	0.764559	1.03032
Q96P	0.846373	0.945997
Q96R	0.898091	0.958532
Q96H	1.107	1.1057
Q96K	0.797107	0.927051
Q96D	0.850224	0.979509
L97A	0.804905	0.854813
L97Y	0.0342937	1.03745
L97W	0.756108	0.789979
L97S	0.137094	0.893863
L97T	0.302855	0.832666
L97N	0.0735514	0.764576
L97Q	0.0982928	0.718595
L97G	0.194259	0.941756
L97P	0.445111	0.826531
L97R	0.385515	0.353948
L97H	0.0696364	0.73081
L97K	0.113037	0.359348
L97D	-0.0608396	0.604064
L97E	0.161206	0.86092
A98Y	0.916504	1.09823
A98W	0.858403	0.908161
A98R	0.0633695	0.605225
A98K	0.257293	0.786915
A98E	0.0879865	0.715495
W99A	0.946821	0.957127
W99V	1.04896	1.0103
W99I	1.06876	0.993974
W99L	1.11215	1.08077
W99M	1.18449	1.01906
W99Y	1.0839	1.02061
W99S	1.05863	1.05316
W99T	1.11997	1.03681
W99N	1.16283	1.16738
W99Q	0.883721	0.942415
W99C	0.814932	0.831037
W99G	0.917281	1.08877
W99P	0.158498	0.980782
W99R	0.769956	0.710611
W99H	0.905568	0.967947
W99K	0.772787	0.684258
W99D	0.865455	0.924098
W99E	0.890728	0.889618
K100I	0.991333	1.08162
K100L	1.08962	1.12658
K100Y	0.581005	0.924661
K100W	0.659034	0.959726
K100S	1.03347	1.06873
K100G	0.869662	1.0646
A101C	0.73367	1.10499
A101P	0.54939	0.895293
A101R	0.622345	0.850988
A101H	0.903742	1.01752
A101D	0.670413	1.0553
T102V	0.753655	0.830655
T102I	0.785313	0.880791
T102F	0.856522	0.933478
T102W	0.681233	0.705371
T102N	0.918888	1.07866
T102C	0.588063	0.831459
T102P	0.679902	1.02985
T102K	0.583488	0.77689
T102D	0.852019	1.13727
T102E	0.737451	1.01853
D103I	0.851129	0.860481
D103M	0.873723	0.923213
D103W	0.793162	0.892329
D103P	0.751939	0.831976
R104M	0.94112	1.08203
R104F	1.01084	1.11163
R104N	1.00239	1.04477
R104P	0.938625	1.11828
R104D	0.885906	0.751037
F105A	0.798514	1.08684
F105V	0.773833	0.958288
F105I	0.676376	0.958218
F105L	0.911838	0.985459
F105M	0.927609	0.92962
F105Y	0.729191	0.833188
F105W	1.01822	0.974334
F105S	0.733505	0.971051
F105T	0.737665	0.990064
F105N	0.661677	0.934368
F105Q	0.849359	1.13028
F105G	0.711426	0.925545
F105P	0.850921	1.11226
F105R	0.73901	0.835429
F105H	0.652859	1.0406
F105K	0.625644	0.510564
F105E	0.625342	0.868149
G107V	0.629551	0.776058
G107I	0.703923	0.787142
G107L	0.766604	0.78418
G107M	1.02639	0.904322
G107F	0.918375	0.832081
G107Y	0.961628	0.992552
G107W	0.92564	0.871477
G107S	0.814339	0.928627
G107T	0.940732	1.07205
G107N	0.637788	0.907234
G107Q	0.75482	1.09576
G107C	0.858645	0.920858
G107R	0.469503	0.618435
G107H	0.816627	0.960469
G107K	0.842097	0.673063
G107E	0.743445	1.01084
P108V	0.80936	0.928
P108I	0.631571	1.04731
P108L	0.807316	0.982478
P108M	0.793101	0.991109
P108F	0.682114	1.1221
P108Y	0.83889	0.710595
P108W	0.660667	0.965615
P108N	0.929988	1.00518
P108C	0.693849	0.914916
P108E	0.828372	0.999228
D109V	0.838628	0.905556
D109I	0.704984	0.68949
D109L	0.821274	0.986552
D109M	0.816193	1.02895
D109F	0.732364	0.996774
D109Y	0.733331	0.956717
D109W	0.804463	0.99083
D109T	0.815219	0.973349
D109Q	0.638865	0.766061
D109C	0.474581	0.863072
D109G	0.595097	0.726767
D109P	0.906469	0.964319
D109R	0.45153	0.66958
D109H	0.694005	0.679174
D109K	0.241544	0.575967
D109E	0.902886	0.877205
A110K	0.642825	0.841795
L111Y	0.784787	0.817141
L111N	0.191169	0.890153
L111Q	0.417629	0.94201
L111C	0.253913	0.861987
L111R	0.139191	0.670092
L111K	0.131482	0.679545
L111E	0.092319	1.01812
C112A	0.892786	0.903308
C112V	1.16138	1.07695
C112I	1.18058	1.06309
C112L	1.0644	0.989672
C112M	0.925855	0.922358
C112F	1.19778	0.956005
C112Y	1.01659	0.971882
C112W	1.05998	0.900604
C112S	0.800436	0.770971
C112T	0.996496	0.887325
C112N	0.91593	0.848723
C112Q	0.647565	0.628379
C112G	0.831613	0.77622
C112P	0.657733	0.9193
C112R	0.73601	0.739908
C112K	0.554712	0.643075
C112D	0.807886	0.814895
C112E	1.03732	0.919408
R113A	1.11879	1.11263
R113V	0.835449	1.03029
R113L	0.772138	1.14921
R113S	0.980543	1.08356
R113T	0.847376	1.05539
R113N	0.69693	0.876041
R113C	0.757923	0.882804
R113G	0.801514	1.0577
R113P	0.710891	0.789902
R113D	0.415117	0.876224
R113E	0.660605	0.994282
A114Y	0.698086	0.94959
A114W	0.73416	0.805305
A114Q	0.21782	0.576764
A114P	0.518532	1.22672
A114R	0.203818	0.249637
A114H	0.352794	0.960775
A114D	0.119126	0.47366
V115W	0.842928	1.04997
V115S	0.497912	0.88098
V115P	0.0551272	0.426618
V115R	0.266934	0.753903
V115K	0.00495747	0.741539
V115D	0.0901828	0.890165
V115E	0.726159	1.17677
K116V	0.762875	0.961393
K116W	0.799204	0.976153
K116N	1.11293	1.1223
K116C	1.1103	0.939112
K116G	0.999772	0.939119
K116P	0.726149	1.05143
K116H	1.05267	1.00054
Y117V	-0.0149144	0.920497
Y117I	0.0920046	0.663728
Y117L	0.257424	0.940718
Y117W	0.684494	1.03327
Y117S	0.0137186	0.628589
Y117T	0.203513	0.929139
Y117C	0.25169	0.719812
Y117G	0.0461683	0.923991
Y117P	-0.0280559	-0.038522
Y117R	0.113484	0.0147771
Y117E	0.112434	0.3149
L118Y	0.210778	0.968295
L118W	0.809855	1.17807
L118N	-0.0489233	0.917034
L118Q	-0.0160651	0.640048
L118C	1.03884	1.11217
L118P	0.239928	0.684744
L118R	0.0941718	0.135485
L118H	0.0684553	0.736694
L118D	-0.0617118	0.217564
L118E	0.173846	0.773902
Q119A	0.874555	0.885915
Q119V	0.20131	0.356941
Q119L	0.152962	0.265956
Q119M	0.740393	1.04106
Q119F	0.0149943	0.532565
Q119Y	0.413395	0.74392
Q119W	0.563676	0.664322
Q119S	0.826749	0.878148
Q119T	0.214799	0.755919
Q119N	0.835485	0.944781
Q119C	0.450814	0.629017
Q119G	1.00437	1.08731
Q119R	0.618828	0.922094
Q119H	0.784637	0.817307
Q119K	0.629302	0.778855
Q119D	0.886811	1.05904
M120A	0.972479	1.02302
M120F	0.930349	0.829221
M120Y	0.738894	0.689777
M120W	0.165116	0.314564
M120S	0.935795	0.836002
M120N	0.95373	0.848262
M120Q	0.803857	0.875782
M120C	0.965779	1.01818
M120G	0.980913	1.05438
M120P	0.629726	0.915198
M120R	0.108456	0.00731386
M120H	1.08916	0.994286
M120K	0.0990094	0.427301
M120D	0.817312	0.808033
M120E	1.05258	1.01232
V121Y	0.0697914	0.464274
V121W	-0.0427905	0.873005
V121Q	-0.0118081	0.774854
V121R	0.056099	0.11216
V121H	0.166994	0.449789
V121E	-0.102014	0.363699
G122V	0.537994	0.914304
G122I	0.421065	1.15493
G122L	0.295317	0.79158
G122F	0.102826	0.840876
G122Y	0.151599	0.681584
G122N	-0.0760402	0.328439
G122Q	0.142514	0.811026
G122C	0.767877	0.865661
G122P	0.6371	0.967083
G122R	0.118366	0.832318
G122H	-0.00326981	0.858754
G122K	0.0868171	0.719835
G122D	-0.0258887	0.929994
M123F	0.408888	0.758251
M123Y	0.677228	0.729057
M123W	1.06561	0.942388
M123T	0.907795	1.05318
M123C	0.895157	0.981781
M123G	0.413006	0.823285
M123P	0.625706	0.853137
M123R	0.760275	0.530876
M123H	0.583631	0.690581
M123K	0.404205	0.548726
M123E	0.639701	0.77438
Y124A	0.773404	0.959616
Y124V	0.854232	1.10555
Y124L	0.289083	0.882598
Y124W	-0.00567614	0.946149
Y124T	1.10129	1.11264
Y124C	1.07066	1.08846
Y124G	0.758237	0.94815
Y124P	0.0796901	0.959453
Y124R	0.0871488	0.147518
Y124H	1.02307	1.04819
A125I	0.496785	0.873066
A125M	0.233691	0.662895
A125F	0.273524	0.917875
A125Y	0.043473	0.827456
A125W	0.14212	0.849769
A125Q	0.0927741	0.909478
A125C	0.538089	0.982711
A125P	0.508439	0.999192
A125R	0.116823	0.454977
A125K	0.028929	0.644057
A125D	0.274078	0.802326
A125E	0.449912	0.855463
S126V	1.07534	1.04611
S126L	0.743229	0.808264
S126M	1.05238	1.04198
S126F	-0.020529	0.737751
S126Y	0.318822	0.859694
S126W	-0.035389	0.849586
S126T	0.994895	1.02623
S126N	0.933628	0.877628
S126C	0.775945	0.912036
S126P	0.848588	1.15514
S126R	1.13964	1.16999
S126E	1.03513	0.711053
S127V	0.571084	1.03613
S127I	0.436045	1.03562
S127L	0.243925	0.698306
S127M	0.18178	0.920807
S127F	0.214339	0.760225
S127Y	0.24505	0.862998
S127W	0.238986	0.646131
S127N	0.589948	0.992302
S127Q	0.208316	0.896687
S127R	0.085841	0.644264
S127K	-0.157746	0.685269
S127D	0.368706	0.912857
S127E	0.113556	0.848073
Y128A	0.102174	0.75277
Y128V	0.278102	0.784887
Y128I	0.106743	0.786595
Y128L	0.725618	0.994501
Y128M	0.206235	0.86531
Y128S	0.181325	0.908434
Y128N	0.43358	0.766286
Y128Q	0.115791	1.03158
Y128G	0.167992	1.00413
Y128P	0.0431584	0.417707
Y128R	0.202129	0.261377
Y128K	0.120067	0.0631472
Y128D	0.00955013	0.596599
M129A	0.118511	0.88281
M129I	1.11309	1.09813
M129F	0.132203	0.933511
M129Y	0.299161	0.559124
M129W	0.162383	0.55913
M129S	0.0793695	0.917662
M129N	0.491677	1.0662
M129Q	0.921057	1.15157
M129C	0.343705	0.788599
M129G	0.139229	0.961895
M129R	0.147122	0.801211
M129K	0.071005	0.950817
M129D	0.0754801	0.728247
M129E	0.122993	0.813689
I130A	0.215333	0.774564
I130F	0.157684	0.629958
I130Y	0.107953	0.872211
I130W	0.168426	0.626975
I130S	0.190913	0.875954
I130T	0.614482	0.901659
I130N	0.726266	0.990687
I130Q	0.58727	0.891261
I130C	0.731886	0.993835
I130G	0.1201	0.86642
I130P	0.528731	0.541123
I130R	1.01484	1.0017
I130H	0.672586	0.841884
I130K	1.11945	0.951823
I130D	0.0215404	0.778722
I130E	0.50212	0.644661
L131Y	0.373557	0.913641
L131W	0.755452	0.987522
L131S	0.263922	0.979583
L131N	0.224178	0.77341
L131Q	0.140961	0.866188
L131C	0.726326	1.01339
L131G	0.660731	1.04656
L131P	-0.0242487	0.508648
L131R	0.318248	0.444226
L131H	0.229505	0.692378
L131K	0.110747	0.457004
L131D	0.288193	0.453123
L131E	0.144775	0.763882
A132I	0.615117	1.01694
A132F	0.46098	0.789676
A132Y	0.083824	0.620576
A132W	0.210116	0.86484
A132N	0.0571089	0.947118
A132P	-0.0024182	0.929213
A132R	0.165809	0.377136
A132K	0.0477512	0.352842
A132E	0.302167	0.782817
M133A	0.131865	0.969907
M133I	0.760256	0.861267
M133F	0.817106	0.975107
M133Y	0.134538	0.68383
M133W	0.383953	0.899493
M133S	0.198248	0.83927
M133T	0.509135	1.02919
M133N	0.0596107	0.632201
M133Q	0.19345	0.832356
M133C	0.260822	0.967703
M133G	0.0951062	0.914781
M133P	0.0570508	0.643262
M133R	0.142835	0.630337
M133H	0.413195	0.909951
M133K	0.0923559	0.792395
M133D	0.020479	0.228647
M133E	0.0565662	0.153647
T134V	1.12332	1.05878
T134I	0.776562	1.00638
T134L	0.525428	0.856421
T134F	0.0782568	0.734453
T134Y	0.213246	0.696206
T134W	0.0864236	0.756762
T134N	0.99847	1.01155
T134Q	0.517473	1.03238
T134C	1.10554	0.910734
T134G	0.389731	0.938743
T134P	0.80391	0.921861
T134R	0.147674	0.427652
T134K	0.30118	0.774667
T134D	0.133843	0.575126
T134E	0.32608	0.744672
L135S	0.575472	1.0185
L135N	0.121981	0.72564
L135C	0.761626	0.898771
L135G	0.193105	0.909168
L135P	0.103788	0.293002
L135H	0.860363	1.15755
L135K	0.633413	1.02427
D136A	0.328678	0.868801
D136V	0.451439	0.693213
D136L	0.268811	0.808699
D136M	-0.0116834	0.884858
D136F	0.343507	0.87205
D136Y	0.40143	0.761269
D136W	0.707417	1.09142
D136S	0.782439	1.06238
D136T	0.348886	0.9913
D136Q	0.313538	0.861354
D136C	-0.0208336	0.935445
D136G	0.498948	0.945959
D136R	0.171717	0.712277
D136K	0.0505073	0.718643
R137V	0.411905	0.660448
R137I	0.410835	0.523542
R137L	0.745956	0.77154
R137M	0.527364	0.622555
R137F	0.276267	0.641952
R137Y	0.119704	0.595765
R137W	0.0870904	0.5591
R137S	0.670444	0.746
R137T	0.575661	0.687315
R137N	0.780499	0.778844
R137Q	0.587793	0.785933
R137C	0.529124	0.612379
R137G	0.609797	0.828851
R137P	0.175957	0.697224
R137E	0.314934	0.789277
H138A	0.805907	0.936847
H138V	0.914867	1.06734
H138I	0.295967	1.04215
H138M	0.908442	0.970479
H138S	0.477801	0.929322
H138T	0.814407	0.890413
H138N	0.18323	0.965153
H138G	0.280107	0.831304
H138P	0.317252	0.755797
H138K	0.997446	1.12609
H138D	0.0165502	0.643313
H138E	0.409942	0.713261
R139N	0.863633	0.842454
R139P	-0.00128939	0.76588
A140I	0.888566	0.992886
A140L	0.891333	0.86031
A140M	0.811038	0.923583
A140F	0.967825	1.19475
A140W	0.647242	0.954745
A140N	0.779821	1.03476
A140Q	1.00023	1.13961
A140C	0.904265	1.05967
A140P	0.320464	0.833686
A140R	1.00934	1.14729
A140H	0.858306	0.871606
A140K	0.89525	0.979614
A140D	0.457293	0.908635
A140E	0.660612	0.81813
I141A	0.716817	1.054
I141M	0.693118	0.897796
I141F	0.335027	0.945475
I141Y	0.375873	0.85824
I141W	0.312966	0.918527
I141S	0.346629	0.960291
I141T	0.716831	0.959136
I141N	0.305445	0.914183
I141Q	0.480022	0.950212
I141C	0.769118	0.887896
I141G	0.0414016	0.841696
I141P	-0.114983	0.7664
I141R	0.212914	1.00238
I141H	0.0883371	0.9629
I141K	0.234237	0.948572
I141D	0.0632036	0.649643
I141E	0.0987717	0.760586
C142A	0.86216	0.916113
C142V	0.96254	0.995597
C142I	0.922287	1.12714
C142M	0.871618	0.982383
C142F	0.896837	0.973717
C142Y	0.87475	0.931564
C142W	0.62424	1.02179
C142T	0.930525	0.847292
C142N	0.838235	1.02965
C142Q	0.847442	0.938926
C142P	0.134279	0.735476
C142H	0.962542	0.918802
C142K	0.841551	0.954026
C142D	0.282504	0.85345
C142E	0.221395	0.876449
R143P	0.22383	0.742186
P144A	0.723142	1.15834
P144V	0.657067	0.988989
P144I	0.417695	1.00525
P144L	0.368624	0.974638
P144M	0.508858	0.975311
P144F	0.486968	0.915725
P144Y	0.736048	1.06631
P144W	0.612014	0.984904
P144S	0.927873	1.03319
P144T	0.788372	1.06918
P144N	0.920435	1.01035
P144Q	0.859581	0.978801
P144C	0.674083	0.908356
P144G	1.01103	1.03056
P144R	1.01891	1.03841
P144H	0.984978	1.0802
P144K	1.1608	1.09685
P144D	0.813352	0.865501
P144E	0.665454	0.881322
M145I	0.951213	1.03055
M145Y	0.906732	0.835998
M145W	0.931719	0.877115
M145S	1.09278	1.052
M145T	1.14591	1.00635
M145N	1.16866	1.1576
M145C	1.00251	1.08689
M145G	1.02477	1.03411
M145P	1.08463	1.12997
M145H	1.14741	1.02951
M145D	0.959329	0.914232
A147K	0.938822	1.06307
Y148K	1.12883	1.00557
W156N	0.705833	1.02581
W156K	0.918174	1.11046
W156D	0.199891	0.837247
W156E	0.143267	0.963257
N157F	0.536065	0.860007
P159D	0.899507	0.948568
V160Y	0.77458	0.73953
V160W	0.651811	0.681937
V160S	0.389415	0.923193
V160T	0.693639	0.938524
V160N	-0.040777	1.03382
V160Q	0.597669	0.914678
V160C	0.899631	0.897373
V160P	0.866538	0.940906
V160R	0.151782	0.837364
V160H	0.663338	0.838703
V160K	0.370018	0.731169
V160D	0.125193	0.645918
V160E	0.733619	0.882683
L161N	0.719531	0.894599
L161D	0.192535	0.732631
V162N	0.813412	1.0629
V162H	0.727752	0.777696
V162K	0.712204	1.02628
V162D	0.314224	1.02821
V162E	0.330808	0.803674
A163I	0.72778	0.820834
A163L	0.104303	0.905349
A163M	0.586316	0.957031
A163F	0.305544	0.905561
A163Y	0.00371939	0.826428
A163W	0.20951	0.965289
A163N	0.391853	0.799165
A163Q	0.313001	0.765191
A163C	0.782861	0.92622
A163P	0.0122083	0.929573
A163R	0.608221	0.719986
A163H	0.15798	0.683099
A163K	0.152555	0.640136
A163E	0.0963794	0.477643
W164A	0.1364	0.652225
W164V	0.185824	0.762615
W164I	0.0707061	0.754019
W164L	0.102806	0.803357
W164M	0.305251	0.842025
W164Y	0.346247	0.918418
W164S	0.211756	0.792564
W164T	0.125763	0.7789
W164N	0.0299782	0.54853
W164Q	0.268876	0.67331
W164C	0.0891024	0.717453
W164G	0.106787	0.650698
W164P	0.184439	0.399309
W164R	0.122462	0.571338
W164H	0.0661661	0.712057
W164K	0.112949	0.574047
W164D	0.400446	0.611956
W164E	0.226104	0.760149
A165W	0.750324	0.953622
A165N	0.411736	0.829972
A165Q	0.346208	0.838407
A165P	0.219686	0.790991
A165R	0.15774	0.887356
A165H	0.30774	0.943228
A165K	0.381772	0.878096
A165D	0.353662	0.701147
A165E	0.479953	0.890514
F166W	1.1032	1.06181
F166N	0.526941	0.927511
F166R	0.165961	0.779691
F166K	0.359396	0.883849
F166D	0.262889	0.589716
F166E	0.00772069	0.791912
S167V	0.172664	0.795002
S167I	0.250501	0.82742
S167L	0.168994	0.683672
S167M	0.347639	0.60451
S167F	0.191533	0.660626
S167Y	0.215667	0.169154
S167W	0.188402	0.273498
S167T	0.158734	0.970796
S167N	0.10193	0.566172
S167Q	-0.0106744	0.0817512
S167P	0.214886	0.890278
S167R	0.24626	0.127743
S167H	0.348183	0.129535
S167K	0.152425	0.28007
S167D	0.108603	0.632363
S167E	0.241082	0.275122
L168Y	0.856157	0.998894
L168N	0.325615	0.920655
L168Q	0.233688	0.865742
L168P	0.110545	0.435671
L168R	0.0601051	0.0507028
L168H	0.551756	1.04154
L168K	0.299527	0.609477
L168D	0.255363	0.442486
L168E	0.318602	0.73148
L169Y	0.336755	0.711333
L169N	0.378943	0.802006
L169Q	0.207656	0.86151
L169R	0.280823	0.239797
L169H	0.312715	0.865795
L169K	0.402885	0.777947
L169D	0.337127	0.210959
L169E	0.270465	0.578448
L170Y	0.424881	1.00022
L170W	0.587223	0.874308
L170S	0.732736	0.914806
L170T	0.164165	0.838335
L170N	0.760668	0.857111
L170Q	0.763862	0.86119
L170G	0.841356	0.952303
L170P	0.141303	0.711601
L170R	0.0189352	0.0780651
L170H	0.422418	0.967794
L170K	0.356782	0.766574
L170D	0.41989	0.829941
L170E	0.279746	1.11057
S171V	0.242366	0.258973
S171I	0.0556081	0.231728
S171L	0.0951862	0.0361554
S171M	0.19396	0.184656
S171F	-0.0406069	0.021708
S171Y	0.169065	0.17471
S171W	0.0154071	0.0188587
S171T	0.0996572	0.474145
S171N	0.172245	0.467687
S171Q	0.138548	0.237836
S171P	1.00571	1.05416
S171R	0.12713	0.142628
S171H	0.316204	0.221567
S171K	0.0568025	0.268446
S171D	0.0622453	-0.073313
S171E	0.49485	0.399599
L172Y	0.17861	0.791018
L172W	0.283237	0.86592
L172N	0.106587	0.708814
L172Q	0.277271	0.878906
L172C	0.897047	1.034
L172P	0.134256	0.721304
L172R	0.152512	0.0559822
L172H	0.0808343	0.638343
L172K	0.181434	0.730968
L172D	0.633185	0.597435
L172E	0.187903	0.580952
P173A	0.143228	0.800859
P173V	0.135691	0.712771
P173I	0.0991068	0.6715
P173L	0.299589	0.669731
P173M	0.111503	0.688335
P173F	0.388178	0.797594
P173Y	0.134168	0.367561
P173W	0.110274	0.47514
P173S	0.215255	0.909956
P173T	0.22353	0.922501
P173N	0.351315	0.779646
P173Q	0.160147	0.715791
P173C	0.0338351	0.644799
P173G	0.168617	0.863366
P173R	0.194711	0.164703
P173H	0.106973	0.413981
P173K	0.189696	0.405148
P173D	0.571349	0.712613
P173E	0.0915869	0.586554
Q174V	0.703874	0.757684
Q174I	0.206648	0.678387
Q174L	0.0483621	0.100433
Q174M	0.336269	0.889738
Q174F	0.356544	0.338856
Q174Y	0.113258	0.0565244
Q174W	0.222565	0.135902
Q174T	0.890549	0.839512
Q174N	0.969545	1.04828
Q174C	0.744116	0.77282
Q174G	0.714064	0.7567
Q174R	0.266769	0.197831
Q174H	0.624244	0.859227
Q174K	0.116191	0.0530426
Q174D	1.08489	0.971846
L175Y	0.756296	0.951024
L175S	0.349189	0.869376
L175N	0.305603	0.651241
L175Q	0.444682	0.90718
L175C	0.836461	1.04833
L175G	0.643502	0.922137
L175R	0.264482	0.263483
L175H	0.167207	0.875743
L175K	0.175381	0.678741
L175D	0.0561453	0.61318
L175E	0.50023	0.799367
F176L	0.71787	0.930192
F176M	0.724587	0.969063
F176S	0.796256	0.923597
F176T	0.885785	1.03661
F176N	0.711491	0.916192
F176Q	0.949944	0.90016
F176G	0.952715	1.00064
F176P	0.592292	1.00115
F176R	0.485394	0.775108
F176H	0.821306	0.996081
F176K	0.622947	0.816289
F176D	0.77161	0.899585
F176E	0.698289	1.05896
I177A	0.747711	0.828178
I177M	0.917421	0.916108
I177F	0.941501	0.887529
I177Y	0.833195	0.972776
I177W	0.777336	0.952124
I177S	0.789725	0.883678
I177T	0.940034	1.00904
I177N	0.954298	0.946649
I177C	0.615768	0.742778
I177G	0.893395	0.990923
I177P	0.920996	0.912399
I177R	0.774426	0.806149
I177H	0.905027	0.820818
I177K	0.60107	0.72061
I177D	0.757785	0.870377
I177E	0.852825	0.979212
F178V	0.834514	0.872362
F178I	0.876889	1.1156
F178L	0.653693	0.826529
F178Y	0.510771	0.282117
F178S	1.06906	0.985315
F178T	0.950224	0.922443
F178Q	1.09982	0.966689
F178G	1.04677	0.956395
F178R	0.969109	0.905927
F178D	0.619297	0.853319
F178E	0.977091	0.910964
A179W	0.547252	0.519183
A179P	0.987711	0.930646
Q180I	0.829396	0.928044
Q180F	0.788443	1.09274
Q180Y	0.841517	1.00845
Q180W	0.686984	1.02343
Q180N	1.01268	0.91943
Q180C	1.05587	1.13441
Q180D	1.0055	1.07112
R181F	0.604855	0.980812
R181N	0.957923	1.02467
R181P	0.953571	1.01286
R181D	1.03645	1.01701
V183Y	0.943539	0.894999
V183W	0.782667	0.928313
V183C	0.942201	1.05833
E184C	0.80009	0.868363
V189W	1.05541	1.06486
V189C	0.967533	1.01829
T190C	0.868047	0.94156
D191A	0.837382	1.002
D191V	0.842496	0.994746
D191I	0.806993	0.923175
D191L	0.856542	0.939977
D191M	0.885643	0.850003
D191F	0.791556	0.963736
D191Y	0.872086	0.928084
D191W	0.758912	0.969176
D191T	0.829531	0.965945
D191Q	0.78142	0.911291
D191C	0.792705	0.912909
D191G	0.826185	0.885455
D191P	0.851234	1.00807
D191R	0.747079	0.826601
D191H	0.795621	0.828565
D191K	0.701543	0.958784
D191E	0.876228	1.00638
C192A	0.633991	0.900447
C192V	0.437328	0.855455
C192I	0.299118	0.837402
C192L	0.315276	0.71579
C192M	0.403234	0.85402
C192F	0.589601	0.850946
C192Y	0.587597	0.829823
C192W	0.639405	0.660083
C192S	0.64504	0.857605
C192T	0.620224	0.872718
C192N	0.64115	0.872594
C192Q	0.722769	0.918626
C192G	0.670212	0.820027
C192P	0.525202	0.861553
C192R	0.434469	0.789604
C192H	0.656983	0.895939
C192K	0.535526	0.745432
C192D	0.701018	0.921837
C192E	0.713046	0.960238
W193A	1.06491	0.985901
W193V	1.07677	0.941537
W193I	1.0424	0.896999
W193L	1.04202	1.04659
W193M	1.06887	1.07499
W193Y	1.06184	1.00039
W193T	0.881448	0.78011
W193N	0.983037	0.910867
W193Q	0.916704	0.794729
W193C	0.978102	0.936586
W193P	0.655857	0.713939
W193R	0.959781	0.782567
W193H	0.994359	0.96685
W193K	0.907297	0.874433
W193D	0.932258	0.917932
W193E	1.03314	0.973309
A194I	0.899021	1.13624
A194L	0.739061	0.959627
A194M	0.970591	1.04366
A194F	0.873342	1.10762
A194Y	0.949372	0.978023
A194W	0.906457	0.983158
A194N	0.956959	0.890192
A194Q	0.782333	0.920471
A194C	0.912054	0.896176
A194R	0.746386	0.883012
A194H	0.894516	0.868898
A194K	0.767222	0.899933
A194D	0.961017	0.967616
A194E	1.02772	1.01453
F196A	0.863889	0.975652
F196V	0.906767	1.05848
F196I	1.00438	1.0672
F196L	0.901626	0.974787
F196M	1.01905	1.04588
F196Y	0.949336	1.02193
F196W	1.01122	0.998522
F196S	0.703619	0.802269
F196T	0.811252	0.909495
F196N	0.875696	0.906717
F196Q	0.814052	0.964512
F196C	0.616549	0.825778
F196G	0.559992	0.76116
F196P	0.735253	0.880728
F196R	0.707583	0.849652
F196H	0.842815	0.960429
F196K	0.683915	0.798769
F196D	0.861944	0.935805
F196E	0.860553	0.928071
A197C	0.757979	0.912938
E198F	0.90362	0.955775
E198Y	0.976803	1.01039
E198W	0.671795	0.815557
E198C	0.865324	0.815488
P199F	0.746358	0.887665
P199W	0.948337	1.01188
P199C	0.812168	0.949151
W200V	0.722165	0.91749
W200L	0.876388	1.08782
W200M	0.701569	0.758859
W200Y	0.951475	0.992735
W200N	0.770528	0.929806
W200C	1.04547	1.01554
W200P	0.84351	0.912314
W200R	0.690506	0.706451
W200K	0.754887	0.801243
W200D	0.739482	0.946209
G201V	1.05212	0.935068
G201I	1.09175	0.964151
G201L	1.06784	0.977992
G201M	1.08347	0.999737
G201F	0.900482	0.925126
G201Y	0.89237	1.02606
G201W	0.890658	0.86153
G201T	0.99208	1.05373
G201N	0.850498	0.978564
G201Q	1.06526	0.91412
G201C	0.608689	0.76118
G201P	0.703969	0.849662
G201R	0.7798	0.81567
G201H	0.939998	0.848135
G201K	0.879278	0.894534
G201D	0.82948	1.03506
G201E	1.05564	0.973403
R202N	0.8808	0.889127
R202D	1.05829	1.00547
R203F	0.443459	0.441791
R203S	0.914214	1.0378
R203D	0.666037	0.852137
T204W	1.11263	0.989574
T204R	0.606187	0.912139
T204H	0.7727	0.96358
T204K	0.628254	1.0167
T204D	0.777966	1.06485
T204E	0.859393	0.832581
Y205A	0.42495	0.771547
Y205V	0.589935	0.804553
Y205I	0.530928	0.810391
Y205L	0.374776	0.818253
Y205M	0.624129	0.912858
Y205W	0.883311	0.859146
Y205S	0.367291	0.713181
Y205T	0.331495	0.680716
Y205N	0.271932	0.773665
Y205Q	0.616671	0.793082
Y205C	0.339347	0.765997
Y205G	0.146052	0.520556
Y205P	0.217088	0.243468
Y205R	0.130023	0.124613
Y205H	0.565696	0.800227
Y205K	0.110185	0.156453
Y205D	0.451148	0.53444
Y205E	0.722866	0.767912
V206A	0.954758	0.936265
V206L	0.883566	0.96714
V206F	0.827482	0.590406
V206Y	0.913016	0.856205
V206W	0.835994	0.66795
V206S	0.925434	1.02342
V206T	1.06527	0.943328
V206N	0.668111	0.769143
V206Q	0.84675	0.849176
V206C	0.726579	0.81963
V206G	0.814993	0.882541
V206P	0.199703	0.711162
V206R	0.505041	0.604664
V206H	0.77326	0.806983
V206K	0.430656	0.491921
V206D	0.390851	0.445179
V206E	0.650741	0.720892
T207V	0.837696	0.958399
T207I	0.745739	0.856335
T207F	0.788262	0.909338
T207Y	0.450587	0.954261
T207W	0.389229	0.931329
T207N	0.195366	0.915866
T207Q	0.253959	0.890944
T207C	0.708901	0.711589
T207P	0.0728834	0.644108
T207R	0.0896026	0.414077
T207H	0.174241	0.887697
T207K	0.306535	0.785079
T207D	0.163892	0.396299
T207E	0.0974225	0.433192
W208I	0.699007	0.850928
W208M	0.790653	1.02022
W208N	0.069662	0.855106
W208Q	0.305376	1.03392
W208C	0.852101	1.00279
W208P	0.0772229	0.674904
W208R	0.18125	0.162236
W208H	0.592335	1.02617
W208K	0.285983	0.914386
W208D	0.154152	0.566999
W208E	0.196768	0.528955
I209A	0.815534	0.883194
I209Y	0.92492	0.792827
I209S	1.1108	1.03917
I209N	1.14405	0.994568
I209Q	1.11688	1.11199
I209C	1.04921	0.92858
I209G	0.961065	1.0019
I209P	0.442969	0.24562
I209K	0.732573	0.911584
I209D	0.730303	1.00181
I209E	0.928935	1.0152
A210I	1.1471	1.04434
A210Y	0.795511	1.03471
A210W	0.608708	0.928571
A210N	0.694602	0.971904
A210Q	0.221938	0.763807
A210P	0.423479	0.603261
A210R	0.171605	-0.00158979
A210H	0.205058	0.778229
A210K	0.240796	0.481145
A210D	0.145759	0.843563
A210E	0.247975	0.813082
L211Y	0.140018	0.914719
L211W	0.595262	0.815752
L211N	0.033743	0.919749
L211P	0.644395	0.256118
L211R	0.181603	0.0816559
L211D	0.228028	0.286108
L211E	0.169515	0.683536
M212I	0.833743	0.998722
M212Y	0.206186	0.685086
M212W	0.765206	0.972855
M212N	0.661579	0.853665
M212Q	0.817214	1.04751
M212P	0.0574749	0.228399
M212R	0.232731	0.241569
M212H	0.319336	0.76863
M212K	0.0867346	0.728307
M212D	0.168546	0.72209
M212E	0.222577	0.820823
V213L	0.351187	1.02218
V213M	0.933512	0.845873
V213F	0.140679	0.846918
V213Y	0.185605	0.510381
V213W	0.444171	0.76076
V213S	0.944881	0.959824
V213T	0.794947	0.992884
V213N	0.756901	0.973901
V213Q	0.869706	1.09014
V213C	1.17198	1.10958
V213P	0.244604	0.175621
V213R	0.245379	0.880456
V213H	0.126661	0.921651
V213K	0.301899	0.855493
V213D	0.281214	0.942343
V213E	0.218487	0.79571
F214A	0.309582	0.928074
F214V	0.140159	0.890154
F214I	0.216989	0.890863
F214L	0.69035	1.00735
F214M	0.321295	0.939961
F214Y	0.696671	0.804428
F214W	0.618633	0.885182
F214S	0.124951	0.663734
F214T	0.220436	0.584649
F214N	0.160384	0.815047
F214Q	0.174745	0.734926
F214C	0.418264	0.852698
F214G	0.104872	0.877473
F214P	0.166602	0.498241
F214R	0.06929	0.0960453
F214H	0.3551	0.684493
F214K	0.160414	0.243235
F214D	0.226924	0.313006
F214E	0.208315	0.25379
V215Y	0.154695	0.930349
V215W	0.621965	0.96479
V215N	0.0749787	0.773755
V215Q	0.306115	0.812817
V215C	0.848415	0.979149
V215P	0.192397	0.533887
V215R	-0.0147371	-0.131106
V215H	0.254526	0.774669
V215D	0.241999	0.517705
V215E	0.101845	0.753147
A216W	0.716041	0.658094
A216R	0.400359	0.269431
A216H	-0.0912521	0.618626
A216K	-0.0782283	0.729658
A216D	0.360922	0.459645
P217A	-0.144715	0.302421
P217V	0.0173901	0.347703
P217I	0.103103	0.29378
P217L	0.104969	0.28021
P217M	0.561675	0.577718
P217F	-0.0125417	-0.127476
P217W	0.420524	0.426154
P217S	0.241942	0.602326
P217C	0.300562	0.253011
P217G	0.241586	0.418037
P217R	0.0578286	0.218079
P217E	0.373025	0.332166
T218Y	0.233271	1.01045
T218W	0.239839	1.09063
T218N	0.801797	0.871783
T218Q	0.796314	0.983919
T218R	0.163205	0.348482
T218H	0.387014	0.739993
T218K	0.24411	0.59003
T218D	0.157899	0.703816
T218E	0.181794	0.853614
L219Y	0.203315	0.865598
L219N	0.24167	0.663401
L219Q	-0.119711	0.748163
L219P	0.086825	0.520282
L219R	0.262636	0.273155
L219H	0.20288	0.82758
L219K	0.210989	0.552187
L219D	0.462485	0.53609
L219E	0.117431	0.230703
G220Y	0.897497	1.08031
G220W	1.05462	1.0687
G220N	0.406798	0.90588
G220P	0.363555	0.840362
G220R	0.323998	0.800967
G220H	0.442328	0.974137
G220K	0.252733	0.823303
G220D	0.236918	0.846
G220E	0.177529	0.609323
I221A	1.07022	1.00083
I221F	0.618174	0.891889
I221Y	0.476967	0.973962
I221W	0.123884	0.910756
I221S	1.18877	1.06913
I221T	1.08003	0.912887
I221N	0.988281	0.995717
I221C	1.10412	1.09545
I221G	0.872038	1.09157
I221P	0.0877488	0.172764
I221R	0.0746704	0.640526
I221H	0.82277	0.912745
I221K	0.0619508	0.900181
I221D	0.654167	0.931538
I221E	0.927809	0.914443
A222Y	0.375244	1.04124
A222W	0.740002	1.10592
A222P	-0.0620427	0.254953
A222R	0.164429	0.221817
A222H	0.379116	0.964244
A222K	0.0555082	0.444185
A222E	0.176295	0.556012
A223N	0.436172	0.931271
A223P	0.166777	0.719291
A223R	0.818903	0.867294
A223H	0.630581	0.906374
A223K	0.693597	0.946243
A223D	0.288371	0.754148
A223E	0.207101	0.643667
C224V	1.03353	0.989594
C224I	1.06433	1.07588
C224M	1.01824	0.934265
C224Y	1.08195	1.13737
C224T	0.62327	0.722379
C224Q	0.377849	0.911804
C224P	0.242073	0.718842
C224R	0.369276	0.94266
C224D	0.0823775	0.948228
C224E	-0.00177791	0.808233
Q225I	0.7581	1.05725
Q225F	1.19133	1.00477
Q225Y	0.926172	1.04707
Q225W	0.614786	0.935535
Q225C	0.98306	0.890623
Q225R	0.0203688	0.704297
Q225D	0.468617	0.778402
V226W	0.945231	0.96395
V226N	0.222674	0.851052
V226Q	0.114297	0.912978
V226P	0.411463	0.887474
V226H	0.688121	1.1313
V226K	0.587293	1.01855
V226D	0.049595	0.645765
I228V	0.717874	0.917414
I228F	-0.0216008	0.708229
I228W	0.367787	0.904764
I228S	0.5884	0.878847
I228T	0.76299	1.00665
I228C	0.672462	0.854883
I228G	0.211381	0.79243
I228P	0.043176	0.665405
I228R	0.137209	0.912306
I228H	0.178307	0.722097
I228E	-0.0705563	0.80724
F229A	0.817192	0.966633
F229L	0.771236	0.8313
F229M	0.983259	0.98148
F229W	0.709707	0.967671
F229S	0.835478	1.03553
F229T	0.72513	0.954923
F229N	0.75394	0.978986
F229Q	0.868079	1.07592
F229G	0.698626	0.864155
F229P	0.216627	0.752061
F229R	0.81057	0.855083
F229H	1.10738	1.06716
F229K	0.711351	1.07132
F229D	-0.148516	0.866977
F229E	0.222666	0.935553
R230F	0.726532	1.13524
R230N	0.510746	0.824374
R230D	0.185242	0.881121
E231I	0.719057	0.897413
E231L	0.706337	0.982838
E231M	0.936691	0.915017
E231F	0.733012	0.88476
E231Y	0.942966	1.00357
E231W	0.640512	0.886021
E231N	0.924458	0.940835
E231C	0.824578	0.988857
E231P	0.0132642	0.457479
E231H	0.967894	0.974249
I232A	0.77063	0.959321
I232F	0.913985	1.02745
I232Y	0.72417	0.881251
I232W	1.00084	1.04646
I232S	0.749283	1.09833
I232T	0.774565	1.01341
I232N	0.42417	0.847409
I232C	0.912713	1.07382
I232G	0.330533	0.849552
I232P	0.157209	1.01155
I232R	0.759579	1.10245
I232H	0.712845	1.07567
I232K	0.640283	1.08759
I232D	0.136709	0.913504
I232E	0.132532	0.730221
H233I	0.715746	0.914849
H233M	0.932745	0.930572
S235K	1.02054	0.997811
V262Y	0.932716	0.935854
V262W	0.756383	0.866599
V262N	0.958822	1.12374
V262C	0.937907	1.05967
V262H	1.08624	1.04492
S263F	0.620421	0.915601
S263R	0.822134	1.01248
S263E	0.932475	1.12877
A265I	0.737772	0.931262
A265M	0.791175	0.941102
A265F	0.875089	0.934701
A265Y	1.07558	0.993235
A265W	0.871962	1.00128
A265N	0.912808	1.00954
A265C	0.861553	0.954651
A265H	1.10077	1.10166
A265K	0.950073	0.977703
A265D	0.989299	1.06654
V266Y	0.918621	0.873216
V266W	0.585013	0.945174
V266N	1.05942	1.08254
V266C	0.952629	0.968317
V266P	0.645442	0.931011
V266H	0.972075	0.934225
V266D	0.999397	0.94442
A267P	1.14895	1.03159
K268A	0.762387	1.0135
K268V	0.664169	0.897146
K268I	0.345666	0.977334
K268L	0.452941	0.883873
K268M	0.765743	0.968184
K268F	0.341747	0.883405
K268Y	0.305265	0.998266
K268W	0.691381	0.961208
K268S	0.81968	1.00161
K268T	0.739619	1.12399
K268N	0.919805	1.0347
K268C	0.661051	0.914244
K268G	0.786035	1.01665
K268P	0.548627	0.900127
K268H	0.671261	0.925349
K268D	0.658634	0.909374
K268E	0.80944	1.08498
T269V	0.165033	0.824391
T269I	0.274901	0.805097
T269L	0.599145	0.902931
T269M	0.758412	0.975701
T269F	0.221194	0.745953
T269W	0.651864	0.92143
T269S	1.07306	0.992728
T269N	0.64513	1.00468
T269C	0.440015	0.776168
T269G	0.527246	0.780148
T269P	0.476835	0.930582
T269R	0.756212	1.0056
T269H	0.814302	0.863857
T269K	0.94204	1.05525
T269D	0.851003	0.983879
V270Y	0.708906	0.978151
V270W	1.04862	1.07277
V270S	0.73386	0.933948
V270N	0.78935	0.903694
V270C	1.00665	0.757373
V270P	0.170618	0.684101
V270R	0.190489	0.756153
V270H	0.830008	0.99567
V270K	-0.00468899	0.788206
V270D	0.589314	0.834953
V270E	0.542555	0.680307
R271V	0.669256	0.90417
R271I	0.358581	0.948129
R271F	0.505975	0.460121
R271Y	0.947205	0.810881
R271S	0.571726	0.458628
R271D	0.28665	0.815748
M272A	0.714323	0.936067
M272V	0.671021	0.810977
M272I	0.665027	0.925635
M272F	0.848605	0.965255
M272Y	0.591011	0.933468
M272W	0.0343359	0.822921
M272S	0.13598	0.782743
M272T	0.193796	0.73074
M272N	0.046158	0.662389
M272Q	-0.0704799	0.747602
M272C	0.971089	1.00926
M272G	0.203011	0.843644
M272P	0.108304	0.733358
M272R	0.0901149	0.735241
M272H	0.0682362	0.694091
M272K	0.197161	0.636679
M272E	0.100939	0.653066
T273A	0.827315	1.00512
T273V	0.801247	0.870004
T273I	0.712225	0.889664
T273L	0.761456	0.892641
T273M	0.580626	0.762069
T273F	0.0454034	0.736709
T273Y	0.128873	0.704342
T273W	0.0216971	0.680624
T273N	0.811727	0.815656
T273Q	0.82115	0.949725
T273C	1.07304	1.04844
T273G	0.703434	0.905486
T273P	0.119171	0.634704
T273R	0.00825908	0.578197
T273H	0.133223	0.250714
T273D	0.137339	0.758618
L274Y	0.733442	0.946565
L274N	0.763757	0.890647
L274Q	0.989833	0.977241
L274C	0.837432	1.11824
L274P	0.18585	0.68243
L274R	0.741107	1.00338
L274H	0.646585	0.892621
L274K	0.250869	0.892976
L274D	-0.0102503	0.73837
L274E	0.201175	0.912361
V275Y	0.754871	0.842848
V275W	1.01181	1.08747
V275N	0.520439	0.939474
V275Q	0.417026	0.810961
V275C	0.993024	0.937258
V275P	0.159763	0.843544
V275R	0.16674	0.83909
V275H	0.734238	0.924111
V275K	0.281246	0.780749
V275D	0.300774	0.739707
V275E	0.139262	0.680805
I276A	0.424542	0.765223
I276F	0.875101	0.995839
I276Y	0.944352	0.929268
I276W	0.157372	0.700616
I276S	0.0800786	0.748972
I276N	0.277128	0.750888
I276C	0.810775	0.940285
I276G	0.227434	0.636134
I276P	0.207017	0.376734
I276R	0.0289938	0.830746
I276H	0.598387	0.904046
I276K	0.777204	0.640489
I276D	0.0663129	0.00521641
I276E	0.28809	0.479096
V277L	0.905368	0.894451
V277M	0.851578	0.904158
V277F	0.995522	0.925971
V277Y	1.18239	1.04323
V277W	0.855604	0.932782
V277S	1.15889	1.0515
V277N	1.06062	0.933687
V277C	1.07908	0.963989
V277R	0.198672	0.734359
V277H	1.22499	1.07712
V277K	0.382521	0.880148
V277D	1.01167	0.927589
V278Y	0.658891	0.909951
V278W	0.652629	0.903447
V278N	0.435561	0.869362
V278Q	0.0985313	0.77073
V278P	0.0830304	0.722195
V278R	0.109797	0.693101
V278K	0.0902131	0.72687
V278D	0.211129	0.722247
V278E	0.527416	0.874566
V279Y	0.216211	0.698536
V279W	0.764374	0.827421
V279N	0.940463	0.951638
V279Q	0.618206	0.945143
V279C	0.928174	0.856279
V279P	0.192369	0.676947
V279R	0.171377	0.69217
V279H	0.758836	1.01945
V279K	0.74865	0.887923
Y280A	0.044684	0.752267
Y280V	0.290535	0.274406
Y280I	0.0153017	0.0733336
Y280L	0.239419	0.638577
Y280M	0.178754	0.809197
Y280W	0.999707	1.01617
Y280S	0.218258	0.904606
Y280T	0.194084	0.697827
Y280N	0.176923	0.912659
Y280Q	0.16718	0.881448
Y280G	0.103087	0.719501
Y280P	0.132912	0.14675
Y280R	0.744123	0.9419
Y280H	1.20981	1.05581
Y280K	0.696854	0.96785
Y280D	0.487504	0.806425
Y280E	0.107474	0.882642
V281Y	0.716903	0.861549
V281W	0.997138	0.867954
V281N	0.245681	0.662252
V281Q	1.00203	0.989563
V281C	0.827071	0.963856
V281R	0.305709	0.81575
V281K	0.065267	0.905988
V281D	0.685551	0.815956
V281E	1.09376	0.675404
L282Y	0.106616	0.80849
L282W	0.477183	0.741812
L282N	0.0170783	0.765296
L282Q	-0.105187	0.907201
L282P	0.12359	0.796079
L282R	0.163441	0.0609606
L282H	0.413107	0.941463
L282K	0.307976	0.742216
L282D	0.180912	0.62665
C283A	0.698167	1.05859
C283V	0.220376	0.89633
C283I	0.132678	0.793714
C283L	0.625999	0.975059
C283M	1.05358	1.03458
C283F	0.747797	1.04644
C283Y	0.0741701	0.890533
C283W	0.264421	0.861512
C283S	0.758723	0.98793
C283T	0.815865	1.15841
C283Q	0.511057	0.953835
C283G	0.476352	0.949787
C283P	-0.0161506	0.268196
C283R	0.302461	0.775498
C283H	0.3211	0.617268
C283K	0.0538235	0.701499
C283D	0.228927	0.911051
W284A	0.56688	1.0207
W284V	0.28561	1.01545
W284I	0.210459	0.806591
W284L	0.272057	1.02005
W284M	0.547791	1.02853
W284F	0.355025	0.854779
W284Y	0.303715	0.289925
W284S	0.750913	1.01685
[truncated: 556 more rows]

## Sheet: Fig. 4h
var	num_considered_Tol	average_residual_Tol	pval_Tol	FDR_bool_Tol	FDR_pval_Tol	FDR_pval_Tol-log10
2	3	-0.271164	0.0635045	FALSE	0.324885	0.48827
3	3	-0.0850065	0.57746	FALSE	0.793164	0.100637
4	4	-0.143851	0.130109	FALSE	0.463923	0.333555
5	16	-0.149882	3.68612e-05	TRUE	0.00216867	2.66381
6	15	-0.1992	1.22641e-05	TRUE	0.00144308	2.84071
7	6	-0.0676196	0.249148	FALSE	0.553202	0.257117
8	2	-0.14461	0.117824	FALSE	0.43781	0.358715
9	1	0.0883173	0.294138	FALSE	0.600177	0.221721
11	3	-0.160597	0.0609385	FALSE	0.321064	0.493408
12	2	-0.0360831	0.768602	FALSE	0.898333	0.0465626
13	2	-0.235916	0.0543352	FALSE	0.30936	0.509536
15	4	-0.0585155	0.69821	FALSE	0.852221	0.0694478
16	1	-0.0656428	0.55266	FALSE	0.768403	0.114411
17	9	-0.131926	0.0205121	FALSE	0.160906	0.793428
18	2	-0.0488314	0.550425	FALSE	0.768403	0.114411
19	3	-0.0636509	0.515287	FALSE	0.761073	0.118574
20	1	-0.0259474	0.834543	FALSE	0.923491	0.0345673
21	4	-0.0479833	0.481339	FALSE	0.735553	0.133386
22	12	-0.195465	6.20356e-05	TRUE	0.00312837	2.50468
23	1	-0.131555	0.291983	FALSE	0.599244	0.222396
24	14	-0.153511	0.000119222	TRUE	0.00467613	2.33011
25	1	-0.0109266	0.958821	FALSE	0.981304	0.00819646
26	8	-0.117979	0.0119623	FALSE	0.124341	0.905386
27	2	-0.0975764	0.231248	FALSE	0.545415	0.263273
28	1	-0.180227	0.217018	FALSE	0.545415	0.263273
29	1	-0.209948	0.186781	FALSE	0.523284	0.281262
30	2	-0.179317	0.184087	FALSE	0.523284	0.281262
31	1	0.0292421	0.664153	FALSE	0.834328	0.0786633
32	2	0.00989024	0.781315	FALSE	0.901321	0.0451207
33	1	0.103638	0.236398	FALSE	0.545415	0.263273
34	4	-0.0371158	0.538995	FALSE	0.767111	0.115142
35	4	0.00227082	0.77519	FALSE	0.898333	0.0465626
36	2	-0.116897	0.357161	FALSE	0.638968	0.194521
37	2	-0.0998658	0.375654	FALSE	0.643717	0.191305
38	4	-0.039569	0.514463	FALSE	0.761073	0.118574
39	10	0.0092564	0.279553	FALSE	0.590225	0.228982
40	15	0.0431495	0.0454739	FALSE	0.288555	0.539771
41	11	0.0694313	0.013487	FALSE	0.128673	0.890511
42	7	-0.00994808	0.889125	FALSE	0.95275	0.0210209
43	15	-0.0565894	0.246224	FALSE	0.553202	0.257117
44	12	0.0130406	0.39514	FALSE	0.661064	0.179757
45	13	-0.00435957	0.893372	FALSE	0.95275	0.0210209
46	13	-0.105434	0.0588574	FALSE	0.314798	0.501968
47	11	0.00793589	0.484165	FALSE	0.736682	0.13272
48	18	0.0122706	0.057398	FALSE	0.314798	0.501968
49	11	-0.119907	0.102436	FALSE	0.415632	0.381291
50	12	0.00580029	0.414663	FALSE	0.677667	0.168984
51	7	0.00245749	0.631897	FALSE	0.820955	0.0856808
52	10	0.0108653	0.0566473	FALSE	0.314798	0.501968
53	11	-0.115548	0.0816393	FALSE	0.394776	0.403649
54	15	0.0466473	0.0161953	FALSE	0.139483	0.855478
55	17	-0.0371308	0.862472	FALSE	0.938281	0.0276671
56	10	-0.0420988	0.375506	FALSE	0.643717	0.191305
57	16	0.0280878	0.133424	FALSE	0.464786	0.332747
58	14	0.0127615	0.104594	FALSE	0.418639	0.37816
59	17	0.0106342	0.0947926	FALSE	0.413109	0.383936
60	4	0.0192607	0.531651	FALSE	0.765899	0.115829
61	12	0.00261287	0.552902	FALSE	0.768403	0.114411
62	15	0.00780435	0.47973	FALSE	0.735553	0.133386
63	2	0.0183706	0.684564	FALSE	0.849513	0.0708299
64	10	0.10414	0.000694122	TRUE	0.0175018	1.75692
65	9	0.0237259	0.303494	FALSE	0.605455	0.217918
66	1	0.107046	0.223198	FALSE	0.545415	0.263273
67	9	-0.001851	0.462216	FALSE	0.725074	0.139618
68	11	0.0420695	0.11419	FALSE	0.43343	0.363081
69	15	0.0396433	0.0511604	FALSE	0.300994	0.521443
70	5	-0.0997397	0.480638	FALSE	0.735553	0.133386
71	2	0.03632	0.520913	FALSE	0.765899	0.115829
72	4	0.0238752	0.538607	FALSE	0.767111	0.115142
73	9	-0.00252252	0.827601	FALSE	0.918689	0.0368315
74	8	-0.073178	0.15817	FALSE	0.485514	0.313798
75	10	0.00886654	0.525934	FALSE	0.765899	0.115829
76	12	-0.0189029	0.992553	FALSE	0.997361	0.00114782
77	16	-0.0162162	0.799291	FALSE	0.910161	0.040882
78	13	-0.0663047	0.466265	FALSE	0.725074	0.139618
79	2	-0.133671	0.136851	FALSE	0.466695	0.330967
80	17	0.0698016	0.00775967	TRUE	0.0993699	1.00275
81	15	-0.0205131	0.527768	FALSE	0.765899	0.115829
82	12	0.0177114	0.18244	FALSE	0.523284	0.281262
83	6	-0.0518537	0.402904	FALSE	0.661512	0.179462
84	13	-0.0149498	0.530779	FALSE	0.765899	0.115829
85	9	-0.214671	0.147705	FALSE	0.473998	0.324223
86	5	0.0181624	0.51391	FALSE	0.761073	0.118574
87	10	-0.118182	0.157922	FALSE	0.485514	0.313798
88	9	0.0120962	0.374983	FALSE	0.643717	0.191305
89	13	-0.0319665	0.263025	FALSE	0.576695	0.239054
90	11	-0.113964	0.279709	FALSE	0.590225	0.228982
91	16	-0.0477778	0.282573	FALSE	0.590225	0.228982
92	7	-0.0400802	0.431694	FALSE	0.698221	0.156007
93	14	0.0179112	0.0896072	FALSE	0.40325	0.394426
94	16	-0.0764385	0.890403	FALSE	0.95275	0.0210209
95	15	-0.0258597	0.341953	FALSE	0.634605	0.197497
96	4	-0.0114957	0.890973	FALSE	0.95275	0.0210209
97	15	-0.0365053	0.959065	FALSE	0.981304	0.00819646
98	5	0.0255184	0.51391	FALSE	0.761073	0.118574
99	4	-0.0863899	0.331715	FALSE	0.622848	0.205618
100	2	0.0541304	0.308731	FALSE	0.605455	0.217918
101	11	-0.0212751	0.613776	FALSE	0.818589	0.0869341
102	9	-0.0403005	0.433174	FALSE	0.698221	0.156007
103	9	-0.101083	0.020131	FALSE	0.160906	0.793428
104	3	0.0376586	0.385667	FALSE	0.651389	0.18616
105	13	0.0172253	0.140983	FALSE	0.466695	0.330967
106	3	-0.0121933	0.954601	FALSE	0.981304	0.00819646
107	10	-0.0568615	0.438291	FALSE	0.703258	0.152885
108	14	0.0122157	0.225208	FALSE	0.545415	0.263273
109	16	-0.055178	0.363832	FALSE	0.638968	0.194521
110	5	-0.0673711	0.304576	FALSE	0.605455	0.217918
111	14	0.0467203	0.0508552	FALSE	0.300994	0.521443
112	7	-0.154696	0.00859035	TRUE	0.0993699	1.00275
113	9	0.0557858	0.0748461	FALSE	0.366954	0.435389
114	10	-0.079648	0.775742	FALSE	0.898333	0.0465626
115	9	0.0312477	0.215087	FALSE	0.545415	0.263273
116	3	0.0768825	0.124101	FALSE	0.447018	0.349675
117	11	-0.131311	0.984731	FALSE	0.997361	0.00114782
118	14	0.00524706	0.0673267	FALSE	0.339519	0.469136
119	13	-0.141684	0.0134587	FALSE	0.128673	0.890511
120	8	-0.251547	0.00443338	TRUE	0.0684212	1.16481
121	12	-0.0733566	0.743155	FALSE	0.883279	0.0539021
122	14	0.036634	0.0709811	FALSE	0.352906	0.452341
123	8	-0.165468	0.00545801	TRUE	0.0770671	1.11313
124	6	-0.00733656	0.155757	FALSE	0.485514	0.313798
125	16	0.0217653	0.0891587	FALSE	0.40325	0.394426
126	7	0.0483915	0.171896	FALSE	0.505864	0.295966
127	17	0.0463584	0.0162006	FALSE	0.139483	0.855478
128	16	-0.0590678	0.736405	FALSE	0.881044	0.0550024
129	14	0.0232185	0.0988763	FALSE	0.415632	0.381291
130	15	-0.0190414	0.603519	FALSE	0.818189	0.0871461
131	17	-0.0367711	0.664031	FALSE	0.834328	0.0786633
132	15	-0.00770633	0.271181	FALSE	0.587282	0.231154
133	18	-0.0341381	0.507264	FALSE	0.761073	0.118574
134	14	-0.0234117	0.917263	FALSE	0.964137	0.0158612
135	10	0.0114472	0.122851	FALSE	0.447018	0.349675
136	14	0.050009	0.0434851	FALSE	0.284264	0.546279
137	15	-0.164976	2.4128e-05	TRUE	0.00170344	2.76867
138	9	0.0169784	0.581023	FALSE	0.794965	0.0996518
139	14	-0.0652997	0.0376412	FALSE	0.255526	0.592565
140	7	0.0441948	0.16409	FALSE	0.495076	0.305328
141	18	0.0765388	0.000534561	TRUE	0.0153103	1.81502
142	9	0.0450658	0.0995464	FALSE	0.415632	0.381291
143	18	-0.0905517	0.00176665	TRUE	0.034646	1.46035
144	12	0.0918974	0.00139592	TRUE	0.0289858	1.53781
146	1	-0.0668607	0.54328	FALSE	0.767111	0.115142
147	2	-0.0864076	0.316686	FALSE	0.610876	0.214047
148	1	-0.0283535	0.809894	FALSE	0.916323	0.0379516
149	11	-0.0525972	0.140476	FALSE	0.466695	0.330967
150	3	-0.0364406	0.60555	FALSE	0.818189	0.0871461
151	1	-0.0998462	0.380711	FALSE	0.646111	0.189693
152	1	-0.273554	0.15735	FALSE	0.485514	0.313798
153	2	-0.0718834	0.391508	FALSE	0.658106	0.181704
154	3	-0.0380104	0.619344	FALSE	0.818833	0.0868049
155	5	0.0469461	0.401068	FALSE	0.661512	0.179462
156	13	-0.00393228	0.632577	FALSE	0.820955	0.0856808
157	17	0.0282092	0.089393	FALSE	0.40325	0.394426
158	9	-0.201524	0.000563837	TRUE	0.0153103	1.81502
159	5	0.0507074	0.171965	FALSE	0.505864	0.295966
160	17	-0.0134817	0.994535	FALSE	0.997361	0.00114782
161	13	-0.00726956	0.904213	FALSE	0.95852	0.0183988
162	8	-0.0106085	0.453024	FALSE	0.717119	0.144409
163	16	-0.00181492	0.562212	FALSE	0.775238	0.110565
164	19	-0.078756	0.0625387	FALSE	0.324649	0.488586
165	10	0.0162295	0.368736	FALSE	0.641202	0.193005
166	6	0.0154569	0.333612	FALSE	0.623096	0.205445
167	18	-0.249975	0.00301152	TRUE	0.0531533	1.27447
168	8	-0.170848	0.227797	FALSE	0.545415	0.263273
169	10	-0.180643	0.0263385	FALSE	0.193698	0.712875
170	17	-0.016892	0.638743	FALSE	0.82592	0.083062
171	17	-0.493815	1.90872e-08	TRUE	6.73779e-06	5.17148
172	13	-0.102831	0.194628	FALSE	0.529885	0.275819
173	19	-0.139353	0.00841279	TRUE	0.0993699	1.00275
174	13	-0.335351	0.000112612	TRUE	0.00467613	2.33011
175	15	-0.0468923	0.94286	FALSE	0.981304	0.00819646
176	13	0.0366746	0.0851962	FALSE	0.40099	0.396866
177	8	-0.0671008	0.160015	FALSE	0.486942	0.312522
178	4	-0.189601	0.112501	FALSE	0.43343	0.363081
179	8	-0.0902198	0.360258	FALSE	0.638968	0.194521
180	8	0.0336419	0.243039	FALSE	0.553202	0.257117
181	6	0.0967534	0.0373749	FALSE	0.255526	0.592565
182	9	0.0634349	0.0309113	FALSE	0.218234	0.661077
183	4	-0.112406	0.120984	FALSE	0.444868	0.351769
184	6	0.038177	0.307688	FALSE	0.605455	0.217918
185	4	-0.105421	0.180848	FALSE	0.523272	0.281272
186	1	0.144927	0.146616	FALSE	0.473998	0.324223
188	3	-0.035487	0.751621	FALSE	0.887365	0.0518977
189	1	-0.154892	0.249176	FALSE	0.553202	0.257117
190	1	-0.319301	0.141463	FALSE	0.466695	0.330967
191	13	-0.000825215	0.702539	FALSE	0.852221	0.0694478
192	19	-0.0353829	0.344039	FALSE	0.634605	0.197497
193	1	-0.18087	0.216581	FALSE	0.545415	0.263273
194	6	-0.0241741	0.846592	FALSE	0.930987	0.0310562
196	9	-0.0491841	0.235453	FALSE	0.545415	0.263273
197	4	-0.0285871	0.768902	FALSE	0.898333	0.0465626
198	7	-0.0433528	0.363203	FALSE	0.638968	0.194521
199	6	-0.0543409	0.525385	FALSE	0.765899	0.115829
200	11	-0.0470304	0.363682	FALSE	0.638968	0.194521
201	5	-0.0394562	0.542757	FALSE	0.767111	0.115142
202	6	0.0131978	0.586135	FALSE	0.798864	0.0975272
203	7	0.00979404	0.254224	FALSE	0.560881	0.25113
204	6	0.0279928	0.346965	FALSE	0.634605	0.197497
205	18	-0.184278	0.000227954	TRUE	0.00731526	2.13577
206	13	-0.183824	0.000180684	TRUE	0.00637815	2.1953
207	16	-0.0496331	0.976184	FALSE	0.995934	0.00176955
208	16	-0.0308664	0.557461	FALSE	0.771701	0.112551
209	5	-0.110884	0.762681	FALSE	0.897422	0.0470034
210	12	-0.0819811	0.936836	FALSE	0.978412	0.00947826
211	9	-0.175905	0.491821	FALSE	0.745119	0.127774
212	14	-0.0614856	0.932743	FALSE	0.977027	0.0100932
213	12	-0.0185377	0.190587	FALSE	0.529742	0.275935
214	19	-0.126985	0.286739	FALSE	0.591923	0.227735
215	14	-0.0468595	0.654791	FALSE	0.834328	0.0786633
216	7	-0.216792	0.00878285	TRUE	0.0993699	1.00275
217	12	-0.456002	6.45993e-08	TRUE	1.14018e-05	4.94303
218	13	-0.0152592	0.662577	FALSE	0.834328	0.0786633
219	10	-0.201564	0.0165982	FALSE	0.139504	0.855413
220	7	0.00497448	0.552478	FALSE	0.768403	0.114411
221	9	-0.0200453	0.304784	FALSE	0.605455	0.217918
222	9	-0.106478	0.855783	FALSE	0.935268	0.0290639
223	7	-0.0291356	0.685868	FALSE	0.849513	0.0708299
224	9	0.0268217	0.246133	FALSE	0.553202	0.257117
225	6	0.037447	0.236197	FALSE	0.545415	0.263273
226	10	0.0489546	0.101953	FALSE	0.415632	0.381291
227	5	0.0245848	0.533742	FALSE	0.765899	0.115829
228	12	0.0263197	0.213492	FALSE	0.545415	0.263273
229	15	0.02671	0.205995	FALSE	0.544545	0.263966
230	13	0.0605745	0.0246388	FALSE	0.185053	0.732703
231	6	-0.03125	0.988715	FALSE	0.997361	0.00114782
232	14	0.0699139	0.0080601	TRUE	0.0993699	1.00275
233	12	0.00990716	0.36746	FALSE	0.641202	0.193005
234	3	0.0568969	0.278498	FALSE	0.590225	0.228982
235	7	-0.0200647	0.81569	FALSE	0.917243	0.0375157
236	1	-0.199282	0.195142	FALSE	0.529885	0.275819
237	1	-0.0389306	0.722168	FALSE	0.868148	0.0614062
238	1	-0.116138	0.322546	FALSE	0.615452	0.210806
239	2	0.0516331	0.327638	FALSE	0.618482	0.208673
240	2	-0.0206815	0.821729	FALSE	0.917944	0.0371837
241	1	-0.0387831	0.723047	FALSE	0.868148	0.0614062
242	2	-0.172248	0.106939	FALSE	0.419437	0.377333
243	1	-0.0494913	0.650576	FALSE	0.834328	0.0786633
244	2	-0.0115575	0.947395	FALSE	0.981304	0.00819646
245	4	-0.0531711	0.399073	FALSE	0.661374	0.179553
247	1	-0.340017	0.134301	FALSE	0.464786	0.332747
249	3	-0.122717	0.419951	FALSE	0.683146	0.165487
250	2	-0.139184	0.134243	FALSE	0.464786	0.332747
251	5	-0.0884832	0.267153	FALSE	0.582129	0.234981
252	2	-0.0278875	0.818503	FALSE	0.917243	0.0375157
253	2	-0.0682088	0.480287	FALSE	0.735553	0.133386
254	4	-0.00109256	0.843407	FALSE	0.930383	0.0313382
255	2	-0.242712	0.0534059	FALSE	0.309054	0.509966
256	2	-0.115682	0.2109	FALSE	0.545415	0.263273
257	4	-0.0825878	0.219307	FALSE	0.545415	0.263273
258	5	-0.0161611	0.852521	FALSE	0.934596	0.0293763
259	2	-0.214826	0.311897	FALSE	0.605766	0.217695
261	6	-0.0191546	0.791078	FALSE	0.909611	0.0411441
262	3	-0.0938135	0.210157	FALSE	0.545415	0.263273
263	7	0.00455708	0.614628	FALSE	0.818589	0.0869341
264	2	-0.126062	0.198171	FALSE	0.533058	0.273226
265	4	0.00936315	0.705174	FALSE	0.852488	0.0693117
266	6	0.0357586	0.220823	FALSE	0.545415	0.263273
267	4	0.0335104	0.361789	FALSE	0.638968	0.194521
268	16	0.0751147	0.00108277	TRUE	0.0238887	1.62181
269	13	0.00241867	0.607268	FALSE	0.818189	0.0871461
270	13	-0.0160672	0.987771	FALSE	0.997361	0.00114782
271	7	-0.152592	0.305498	FALSE	0.605455	0.217918
272	17	-0.0154393	0.904141	FALSE	0.95852	0.0183988
273	15	-0.0788899	0.0902457	FALSE	0.40325	0.394426
274	15	0.0437267	0.0392464	FALSE	0.261396	0.582701
275	13	-0.0023469	0.746056	FALSE	0.883751	0.0536703
276	12	-0.170458	0.0246242	FALSE	0.185053	0.732703
277	2	-0.00939404	0.998345	FALSE	0.998345	0.000719543
278	13	-0.0149117	0.80475	FALSE	0.91343	0.0393248
279	8	-0.0272579	0.672552	FALSE	0.841882	0.0747487
280	16	-0.0938071	0.992373	FALSE	0.997361	0.00114782
281	11	0.00125502	0.699788	FALSE	0.852221	0.0694478
282	12	-0.0587794	0.908269	FALSE	0.959937	0.0177571
283	16	0.0320152	0.015228	FALSE	0.137833	0.860647
284	13	-0.00382868	0.0588138	FALSE	0.314798	0.501968
285	13	-0.0506331	0.628636	FALSE	0.820955	0.0856808
286	16	-0.207676	0.00432968	TRUE	0.0684212	1.16481
287	9	-0.134866	0.00521988	TRUE	0.0767758	1.11478
288	15	-0.0371024	0.624214	FALSE	0.820955	0.0856808
289	9	-0.0549234	0.695866	FALSE	0.852221	0.0694478
290	6	0.033374	0.235629	FALSE	0.545415	0.263273
291	12	-0.0348974	0.465481	FALSE	0.725074	0.139618
292	15	-0.0587382	0.660761	FALSE	0.834328	0.0786633
293	17	-0.0374973	0.350566	FALSE	0.637885	0.195258
294	5	-0.0227545	0.738779	FALSE	0.881044	0.0550024
295	15	-0.00705925	0.952048	FALSE	0.981304	0.00819646
296	17	0.0486161	0.0147322	FALSE	0.136854	0.863741
297	3	-0.0896566	0.235875	FALSE	0.545415	0.263273
298	7	0.00568518	0.683584	FALSE	0.849513	0.0708299
299	6	-0.0268972	0.61684	FALSE	0.818589	0.0869341
300	2	0.0383622	0.494333	FALSE	0.745724	0.127422
301	3	0.000791937	0.863856	FALSE	0.938281	0.0276671
302	2	-0.0233654	0.796007	FALSE	0.910161	0.040882
303	10	-0.0838707	0.0845226	FALSE	0.40099	0.396866
304	10	-0.0499749	0.318424	FALSE	0.610889	0.214038
305	2	0.00673284	0.825605	FALSE	0.918689	0.0368315
306	8	-0.00623431	0.882933	FALSE	0.95275	0.0210209
307	1	-0.135768	0.285053	FALSE	0.591904	0.227748
308	2	0.0374324	0.458373	FALSE	0.722347	0.141254
309	1	-0.126874	0.301763	FALSE	0.605455	0.217918
310	7	0.00191566	0.691753	FALSE	0.852221	0.0694478
311	1	0.0837439	0.312321	FALSE	0.605766	0.217695
312	9	-0.041485	0.356713	FALSE	0.638968	0.194521
313	14	-0.0431295	0.77618	FALSE	0.898333	0.0465626
314	12	-0.00874023	0.798161	FALSE	0.910161	0.040882
315	9	0.0745908	0.0128742	FALSE	0.128673	0.890511
316	11	-0.137053	0.234551	FALSE	0.545415	0.263273
317	8	0.0685498	0.0304387	FALSE	0.218234	0.661077
318	12	0.0734413	0.00900803	TRUE	0.0993699	1.00275
319	10	-0.130735	0.3971	FALSE	0.66121	0.179661
320	6	-0.0865718	0.611786	FALSE	0.818589	0.0869341
321	14	0.0373782	0.0470314	FALSE	0.291265	0.535712
322	19	-0.0509214	0.186222	FALSE	0.523284	0.281262
323	14	-0.131372	0.050225	FALSE	0.300994	0.521443
324	19	-0.218515	0.00796215	TRUE	0.0993699	1.00275
325	9	0.012513	0.44803	FALSE	0.712408	0.147271
326	8	0.0441276	0.105549	FALSE	0.418639	0.37816
327	3	-0.0926982	0.281212	FALSE	0.590225	0.228982
328	18	0.0219421	0.113247	FALSE	0.43343	0.363081
329	10	0.0512135	0.0457765	FALSE	0.288555	0.539771
330	8	0.0249489	0.223344	FALSE	0.545415	0.263273
331	4	0.0556842	0.171652	FALSE	0.505864	0.295966
332	9	0.104902	0.00213731	TRUE	0.0397089	1.40111
333	2	-0.120445	0.662148	FALSE	0.834328	0.0786633
334	2	0.105539	0.0924429	FALSE	0.407904	0.389442
335	17	0.00444308	0.441827	FALSE	0.705724	0.151365
336	14	0.0852516	0.00445804	TRUE	0.0684212	1.16481
337	13	0.0542917	0.0194207	FALSE	0.15943	0.797429
338	2	0.124838	0.19933	FALSE	0.533058	0.273226
339	14	0.111961	2.07222e-05	TRUE	0.00170344	2.76867
340	9	0.108772	0.000785204	TRUE	0.0184785	1.73333
341	1	0.112321	0.206711	FALSE	0.544545	0.263966
342	1	-0.108468	0.345438	FALSE	0.634605	0.197497
343	2	-0.0194142	0.953343	FALSE	0.981304	0.00819646
344	2	-0.130487	0.17813	FALSE	0.519669	0.284273
346	2	-0.162232	0.100938	FALSE	0.415632	0.381291
347	1	-0.301722	0.146942	FALSE	0.473998	0.324223
348	2	-0.0104165	0.884198	FALSE	0.95275	0.0210209
349	3	-0.102721	0.138104	FALSE	0.466695	0.330967
350	2	-0.0710861	0.377894	FALSE	0.644428	0.190826
352	1	-0.139198	0.277196	FALSE	0.590225	0.228982
353	2	-0.101191	0.239103	FALSE	0.548073	0.261161
354	4	-0.115099	0.0984908	FALSE	0.415632	0.381291
357	1	-0.203695	0.192725	FALSE	0.529885	0.275819
359	2	-0.00204885	0.917706	FALSE	0.964137	0.0158612
361	2	-0.0504136	0.817213	FALSE	0.917243	0.0375157
362	1	-0.434453	0.115844	FALSE	0.435032	0.361478
363	1	-0.115026	0.326002	FALSE	0.618482	0.208673
364	1	-0.28634	0.151911	FALSE	0.483104	0.315959
365	1	0.034518	0.631262	FALSE	0.820955	0.0856808
366	2	-0.118219	0.700486	FALSE	0.852221	0.0694478
367	5	-0.185554	0.0119762	FALSE	0.124341	0.905386
368	1	-0.0478607	0.659049	FALSE	0.834328	0.0786633

## Sheet: Fig. 4i
var	ctrls_comb	Tol_comb	Lowess_Tol
L2A	1.00641	1.13429	1.00641
L2V	0.976175	1.12229	0.994097
L2I	0.798449	0.912027	0.928108
L2M	1.07678	1.14831	1.03874
L2S	1.05538	1.17033	1.02822
L2T	1.18506	1.16034	1.09202
L2N	1.16043	1.09357	1.07991
L2Q	1.1828	1.18032	1.09093
L2C	0.431744	0.465026	0.856772
L2G	1.20241	1.0975	1.10041
L2R	0.885523	0.81107	0.957483
L2K	1.10214	1.09637	1.05116
L2D	0.847009	0.537182	0.942849
M3V	0.801888	0.764638	0.929006
M3L	0.716164	1.13524	0.908361
M3Y	1.08412	0.999126	1.04241
M3S	1.32431	1.05179	1.15926
M3N	1.26639	1.23461	1.13124
M3C	0.304254	0.503776	0.821302
M3P	1.24711	1.2214	1.12193
M3K	0.983675	0.869744	0.99703
A4V	0.918507	0.991717	0.970414
A4L	0.943745	0.937136	0.981164
A4F	0.807743	0.834374	0.930525
A4Y	1.01701	1.19433	1.01102
A4W	0.788072	0.859439	0.925506
A4S	1.12782	1.13573	1.06355
A4T	1.17402	1.171	1.08663
A4C	0.381628	0.438089	0.843744
A4G	1.13448	0.989326	1.06686
A4R	0.903883	1.05359	0.9645
A4K	1.00058	1.01578	1.00395
A4D	0.840584	0.932985	0.940516
S5A	0.818745	0.826776	0.933539
S5V	0.766505	0.771567	0.920246
S5I	0.737738	0.898174	0.913382
S5L	0.770492	0.799907	0.921226
S5M	0.767411	0.879985	0.92047
S5F	0.670026	0.677816	0.897656
S5Y	0.654908	0.701655	0.894616
S5W	0.563085	0.729649	0.878521
S5N	1.24889	1.21266	1.12279
S5Q	0.820801	0.794292	0.934125
S5C	0.247224	0.430825	0.804066
S5G	0.764534	0.808669	0.91977
S5P	0.830382	0.8506	0.937063
S5R	0.715911	0.747129	0.908303
S5H	0.775625	0.785525	0.922479
S5K	0.762377	0.717099	0.919242
S5D	0.609179	0.69236	0.885442
T6A	0.792566	0.768515	0.926648
T6V	0.707134	0.767471	0.906285
T6I	0.582593	0.831646	0.880895
T6L	0.67157	0.680222	0.897983
T6M	0.784324	0.785927	0.924588
T6F	0.671732	0.690933	0.898017
T6Y	0.654277	0.753617	0.894495
T6W	0.554025	0.698752	0.877552
T6S	0.714031	0.833844	0.907874
T6N	1.06099	1.12786	1.0309
T6C	0.222159	0.29964	0.796465
T6G	0.704682	0.762444	0.905712
T6P	0.681897	0.588362	0.900299
T6R	0.515189	0.469814	0.873054
T6H	0.631333	0.596116	0.889946
T6K	0.864698	0.777386	0.949541
T6E	0.49413	0.834423	0.86991
T7A	0.93772	0.930652	0.978577
T7V	0.953298	0.999925	0.985162
T7I	0.918771	1.10859	0.970524
T7L	0.958906	1.09763	0.987411
T7M	0.91327	0.933532	0.96826
T7F	0.985068	1.04942	0.997585
T7W	0.799074	0.955101	0.928281
T7S	0.971215	0.932492	0.992182
T7Q	1.0606	0.996308	1.03072
T7C	0.673668	0.780325	0.898435
T7G	0.775826	0.856775	0.922526
T7R	0.834597	0.848786	0.938447
T7H	0.825582	0.966891	0.935546
T7K	0.97305	0.948313	0.992888
T7D	0.893668	0.92017	0.960563
T7E	0.687407	0.71124	0.9016
S8A	1.03392	0.998914	1.0186
S8V	0.99227	0.968823	1.0005
S8I	0.886883	0.979205	0.957998
S8L	1.00175	1.06546	1.00444
S8M	0.67138	0.771346	0.897943
S8F	0.988331	1.19435	0.998894
S8Y	0.975747	1.05861	0.993932
S8W	0.921703	0.987832	0.971745
S8T	1.03669	0.99337	1.01984
S8N	1.15428	0.996551	1.07683
S8Q	0.952469	1.04951	0.984823
S8C	0.456235	0.699908	0.862531
S8G	1.05681	1.05621	1.02889
S8P	1.0307	1.05606	1.01715
S8R	1.01018	1.01089	1.00803
S8H	1.03206	1.1778	1.01777
S8K	1.00588	0.949917	1.00618
S8D	0.918537	1.02298	0.970426
S8E	1.00533	1.08896	1.00595
A9V	1.01252	0.999484	1.00904
A9I	1.04922	1.0086	1.0254
A9L	1.03065	1.16596	1.01713
A9M	0.886025	0.64692	0.957673
A9Y	0.747976	1.0041	0.915783
A9W	0.995556	1.12544	1.00185
A9T	1.016	1.08683	1.01057
A9N	1.15184	1.16904	1.0756
A9G	1.12728	1.17783	1.06329
A9P	1.01756	1.18619	1.01127
A9R	0.907388	0.909728	0.965884
A9K	0.951369	0.849253	0.98437
A9D	1.08405	1.15293	1.04238
A9E	0.927154	0.948211	0.974044
V10A	1.07849	1.0941	1.0396
V10I	1.00691	1.09095	1.00662
V10L	0.94221	0.987339	0.980502
V10M	1.03566	1.17252	1.01938
V10F	0.89954	0.841797	0.962812
V10Y	1.17327	1.18675	1.08626
V10W	0.906247	0.966594	0.965431
V10S	1.15336	1.08552	1.07637
V10T	0.876563	0.949029	0.954083
V10N	0.991211	1.14272	1.00007
V10Q	1.07311	1.06939	1.0369
V10C	0.868297	0.845847	0.950914
V10G	1.02261	0.942606	1.01353
V10P	1.0996	0.91888	1.04995
V10R	0.985719	0.904465	0.997846
V10H	0.933977	0.734571	0.976961
V10K	1.04076	1.05218	1.02164
V10D	1.03175	0.930812	1.01763
P11A	1.14665	1.0181	1.07298
P11V	0.969854	1.15609	0.991661
P11I	1.06079	1.09	1.03081
P11L	0.930833	0.979303	0.975615
P11M	0.983054	1.03859	0.99678
P11F	0.721875	0.761228	0.909672
P11Y	0.827567	0.854856	0.936156
P11W	0.813664	0.680059	0.932105
P11S	1.10645	1.17005	1.05322
P11T	0.930612	0.961458	0.975519
P11Q	0.944344	1.1918	0.981419
P11G	1.15162	1.12541	1.07549
P11R	0.934897	0.87738	0.977355
P11H	1.0284	0.957216	1.01612
P11K	1.04602	1.08488	1.02397
P11D	1.10315	0.869048	1.05164
P11E	1.08673	1.10756	1.04371
G12A	1.10308	1.12537	1.05161
G12V	1.01913	1.03303	1.01197
G12I	1.09429	1.05705	1.04741
G12L	0.84882	0.832019	0.943523
G12M	1.01186	1.04596	1.00875
G12F	0.922021	0.884937	0.971879
G12Y	0.939158	1.0874	0.979197
G12W	0.918163	1.04308	0.970271
G12S	1.09706	1.02769	1.04874
G12T	1.02937	1.08913	1.01656
G12Q	1.06361	1.17412	1.03219
G12C	0.855151	0.854533	0.945924
G12P	0.986333	0.939432	0.998091
G12R	0.962326	1.0637	0.988746
G12H	0.800502	0.967985	0.928647
G12K	0.941524	0.871783	0.980214
G12D	1.06136	1.18538	1.03109
G12E	1.10071	1.20657	1.05048
H13A	1.07517	0.978416	1.03793
H13V	0.994192	1.10065	1.00129
H13L	0.903185	0.932696	0.964228
H13M	1.12899	0.931948	1.06414
H13F	0.830027	0.674626	0.936946
H13Y	1.04744	1.0714	1.0246
H13W	0.922711	0.918018	0.972168
H13S	1.09818	0.933192	1.04927
H13T	1.11475	1.0844	1.05719
H13Q	1.12028	0.773072	1.05986
H13G	1.02229	0.911061	1.01338
H13P	1.13588	0.991138	1.06756
H13R	0.998741	0.959596	1.00318
H13D	0.844446	0.73239	0.941902
H13E	0.946432	1.03437	0.982306
P14R	1.1524	1.16625	1.07588
S15A	0.968025	0.872342	0.990963
S15V	0.897662	0.859711	0.962082
S15I	1.02754	0.84787	1.01574
S15L	0.924582	1.07415	0.972955
S15M	0.668616	1.04052	0.897355
S15T	1.11784	1.12651	1.05868
S15N	1.05378	0.773598	1.02747
S15C	0.680498	0.84394	0.899974
S15G	0.794237	0.636433	0.927055
S15H	0.766216	0.889606	0.920178
S15K	0.954049	0.658683	0.985467
S15E	1.02664	1.04801	1.01534
L16A	1.01896	0.919664	1.01189
L16F	0.95675	1.10637	0.986553
L16Y	0.998014	0.936302	1.00287
L16W	1.14717	1.17096	1.07325
L16S	1.10835	1.10318	1.05412
L16C	0.719523	0.843488	0.90913
L16G	0.948369	1.00422	0.98312
L16P	1.0804	0.844195	1.04056
L16R	1.1649	1.02872	1.08214
L16K	1.13652	0.924049	1.06789
L16E	1.07606	0.866804	1.03838
P17A	0.966465	1.03475	0.990363
P17V	0.996053	1.04829	1.00206
P17I	0.471749	0.907968	0.865802
P17L	0.763133	0.923081	0.919423
P17M	0.762245	0.875152	0.919209
P17F	0.748116	0.56086	0.915815
P17W	0.665004	0.620251	0.896615
P17S	0.965526	0.919387	0.989996
P17T	0.971817	0.981985	0.99241
P17N	0.846414	0.79961	0.942628
P17Q	0.97845	0.923088	0.994977
P17G	0.909911	0.890836	0.966897
P17R	0.837377	0.80196	0.939394
P17H	0.765789	0.751996	0.920077
P17K	0.60917	0.776188	0.88544
P17D	0.85611	0.796419	0.946291
S18A	1.01183	1.09515	1.00874
S18V	0.998686	1.05836	1.00315
S18L	0.976945	0.981301	0.994391
S18M	0.828117	0.916821	0.93633
S18F	0.960336	1.01251	0.98797
S18Y	0.91266	0.916892	0.968011
S18T	1.17804	1.03306	1.0886
S18C	0.955281	0.905388	0.985965
S18G	0.931281	0.943861	0.975805
S18P	1.01962	1.06597	1.01219
S18R	0.736883	0.835024	0.913178
S18H	0.961793	0.773624	0.988536
S18D	1.1742	1.02371	1.08672
S18E	0.962186	0.852405	0.988689
L19A	0.88633	0.976705	0.95779
L19V	1.0674	1.07454	1.03406
L19I	1.04281	1.05405	1.02255
L19M	1.00983	1.03093	1.00787
L19F	0.900893	1.0153	0.963339
L19Y	1.06627	1.11278	1.0335
L19W	1.00113	1.02749	1.00418
L19S	1.00491	0.953011	1.00577
L19N	1.05187	0.993921	1.02659
L19Q	1.11419	1.10946	1.05692
L19C	0.756753	0.738783	0.917883
L19G	0.798118	0.873128	0.928027
L19P	0.894942	0.965627	0.961045
L19R	0.984918	1.05598	0.997525
L19H	0.818524	0.976522	0.933475
L19K	0.95832	0.885464	0.987177
L19D	1.01514	1.06639	1.01019
L19E	1.13456	1.14731	1.0669
P20A	0.936257	0.894622	0.97794
P20V	1.01361	1.11003	1.00952
P20I	1.04065	1.00391	1.02159
P20L	0.974663	0.928662	0.993513
P20M	0.94824	1.00694	0.983065
P20W	0.948302	1.0339	0.983091
P20S	0.999233	1.05087	1.00338
P20T	1.04157	1.03491	1.022
P20Q	1.15026	1.07949	1.07481
P20C	0.736981	0.887253	0.9132
P20G	0.953163	0.960283	0.985107
P20R	0.900766	0.954017	0.96329
P20K	1.01432	1.00203	1.00983
P20E	1.07352	1.07211	1.0371
S21A	1.00353	0.980832	1.00519
S21V	0.924649	0.980148	0.972984
S21L	1.02147	1.10887	1.01302
S21M	1.07286	1.1496	1.03677
S21Y	0.988052	0.990829	0.998781
S21W	0.943901	1.04327	0.981229
S21T	1.10909	1.04657	1.05447
S21Q	0.571589	0.772894	0.879522
S21C	0.627581	0.985895	0.889176
S21G	1.04719	0.947994	1.02449
S21P	1.16033	1.13958	1.07986
S21R	0.82102	0.856996	0.93419
S21K	0.742363	0.809637	0.914467
S21D	1.08202	0.99033	1.04137
S21E	0.870516	0.92024	0.951759
N22V	0.792315	0.812867	0.926583
N22L	0.636515	0.81301	0.891002
N22M	0.692234	0.772133	0.902758
N22F	0.742767	0.582369	0.914563
N22Y	0.706314	0.635082	0.906094
N22W	0.603967	0.699275	0.884436
N22S	0.855101	0.906228	0.945905
N22C	0.460391	0.50635	0.863473
N22G	0.71247	0.603335	0.907517
N22P	0.747207	0.666762	0.915604
N22R	0.801846	0.875854	0.928996
N22K	0.797939	0.802736	0.927981
N22D	0.976763	1.08772	0.994321
N22E	0.730253	0.765272	0.911615
S23A	1.10215	1.03993	1.05117
S23V	0.98024	1.0017	0.995677
S23I	1.11258	1.15981	1.05615
S23L	1.0058	1.04134	1.00615
S23M	1.0091	0.843653	1.00756
S23F	0.939144	0.960978	0.979191
S23Y	0.990001	0.988623	0.999571
S23W	1.01347	0.984864	1.00945
S23N	1.059	0.884906	1.02994
S23G	0.874369	0.856814	0.953232
S23P	0.856643	0.826488	0.946496
S23R	0.957169	0.986826	0.986721
S23K	0.908655	0.918513	0.966392
S23D	1.05958	0.838458	1.03022
S23E	0.666962	0.76546	0.897014
S24A	0.477677	0.584379	0.866958
S24V	0.714151	0.786669	0.907901
S24L	0.709232	0.833658	0.906772
S24Y	0.804393	0.790165	0.929659
S24W	0.523346	0.617916	0.874128
S24T	1.05728	1.09566	1.02912
S24N	0.72705	0.750151	0.910869
S24Q	0.747975	0.749271	0.915782
S24C	0.742568	0.759961	0.914517
S24G	0.762268	0.745582	0.919215
S24P	0.760429	0.731987	0.91877
S24R	0.622867	0.70267	0.888209
S24H	0.836467	0.985177	0.939082
S24K	0.644802	0.705803	0.892657
S24D	0.772936	0.813797	0.921822
Q25A	0.935218	1.00383	0.977494
Q25V	1.04391	1.06869	1.02304
Q25I	0.807309	0.91949	0.930417
Q25L	0.982568	0.989911	0.996589
Q25M	0.988337	0.986009	0.998896
Q25F	1.03957	1.01526	1.02111
Q25Y	0.995519	1.03254	1.00184
Q25W	0.956937	0.94999	0.986628
Q25S	1.05211	0.978827	1.0267
Q25T	0.9823	0.854095	0.996483
Q25N	1.05871	0.911033	1.0298
Q25C	0.859942	0.909878	0.947743
Q25G	0.996262	0.964536	1.00215
Q25P	1.18123	0.918149	1.09016
Q25R	0.86155	0.838842	0.948353
Q25K	1.0357	1.06234	1.0194
Q25D	1.01088	1.03251	1.00833
Q25E	0.945644	0.996535	0.98197
E26A	0.918815	0.964173	0.970542
E26V	0.973516	0.89581	0.993069
E26I	0.965368	0.978586	0.989935
E26L	0.733986	0.831278	0.912491
E26M	0.838235	0.881349	0.939691
E26F	0.83051	0.861995	0.937107
E26Y	0.848165	0.868985	0.94328
E26W	0.746837	0.80848	0.915514
E26S	0.87343	0.920927	0.952874
E26T	1.01435	1.00887	1.00984
E26N	0.905188	0.911418	0.965013
E26Q	0.95812	0.83494	0.987097
E26C	0.721264	0.691388	0.909531
E26G	1.02575	0.927894	1.01493
E26P	0.920905	0.963092	0.971413
E26R	0.837376	0.841649	0.939394
E26H	0.830867	0.705278	0.937222
E26K	1.00059	0.959516	1.00395
E26D	1.01265	0.925261	1.00909
R27V	0.989179	0.988153	0.999236
R27I	1.00358	0.980956	1.00521
R27L	0.978392	0.970201	0.994955
R27W	0.780192	0.845936	0.923575
R27S	0.91918	1.00438	0.970694
R27T	1.05237	0.995174	1.02682
R27C	0.684615	0.783421	0.900936
R27G	0.962172	0.939441	0.988684
R27D	1.04282	1.08676	1.02255
R27E	1.05869	1.01719	1.02979
P28A	0.980832	0.934298	0.99591
P28L	0.885903	0.962656	0.957627
P28M	0.835107	0.758392	0.938619
P28F	1.02117	0.841925	1.01288
P28Y	0.913852	1.0083	0.968498
P28S	0.919884	0.995974	0.970986
P28T	1.00904	1.04372	1.00753
P28G	0.984285	0.98845	0.997273
P28R	1.01283	0.972466	1.00917
L29V	0.995869	1.04814	1.00198
L29W	0.850104	0.822478	0.944007
L29S	1.03812	1.06557	1.02047
L29T	0.960638	0.901054	0.988087
L29G	0.947112	1.06114	0.982591
L29R	0.971511	0.96086	0.992295
L29E	0.680113	0.689937	0.899886
D30V	1.17215	1.16921	1.08572
D30L	1.13028	1.06775	1.06478
D30F	0.992578	1.00066	1.00062
D30S	0.970884	1.06333	0.992054
D30T	0.972908	1.04945	0.992834
D30G	0.800565	0.614838	0.928664
D30R	0.806992	0.885522	0.930332
T31A	0.970577	1.11629	0.991935
T31V	1.02153	0.923711	1.01304
T31L	1.01702	1.07752	1.01103
T31M	0.955287	1.10294	0.985967
T31Y	0.870318	0.848656	0.951684
T31S	0.956109	1.06817	0.986297
T31N	0.963323	1.04347	0.989134
T31C	0.6771	0.92844	0.899198
T31G	0.936324	0.904792	0.977969
T31P	0.901923	0.968576	0.963737
T31R	1.08576	1.05168	1.04323
T31K	1.04029	0.912791	1.02143
T31E	1.03308	1.02592	1.01822
R32A	1.1002	1.00504	1.05024
R32V	0.906832	0.968891	0.965663
R32I	0.972504	0.90426	0.992676
R32L	1.00234	0.978927	1.00469
R32M	0.882442	0.980543	0.956316
R32F	0.979277	0.910986	0.9953
R32Y	1.00204	1.0429	1.00456
R32W	0.8763	0.97274	0.953979
R32S	0.879756	1.05621	0.955285
R32T	0.995774	0.988136	1.00194
R32C	0.734189	0.903727	0.912538
R32G	0.952353	1.03034	0.984776
R32H	1.03511	0.83022	1.01913
R32K	1.02834	0.978919	1.0161
R32D	0.799985	0.957105	0.928513
R32E	1.07638	1.03516	1.03854
D33A	1.00715	1.05223	1.00672
D33V	1.01289	1.01378	1.0092
D33I	0.923442	0.905883	0.972473
D33L	0.955264	0.958676	0.985958
D33M	1.04558	1.04834	1.02378
D33F	1.03977	1.13493	1.0212
D33Y	1.05179	1.00561	1.02656
D33W	0.862911	0.932501	0.948868
D33S	0.956998	0.919808	0.986652
D33T	0.940246	0.837959	0.979665
D33N	0.969844	0.98075	0.991657
D33Q	1.10092	1.04502	1.05058
D33C	0.66766	1.0008	0.897158
D33G	1.03055	0.997853	1.01709
D33P	1.07415	1.10134	1.03742
D33R	0.982062	0.984039	0.99639
D33H	1.03229	1.04546	1.01787
D33K	0.965585	1	0.990019
D33E	0.991291	0.962229	1.0001
P34A	0.84214	0.943167	0.941069
P34V	0.965251	0.990643	0.989888
P34I	0.952622	0.971831	0.984886
P34L	0.933141	1.00859	0.976597
P34M	0.81735	0.879426	0.933141
P34F	0.81257	0.913989	0.931809
P34Y	0.864591	0.89282	0.949502
P34W	0.953494	0.930112	0.985242
P34S	0.942672	0.935753	0.980705
P34T	0.995765	1.03577	1.00194
P34N	0.903747	0.912472	0.964448
P34Q	0.877691	0.97687	0.954512
P34C	0.745413	0.836153	0.915179
P34G	0.999922	1.0106	1.00367
P34R	1.00907	1.03947	1.00755
P34H	0.905216	0.954568	0.965024
P34K	0.961364	1.05123	0.988366
P34D	1.05851	0.986189	1.02971
P34E	0.9715	1.04831	0.992291
L35A	0.897943	1.01674	0.962189
L35V	0.962404	0.978008	0.988776
L35I	1.01093	0.987191	1.00835
L35M	1.08197	1.14959	1.04134
L35F	0.999502	1.02107	1.0035
L35Y	0.970081	1.0463	0.991746
L35W	0.961657	0.952024	0.988482
L35S	0.947252	1.0308	0.98265
L35T	1.02799	0.948675	1.01594
L35N	0.842716	0.960796	0.941278
L35Q	0.799201	0.847988	0.928312
L35C	0.727416	0.977917	0.910954
L35G	0.902911	1.04233	0.96412
L35P	0.998629	1.06909	1.00313
L35R	0.948277	1.06755	0.983081
L35H	0.932282	0.887577	0.976225
L35K	0.856272	0.990095	0.946352
L35D	0.923648	0.827623	0.97256
L35E	0.725164	0.913358	0.910432
L36A	1.05744	0.978728	1.02919
L36V	1.0264	0.977822	1.01523
L36M	1.01815	1.00327	1.01153
L36F	0.937517	0.990423	0.978486
L36Y	1.00236	0.910782	1.0047
L36S	1.04036	1.0809	1.02147
L36T	0.574989	0.647786	0.879946
L36Q	0.977392	0.938611	0.994568
L36C	0.848749	0.941864	0.943497
L36G	0.891364	0.894712	0.959684
L36P	0.949806	0.851189	0.983722
L36R	1.02571	1.07034	1.01492
L36D	0.864488	0.992246	0.949463
A37V	0.611788	0.689694	0.885955
A37L	0.952111	0.928393	0.984676
A37F	0.992965	1.03418	1.00078
A37S	0.953648	0.992232	0.985304
A37T	0.869696	0.94051	0.951444
A37N	0.99807	1.10683	1.0029
A37Q	0.961679	0.975713	0.98849
A37G	0.933081	1.00872	0.976573
A37P	0.787821	0.921976	0.925447
A37R	1.12145	1.04963	1.06043
R38A	0.918812	0.960228	0.970541
R38V	0.87743	0.913867	0.954414
R38I	0.902559	0.946123	0.963984
R38L	0.784321	0.927432	0.924587
R38M	0.911214	1.00635	0.967424
R38F	0.954195	0.845753	0.985526
R38Y	0.912791	0.925913	0.968065
R38W	0.968546	1.01164	0.991162
R38S	0.930522	0.964605	0.975481
R38T	0.962219	1.06864	0.988703
R38N	1.01773	1.04248	1.01134
R38Q	1.04677	1.07276	1.0243
R38C	0.785924	0.903414	0.924975
R38G	0.668403	0.830877	0.897311
R38P	0.855305	0.921422	0.945983
R38H	0.92716	1.03572	0.974047
R38D	0.797556	0.854762	0.927887
R38E	0.899317	1.10552	0.962725
A39V	1.02501	1.02244	1.0146
A39I	0.898883	0.878939	0.962554
A39L	1.00475	0.929929	1.0057
A39M	0.949655	0.972717	0.983658
A39F	1.04887	1.06312	1.02524
A39Y	0.9139	0.890838	0.968517
A39W	1.0273	1.0884	1.01563
A39S	0.786431	0.947294	0.925102
A39T	0.884765	0.86295	0.957195
A39N	0.529579	0.951229	0.874874
A39Q	0.532666	0.834479	0.875228
A39C	1.05125	1.04648	1.02631
A39G	0.844294	0.915003	0.941847
A39P	0.523047	0.994304	0.874079
A39R	0.396299	0.892516	0.847644
A39H	0.80281	0.637161	0.929248
A39K	0.234706	0.860316	0.800272
A39D	0.295889	0.821625	0.818819
A39E	0.43726	0.983891	0.858144
E40A	0.553686	0.870594	0.877502
E40V	0.731779	0.995239	0.911973
E40I	1.07423	0.660819	1.03746
E40L	0.852899	0.923247	0.945063
E40M	0.909355	0.980004	0.966673
E40F	0.744684	0.922568	0.915009
E40Y	0.831886	0.919953	0.937552
E40W	0.848674	1.01674	0.943469
E40S	0.677172	0.915446	0.899214
E40T	0.666189	0.925428	0.896857
E40N	0.670052	1.06828	0.897661
E40Q	0.835558	0.940407	0.938772
E40C	0.724642	0.947932	0.910311
E40G	0.710447	1.02586	0.907052
E40P	0.566052	1.00043	0.878894
E40R	0.30303	0.960593	0.820948
E40H	0.824405	0.850492	0.935189
E40D	0.549334	0.834743	0.877067
L41A	0.737891	0.920004	0.913418
L41V	1.04134	1.01413	1.0219
L41I	1.07008	0.945539	1.03539
L41M	1.00404	1.10046	1.0054
L41F	0.817353	0.888517	0.933142
L41Y	0.76385	1.05467	0.919601
L41W	0.801011	1.05556	0.928779
L41S	0.843818	1.04174	0.941676
L41N	0.706611	0.848169	0.906163
L41Q	0.886373	1.10269	0.957806
L41C	0.874739	1.01389	0.953372
L41G	0.831172	1.01957	0.937322
L41P	0.744193	0.97476	0.914896
L41R	0.665037	0.901666	0.896622
L41K	0.866008	0.908928	0.950043
L41D	0.799557	1.10303	0.928399
L41E	0.828569	1.11255	0.936474
A42V	1.04435	1.04421	1.02323
A42I	1.04876	1.0824	1.02519
A42L	0.965687	0.956958	0.99006
A42M	0.960179	0.910919	0.98791
A42F	0.947035	1.07594	0.982559
A42Y	1.05	1.11269	1.02575
A42W	1.07658	1.10416	1.03864
A42S	0.88698	1.01582	0.958034
A42T	0.994413	1.10321	1.00138
A42N	0.564202	0.970881	0.878652
A42Q	0.351566	0.871474	0.835283
A42C	0.968825	1.03692	0.991269
A42G	0.927472	0.910569	0.974179
A42P	1.08143	1.13439	1.04107
A42R	0.18016	0.782432	0.783624
A42H	0.561041	0.924045	0.878272
A42K	0.15203	0.709914	0.774896
A42D	0.150002	0.755058	0.774262
A42E	0.0163307	0.572987	0.731439
L43A	1.00478	0.905153	1.00572
L43V	1.08622	1.10145	1.04346
L43I	0.969793	0.980249	0.991638
L43M	1.05872	1.11241	1.02981
L43F	0.812405	0.87835	0.931767
L43Y	0.566322	0.896595	0.878923
L43W	0.575504	0.865059	0.880007
L43S	0.776269	0.925455	0.922633
L43T	0.747267	0.905884	0.915618
L43N	0.493597	0.892489	0.869822
L43Q	0.109523	0.809472	0.761497
L43C	0.817933	0.840772	0.933308
L43G	0.840965	0.881429	0.940651
L43P	0.296079	0.886233	0.818863
L43R	0.184891	0.596812	0.785081
L43H	0.0772439	0.728963	0.751169
L43K	0.233604	0.723866	0.799938
L43D	0.416574	0.518181	0.852936
L43E	0.364235	0.682734	0.838923
L44A	0.852031	1.01095	0.944734
L44V	0.844964	0.954803	0.942092
L44I	0.891408	0.942466	0.959702
L44M	0.888556	0.949872	0.958613
L44F	0.965655	0.925155	0.990048
L44Y	1.02087	1.02345	1.01274
L44W	0.910492	0.826084	0.967131
L44S	0.795327	0.948275	0.927331
L44T	0.827592	0.97133	0.936164
L44N	0.836255	1.0341	0.939011
L44Q	0.776248	0.983608	0.922629
L44C	0.9019	0.958022	0.963728
L44G	0.720941	0.865096	0.909457
L44P	0.0352139	0.751045	0.737578
L44R	0.343155	0.929046	0.832809
L44H	0.74928	0.810756	0.916098
L44K	0.230873	0.758781	0.79911
L44D	0.52245	0.827492	0.874005
L44E	0.756172	0.976184	0.917741
S45A	1.16504	1.00643	1.08221
S45V	0.976388	0.873366	0.994177
S45I	0.845237	0.97599	0.942192
S45L	0.943453	0.996493	0.981035
S45M	0.831743	1.00063	0.937507
S45F	0.798555	0.931959	0.928139
S45Y	0.700213	0.817047	0.904659
S45W	0.673368	0.789541	0.89837
S45T	1.04505	1.03906	1.02354
S45N	0.622775	0.884286	0.88819
S45Q	0.58303	0.880886	0.880956
S45C	1.02085	1.0432	1.01274
S45G	1.05554	1.04017	1.02829
S45P	0.796817	1.08778	0.927694
S45R	0.163565	0.718881	0.778489
S45H	0.547152	0.865111	0.876828
S45K	0.00774479	0.874721	0.728643
S45D	0.158407	0.68386	0.776885
S45E	0.547747	0.77808	0.876896
I46A	0.923393	1.01448	0.972452
I46V	0.937768	0.934472	0.978598
I46L	0.880385	0.940682	0.955529
I46F	0.937598	0.977611	0.978522
I46Y	0.20636	0.552468	0.791657
I46W	0.617701	0.818131	0.887151
I46S	0.722004	0.872796	0.909702
I46T	0.804071	0.816354	0.929578
I46N	0.257369	0.832759	0.807142
I46Q	0.149711	0.744777	0.774171
I46C	0.887142	0.969785	0.958093
I46G	0.609893	0.908901	0.88558
I46P	0.141996	0.794183	0.771755
I46R	0.285412	0.210666	0.815638
I46H	0.226828	0.789637	0.797883
I46K	0.198483	0.665848	0.789251
I46D	0.176892	0.61	0.782616
I46E	0.418937	0.808507	0.853549
V47A	0.934437	0.933637	0.977162
V47I	0.864019	1.02515	0.949287
V47L	0.941527	0.956242	0.980215
V47M	1.11915	0.999496	1.05931
V47F	0.814181	0.99478	0.93225
V47Y	0.392994	0.952378	0.846729
V47W	0.67232	0.977782	0.898143
V47S	0.963099	1.00592	0.989047
V47T	0.872431	0.950744	0.952497
V47Q	0.834333	0.958513	0.93836
V47C	0.840274	0.998477	0.940408
V47G	0.738365	0.922545	0.91353
V47P	0.157608	0.658851	0.776636
V47R	0.183745	0.722307	0.784728
V47H	0.492585	0.774149	0.869652
V47K	-0.040767	0.769204	0.712846
V47D	0.891425	0.85433	0.959708
V47E	0.806686	0.901845	0.930252
F48A	0.70139	1.00707	0.904938
F48V	0.736043	0.917579	0.912978
F48I	0.615238	1.06698	0.88665
F48L	0.854567	1.02686	0.945702
F48M	0.710367	0.970068	0.907034
F48Y	0.176869	0.727669	0.782609
F48W	0.382992	1.03908	0.844103
F48S	0.679727	1.05239	0.899797
F48T	0.561071	0.948834	0.878274
F48N	0.0623687	0.667913	0.746374
F48Q	0.125863	0.932701	0.766676
F48C	0.750006	0.893979	0.916275
F48G	0.648647	0.979226	0.893405
F48P	0.314846	0.911811	0.824517
F48R	0.119608	0.140157	0.764697
F48H	0.173127	0.770549	0.781452
F48K	0.194208	0.620465	0.787941
F48D	0.0947299	0.782363	0.756778
F48E	0.181217	0.830491	0.78395
V49A	0.956963	1.03897	0.986638
V49I	0.952539	1.00641	0.984852
V49L	0.955836	1.01888	0.986187
V49M	1.00785	1.00689	1.00702
V49F	0.93575	0.981584	0.977722
V49Y	0.311079	0.728629	0.823389
V49W	0.629657	0.797502	0.889601
V49S	0.836348	0.92533	0.939042
V49T	0.942608	0.994441	0.980677
V49N	0.565404	0.863074	0.878807
V49Q	0.286245	0.79492	0.815886
V49C	0.954302	0.982668	0.98557
V49G	0.914865	1.00778	0.968912
V49P	0.787623	1.03572	0.9254
V49R	0.272343	0.274353	0.81168
V49H	0.317805	0.83134	0.825425
V49K	0.140415	0.743943	0.771259
V49D	0.144028	0.443461	0.772393
V49E	0.0240274	0.429582	0.733943
A50V	0.913881	0.957589	0.96851
A50I	0.922567	1.10282	0.972106
A50L	0.929202	0.979892	0.974913
A50M	0.884937	0.97133	0.957262
A50F	0.753629	1.01474	0.917135
A50Y	0.10561	0.867328	0.760251
A50W	0.763552	0.91805	0.919526
A50S	0.928484	1.02292	0.974607
A50T	0.856106	0.972397	0.946289
A50N	0.557464	0.865932	0.877866
A50Q	0.163687	0.831205	0.778527
A50C	0.840361	0.978871	0.940439
A50G	0.931558	0.885803	0.975923
A50P	0.312971	0.909016	0.82395
A50R	0.149791	0.558649	0.774196
A50H	0.457301	0.821648	0.862779
A50K	0.304788	0.887885	0.821465
A50D	0.216293	0.70581	0.794682
A50E	0.417125	0.83438	0.853098
V51A	1.05259	1.03353	1.02692
V51I	1.03046	0.901983	1.01705
V51L	0.812669	0.968216	0.931834
V51M	0.923712	1.02443	0.972586
V51F	0.198972	0.723115	0.7894
V51Y	0.463011	0.758095	0.864035
V51S	1.1482	1.00427	1.07377
V51T	1.14654	1.0731	1.07293
V51N	1.07472	0.979556	1.0377
V51Q	0.867593	0.829271	0.950646
V51C	1.16902	1.13233	1.08418
V51G	1.09091	1.01358	1.04576
V51P	0.353136	0.937519	0.835708
V51R	0.0850722	0.610454	0.753684
V51H	0.0804449	0.870957	0.752199
V51K	0.176003	0.858048	0.782341
V51D	1.06076	0.781179	1.03079
V51E	0.938675	0.988207	0.978986
A52V	1.18574	1.0955	1.09235
A52I	0.892327	0.641914	0.960057
A52L	1.01668	0.898995	1.01088
A52M	1.04092	1.06999	1.02171
A52F	0.935726	1.0534	0.977712
A52Y	0.680104	1.00178	0.899883
A52W	0.805456	0.996016	0.929931
A52S	0.962373	0.980434	0.988764
A52T	1.06804	1.04892	1.03437
A52N	0.756144	0.962772	0.917735
A52Q	0.511746	1.00535	0.872598
A52C	1.00751	0.94771	1.00688
A52G	0.890106	1.00536	0.959202
A52P	0.406576	1.02937	0.850284
A52R	0.222409	0.137951	0.796541
A52H	0.311061	1.04115	0.823384
A52K	0.294561	0.95773	0.818413
A52D	0.684412	0.808211	0.900888
A52E	0.451497	0.839462	0.86147
L53A	1.03171	1.10337	1.01761
L53V	0.993515	0.992832	1.00101
L53I	1.01405	0.989709	1.00971
L53M	0.953743	0.998674	0.985343
L53F	1.00549	1.05949	1.00602
L53Y	0.477416	0.682211	0.866908
L53W	0.821104	0.904791	0.934214
L53S	0.912435	0.927755	0.96792
L53T	0.812021	0.881645	0.931666
L53N	0.27678	0.74337	0.81301
L53Q	0.114141	0.761399	0.762964
L53C	0.971951	1.05549	0.99246
L53G	1.02317	0.977997	1.01378
L53P	0.123249	0.864029	0.76585
L53R	0.066251	0.358416	0.747628
L53H	0.121387	0.654219	0.765261
L53K	0.341299	0.823393	0.832304
L53D	0.0579135	0.247565	0.744935
L53E	0.21841	0.767995	0.795326
S54A	0.665366	0.948568	0.896692
S54V	0.144498	0.851381	0.77254
S54I	0.0490883	0.822144	0.742078
S54L	0.31505	0.995958	0.824579
S54M	0.265842	1.02234	0.809715
S54Y	0.181759	0.940068	0.784117
S54W	0.246056	0.746957	0.803712
S54T	0.721698	0.931504	0.909631
S54N	0.335749	0.89428	0.830667
S54Q	0.0226476	1.02833	0.733494
S54C	0.428517	0.860216	0.855978
S54G	0.90009	0.980779	0.963027
S54P	0.793499	1.02911	0.926873
S54R	0.169256	0.402168	0.780254
S54H	-0.00678786	0.817143	0.72391
S54E	0.447285	0.664282	0.860488
N55A	0.686842	0.892629	0.901464
N55V	0.138618	0.876443	0.770695
N55I	0.0475946	0.785754	0.741594
N55L	0.121175	0.641763	0.765194
N55M	0.183558	0.495408	0.784671
N55F	-0.000391665	0.476155	0.725993
N55Y	0.0166929	0.688218	0.731556
N55S	0.613147	0.962982	0.886227
N55T	0.328805	0.938634	0.828673
N55Q	-0.0233533	0.800053	0.718514
N55C	0.253631	0.968951	0.806008
N55G	0.262104	0.962294	0.808579
N55P	0.433299	0.800887	0.857169
N55R	0.0178714	0.419209	0.73194
N55H	0.125932	0.962136	0.766698
N55K	0.0990682	0.446575	0.758165
N55D	0.200041	0.623553	0.789727
G56A	0.887653	0.895882	0.958281
G56V	1.02409	1.0578	1.01419
G56I	1.01713	1.01285	1.01108
G56L	1.03206	1.00592	1.01777
G56M	1.02973	1.06143	1.01672
G56F	0.934651	1.0792	0.977254
G56Y	0.575316	0.908225	0.879987
G56W	0.658997	0.771606	0.895431
G56S	0.933614	1.00133	0.976802
G56T	0.996668	1.02607	1.00231
G56N	0.296848	0.812066	0.819085
G56Q	0.171793	0.792195	0.78104
G56C	0.952069	0.880759	0.984659
G56P	0.127215	0.739417	0.767103
G56R	0.06087	0.616845	0.74589
G56H	0.168654	0.88637	0.780068
G56K	0.131236	0.691751	0.768372
G56D	0.163441	0.635289	0.77845
G56E	-0.0566015	0.648369	0.707696
L57A	0.818477	0.889867	0.933461
L57V	0.927744	1.04119	0.974294
L57I	0.805901	0.882884	0.930045
L57M	0.781461	0.964699	0.923878
L57F	0.803598	0.963715	0.929453
L57Y	0.616157	0.859412	0.886836
L57W	0.768346	1.10914	0.920698
L57S	0.800992	0.95429	0.928774
L57T	0.60829	0.815161	0.885264
L57N	0.190746	0.847549	0.78688
L57Q	0.147519	0.894301	0.773486
L57C	0.878029	1.05131	0.954638
L57G	0.758368	0.949153	0.918274
L57P	0.192396	0.861503	0.787386
L57R	0.203622	0.808142	0.790821
L57H	0.261859	0.861347	0.808505
L57K	0.0748973	0.836026	0.750414
L57E	0.207534	0.698409	0.792015
V58A	0.80206	0.988285	0.929049
V58I	0.853293	0.921214	0.945214
V58L	1.00574	0.921317	1.00612
V58M	1.08876	0.97583	1.04471
V58F	0.806836	0.951503	0.930291
V58Y	0.314891	0.932699	0.82453
V58W	0.71065	1.00643	0.907099
V58S	0.319976	0.892728	0.826031
V58T	0.782135	0.942849	0.924043
V58N	0.226482	0.787269	0.797778
V58Q	0.297366	0.993109	0.819241
V58C	0.908037	1.11311	0.966144
V58G	0.718464	0.936494	0.908888
V58P	0.049601	0.695575	0.742244
V58R	0.226417	0.84057	0.797758
V58H	0.215637	0.955901	0.794483
V58K	0.964095	1.02626	0.989435
V58D	0.138466	0.295495	0.770647
V58E	0.138844	0.702607	0.770766
L59A	0.185216	0.956862	0.785181
L59V	0.676385	1.00163	0.899037
L59I	0.927294	1.00672	0.974103
L59M	0.900577	0.965007	0.963218
L59F	0.683738	0.931388	0.900729
L59Y	0.587396	0.98774	0.881603
L59W	0.357751	0.857331	0.837055
L59S	0.176112	0.809347	0.782375
L59T	0.164809	0.739081	0.778875
L59N	0.148334	0.692869	0.773741
L59Q	0.093236	0.825017	0.7563
L59C	0.265238	0.994272	0.809531
L59G	0.349711	0.893554	0.834727
L59P	0.241115	0.680231	0.802214
L59R	0.337264	0.886522	0.831131
L59H	-0.0427547	0.791132	0.712199
L59K	0.146121	0.851835	0.773048
L59D	0.0992402	0.243623	0.758219
L59E	0.293605	0.772432	0.818122
A60V	0.989715	0.981118	0.999454
A60I	1.06756	1.05568	1.03414
A60L	1.01898	0.754002	1.0119
A60M	0.992765	0.982181	1.0007
A60F	1.08579	1.12165	1.04324
A60Y	0.92044	0.909768	0.971219
A60W	0.966304	1.04329	0.990299
A60S	0.837222	0.965134	0.939341
A60T	0.943615	0.98585	0.981108
A60G	0.905204	1.02643	0.965019
A60R	0.791261	0.968191	0.926304
A60K	0.672841	0.936077	0.898255
A60D	0.315299	0.796197	0.824656
A61V	0.974639	0.980769	0.993504
A61I	0.882618	0.987602	0.956383
A61L	0.921382	1.045	0.971611
A61M	0.770686	0.698839	0.921275
A61F	0.779622	1.0195	0.923439
A61Y	0.782094	0.885606	0.924034
A61W	0.554892	0.868885	0.877634
A61S	0.882459	0.985941	0.956323
A61T	0.783509	0.877568	0.924394
A61N	0.724261	0.946397	0.910223
A61Q	0.80761	0.946224	0.930492
A61C	1.02443	1.0614	1.01434
A61G	0.903773	1.04609	0.964458
A61P	0.0458634	0.853146	0.741033
A61R	0.649058	0.931435	0.893485
A61H	0.903208	0.990725	0.964237
A61K	0.709091	0.87067	0.906739
A61D	0.589981	0.812616	0.882015
A61E	0.375048	0.997153	0.841923
L62A	0.640119	0.90056	0.891725
L62V	0.885324	1.03992	0.95741
L62I	0.875355	0.997732	0.953605
L62M	1.09629	0.929812	1.04837
L62F	0.66202	0.919978	0.896025
L62Y	0.364526	0.924701	0.838997
L62W	0.930671	0.923193	0.975545
L62S	0.686444	0.863222	0.901369
L62T	0.730026	1.00763	0.911562
L62N	0.780757	0.935211	0.923705
L62Q	0.699157	0.793122	0.90441
L62C	0.698371	0.867263	0.904223
L62G	0.630187	0.865119	0.88971
L62P	0.106679	0.731119	0.760591
L62R	0.612291	0.83987	0.886055
L62H	0.707626	0.987486	0.9064
L62K	0.590647	0.935283	0.882115
L62D	0.470124	0.83605	0.865477
L62E	0.161231	0.850578	0.777763
A63V	0.963452	0.863127	0.989186
A63I	1.13083	1.10456	1.06505
A63L	1.05926	1.02014	1.03007
A63M	1.07682	1.02647	1.03876
A63F	1.05416	1.08816	1.02765
A63Y	0.887296	1.04872	0.95815
A63W	1.06886	1.00562	1.03478
A63S	0.940577	0.961324	0.979805
A63T	0.941197	1.1024	0.980072
A63N	1.11474	1.09538	1.05719
A63Q	1.11613	1.09405	1.05785
A63C	0.925828	1.0041	0.97348
A63G	0.997725	1.02806	1.00275
A63P	0.726725	0.865881	0.910794
A63R	1.06852	1.00975	1.03461
A63H	0.991241	0.860128	1.00008
A63K	0.982351	0.972225	0.996503
A63D	0.836675	1.02081	0.939153
A63E	1.03806	1.06645	1.02044
R64A	0.885256	1.12107	0.957382
R64V	0.791134	0.96312	0.926275
R64I	0.955883	1.13541	0.986207
R64L	0.860516	1.05203	0.947959
R64M	0.831391	1.07605	0.937393
R64F	0.812004	1.03816	0.931661
R64Y	0.443321	0.912339	0.859573
R64W	0.866156	1.07626	0.950099
R64S	0.85542	1.03105	0.946027
R64T	0.814354	0.942356	0.932298
R64N	0.874776	0.89799	0.953385
R64Q	0.973002	1.00814	0.99287
R64C	0.809013	0.992441	0.930861
R64G	0.650257	1.05321	0.893719
R64P	0.109174	0.989832	0.761385
R64H	0.79776	1.04272	0.927938
R64D	0.222041	0.928706	0.796429
R65A	1.00823	1.01919	1.00719
R65V	0.94242	1.01059	0.980595
R65I	0.949987	0.969133	0.983797
R65L	1.00682	1.04175	1.00658
R65M	1.05333	1.07281	1.02726
R65F	0.800636	0.928633	0.928682
R65Y	0.745006	0.786073	0.915084
R65W	0.77307	0.861807	0.921854
R65S	0.795721	0.861896	0.92743
R65T	1.05843	1.0403	1.02967
R65N	0.786636	1.0077	0.925151
R65C	0.926294	0.988182	0.973679
R65G	0.813614	1.05276	0.932092
R65P	0.743607	0.946834	0.91476
R65H	0.761724	0.990106	0.91908
R65K	1.01318	1.02287	1.00933
R65D	0.620262	1.04953	0.887676
R65E	0.917258	1.18182	0.969897
G66A	0.938157	0.880387	0.978763
G66V	1.00595	1.08852	1.00621
G66L	0.869451	1.00329	0.951353
G66M	1.14228	1.20544	1.07078
G66F	0.921731	1.05657	0.971756
G66W	1.05637	1.0737	1.02869
G66S	1.09789	1.02391	1.04914
G66T	0.989048	0.94423	0.999183
G66N	0.922749	0.866848	0.972184
G66Q	1.14128	0.984366	1.07027
G66C	1.02329	0.931301	1.01383
G66P	1.03904	1.0481	1.02088
G66R	1.11644	0.943585	1.058
G66D	0.952685	1.15846	0.984912
G66E	0.81842	1.04049	0.933445
R67A	0.986858	1.07923	0.998301
R67V	0.775894	0.900103	0.922542
R67I	0.715844	0.98192	0.908288
R67L	0.782094	1.04344	0.924034
R67M	0.533604	0.581013	0.875339
R67F	0.768734	1.04005	0.920791
R67Y	0.597647	0.851891	0.883295
R67W	0.701766	0.940674	0.905027
R67S	0.867839	0.983542	0.950739
R67T	0.870833	1.07273	0.951881
R67N	0.861321	1.00086	0.948268
R67Q	0.92934	1.0946	0.974973
R67C	0.797667	0.976306	0.927915
R67G	0.981697	0.98577	0.996248
R67P	0.929585	0.949747	0.975079
R67H	0.869679	0.986983	0.951438
R67K	0.826417	0.870978	0.9358
R67E	0.859706	1.01834	0.947653
R68A	1.06721	1.14724	1.03396
R68V	0.808764	1.04085	0.930798
R68I	0.741211	1.09565	0.914198
R68L	0.678408	0.893068	0.899495
R68M	0.784757	0.986937	0.924692
R68F	0.688922	0.8893	0.901962
R68Y	0.783932	0.909078	0.924496
R68W	0.671784	1.06079	0.898028
R68S	1.05312	1.11094	1.02716
R68T	0.835111	0.967228	0.93862
R68N	0.969414	1.06143	0.991494
R68Q	0.950061	1.03827	0.983828
R68C	0.711395	0.851534	0.90727
R68G	0.868831	0.996819	0.951118
R68P	0.707667	0.999808	0.90641
R68H	0.814291	0.846775	0.932282
R68K	1.13753	1.0713	1.06839
R68D	0.857622	0.998514	0.946864
R68E	0.874269	0.91052	0.953196
G69A	0.815627	1.11693	0.932645
G69V	0.456652	0.887118	0.862631
G69I	0.719289	1.00787	0.909077
G69L	0.442429	0.814963	0.859383
G69M	0.68839	1.12221	0.901837
G69F	0.782217	1.05237	0.924066
G69Y	0.748022	0.941616	0.915793
G69W	0.500338	0.767361	0.870911
G69S	0.749587	0.901168	0.916172
G69T	0.787763	1.02459	0.925433
G69N	0.654433	0.908568	0.894525
G69Q	0.907024	1.17108	0.96574
G69C	0.772899	0.912671	0.921813
G69P	0.691638	0.974104	0.902613
G69R	0.942487	0.907092	0.980623
G69K	0.85157	0.995424	0.944558
G69D	0.642189	0.616057	0.892138
G69E	0.781997	1.10009	0.924012
H70V	1.11084	1.03791	1.05531
H70I	0.913261	1.01284	0.968256
H70L	0.944751	1.12849	0.981594
H70F	0.845272	0.969386	0.942206
H70W	0.486592	0.753858	0.868618
H70S	0.915852	0.902489	0.969318
H70T	1.1406	1.27025	1.06993
H70N	0.960144	1.08408	0.987896
H70Q	0.347168	0.384125	0.83398
H70C	0.890618	0.817544	0.9594
H70G	0.958827	0.98285	0.987379
H70P	1.00159	1.03799	1.00437
H70R	0.830907	0.852074	0.937234
H70D	0.7782	1.04699	0.923098
H70E	1.11253	1.09633	1.05612
W71A	0.841445	0.908184	0.940822
W71V	0.991673	1.04548	1.00025
W71I	0.926695	0.946855	0.973851
W71L	0.963095	1.07121	0.989045
W71M	1.08966	1.09452	1.04515
W71F	0.701737	1.0103	0.90502
W71Y	0.964727	0.964619	0.989685
W71S	1.02642	1.00215	1.01524
W71T	0.952435	0.89667	0.98481
W71N	1.0545	0.934978	1.02781
W71Q	0.919229	0.969036	0.970714
W71C	0.963244	1.09004	0.989103
W71G	0.983619	0.976016	0.997007
W71P	0.877102	1.01478	0.954291
W71R	0.971287	1.01512	0.99221
W71H	1.07323	1.10326	1.03696
W71D	1.09128	1.08386	1.04594
W71E	1.03033	1.17102	1.01699
A72V	0.882427	0.932862	0.95631
A72L	0.799116	0.837785	0.928291
A72F	0.729684	0.844459	0.911483
A72S	1.00089	0.896221	1.00408
A72T	0.861002	1.0248	0.948148
A72N	0.698988	1.00677	0.904369
A72G	0.884091	1.04425	0.956936
A72R	1.07865	0.913399	1.03968
A72K	0.808335	1.08132	0.930682
A72D	1.05264	1.01237	1.02695
A72E	1.15845	1.10406	1.07892
P73A	0.748143	0.991966	0.915821
P73V	0.707494	0.928368	0.906369
P73L	0.0462772	0.738276	0.741167
P73M	0.498171	0.851566	0.870569
P73Y	0.464029	0.87478	0.864238
P73W	0.131608	0.748199	0.768489
P73S	0.981057	0.999435	0.995998
P73T	0.927113	1.0284	0.974026
P73C	0.747914	0.96327	0.915768
P73G	0.992909	0.98755	1.00076
P73R	0.808016	0.866848	0.930597
P73K	0.781644	0.850966	0.923924
P73E	0.962426	1.05071	0.988784
I74A	0.660125	0.73563	0.895654
I74V	1.0341	0.908958	1.01868
I74L	1.0957	1.03629	1.04808
I74M	1.18617	1.07811	1.09256
I74F	1.11749	0.982269	1.05851
I74S	0.780746	0.829534	0.923702
I74T	0.827601	0.995713	0.936167
I74N	0.656473	0.791413	0.894931
I74C	1.02234	0.935064	1.01341
I74G	0.558175	0.790458	0.877945
I74R	0.772251	0.822059	0.921654
I74H	0.72619	0.722947	0.910669
I74K	0.765711	1.0076	0.920059
H75A	0.785604	0.984044	0.924894
H75V	0.499777	0.85577	0.870822
H75I	0.398873	0.836795	0.84831
H75L	0.212693	0.935765	0.793587
H75M	0.759361	0.992634	0.918516
H75F	0.393781	0.861974	0.84694
H75Y	0.788502	0.874203	0.925612
H75W	0.537366	0.822714	0.875764
H75S	0.927148	0.958923	0.974042
H75T	0.898567	1.01072	0.96243
H75N	0.951596	0.880951	0.984464
H75Q	1.08705	1.0227	1.04387
H75C	0.752056	0.974913	0.916759
H75G	0.936744	0.943011	0.978148
H75P	0.799023	0.799325	0.928268
H75R	0.8957	0.887075	0.961335
H75K	0.968382	0.959783	0.991099
H75D	1.10007	1.08529	1.05018
H75E	1.08724	1.11025	1.04396
V76A	0.656426	0.934703	0.894921
V76L	0.676038	0.948414	0.898959
V76M	0.802328	0.882194	0.929116
V76Y	0.51364	0.984846	0.872849
V76W	0.313249	0.820569	0.824036
V76S	0.556548	0.662259	0.877782
V76T	1.0458	1.09157	1.02387
V76N	0.869444	1.02785	0.95135
V76C	0.887718	0.919944	0.958304
V76G	0.73198	0.824705	0.91202
V76P	0.807554	1.04849	0.930478
V76R	0.621242	0.814118	0.887876
V76K	0.732206	0.76066	0.912073
V76D	0.648406	0.964193	0.893356
V76E	0.757734	0.879598	0.91812
F77A	0.534003	0.808776	0.875384
F77V	0.344658	0.835573	0.833258
F77I	0.718659	0.840086	0.908932
F77L	0.559189	0.892578	0.878065
F77M	0.774535	0.961213	0.922208
F77Y	0.986581	1.03987	0.998189
F77W	0.604292	0.847617	0.884496
F77S	0.609125	0.889532	0.885431
F77T	0.446566	0.87545	0.860312
F77N	0.991519	0.921459	1.00019
F77Q	0.659582	0.870902	0.895544
F77C	0.816384	1.00462	0.932867
F77G	0.230111	0.668023	0.798879
F77P	0.017521	0.666448	0.731826
F77R	0.358355	0.820762	0.837239
F77H	0.686185	0.910719	0.901308
F77D	0.312172	0.796457	0.823706
F77E	0.324761	0.848721	0.827477
I78A	1.06544	1.10756	1.03309
I78V	1.10567	1.11976	1.05285
I78L	0.781069	1.01918	0.923781
I78M	0.963355	0.941457	0.989148
I78F	0.726067	0.962438	0.91064
I78Y	0.949607	1.14249	0.983638
I78W	0.703493	0.961998	0.905433
I78S	0.662821	0.952748	0.896182
I78T	0.699765	0.929413	0.904552
I78N	0.502908	0.771985	0.871304
I78Q	0.778983	0.926702	0.923289
I78C	0.882567	1.03503	0.956362
I78G	0.824419	0.840353	0.935194
I78P	0.124197	0.564191	0.76615
I78R	0.0801986	0.587955	0.752119
I78K	0.172577	0.769272	0.781282
I78D	0.149911	0.251884	0.774234
I78E	0.349809	0.778834	0.834757
G79A	1.10214	1.06091	1.05116
G79V	1.17631	1.10992	1.08776
G79I	0.919557	0.788105	0.97085
G79L	1.22216	1.16703	1.10992
G79M	1.09971	0.827317	1.05001
G79Y	1.07298	1.11367	1.03683
G79W	1.16827	1.07745	1.0838
G79S	1.13637	1.0807	1.06781
G79T	1.1686	1.04704	1.08397
G79N	0.945299	0.94286	0.981825
G79Q	1.17899	1.03147	1.08907
G79C	0.923082	0.874372	0.972323
G79P	0.476012	0.759018	0.866638
G79R	1.02927	1.00816	1.01651
G79H	0.925339	0.742514	0.973276
G79K	1.10396	0.928031	1.05203
G79D	0.560121	0.718425	0.878147
G79E	1.16982	1.11041	1.08457
H80A	0.0952188	0.961415	0.756935
H80V	0.252139	0.721621	0.805555
H80I	0.109008	0.722893	0.761332
H80L	0.169433	0.689566	0.780309
H80F	0.562754	1.04517	0.878487
H80Y	0.105579	0.948041	0.760241
H80W	-0.0157018	0.966187	0.721006
H80S	0.336862	0.939837	0.831009
H80T	0.257299	0.600285	0.80712
H80N	0.798804	1.04658	0.928211
H80Q	0.201588	0.790862	0.7902
H80C	0.136689	0.946157	0.770088
H80G	0.0740737	1.02825	0.750149
H80P	0.139141	0.738289	0.770859
H80R	0.216201	0.864001	0.794654
H80K	0.0394242	0.780605	0.738945
H80E	-0.158857	0.716619	0.674651
L81A	0.36365	0.600227	0.83876
L81V	0.648072	0.906768	0.893291
L81I	0.929554	1.07521	0.975066
L81M	0.714447	1.057	0.907968
L81F	0.212292	0.834046	0.793465
L81Y	0.125291	0.774975	0.766496
L81W	-0.0906606	0.671455	0.696644
L81S	0.886211	0.96117	0.957746
L81T	0.2463	0.786671	0.803785
L81N	0.432242	0.895295	0.856891
L81Q	0.370757	0.901265	0.840739
L81C	0.510086	1.00014	0.872362
L81G	0.788334	0.889308	0.925569
L81P	0.460585	0.368012	0.863519
L81R	0.724479	0.879176	0.910273
L81K	0.939585	1.12613	0.979383
L81D	0.239274	0.90256	0.801656
L81E	0.4328	0.853849	0.857031
C82A	0.758524	1.08809	0.918312
C82V	0.600676	1.07425	0.883827
C82M	0.410565	0.501123	0.851393
C82F	0.470262	0.75747	0.865505
C82Y	-0.00403492	0.72947	0.724807
C82W	0.0777915	0.647209	0.751346
C82S	0.685565	0.963114	0.901159
C82T	0.548312	0.853582	0.876961
C82Q	0.228788	0.958202	0.798477
C82G	0.236046	0.926917	0.800678
C82R	-0.0353059	0.772062	0.714623
C82K	0.160163	0.805575	0.777431
L83V	1.01765	1.02352	1.01131
L83F	0.86521	0.865037	0.949739
L83Y	0.947678	0.75738	0.98283
L83S	0.650552	0.912493	0.893775
L83T	0.794261	0.868339	0.92706
L83G	0.79998	0.818735	0.928512
L83P	-0.0416649	0.539273	0.712553
L83R	0.117344	0.986203	0.76398
L83D	0.0674075	0.537716	0.748001
A84V	0.761075	0.932191	0.918925
A84I	0.170914	1.08302	0.780768
A84L	0.543818	1.01517	0.876447
A84M	0.0771065	0.796484	0.751125
A84F	0.324641	0.799675	0.827441
A84Y	-0.0474088	0.686867	0.710685
A84W	0.0762829	0.598294	0.75086
A84S	0.752865	0.908008	0.916954
A84T	0.739714	0.997301	0.913847
A84G	0.233038	0.861658	0.799766
A84R	0.145908	0.811425	0.772981
A84K	0.771752	0.82697	0.92153
A84E	0.163971	0.208533	0.778615
D85A	0.561838	0.844666	0.878368
D85V	0.0698132	0.131431	0.748777
D85L	0.0414781	0.151236	0.739611
D85W	-0.0355455	0.344998	0.714545
D85S	0.586801	1.12951	0.88152
D85N	1.12427	1.07182	1.06181
D85Q	0.343634	1.05247	0.832944
D85C	0.240199	0.808675	0.801937
D85G	1.05717	0.997095	1.02906
D85R	0.15555	0.106692	0.775994
D85H	0.898173	1.10493	0.962276
D85E	0.277453	0.685191	0.813214
L86A	0.39301	0.974211	0.846734
L86V	0.850018	0.804272	0.943974
L86I	0.948688	1.08147	0.983255
L86M	0.993442	1.17807	1.00098
L86F	0.872411	0.980486	0.95249
L86T	0.641683	0.929082	0.892039
L86C	0.718818	0.940876	0.908969
L86H	0.415538	0.847603	0.852678
L86K	0.37384	0.741109	0.841649
A87V	1.12999	1.06175	1.06463
A87I	1.00213	0.863725	1.0046
A87L	1.0445	0.929271	1.0233
A87M	1.10495	1.049	1.0525
A87F	0.927958	0.943191	0.974382
A87Y	0.458479	0.931438	0.863043
A87W	1.04878	0.958967	1.0252
A87S	0.737068	0.87152	0.913221
A87T	0.919432	1.064	0.970799
A87N	0.576797	0.661292	0.880157
A87Q	0.706655	0.946978	0.906173
A87C	1.11236	1.00219	1.05604
A87G	0.839832	0.922076	0.940251
A87P	0.0530022	0.266612	0.743346
A87R	0.278756	0.453669	0.813611
A87K	0.3522	0.675189	0.83547
A87D	0.840304	0.81055	0.940419
A87E	0.843468	1.05609	0.941549
V88A	0.454976	0.719289	0.862247
V88I	1.10459	0.946461	1.05233
V88L	0.781152	0.974086	0.923804
V88F	0.708372	0.933425	0.906573
V88W	0.609213	0.874745	0.885448
V88S	0.557196	0.738925	0.877837
V88N	0.852997	1.03385	0.945101
V88Q	0.797925	1.03283	0.927978
V88G	0.669825	0.981769	0.897614
V88R	0.853972	1.07776	0.945472
V88K	0.938512	0.882923	0.978914
V88D	0.0669619	0.773155	0.747857
V88E	0.0345974	0.84738	0.737378
A89V	0.509055	1.05953	0.872216
A89I	-0.110219	0.921492	0.690316
A89L	0.345599	0.990813	0.833529
A89M	0.280891	0.860749	0.814261
A89F	0.515523	0.630519	0.873096
A89Y	0.0656621	0.436989	0.747438
A89W	-0.091807	0.682364	0.696273
A89S	0.614635	0.933034	0.886527
A89T	0.644848	1.0404	0.892667
A89C	0.82243	1.05985	0.934595
A89G	1.14936	1.08037	1.07435
A89R	0.0497034	0.0991846	0.742278
A89H	-0.102953	0.793567	0.692665
A89K	-0.0480618	0.462286	0.710473
L90A	0.893851	1.00069	0.96063
L90V	0.965192	1.03106	0.989865
L90I	0.93985	1.04295	0.979495
L90M	0.898683	1.10522	0.962476
L90F	1.02479	0.844125	1.01451
L90Y	0.730624	1.02202	0.911702
L90W	0.819854	0.93705	0.933855
L90S	0.820398	0.991002	0.934009
L90T	0.929062	0.915516	0.974853
L90N	0.683028	0.714358	0.900562
L90C	1.13372	1.16855	1.06649
L90G	0.655909	0.881454	0.894819
L90P	0.187377	0.788694	0.785845
L90R	0.221641	0.0574677	0.796308
L90H	0.444478	0.573938	0.859831
L90K	0.31476	0.642183	0.82449
L90D	0.319603	0.80928	0.82592
L90E	0.296213	0.815178	0.818892
F91A	0.355791	0.934992	0.836496
F91V	0.129577	0.779341	0.767849
F91I	0.900362	1.03468	0.963133
F91L	0.275555	0.946084	0.812643
F91M	0.687826	1.0168	0.9017
F91Y	0.0644013	0.936846	0.747031
F91W	0.354968	0.940055	0.836245
F91S	0.259687	0.891619	0.807845
F91T	0.602921	0.974344	0.884245
F91N	0.371804	0.872404	0.841042
F91Q	0.0354347	0.414673	0.73765
F91C	0.219943	0.930076	0.795792
F91G	0.819845	0.990627	0.933852
F91P	0.668515	0.768947	0.897334
F91R	0.114505	0.0825232	0.763079
F91D	0.0511694	0.456947	0.742752
F91E	0.29634	0.423758	0.818929
Q92A	0.870214	0.880184	0.951644
Q92V	0.98173	1.05214	0.996262
Q92I	1.05945	1.11985	1.03016
Q92L	1.0338	1.00576	1.01855
Q92M	1.1627	0.887558	1.08104
Q92F	0.963984	0.840991	0.989394
Q92Y	1.08113	1.11786	1.04092
Q92W	1.20752	1.04756	1.10287
Q92S	0.859107	0.982008	0.947427
Q92T	0.922904	0.934516	0.972248
Q92N	0.788023	0.898571	0.925495
Q92C	0.765966	0.777431	0.920119
Q92G	0.936473	0.99771	0.978034
Q92P	0.0775453	0.695992	0.751266
Q92R	0.774029	0.919274	0.922084
Q92H	1.13841	1.08897	1.06883
Q92K	0.484389	0.738905	0.868217
Q92D	0.524181	1.04017	0.874234
Q92E	0.490983	0.779884	0.869379
V93A	0.186001	0.930441	0.785423
V93L	0.957241	1.03302	0.98675
V93M	0.829169	0.922398	0.936666
V93F	0.176428	0.77119	0.782473
V93W	0.196401	0.791464	0.788613
V93S	0.231462	0.889888	0.799288
V93T	0.649973	0.976468	0.893663
V93Q	0.201123	0.903651	0.790058
V93C	0.522303	0.96072	0.873985
V93G	0.222981	0.799246	0.796715
V93P	0.139412	0.811096	0.770944
V93R	0.134981	0.465283	0.769551
V93H	0.319884	0.938521	0.826003
V93K	0.173215	0.542824	0.78148
V93D	-0.0717361	0.845209	0.702781
L94A	0.91469	1.1446	0.968841
L94V	0.707934	1.00564	0.906472
L94I	0.588159	1.01576	0.881715
L94M	0.771394	1.05476	0.921445
L94F	0.550916	0.831876	0.87723
L94Y	0.268521	0.737376	0.810525
L94W	0.647997	0.998695	0.893277
L94S	0.796033	1.12526	0.927504
L94T	0.281279	0.899779	0.814379
L94N	-0.0145965	0.739645	0.721366
L94C	0.50223	0.974764	0.871201
L94G	0.855977	1.01938	0.946241
L94P	0.134562	0.747403	0.769419
L94R	0.170022	0.174181	0.780491
L94H	-0.0326323	0.555004	0.715493
L94K	0.0769899	0.342057	0.751088
L94D	0.264081	0.434618	0.80918
L94E	0.130876	0.359208	0.768258
P95A	0.520493	1.00083	0.873745
P95V	0.289474	0.872534	0.816867
P95I	0.0897748	0.717927	0.755192
P95L	-0.043796	0.719073	0.71186
P95M	-0.0197983	0.766271	0.719672
P95F	0.134366	0.686004	0.769358
P95Y	0.00262936	0.824429	0.726977
P95S	0.415657	0.960088	0.852698
P95N	0.157837	0.711227	0.776707
P95C	0.344055	0.998056	0.833073
P95G	0.277658	0.980791	0.813277
P95R	0.143026	0.211315	0.772078
P95H	0.333878	0.711822	0.830118
P95K	-0.0153171	0.315311	0.721131
P95E	0.131302	0.877575	0.768392
Q96A	1.05291	0.98723	1.02707
Q96V	1.15329	1.03461	1.07633
Q96I	1.14055	1.21412	1.06991
Q96L	1.15161	1.08325	1.07549
Q96F	0.926059	0.941981	0.973578
Q96Y	0.989808	1.02186	0.999492
Q96W	0.897182	1.05989	0.961897
Q96S	0.874848	1.01459	0.953413
Q96T	0.818119	0.774166	0.93336
Q96N	0.995557	1.08724	1.00185
Q96C	0.966284	0.978344	0.990291
Q96G	0.764559	1.03032	0.919776
Q96P	0.846373	0.945997	0.942613
Q96R	0.898091	0.958532	0.962246
Q96H	1.107	1.1057	1.05348
Q96K	0.797107	0.927051	0.927769
Q96D	0.850224	0.979509	0.944052
Q96E	1.15159	1.00514	1.07548
L97A	0.804905	0.854813	0.92979
L97V	0.912832	1.04281	0.968081
L97I	0.986941	1.00811	0.998334
L97M	0.952938	1.01282	0.985015
L97F	0.721971	0.96469	0.909694
L97Y	0.0342937	1.03745	0.737279
L97W	0.756108	0.789979	0.917726
L97S	0.137094	0.893863	0.770216
L97T	0.302855	0.832666	0.820895
L97N	0.0735514	0.764576	0.749981
L97Q	0.0982928	0.718595	0.757917
L97G	0.194259	0.941756	0.787957
L97P	0.445111	0.826531	0.859994
L97R	0.385515	0.353948	0.844729
L97H	0.0696364	0.73081	0.74872
L97K	0.113037	0.359348	0.762613
L97D	-0.0608396	0.604064	0.706319
L97E	0.161206	0.86092	0.777756
A98V	1.03414	1.05604	1.0187
A98L	1.05566	1.07732	1.02835
A98F	1.02639	1.04073	1.01522
A98Y	0.916504	1.09823	0.969587
A98W	0.858403	0.908161	0.947161
A98S	0.739032	1.07217	0.913687
A98G	0.549005	1.04693	0.877028
A98R	0.0633695	0.605225	0.746698
A98K	0.257293	0.786915	0.807119
A98E	0.0879865	0.715495	0.754619
W99A	0.946821	0.957127	0.982469
W99V	1.04896	1.0103	1.02528
W99I	1.06876	0.993974	1.03473
W99L	1.11215	1.08077	1.05594
W99M	1.18449	1.01906	1.09175
W99F	1.04284	0.941719	1.02256
W99Y	1.0839	1.02061	1.04231
W99S	1.05863	1.05316	1.02976
W99T	1.11997	1.03681	1.05971
W99N	1.16283	1.16738	1.08111
W99Q	0.883721	0.942415	0.956798
W99C	0.814932	0.831037	0.932451
W99G	0.917281	1.08877	0.969907
W99P	0.158498	0.980782	0.776913
W99R	0.769956	0.710611	0.921097
W99H	0.905568	0.967947	0.965164
W99K	0.772787	0.684258	0.921786
W99D	0.865455	0.924098	0.949835
W99E	0.890728	0.889618	0.959439
K100A	0.851476	0.900577	0.944523
K100V	1.00762	1.06826	1.00693
K100I	0.991333	1.08162	1.00011
K100L	1.08962	1.12658	1.04513
K100M	0.980536	1.14738	0.995793
K100Y	0.581005	0.924661	0.880688
K100W	0.659034	0.959726	0.895438
K100S	1.03347	1.06873	1.0184
K100T	0.96995	0.889457	0.991696
K100Q	1.04157	1.15988	1.022
K100G	0.869662	1.0646	0.951431
K100R	1.14696	1.0828	1.07314
K100E	1.0565	1.14688	1.02875
A101V	0.880329	0.849705	0.955507
A101I	0.796905	0.564077	0.927716
A101L	0.879793	0.78429	0.955299
A101M	0.375553	0.958251	0.842055
A101F	0.940214	0.968492	0.979652
A101Y	0.569635	0.353392	0.879278
A101W	0.812471	0.899237	0.931784
A101S	0.957838	1.02541	0.986986
A101T	0.934794	1.07188	0.977312
A101N	0.736374	1.28338	0.913057
A101Q	0.592965	0.758204	0.882502
A101C	0.73367	1.10499	0.912416
A101G	0.706599	0.900743	0.90616
A101P	0.54939	0.895293	0.877072
A101R	0.622345	0.850988	0.888102
A101H	0.903742	1.01752	0.964446
A101D	0.670413	1.0553	0.897737
T102A	0.984298	1.04709	0.997278
T102V	0.753655	0.830655	0.917141
T102I	0.785313	0.880791	0.924822
T102L	0.929679	0.917295	0.975119
T102M	0.833751	0.880148	0.938161
T102F	0.856522	0.933478	0.946449
T102W	0.681233	0.705371	0.900145
T102S	0.980661	1.00109	0.995842
T102N	0.918888	1.07866	0.970572
T102C	0.588063	0.831459	0.8817
T102G	0.895181	0.848004	0.961139
T102P	0.679902	1.02985	0.899837
T102R	0.660613	0.835485	0.895748
T102K	0.583488	0.77689	0.881016
T102D	0.852019	1.13727	0.944729
T102E	0.737451	1.01853	0.913313
D103A	0.834317	0.729573	0.938355
D103V	0.855826	0.885631	0.946184
D103I	0.851129	0.860481	0.944392
D103L	0.901365	0.958716	0.963525
D103M	0.873723	0.923213	0.952987
D103F	0.836315	0.899381	0.939031
D103Y	0.805885	0.840569	0.93004
D103W	0.793162	0.892329	0.926791
D103S	0.947488	0.949396	0.98275
D103T	0.94636	0.771596	0.982275
D103N	1.0364	0.830199	1.01971
D103Q	0.75115	0.762336	0.916546
D103G	0.701868	0.872052	0.905051
D103P	0.751939	0.831976	0.916732
D103R	0.665856	0.717455	0.89679
D103E	0.512957	0.786676	0.87276
R104V	1.0019	1.13752	1.0045
R104I	0.916806	1.13716	0.969711
R104L	0.794354	1.00973	0.927084
R104M	0.94112	1.08203	0.980038
R104F	1.01084	1.11163	1.00831
R104Y	0.933286	1.13698	0.976659
R104W	0.814077	0.841949	0.932219
R104S	1.09763	1.22524	1.04901
R104T	1.03627	1.20905	1.01965
R104N	1.00239	1.04477	1.00471
R104Q	0.881525	1.08917	0.955963
R104G	1.14219	1.12725	1.07073
R104P	0.938625	1.11828	0.978965
R104H	0.947183	1.08279	0.98262
R104D	0.885906	0.751037	0.957628
R104E	0.844366	1.06247	0.941873
F105A	0.798514	1.08684	0.928127
F105V	0.773833	0.958288	0.922036
F105I	0.676376	0.958218	0.899035
F105L	0.911838	0.985459	0.967677
F105M	0.927609	0.92962	0.974238
F105Y	0.729191	0.833188	0.911368
F105W	1.01822	0.974334	1.01156
F105S	0.733505	0.971051	0.912378
F105T	0.737665	0.990064	0.913365
F105N	0.661677	0.934368	0.895957
F105Q	0.849359	1.13028	0.943725
F105G	0.711426	0.925545	0.907277
F105P	0.850921	1.11226	0.944313
F105R	0.73901	0.835429	0.913682
F105H	0.652859	1.0406	0.894219
F105K	0.625644	0.510564	0.888779
F105E	0.625342	0.868149	0.888716
R106A	0.834609	1.01719	0.938451
R106V	1.01363	1.03769	1.00952
R106I	0.956712	1.06937	0.986538
R106L	1.06826	1.18434	1.03448
R106M	0.953036	1.06691	0.985055
R106F	0.940776	1.11388	0.979891
R106W	0.823152	0.879795	0.934818
R106S	0.971396	1.10416	0.992251
R106T	0.722583	0.849545	0.909835
R106N	1.01041	1.16061	1.00812
R106Q	1.10779	0.988987	1.05385
R106C	0.945908	1.16189	0.982084
R106G	0.871146	1.11976	0.952002
R106P	1.09682	1.21837	1.04862
R106H	1.06207	1.21708	1.03143
R106D	0.92523	1.09565	0.97323
R106E	0.941544	0.974503	0.980222
G107A	0.860748	0.826529	0.94805
G107V	0.629551	0.776058	0.889579
G107I	0.703923	0.787142	0.905534
G107L	0.766604	0.78418	0.920271
G107M	1.02639	0.904322	1.01522
G107F	0.918375	0.832081	0.970359
G107Y	0.961628	0.992552	0.98847
G107W	0.92564	0.871477	0.973404
G107S	0.814339	0.928627	0.932294
G107T	0.940732	1.07205	0.979872
G107N	0.637788	0.907234	0.891258
G107Q	0.75482	1.09576	0.917419
G107C	0.858645	0.920858	0.947252
G107R	0.469503	0.618435	0.865354
G107H	0.816627	0.960469	0.932939
G107K	0.842097	0.673063	0.941053
G107E	0.743445	1.01084	0.914722
P108A	0.77296	1.0059	0.921828
P108V	0.80936	0.928	0.930951
P108I	0.631571	1.04731	0.889996
P108L	0.807316	0.982478	0.930418
P108M	0.793101	0.991109	0.926777
P108F	0.682114	1.1221	0.900349
P108Y	0.83889	0.710595	0.939923
P108W	0.660667	0.965615	0.895759
P108S	0.952646	0.949785	0.984896
P108T	0.847022	0.735557	0.942854
P108N	0.929988	1.00518	0.975252
P108Q	0.799888	0.930322	0.928485
P108C	0.693849	0.914916	0.903146
P108G	0.922033	0.984993	0.971884
P108R	0.476736	0.712422	0.866775
P108H	0.809595	0.970157	0.931019
P108E	0.828372	0.999228	0.936413
D109A	0.800799	0.846356	0.928726
D109V	0.838628	0.905556	0.939831
D109I	0.704984	0.68949	0.905783
D109L	0.821274	0.986552	0.934262
D109M	0.816193	1.02895	0.932809
D109F	0.732364	0.996774	0.91211
D109Y	0.733331	0.956717	0.912337
D109W	0.804463	0.99083	0.929677
D109S	0.829071	0.934359	0.936636
D109T	0.815219	0.973349	0.93253
D109Q	0.638865	0.766061	0.891476
D109C	0.474581	0.863072	0.866361
D109G	0.595097	0.726767	0.88286
D109P	0.906469	0.964319	0.965519
D109R	0.45153	0.66958	0.861476
D109H	0.694005	0.679174	0.903182
D109K	0.241544	0.575967	0.802344
D109E	0.902886	0.877205	0.964111
A110I	0.608841	0.68234	0.885373
A110L	1.04381	1.01495	1.02299
A110F	1.04076	1.01012	1.02164
A110Y	1.16997	0.947779	1.08465
A110W	0.932409	0.778846	0.976279
A110S	0.999362	1.06177	1.00344
A110T	1.07279	1.00835	1.03674
A110G	0.831572	0.959962	0.937451
A110P	0.931229	1.02681	0.975782
A110R	0.58016	0.780655	0.880583
A110H	0.716523	0.902506	0.908443
A110K	0.642825	0.841795	0.892263
L111A	0.877665	1.03884	0.954502
L111V	1.04009	1.00966	1.02134
L111I	0.926106	0.908753	0.973598
L111M	0.796056	1.06222	0.92751
L111F	0.666361	0.796983	0.896892
L111Y	0.784787	0.817141	0.924699
L111W	0.709794	1.01055	0.906901
L111S	0.433926	0.930672	0.857313
L111T	0.593619	0.879731	0.882609
L111N	0.191169	0.890153	0.78701
L111Q	0.417629	0.94201	0.853213
L111C	0.253913	0.861987	0.806093
L111G	0.429919	0.986545	0.856308
L111P	0.48874	0.97122	0.868996
L111R	0.139191	0.670092	0.770875
L111K	0.131482	0.679545	0.768449
L111E	0.092319	1.01812	0.756007
C112A	0.892786	0.903308	0.960227
C112V	1.16138	1.07695	1.08039
C112I	1.18058	1.06309	1.08984
C112L	1.0644	0.989672	1.03258
C112M	0.925855	0.922358	0.973492
C112F	1.19778	0.956005	1.09818
C112Y	1.01659	0.971882	1.01084
C112W	1.05998	0.900604	1.03042
C112S	0.800436	0.770971	0.92863
C112T	0.996496	0.887325	1.00224
C112N	0.91593	0.848723	0.96935
C112Q	0.647565	0.628379	0.893194
C112G	0.831613	0.77622	0.937464
C112P	0.657733	0.9193	0.895178
C112R	0.73601	0.739908	0.91297
C112K	0.554712	0.643075	0.877619
C112D	0.807886	0.814895	0.930562
C112E	1.03732	0.919408	1.02012
R113A	1.11879	1.11263	1.05914
R113V	0.835449	1.03029	0.938736
R113L	0.772138	1.14921	0.921627
R113S	0.980543	1.08356	0.995795
R113T	0.847376	1.05539	0.942988
R113N	0.69693	0.876041	0.903881
R113C	0.757923	0.882804	0.918167
R113G	0.801514	1.0577	0.928908
R113P	0.710891	0.789902	0.907154
R113K	1.02213	1.10145	1.01331
R113D	0.415117	0.876224	0.852558
R113E	0.660605	0.994282	0.895747
A114V	0.802379	0.571051	0.929131
A114I	1.2505	1.08587	1.12356
A114L	1.05606	0.979185	1.02854
A114M	0.99121	0.964325	1.00006
A114F	0.967412	1.00001	0.990729
A114Y	0.698086	0.94959	0.904157
A114W	0.73416	0.805305	0.912532
A114S	0.800823	1.01796	0.928732
A114T	0.694366	1.00958	0.903268
A114Q	0.21782	0.576764	0.795147
A114C	1.08131	1.04587	1.04101
A114G	0.970723	0.95859	0.991993
A114P	0.518532	1.22672	0.873503
A114R	0.203818	0.249637	0.790881
A114H	0.352794	0.960775	0.835624
A114D	0.119126	0.47366	0.764545
V115L	1.00143	0.997607	1.0043
V115M	0.881421	1.08759	0.955925
V115F	0.87151	0.923588	0.952142
V115W	0.842928	1.04997	0.941354
V115S	0.497912	0.88098	0.870527
V115T	0.847668	1.14757	0.943095
V115G	0.761459	0.835512	0.919017
V115P	0.0551272	0.426618	0.744033
V115R	0.266934	0.753903	0.810047
V115K	0.00495747	0.741539	0.727736
V115D	0.0901828	0.890165	0.755323
V115E	0.726159	1.17677	0.910661
K116V	0.762875	0.961393	0.919361
K116W	0.799204	0.976153	0.928313
K116N	1.11293	1.1223	1.05631
K116C	1.1103	0.939112	1.05506
K116G	0.999772	0.939119	1.00361
K116P	0.726149	1.05143	0.910659
K116R	0.926098	1.01016	0.973595
K116H	1.05267	1.00054	1.02696
Y117V	-0.0149144	0.920497	0.721263
Y117I	0.0920046	0.663728	0.755906
Y117L	0.257424	0.940718	0.807158
Y117F	1.05915	0.948701	1.03001
Y117W	0.684494	1.03327	0.900908
Y117S	0.0137186	0.628589	0.730588
Y117T	0.203513	0.929139	0.790788
Y117C	0.25169	0.719812	0.805419
Y117G	0.0461683	0.923991	0.741132
Y117P	-0.0280559	-0.038522	0.716983
Y117R	0.113484	0.0147771	0.762755
Y117E	0.112434	0.3149	0.762422
L118A	0.833709	1.02099	0.938148
L118V	0.683261	1.02481	0.900617
L118I	0.39966	0.97445	0.848509
L118M	0.906131	0.874211	0.965384
L118Y	0.210778	0.968295	0.793004
L118W	0.809855	1.17807	0.931088
L118S	0.576133	1.13872	0.880084
L118T	0.412583	1.03158	0.851893
L118N	-0.0489233	0.917034	0.710192
L118Q	-0.0160651	0.640048	0.720888
L118C	1.03884	1.11217	1.02079
L118G	1.0482	1.02802	1.02494
L118P	0.239928	0.684744	0.801855
L118R	0.0941718	0.135485	0.7566
L118H	0.0684553	0.736694	0.748339
L118D	-0.0617118	0.217564	0.706036
L118E	0.173846	0.773902	0.781675
Q119A	0.874555	0.885915	0.953301
Q119V	0.20131	0.356941	0.790115
Q119L	0.152962	0.265956	0.775187
Q119M	0.740393	1.04106	0.914006
Q119F	0.0149943	0.532565	0.731004
Q119Y	0.413395	0.74392	0.852114
Q119W	0.563676	0.664322	0.878588
Q119S	0.826749	0.878148	0.9359
Q119T	0.214799	0.755919	0.794228
Q119N	0.835485	0.944781	0.938748
Q119C	0.450814	0.629017	0.861307
Q119G	1.00437	1.08731	1.00554
Q119R	0.618828	0.922094	0.88738
Q119H	0.784637	0.817307	0.924665
Q119K	0.629302	0.778855	0.889529
Q119D	0.886811	1.05904	0.957972
Q119E	1.22043	1.12012	1.10908
M120A	0.972479	1.02302	0.992666
M120V	0.740439	0.827867	0.914017
M120L	0.991139	1.05006	1.00004
M120F	0.930349	0.829221	0.975408
M120Y	0.738894	0.689777	0.913655
M120W	0.165116	0.314564	0.77897
M120S	0.935795	0.836002	0.977741
M120T	0.901123	0.954254	0.963429
M120N	0.95373	0.848262	0.985338
M120Q	0.803857	0.875782	0.929522
M120C	0.965779	1.01818	0.990095
M120G	0.980913	1.05438	0.995942
M120P	0.629726	0.915198	0.889615
M120R	0.108456	0.00731386	0.761157
M120H	1.08916	0.994286	1.04491
M120K	0.0990094	0.427301	0.758146
M120D	0.817312	0.808033	0.933129
M120E	1.05258	1.01232	1.02692
V121A	0.434664	0.902571	0.857485
V121L	0.414397	1.03976	0.852383
V121M	0.353788	0.960321	0.835894
V121F	0.192473	0.640201	0.78741
V121Y	0.0697914	0.464274	0.74877
V121W	-0.0427905	0.873005	0.712187
V121S	0.119145	0.960349	0.764551
V121T	0.854408	0.95603	0.945641
V121Q	-0.0118081	0.774854	0.722274
V121G	0.0622415	0.822898	0.746333
V121R	0.056099	0.11216	0.744348
V121H	0.166994	0.449789	0.779553
V121E	-0.102014	0.363699	0.692969
G122A	1.21413	1.06766	1.10605
G122V	0.537994	0.914304	0.875832
G122I	0.421065	1.15493	0.854098
G122L	0.295317	0.79158	0.818644
G122F	0.102826	0.840876	0.759364
G122Y	0.151599	0.681584	0.774761
G122S	1.09694	1.03041	1.04868
G122T	0.780863	1.06922	0.923731
G122N	-0.0760402	0.328439	0.701384
G122Q	0.142514	0.811026	0.771918
G122C	0.767877	0.865661	0.920584
G122P	0.6371	0.967083	0.89112
G122R	0.118366	0.832318	0.764304
G122H	-0.00326981	0.858754	0.725056
G122K	0.0868171	0.719835	0.754244
G122D	-0.0258887	0.929994	0.717688
M123V	0.87855	0.997522	0.954833
M123L	0.919336	1.0861	0.970758
M123F	0.408888	0.758251	0.850929
M123Y	0.677228	0.729057	0.899227
M123W	1.06561	0.942388	1.03317
M123T	0.907795	1.05318	0.966047
M123C	0.895157	0.981781	0.961129
M123G	0.413006	0.823285	0.852008
M123P	0.625706	0.853137	0.888791
M123R	0.760275	0.530876	0.918734
M123H	0.583631	0.690581	0.881035
M123K	0.404205	0.548726	0.84967
M123E	0.639701	0.77438	0.891642
Y124A	0.773404	0.959616	0.921933
Y124V	0.854232	1.10555	0.945573
Y124L	0.289083	0.882598	0.816748
Y124W	-0.00567614	0.946149	0.724272
Y124T	1.10129	1.11264	1.05076
Y124C	1.07066	1.08846	1.03568
Y124G	0.758237	0.94815	0.918243
Y124P	0.0796901	0.959453	0.751956
Y124R	0.0871488	0.147518	0.75435
Y124H	1.02307	1.04819	1.01373
A125V	0.422087	0.902918	0.854353
A125I	0.496785	0.873066	0.870345
A125L	0.646953	0.843877	0.893077
A125M	0.233691	0.662895	0.799964
A125F	0.273524	0.917875	0.812039
A125Y	0.043473	0.827456	0.740258
A125W	0.14212	0.849769	0.771794
A125S	0.899705	1.04466	0.962876
A125T	0.288173	0.957721	0.816474
A125Q	0.0927741	0.909478	0.756152
A125C	0.538089	0.982711	0.875841
A125G	0.741415	1.01378	0.914246
A125P	0.508439	0.999192	0.872131
A125R	0.116823	0.454977	0.763815
A125K	0.028929	0.644057	0.735536
A125D	0.274078	0.802326	0.812202
A125E	0.449912	0.855463	0.861086
S126V	1.07534	1.04611	1.03802
S126L	0.743229	0.808264	0.914672
S126M	1.05238	1.04198	1.02683
S126F	-0.020529	0.737751	0.719434
S126Y	0.318822	0.859694	0.825709
S126W	-0.035389	0.849586	0.714596
S126T	0.994895	1.02623	1.00158
S126N	0.933628	0.877628	0.976808
S126C	0.775945	0.912036	0.922555
S126G	0.516615	0.929917	0.873241
S126P	0.848588	1.15514	0.943437
S126R	1.13964	1.16999	1.06945
S126E	1.03513	0.711053	1.01914
S127A	0.734061	1.01491	0.912509
S127V	0.571084	1.03613	0.879458
S127I	0.436045	1.03562	0.857841
S127L	0.243925	0.698306	0.803066
S127M	0.18178	0.920807	0.784123
S127F	0.214339	0.760225	0.794088
S127Y	0.24505	0.862998	0.803407
S127W	0.238986	0.646131	0.801569
S127T	0.311437	0.841323	0.823484
S127N	0.589948	0.992302	0.88201
S127Q	0.208316	0.896687	0.792253
S127C	0.552894	0.937851	0.877413
S127G	0.662163	0.993473	0.896053
S127R	0.085841	0.644264	0.753931
S127K	-0.157746	0.685269	0.675007
S127D	0.368706	0.912857	0.840146
S127E	0.113556	0.848073	0.762778
Y128A	0.102174	0.75277	0.759156
Y128V	0.278102	0.784887	0.813412
Y128I	0.106743	0.786595	0.760612
Y128L	0.725618	0.994501	0.910536
Y128M	0.206235	0.86531	0.791619
Y128F	0.818628	1.01	0.933503
Y128W	0.694754	1.01851	0.903362
Y128S	0.181325	0.908434	0.783983
Y128N	0.43358	0.766286	0.857247
Y128Q	0.115791	1.03158	0.763487
Y128C	0.115651	0.637899	0.763443
Y128G	0.167992	1.00413	0.779862
Y128P	0.0431584	0.417707	0.740156
Y128R	0.202129	0.261377	0.790365
Y128K	0.120067	0.0631472	0.764843
Y128D	0.00955013	0.596599	0.729231
M129A	0.118511	0.88281	0.76435
M129V	0.566101	0.591609	0.8789
M129I	1.11309	1.09813	1.05639
M129L	0.977632	0.962195	0.994664
M129F	0.132203	0.933511	0.768676
M129Y	0.299161	0.559124	0.819767
M129W	0.162383	0.55913	0.778121
M129S	0.0793695	0.917662	0.751853
M129T	0.680523	0.944442	0.89998
M129N	0.491677	1.0662	0.869498
M129Q	0.921057	1.15157	0.971476
M129C	0.343705	0.788599	0.832965
M129G	0.139229	0.961895	0.770887
[truncated: 4,099 more rows]
