# Supplementary material for: A small molecule stabilizer rescues the surface expression of nearly all missense variants in a GPCR
Source: Nat Struct Mol Biol. 2025 Sep 22;32(12):2429–40. doi: 10.1038/s41594-025-01659-6 (PMC12700812; doi:10.1038/s41594-025-01659-6)
Supplement: Supplementary file 8 — Numerical Source Data. [file 41594_2025_1659_MOESM8_ESM.xlsx]

## Sheet: ED_Fig. 1b
var	DMSOA_norm_score	DMSOB_norm_score	DMSOC_norm_score	37_norm_score
L2A	0.998086	0.774772	1.15247	1.10033
L2V	0.997046	1.05973	0.933334	0.914584
L2I	0.773434	0.727421	0.819866	0.873075
L2L	1.17241	0.733363	0.968709	1.03828
L2M	1.15066	1.13351	1.02462	0.99834
L2S	0.777869	1.03948	1.26536	1.1388
L2T	1.11567	1.2128	1.17339	1.23838
L2N	1.14876	1.10631	1.11503	1.27162
L2Q	1.11984	1.26321	1.17426	1.17391
L2C	0.137326	0.39315	0.790466	0.406034
L2G	1.30137	1.18914	1.0256	1.29352
L2R	0.910407	0.790161	1.03346	0.808066
L2K	1.01227	1.09086	1.1216	1.18381
L2D	0.851655	0.799392	0.799079	0.93791
L2*	0.276183	0.247886	0.0291941	0.106246
M3V	0.949604	0.808134	0.591509	0.858304
M3L	0.587214	0.867409	0.478537	0.931496
M3Y	1.1202	0.982498	1.12724	1.10654
M3S	1.45293	1.20832	1.35206	1.28392
M3N	1.20121	1.3203	1.25013	1.29392
M3C	0.585397	0.253583	0.269798	0.108238
M3P	1.31035	1.15171	1.26098	1.26541
M3K	0.613134	1.01145	1.2446	1.06551
M3*	0.0955929	0.00429571	0.128096	0.117549
A4A	1.09009	1.02008	1.13271	1.22835
A4V	0.997551	1.00493	0.799664	0.871882
A4I	0.847703	0.952992	1.03554	1.02894
A4L	0.875806	0.927089	1.0149	0.957188
A4F	0.792438	0.772498	0.820847	0.845189
A4Y	1.02676	0.98289	1.12602	0.932357
A4W	0.763286	0.867	0.79925	0.722753
A4S	1.12306	1.09638	1.1289	1.16294
A4T	1.15119	1.23424	1.13363	1.17701
A4C	0.280336	0.601034	0.282777	0.362363
A4G	1.1477	1.21309	1.1082	1.06893
A4R	0.893553	1.03052	1.04323	0.648223
A4K	0.941931	1.07697	0.989199	0.994212
A4D	0.623476	0.965194	0.872233	0.901434
S5A	0.752755	0.792598	0.853365	0.876264
S5V	0.706763	0.697671	0.847292	0.814293
S5I	0.660166	0.753647	0.74886	0.788278
S5L	0.694363	0.746768	0.825323	0.815513
S5M	0.661035	0.736836	0.906184	0.765589
S5F	0.730892	0.573539	0.652908	0.722764
S5Y	0.722342	0.435353	0.697885	0.764051
S5W	0.557702	0.508905	0.64004	0.545693
S5S	1.05923	1.0368	1.07092	0.947562
S5N	1.23655	1.32875	1.15843	1.27183
S5Q	0.863046	0.792627	0.917073	0.710457
S5C	0.264343	0.386264	0.242057	0.0962301
S5G	0.716685	0.752896	0.812677	0.775877
S5P	0.83337	0.736514	0.804935	0.94671
S5R	0.711432	0.66135	0.829554	0.661308
S5H	0.700234	0.630304	0.917305	0.854658
S5K	0.689343	0.700465	0.917708	0.741993
S5D	0.55714	0.567459	0.654152	0.657964
S5*	0.0205359	-0.115275	0.129245	-0.0673621
T6A	0.75705	0.648084	0.918077	0.847051
T6V	0.720257	0.632491	0.819177	0.65661
T6I	0.679479	0.340557	0.492763	0.817574
T6L	0.626542	0.581684	0.689088	0.788965
T6M	0.857443	0.628966	0.821751	0.829137
T6F	0.708192	0.517432	0.67606	0.785244
T6Y	0.558068	0.778015	0.640671	0.640354
T6W	0.57946	0.470053	0.514512	0.652077
T6S	0.77183	0.71422	0.802175	0.567899
T6T	1.14457	1.01436	1.11562	1.05612
T6N	1.18152	1.03131	0.986644	1.04449
T6C	0.320203	0.256794	0.290421	0.0212186
T6G	0.656736	0.613991	0.858194	0.689807
T6P	0.508058	0.666628	0.619208	0.933694
T6R	0.533655	0.301794	0.767702	0.457608
T6H	0.645016	0.389978	0.777257	0.713081
T6K	0.808209	0.892677	0.732679	1.02523
T6E	0.380378	0.422383	0.631353	0.542405
T6*	0.222527	0.396313	0.361064	0.0774294
T7A	0.772302	1.04666	1.06243	0.869487
T7V	0.96702	0.93504	0.964788	0.946344
T7I	0.816042	0.921662	0.775851	1.16153
T7L	0.96621	0.922092	0.980777	0.966544
T7M	0.92704	0.955575	0.831385	0.93908
T7F	0.936865	1.02303	0.928091	1.05228
T7Y	0.872455	1.0484	1.16702	1.10325
T7W	0.837135	0.660006	0.876872	0.822284
T7S	0.917156	0.946336	1.01111	1.01026
T7T	0.991621	1.10332	1.15005	1.23427
T7Q	1.12021	1.05254	1.06921	1.00045
T7C	0.506063	0.583125	0.661239	0.944245
T7G	0.601534	0.825435	0.838421	0.837913
T7P	1.04432	0.859419	1.23402	1.10538
T7R	0.802309	0.822324	0.912348	0.801405
T7H	0.84285	0.780303	0.697291	0.981883
T7K	0.945782	0.926108	1.01516	1.00515
T7D	0.870272	0.856863	0.923299	0.924235
T7E	0.715263	0.632262	0.827131	0.574974
T7*	-0.323976	0.296181	-0.0249751	0.418787
S8A	1.06127	1.04836	1.03732	0.988739
S8V	0.970107	1.00172	0.998871	0.998376
S8I	1.00945	0.874963	0.896344	0.766776
S8L	1.05391	1.04181	0.890071	1.0212
S8M	0.655073	0.486101	0.829119	0.715226
S8F	0.968457	0.966628	0.945854	1.07238
S8Y	0.936729	0.958394	1.07973	0.928137
S8W	0.879876	0.874645	0.975645	0.956646
S8S	1.24206	1.07391	1.06898	1.05116
S8T	0.966172	1.06758	1.06117	1.05183
S8N	1.22366	1.14071	1.21688	1.03587
S8Q	0.961222	0.918563	0.865685	1.06441
S8C	0.488827	0.517812	0.408761	0.40954
S8G	1.06964	1.08642	0.986238	1.08494
S8P	0.938908	1.02006	0.990783	1.17304
S8R	0.976343	0.99763	1.0879	0.978864
S8H	1.11829	1.11433	1.00494	0.890678
S8K	1.03343	0.962881	0.965292	1.06189
S8D	1.09565	0.923808	0.72778	0.926905
S8E	1.06278	1.03279	1.06849	0.857254
S8*	0.256242	0.0753356	0.326278	0.255048
A9A	0.857944	0.880283	1.02623	0.683074
A9V	1.08244	1.00005	0.915967	1.0516
A9I	0.979446	1.08958	1.1462	0.981662
A9L	0.980247	1.0138	1.00118	1.12739
A9M	0.93263	0.68901	1.1001	0.822358
A9Y	0.796184	0.80203	0.945125	0.448563
A9W	1.05508	0.945732	0.972605	1.00881
A9T	1.02134	0.992405	1.03836	1.0119
A9N	1.19689	1.10529	1.06418	1.24098
A9C	1.05681	0.276591	0.825508	0.498236
A9G	1.08056	1.13669	1.04612	1.24575
A9P	0.971586	0.844018	1.14795	1.1067
A9R	0.858919	0.878081	0.928214	0.964338
A9K	0.853492	1.06803	1.03915	0.844801
A9D	0.989776	1.0497	1.07813	1.21861
A9E	0.95827	0.922843	0.812849	1.01465
A9*	0.0298307	0.0286274	0.0785806	-0.00513789
V10A	1.09724	1.07129	1.09821	1.04725
V10V	1.11777	1.03991	1.09449	1.04861
V10I	1.00615	1.02263	1.03625	0.96262
V10L	0.937057	0.950851	0.937044	0.943887
V10M	0.969155	1.0755	1.09344	1.00455
V10F	1.00756	0.85639	1.01174	0.722468
V10Y	1.10411	1.1082	1.19973	1.28102
V10W	0.897215	1.07691	0.847668	0.803195
V10S	1.22406	1.12293	1.10452	1.16194
V10T	0.904645	0.942814	1.01911	0.639687
V10N	0.959238	1.03546	0.949978	1.02017
V10Q	1.03101	1.08624	1.01107	1.16412
V10C	0.938764	0.830894	0.864465	0.839065
V10G	1.03957	1.06274	1.09551	0.892632
V10P	1.09137	1.02429	1.13443	1.14831
V10R	1.04871	0.970378	0.949388	0.974403
V10H	0.894626	0.932818	0.978777	0.929686
V10K	1.1075	1.07558	1.09865	0.881306
V10D	1.13317	1.00344	1.12163	0.868745
V10*	-0.0707081	-0.072515	0.0219507	0.0939266
P11A	1.12498	1.18996	1.12401	1.14764
P11V	0.979586	1.07082	0.749345	1.07966
P11I	1.10508	1.00443	1.06091	1.07275
P11L	1.03961	0.940045	0.817914	0.925765
P11M	0.927668	0.836558	0.998373	1.16962
P11F	0.798422	0.556123	0.820281	0.712673
P11Y	0.822491	0.813926	0.885064	0.788785
P11W	0.851802	0.787585	0.760683	0.854587
P11S	0.983481	1.06614	1.14388	1.2323
P11T	0.750881	1.10791	0.942418	0.921238
P11N	0.832544	1.06954	1.1651	1.25477
P11Q	0.979009	0.988336	1.08535	0.724684
P11G	1.14558	1.14515	1.13067	1.18509
P11P	1.12006	1.04208	0.895883	0.879324
P11R	0.883814	1.01464	0.930941	0.910195
P11H	0.976225	0.935707	1.13066	1.07101
P11K	1.09371	1.14959	0.98886	0.951923
P11D	1.14451	1.10296	1.06274	1.10239
P11E	1.14504	1.12235	1.17506	0.904477
P11*	-0.0840035	0.219588	-0.0510537	0.219134
G12A	0.93791	1.11988	1.17665	1.17787
G12V	1.07918	1.05405	0.796569	1.14671
G12I	0.911262	1.09503	1.18789	1.183
G12L	0.882047	0.886197	0.792117	0.834921
G12M	0.94891	1.02245	1.01745	1.05862
G12F	0.859162	0.933577	0.948183	0.947163
G12Y	0.698256	1.03365	1.00431	1.02042
G12W	0.854349	0.899756	0.805494	1.11305
G12S	1.05341	1.14223	1.12023	1.07237
G12T	0.898248	1.17025	0.848205	1.20079
G12Q	0.943525	1.16207	1.03728	1.11155
G12C	0.832553	0.924571	0.748204	0.915277
G12G	1.0127	1.0395	1.02877	1.13019
G12P	1.03134	0.940584	1.03936	0.934054
G12R	0.866417	0.963156	1.15522	0.864514
G12H	0.631345	0.916747	0.982727	0.671188
G12K	0.957078	0.906253	0.970612	0.932154
G12D	1.02487	1.19597	0.948431	1.07618
G12E	1.08165	1.25881	0.89859	1.16379
H13A	1.08057	1.0975	1.0123	1.11032
H13V	1.13681	1.15288	0.952983	0.734094
H13L	0.949744	0.768516	1.086	0.808485
H13M	1.05136	1.0647	1.17605	1.22387
H13F	0.979134	0.907239	0.7595	0.674233
H13Y	1.07953	1.04402	0.868508	1.19769
H13W	0.724917	0.973727	1.00051	0.991689
H13S	1.10731	1.19903	1.24852	0.837866
H13T	1.13179	0.974497	1.14401	1.20871
H13Q	1.11437	1.22642	1.01037	1.12997
H13G	0.951668	0.938878	1.03829	1.1603
H13P	1.01411	1.08133	1.17558	1.27251
H13R	1.13391	0.901913	0.957786	1.00135
H13K	0.889867	0.63741	1.15286	0.761554
H13D	0.956912	0.801139	0.834937	0.784798
H13E	1.1402	0.974481	0.922155	0.748892
H13*	0.452842	0.0330965	0.206576	0.106417
P14R	1.36926	1.16294	1.04024	1.03714
P14*	-0.227079	-0.0400623	0.00426898	-0.125324
S15A	0.959691	0.88016	0.921749	1.1105
S15V	0.77439	0.863398	0.932375	1.02049
S15I	1.15291	0.742911	1.10229	1.11204
S15L	1.0186	0.91511	0.862556	0.902064
S15M	0.185275	0.515006	0.923365	1.05082
S15T	1.26185	1.07093	1.09068	1.0479
S15N	1.09207	0.942127	0.975514	1.2054
S15C	0.107912	0.941717	0.77284	0.899525
S15G	0.652024	0.738049	0.749269	1.03761
S15H	0.689681	0.698949	1.04725	0.628988
S15K	0.825918	0.969869	1.01913	1.00128
S15E	0.976468	0.982112	1.01346	1.13452
L16A	0.956582	0.908847	1.15413	1.05628
L16L	0.919563	0.867704	1.1566	1.21282
L16F	0.895304	0.869107	1.06118	1.00141
L16Y	0.82682	1.06584	1.09215	1.00724
L16W	1.12336	1.15974	1.07105	1.23452
L16S	1.24311	1.03161	1.03398	1.12468
L16C	0.74442	0.663151	0.790165	0.680356
L16G	1.00496	0.873991	1.02589	0.888632
L16P	1.21518	0.945602	1.01458	1.14626
L16R	1.12887	1.15312	1.23239	1.14524
L16K	1.11969	1.16036	1.16454	1.10151
L16E	1.30022	1.02456	0.88204	1.09744
L16*	0.105447	0.317453	-0.119383	0.0594983
P17A	1.00992	1.044	0.968721	0.843222
P17V	0.832859	0.997078	1.04639	1.10788
P17I	0.41165	0.777425	0.472344	0.225577
P17L	0.674933	0.845991	0.812785	0.718824
P17M	0.654996	0.663404	0.846791	0.883789
P17F	0.797623	0.588616	0.952948	0.653278
P17Y	0.820525	0.960942	1.12232	0.97562
P17W	0.706324	0.595389	0.624907	0.733396
P17S	1.00342	0.974264	0.899914	0.984503
P17T	1.00118	0.938758	0.983834	0.963492
P17N	0.908096	0.806355	0.918452	0.752752
P17Q	0.961145	0.959726	1.04149	0.951436
P17G	0.923568	0.97225	0.89152	0.852307
P17R	0.781766	0.815714	0.859632	0.892394
P17H	0.680424	0.654305	0.875242	0.853185
P17K	0.761513	0.535486	0.401872	0.73781
P17D	0.671373	0.925116	0.968234	0.859718
P17*	0.223626	-0.0427316	0.0861187	0.051646
S18A	0.946075	1.04601	0.920663	1.13458
S18V	1.03963	0.931855	1.00648	1.01677
S18L	0.906042	0.949017	1.01661	1.03611
S18M	0.950838	1.03128	0.815364	0.514987
S18F	1.10868	0.963482	0.83578	0.933405
S18Y	0.876641	0.951149	0.886318	0.936531
S18W	0.95351	1.07348	0.863427	0.945102
S18S	1.07077	1.03199	1.00081	1.0926
S18T	1.17901	1.14773	1.18591	1.19952
S18C	0.94475	1.07008	0.963217	0.843078
S18G	0.914064	0.917079	1.00027	0.893709
S18P	1.0448	0.996735	0.990084	1.04686
S18R	0.737355	0.816357	0.811952	0.581869
S18H	0.867446	0.866586	1.00567	1.10747
S18D	1.26007	1.19689	1.12516	1.11467
S18E	1.01638	0.806322	0.877585	1.14845
S18*	-0.137392	0.108399	0.0480416	-0.0166548
L19A	0.747002	0.850894	0.848637	1.09878
L19V	1.04851	0.907911	1.12693	1.18626
L19I	1.15078	1.02513	0.876077	1.11926
L19L	0.961641	0.918462	1.07832	0.912873
L19M	0.972737	1.03531	0.983474	1.04779
L19F	0.986919	0.816054	1.03293	0.767671
L19Y	1.16773	0.885712	1.11188	1.09975
L19W	0.977186	1.02802	1.01639	0.9829
L19S	0.966581	1.05455	0.966316	1.03218
L19N	1.08764	0.982506	1.10902	1.02829
L19Q	1.11056	1.08982	1.11426	1.14213
L19C	0.825556	0.614008	0.890715	0.696735
L19G	0.813171	0.890744	0.806253	0.682304
L19P	0.93494	0.984602	0.970022	0.690203
L19R	1.01292	0.959753	0.957611	1.00939
L19H	0.817332	0.8185	0.729982	0.908282
L19K	0.841408	0.951207	1.01198	1.02868
L19D	0.901204	1.09706	1.04958	1.01271
L19E	1.20775	1.14666	1.10014	1.08369
L19*	0.277839	-0.0485293	0.0844818	0.159666
P20A	1.03283	0.74379	0.943958	1.02445
P20V	1.01722	1.09552	0.943811	0.997906
P20I	1.1161	1.01766	1.01955	1.0093
P20L	0.991171	0.982628	0.93716	0.987693
P20M	0.754698	0.962519	1.07997	0.995772
P20Y	0.934975	1.01773	0.8991	0.876991
P20W	0.861049	1.01934	0.944486	0.968331
P20S	0.927209	1.01314	0.958344	1.09825
P20T	1.09769	1.02719	1.02349	1.0179
P20N	1.00713	0.880974	1.02885	0.99056
P20Q	1.21541	1.11846	1.0504	1.21677
P20C	0.776167	0.676672	0.817275	0.677809
P20G	0.927382	1.00005	0.92441	0.960816
P20P	1.20443	1.1258	1.1959	1.26058
P20R	0.95339	0.830198	0.951221	0.868254
P20K	1.028	0.965506	1.04793	1.01587
P20E	1.00929	1.07337	1.08183	1.12957
P20*	-0.128399	0.307076	0.252961	0.617051
S21A	0.900413	1.0899	0.950376	1.07344
S21V	0.970044	0.980449	0.951882	0.79622
S21L	0.996457	1.09166	1.00904	0.98873
S21M	1.11853	1.13873	0.98767	1.0465
S21F	1.04088	0.859028	1.18172	0.741894
S21Y	1.10137	1.0102	0.874992	0.965645
S21W	0.776431	0.997371	1.05971	0.942087
S21S	1.16207	1.00782	1.13795	1.06625
S21T	1.06659	1.09658	1.11393	1.15925
S21Q	0.030531	0.602872	0.718673	0.93428
S21C	0.545857	0.304114	0.76689	0.893462
S21G	0.986805	0.985214	1.06197	1.15476
S21P	1.21972	1.12648	1.04129	1.25384
S21R	0.887727	0.877169	0.836623	0.682562
S21K	0.741768	0.562325	0.879364	0.785998
S21D	1.02012	1.07858	1.10933	1.12005
S21E	0.898877	1.01645	0.711943	0.854794
N22A	0.862732	1.02854	1.05017	0.936496
N22V	0.712618	0.672356	0.796476	0.987811
N22L	0.528605	0.532909	0.873513	0.611031
N22M	0.557736	0.682486	0.773221	0.755493
N22F	0.61438	0.69769	0.845636	0.813364
N22Y	0.731015	0.543402	0.816134	0.734703
N22W	0.442554	0.461727	0.841399	0.670188
N22S	0.88804	0.801792	0.906437	0.824134
N22C	0.512318	0.646937	0.230373	0.451936
N22G	0.601883	0.705301	0.795557	0.74714
N22P	0.392842	0.754743	0.904778	0.936466
N22R	0.625799	0.831987	0.836994	0.912607
N22K	0.817579	0.699059	0.846694	0.828424
N22D	1.04037	0.772365	1.04563	1.04869
N22E	0.715704	0.640335	0.789042	0.775932
S23A	1.19583	0.950894	1.0532	1.20868
S23V	0.981615	0.980722	0.990313	0.968311
S23I	1.08848	1.11728	1.0866	1.15797
S23L	1.08209	0.920759	0.949531	1.07081
S23M	1.05297	1.05563	0.96292	0.96488
S23F	0.999638	0.727013	1.01376	1.01617
S23Y	1.00277	0.976693	0.992139	0.988401
S23W	1.04717	0.981243	0.993713	1.03177
S23S	1.08763	0.95013	1.05619	0.855098
S23N	0.969089	1.10393	0.936139	1.22685
S23G	1.00033	0.879411	0.810514	0.807226
S23P	0.777953	0.722992	0.906267	1.01936
S23R	0.96678	0.915076	0.989784	0.957036
S23K	0.975451	0.903289	0.901046	0.854835
S23D	1.0516	0.949431	1.10735	1.12992
S23E	0.686699	0.787381	0.912996	0.280773
S23*	-0.0476689	-0.188775	0.219541	-0.0556205
S24A	0.17362	0.694526	0.144095	0.898466
S24V	0.688699	0.683071	0.83858	0.646255
S24L	0.612308	0.699753	0.840243	0.684625
S24M	0.261178	0.216179	0.595572	0.242978
S24F	0.660102	0.529258	0.938185	0.200196
S24Y	0.673172	0.725494	0.931907	0.886997
S24W	0.516508	0.532668	0.70763	0.336577
S24S	1.12318	1.12923	1.0766	1.06689
S24T	0.989238	0.996057	1.123	1.12084
S24N	0.695648	0.753766	0.818373	0.640416
S24Q	0.673187	0.660093	0.798499	0.86012
S24C	0.582272	0.760622	0.732879	0.894501
S24G	0.734888	0.65314	0.835342	0.825702
S24P	0.641005	0.870401	0.82508	0.705232
S24R	0.930783	0.531468	0.427082	0.602135
S24H	0.780425	0.798629	0.872065	0.894747
S24K	0.76414	0.60674	0.699381	0.508947
S24D	0.850943	0.768098	0.725159	0.747545
S24*	-0.0297026	0.819465	0.803801	0.640136
Q25A	0.947391	0.967756	0.855797	0.969926
Q25V	0.964392	1.07126	1.06062	1.07937
Q25I	1.11425	0.913218	0.873575	0.328193
Q25L	0.911525	1.03458	0.990366	0.9938
Q25M	0.989589	1.06638	1.00522	0.892163
Q25F	1.15219	0.95797	1.06402	0.984096
Q25Y	1.00621	0.98126	1.04298	0.951625
Q25W	0.945641	0.921266	0.935731	1.02511
Q25S	1.02734	1.02408	1.06879	1.08824
Q25T	0.886854	1.02232	1.04723	0.97279
Q25N	1.07587	1.0971	1.00506	1.05681
Q25C	0.789197	0.735874	0.972633	0.942064
Q25G	0.958384	0.991608	1.08931	0.945748
Q25P	1.25141	1.26342	1.01529	1.19478
Q25R	0.796957	0.82821	0.896695	0.924336
Q25K	0.896029	1.00074	1.15489	1.09115
Q25D	1.09809	1.02341	0.939371	0.982657
Q25E	0.987026	0.805869	1.00628	0.983402
Q25*	-0.265683	0.0417521	-0.0305433	0.111377
E26A	0.777373	0.895203	1.00698	0.995703
E26V	0.974462	0.99771	0.963506	0.958387
E26I	0.99062	0.994036	0.88292	0.993897
E26L	0.929657	0.785175	0.746578	0.474534
E26M	0.894245	0.725907	0.876602	0.856184
E26F	0.89042	0.79101	0.967532	0.673077
E26Y	0.841583	0.751476	0.90674	0.892861
E26W	0.668377	0.678068	0.888231	0.752671
E26S	0.922758	0.934776	0.911184	0.725002
E26T	1.09459	1.03768	0.955024	0.970098
E26N	0.864151	1.02441	0.833545	0.898649
E26Q	0.886844	0.965499	0.968717	1.01142
E26C	0.766588	0.676283	0.733977	0.708206
E26G	1.00481	0.95487	1.11617	1.02715
E26P	0.97264	0.972172	0.783172	0.955637
E26R	0.883531	0.844298	0.893794	0.727881
E26H	0.819373	0.752141	0.940386	0.81157
E26K	1.0686	0.917304	1.047	0.969474
E26D	1.06158	0.99307	1.04722	0.948715
E26*	0.0350505	-0.177797	0.153805	-0.0901153
R27V	1.08307	0.993042	0.938638	0.941962
R27I	1.0711	0.948729	1.07939	0.915084
R27L	0.839356	1.13309	0.928551	1.01257
R27W	0.584348	0.917878	0.843434	0.775109
R27S	0.912888	1.06624	1.01863	0.678965
R27T	1.07434	1.08442	1.05469	0.996016
R27C	0.712318	0.451581	0.938081	0.63648
R27G	0.83788	1.04649	1.15179	0.812527
R27R	1.03639	1.0603	0.951944	1.21209
R27D	1.00924	0.97096	1.04334	1.14774
R27E	0.981125	1.13868	1.09205	1.0229
R27*	0.0777632	0.0573039	0.137177	0.0654688
P28A	0.888062	0.979484	0.962828	1.09295
P28L	0.853712	0.852242	0.897833	0.939824
P28M	0.912728	0.60579	0.943005	0.878907
P28F	0.921881	0.905398	1.09572	1.16168
P28Y	0.814548	0.993588	0.978096	0.869178
P28W	0.700356	0.813463	1.01834	0.816402
P28S	0.942634	0.800655	0.969522	0.966724
P28T	0.823476	1.03076	1.06067	1.12126
P28G	0.963845	0.962257	1.01565	0.995386
P28R	0.874049	1.01893	1.06719	1.09116
P28K	1.10181	0.996294	1.18073	0.990676
P28*	0.312053	0.399694	0.0565927	0.112281
L29V	0.876795	1.08491	1.09097	0.930797
L29L	0.625773	0.985659	0.804639	1.01928
L29M	0.473186	1.0795	0.558714	0.508135
L29W	0.713118	1.01494	0.824488	0.847868
L29S	1.03478	0.982479	1.07279	1.06242
L29T	1.00317	1.09006	0.722898	1.02643
L29G	1.00932	0.83249	1.07395	0.872683
L29R	0.891165	1.0956	0.943622	0.955662
L29E	1.05038	0.674757	0.578995	0.416323
L29*	-0.087923	-0.17694	-0.0107488	-0.0232613
D30V	1.2761	1.15314	1.14519	1.11418
D30I	1.025	0.447256	0.835129	0.47586
D30L	1.10928	1.10632	1.16125	1.14429
D30F	1.02889	0.945527	1.05779	0.938102
D30S	1.02855	1.08142	0.964317	0.80925
D30T	0.952763	1.04525	0.859646	1.03397
D30G	0.711695	0.646556	1.0035	0.840505
D30R	0.833484	0.797918	0.732974	0.863594
D30D	1.18511	0.9524	0.701722	1.04295
T31A	0.981792	0.948416	1.07658	0.875519
T31V	0.955395	1.00164	1.17603	0.953035
T31L	0.955172	1.07599	1.06895	0.967953
T31M	0.786498	0.997775	0.99252	1.04436
T31Y	0.723842	0.87204	1.00951	0.875882
T31S	0.986885	0.987647	1.01235	0.837557
T31T	1.22886	1.06162	1.08201	1.14015
T31N	0.90079	1.12855	0.959375	0.864571
T31C	0.652143	0.591474	0.755117	0.709666
T31G	0.903266	0.95396	1.04591	0.842161
T31P	0.945387	0.887782	0.80606	0.968464
T31R	1.0293	1.13671	1.06778	1.10927
T31K	1.16524	1.10558	0.69282	1.19753
T31D	1.08129	1.10202	0.970814	1.04164
T31E	1.06168	1.1417	1.01691	0.912049
R32A	1.10576	1.01896	1.11927	1.15683
R32V	0.776389	0.884583	1.03214	0.934221
R32I	0.830421	0.99345	1.02635	1.0398
R32L	1.04377	0.95021	1.00878	1.0066
R32M	0.755075	0.982401	0.830356	0.961936
R32F	1.00272	0.992717	0.95972	0.961952
R32Y	1.03715	0.769717	1.0422	1.1591
R32W	0.838004	0.769761	1.02316	0.874279
R32S	0.81383	0.887211	0.89152	0.926462
R32T	0.967106	1.02808	0.974149	1.01377
R32C	0.66938	0.74699	0.835576	0.68481
R32G	0.922351	0.939787	0.991825	0.955449
R32R	1.02271	0.908592	0.847407	1.01306
R32H	1.1789	1.06088	0.952424	0.948248
R32K	1.11174	1.06778	0.903549	1.03029
R32D	0.576862	0.730638	1.03507	0.857373
R32E	1.06248	1.03675	1.08896	1.11735
R32*	0.0599383	0.228354	0.109205	0.0355796
D33A	1.00354	1.06939	0.965297	0.990379
D33V	0.977933	0.996381	1.04863	1.02863
D33I	1.06182	0.934491	0.951877	0.74558
D33L	0.886548	0.964641	0.938479	1.03139
D33M	1.0791	0.935622	1.07461	1.09299
D33F	1.01233	1.05064	1.01993	1.07618
D33Y	1.05651	1.02823	1.10441	1.01803
D33W	1.03589	0.817687	0.744328	0.853743
D33S	0.964634	0.88285	0.965957	1.01455
D33T	0.792576	0.962822	0.944308	1.06128
D33N	0.986965	0.858245	0.961926	1.07224
D33Q	1.04297	1.07206	1.09405	1.1946
D33C	0.726534	0.411865	0.753042	0.779201
D33G	1.0825	0.966146	1.03458	1.03899
D33P	0.992823	1.13342	1.0492	1.12117
D33R	0.994679	0.957915	0.939053	1.0366
D33H	1.02336	1.07134	0.962497	1.07198
D33K	0.857343	1.00749	1.02969	0.967811
D33D	1.06293	1.03269	1.02811	0.995044
D33E	0.858152	1.04798	0.988299	1.07073
D33*	0.131619	0.116361	0.267653	0.162636
P34A	0.836384	0.93064	0.963728	0.637808
P34V	0.955923	0.962586	0.933068	1.00943
P34I	0.977854	0.964881	0.921138	0.946616
P34L	0.927145	0.916521	0.973321	0.915579
P34M	0.845386	0.765807	0.797211	0.860995
P34F	0.760005	0.828252	0.778043	0.883979
P34Y	0.841385	0.849659	0.864628	0.902693
P34W	0.906283	0.95808	0.976605	0.973007
P34S	0.956473	0.966842	0.925994	0.921379
P34T	0.979114	1.03309	0.979409	0.991452
P34N	0.828429	0.913673	0.89743	0.975454
P34Q	0.897987	0.854658	0.756064	1.00205
P34C	0.799217	0.620489	0.878733	0.683213
P34G	1.0303	1.04569	0.983431	0.940265
P34P	0.98594	1.00001	1.05111	1.06982
P34R	1.04894	0.976933	1.0635	0.946911
P34H	0.873138	0.890144	1.01848	0.839103
P34K	0.793373	0.970144	1.11566	0.96628
P34D	1.05864	0.989658	1.01273	1.17302
P34E	1.07217	1.01837	0.94462	0.850839
P34*	0.226346	-0.00228714	0.0525217	0.0521119
L35A	0.864469	0.974396	0.934684	0.818224
L35V	0.88434	0.946694	1.04085	0.977731
L35I	0.897447	0.990726	1.00435	1.15119
L35L	1.04918	0.998309	1.05698	1.07514
L35M	1.0227	1.16529	1.12121	1.01867
L35F	1.00307	1.01018	1.08716	0.897597
L35Y	0.914368	0.960943	1.06762	0.937396
L35W	0.852925	1.0676	0.929342	0.996766
L35S	0.972705	0.852379	0.986316	0.97761
L35T	0.996169	0.976701	1.06514	1.07396
L35N	0.726864	0.887928	0.822086	0.933984
L35Q	0.80963	0.740079	0.744231	0.902862
L35C	0.696884	0.679144	0.776816	0.756819
L35G	0.994964	0.785276	0.918801	0.912603
L35P	1.08243	1.02034	0.936084	0.955658
L35R	0.902053	0.945722	0.970161	0.975171
L35H	0.867576	0.91282	0.977174	0.971556
L35K	0.882338	0.781335	0.892897	0.868518
L35D	0.855941	0.962201	0.989	0.887451
L35E	0.666693	0.84	0.73971	0.654253
L35*	-0.00545482	0.22119	0.258155	0.0842987
L36A	1.25183	1.06622	1.04285	0.868847
L36V	1.13374	1.01124	1.01277	0.947865
L36L	0.9547	0.992305	0.953627	0.628918
L36M	0.915558	0.967167	1.12798	1.06187
L36F	0.912279	0.917923	0.98313	0.936738
L36Y	1.01366	0.996704	1.01545	0.983639
L36S	1.00699	1.05032	1.05708	1.04707
L36T	0.568371	0.582094	0.418642	0.730849
L36N	0.89671	0.693921	0.830674	0.747034
L36Q	1.02017	0.984831	0.931335	0.973232
L36C	0.941298	0.735321	0.921672	0.796707
L36G	0.681831	0.971792	1.07859	0.833247
L36P	1.06134	0.934163	0.920556	0.883162
L36R	0.922077	1.12103	0.896675	1.16304
L36K	0.972597	1.10299	0.704866	0.738782
L36D	0.810322	0.881598	1.03191	0.734119
L36*	-0.0482895	-0.0813919	-0.182906	-0.0372354
A37V	0.984445	0.597752	0.373275	0.49168
A37L	0.817754	0.964336	1.02334	1.00301
A37F	0.929479	1.04503	0.978737	1.01862
A37S	1.03467	0.967564	0.985569	0.826787
A37T	0.827496	0.823495	0.858901	0.968892
A37N	0.987171	1.01498	1.09025	0.899878
A37Q	0.905362	0.951055	0.841512	1.14879
A37G	0.992887	0.978422	0.902681	0.858335
A37P	0.857046	0.891456	0.943162	0.459621
A37R	1.01532	1.05499	1.17485	1.24063
A37E	0.884172	1.13673	1.04458	1.31789
R38A	0.883869	0.976811	0.933521	0.881048
R38V	0.813108	0.889167	0.914262	0.893183
R38I	0.907659	0.794124	0.952599	0.955853
R38L	0.809601	0.742951	0.808183	0.776548
R38M	0.865574	0.880203	0.951725	0.947354
R38F	1.0302	0.835228	0.967375	0.98398
R38Y	0.867331	0.901308	0.922765	0.959761
R38W	0.987484	1.01066	0.87367	1.00237
R38S	0.949111	0.922292	1.01267	0.838018
R38T	0.993089	0.933317	0.941201	0.981271
R38N	0.908554	1.06204	1.06178	1.03853
R38Q	0.963989	1.01333	1.02199	1.18778
R38C	0.803038	0.738916	0.78553	0.816212
R38G	0.450794	0.699709	0.939236	0.583874
R38P	0.926669	0.824938	0.869135	0.80048
R38R	1.02607	1.0206	1.09067	0.985764
R38H	0.903298	0.967736	1.06418	0.77343
R38D	0.885583	0.810947	0.817198	0.676495
R38E	0.923085	0.937698	0.87491	0.861574
R38*	0.137922	-0.024447	0.0641748	0.0483247
A39A	0.899564	1.10759	1.10166	1.04205
A39V	1.05574	1.00091	0.923073	1.12032
A39I	0.985284	0.854571	0.989557	0.766122
A39L	1.03729	0.96637	1.01	1.00535
A39M	0.595112	1.06426	1.16046	0.978785
A39F	1.11564	1.08315	1.00961	0.987094
A39Y	0.928146	0.860952	0.878294	0.988206
A39W	0.980103	1.02532	1.01439	1.08938
A39S	0.827613	0.798493	0.792206	0.727411
A39T	0.870771	0.882749	0.87639	0.90915
A39N	0.345307	0.632654	0.546387	0.593966
A39Q	0.531317	0.563071	0.500553	0.535722
A39C	1.20149	0.937325	1.07983	0.986347
A39G	0.990754	0.764973	0.88199	0.739458
A39P	0.658418	0.576751	0.371485	0.485532
A39R	0.580502	0.383227	0.296424	0.325041
A39H	0.743722	0.744176	0.744175	0.979167
A39K	0.016071	0.296522	0.39226	0.233971
A39D	0.499223	0.400212	0.264201	0.019919
A39E	0.686481	0.521401	0.267758	0.273397
A39*	-0.115828	-0.0838419	-0.00972981	0.034481
E40A	0.385376	0.672684	0.651336	0.505348
E40V	0.735913	0.719743	0.741096	0.730363
E40I	0.909276	1.10136	1.19237	1.0939
E40L	0.758163	0.838003	0.887073	0.928356
E40M	0.872356	0.993318	0.874295	0.89745
E40F	0.747502	0.69046	0.770519	0.770254
E40Y	0.806077	0.845018	0.843342	0.833107
E40W	0.797253	0.890902	0.904065	0.802476
E40S	0.585474	0.636319	0.708741	0.778153
E40T	0.698874	0.639621	0.647885	0.678377
E40N	0.678557	0.588774	0.754706	0.658173
E40Q	0.796093	0.841477	0.851482	0.853179
E40C	0.708129	0.657765	0.748609	0.784066
E40G	0.746933	0.655071	0.738891	0.700892
E40P	0.486428	0.53807	0.69641	0.543302
E40R	0.379871	0.368852	0.247859	0.215539
E40H	0.807155	0.685833	0.927503	0.87713
E40D	0.582204	0.519155	0.589539	0.506438
E40*	0.251779	0.0941253	0.32972	0.199644
L41A	0.776759	0.736389	0.59793	0.840486
L41V	1.05794	1.02772	1.03254	1.04716
L41I	1.10128	1.07194	1.07936	1.02774
L41L	1.02165	1.04718	1.02042	1.04639
L41M	1.00042	1.06671	0.962181	0.986838
L41F	0.778796	0.795871	0.86383	0.830913
L41Y	0.722742	0.827565	0.887822	0.617273
L41W	0.665861	0.759986	0.891899	0.8863
L41S	0.811361	0.825182	0.878468	0.860259
L41T	0.783962	0.954182	0.922513	0.523405
L41N	0.657679	0.573432	0.830946	0.764389
L41Q	0.964381	0.88717	0.779179	0.91476
L41C	0.848935	0.763726	0.980385	0.905911
L41G	0.884472	0.762698	0.866166	0.811351
L41P	0.587301	0.729558	0.878096	0.781816
L41R	0.646241	0.570384	0.746343	0.697181
L41H	0.947348	0.655273	0.793295	0.842337
L41K	0.80392	0.83178	0.950762	0.877571
L41D	0.829671	0.72479	0.735084	0.908682
L41E	0.780546	0.864641	0.802666	0.866422
A42A	1.12875	1.05756	1.02152	0.660009
A42V	1.09645	1.0428	0.938299	1.09984
A42I	1.06651	1.0423	1.08865	0.99758
A42L	0.925709	0.96746	0.972091	0.997489
A42M	0.921035	0.865084	1.10557	0.949033
A42F	0.999533	0.915751	1.0322	0.840655
A42Y	1.02477	1.07026	1.03835	1.06662
A42W	0.98693	1.14312	1.05199	1.12429
A42S	0.93476	0.943001	0.819771	0.850388
A42T	1.03111	0.983845	0.956138	1.00656
A42N	0.528363	0.342748	0.464263	0.921432
A42Q	0.503892	0.438646	0.264172	0.199553
A42C	1.09137	0.960723	0.767138	1.05606
A42G	0.918408	1.02875	0.888741	0.873988
A42P	1.07466	1.09743	1.07244	1.08119
A42R	0.124264	0.187324	0.153732	0.25532
A42H	0.625774	0.487583	0.625114	0.505692
A42K	0.339547	0.183855	0.00706158	0.0776575
A42D	-0.13231	0.169208	-0.0252369	0.588347
A42E	-0.163149	0.236719	0.0581587	-0.0664055
A42*	0.16146	0.0306697	0.126772	-0.0221162
L43A	0.983106	1.07844	0.912361	1.04522
L43V	1.06919	1.12239	1.01578	1.13754
L43I	0.879042	0.946068	1.02989	1.02418
L43L	0.956259	0.828971	0.906522	0.942471
L43M	1.07336	1.05527	1.04025	1.066
L43F	0.735091	0.734384	0.880866	0.89928
L43Y	0.75078	0.509357	0.510247	0.494906
L43W	0.635166	0.539079	0.674002	0.453768
L43S	0.753937	0.79711	0.789021	0.765006
L43T	0.687197	0.671286	0.828948	0.801635
L43N	0.229625	0.409634	0.545744	0.789386
L43Q	0.0841957	0.0286584	0.249797	0.0754426
L43C	0.743244	0.832134	0.860735	0.83562
L43G	0.836385	0.841581	0.907808	0.778086
L43P	0.269063	0.317785	0.231703	0.365765
L43R	0.245979	0.057736	0.294287	0.141561
L43H	0.107833	0.10046	0.0883721	0.0123103
L43K	0.216833	0.0928698	0.0693699	0.555344
L43D	0.101903	0.318244	0.701949	0.544199
L43E	0.488691	0.346666	0.384325	0.23726
L43*	0.129531	-0.0171563	0.0224491	0.0772784
L44A	0.775279	0.844191	0.963392	0.825261
L44V	0.81869	0.866476	0.860125	0.834564
L44I	0.832387	0.863156	0.970997	0.899093
L44L	1.02516	0.990281	1.04722	0.968598
L44M	0.908701	0.980508	0.764705	0.900312
L44F	0.909048	0.978734	0.934544	1.04029
L44Y	1.08805	1.02479	0.898676	1.07195
L44W	0.876049	0.973884	0.822613	0.969419
L44S	0.751989	0.8448	0.730344	0.854176
L44T	0.866297	0.832612	0.885635	0.725823
L44N	0.864754	0.85562	0.776164	0.848483
L44Q	0.78618	0.692255	0.881249	0.745309
L44C	1.01987	0.843253	0.869668	0.874815
L44G	0.776105	0.721784	0.7831	0.602777
L44P	0.134195	0.0185406	-0.0363811	0.0245017
L44R	0.42312	0.352408	0.331719	0.265375
L44H	0.768489	0.692966	0.689216	0.846448
L44K	0.139353	0.353746	0.28756	0.142831
L44D	0.743452	0.547542	0.550308	0.248499
L44E	0.64433	0.804176	0.76634	0.809841
L44*	0.261783	0.197153	0.495155	0.219419
S45A	1.13587	1.17369	1.2086	1.14201
S45V	0.933966	0.996836	0.919789	1.05496
S45I	0.858931	0.863051	0.883946	0.775019
S45L	1.02791	0.899717	0.957535	0.888654
S45M	0.844138	0.848258	0.881573	0.753002
S45F	0.820996	0.778168	0.937995	0.657061
S45Y	0.495989	0.777188	0.834636	0.693037
S45W	0.718563	0.61015	0.838489	0.526269
S45S	0.988756	1.02497	0.979687	0.98543
S45T	1.02449	1.00002	1.06215	1.09352
S45N	0.711434	0.614592	0.638684	0.526391
S45Q	0.629559	0.553616	0.77214	0.376803
S45C	0.998557	0.968311	1.06372	1.05282
S45G	1.1451	1.0044	1.06075	1.0119
S45P	0.777689	0.744212	0.872331	0.793035
S45R	0.0999042	0.174026	0.24786	0.132469
S45H	0.49076	0.501843	0.733174	0.462828
S45K	-0.0795391	0.0973573	0.0409579	-0.0277969
S45D	0.0793434	0.147211	0.23457	0.172503
S45E	0.519116	0.555186	0.630747	0.48594
S45*	0.197793	0.922029	0.0338133	0.172285
I46A	0.899924	0.933094	0.927463	0.933093
I46V	0.988757	0.900388	0.916624	0.945303
I46I	0.841453	1.06146	0.996715	1.09751
I46L	0.901134	0.86419	0.877019	0.879197
I46F	0.974752	0.953062	0.990512	0.832065
I46Y	0.0986014	0.218357	0.223615	0.284867
I46W	0.515047	0.566584	0.718264	0.670907
I46S	0.741953	0.725818	0.725252	0.694994
I46T	0.780826	0.899561	0.877504	0.658393
I46N	0.177099	0.225752	0.194333	0.432292
I46Q	0.0744825	0.375543	0.16173	-0.0129136
I46C	0.890339	0.903471	0.876833	0.877925
I46G	0.77553	0.693007	0.660808	0.310226
I46P	0.137365	0.0652699	0.150095	0.215254
I46R	0.543333	0.0682147	0.355947	0.174151
I46H	0.31615	0.194277	0.330383	0.0665004
I46K	0.0703594	0.0414947	0.306276	0.375802
I46D	0.331686	0.0830419	0.133292	0.159546
I46E	0.311162	0.32878	0.59433	0.441475
I46*	0.274078	0.219768	-0.0442847	0.22596
V47A	0.827561	0.960735	0.987962	0.961489
V47V	1.04913	1.02248	1.0687	1.01839
V47I	0.520011	0.903073	1.00059	1.0324
V47L	0.862206	0.930834	0.979226	0.993843
V47M	1.09085	1.07569	1.10785	1.2022
V47F	0.738598	0.77395	0.871246	0.872932
V47Y	0.434313	0.346196	0.440273	0.351194
V47W	0.639104	0.595579	0.785936	0.668662
V47S	0.839318	0.995403	1.00275	1.01493
V47T	0.938601	0.91778	0.814778	0.818566
V47Q	0.822733	0.76224	0.951109	0.801249
V47C	0.690128	0.884166	0.934198	0.852605
V47G	0.771389	0.669746	0.770093	0.742231
V47P	0.286953	0.0702285	0.0206986	0.252551
V47R	0.0129365	0.176528	0.12655	0.418967
V47H	0.321473	0.684088	0.428864	0.535916
V47K	-0.0130038	-0.0480316	-0.110536	0.00850333
V47D	0.920026	0.804862	0.933892	0.906919
V47E	0.928525	0.830536	0.884635	0.583048
V47*	0.140151	0.128521	0.223914	0.194776
F48A	0.445666	0.739575	0.882972	0.737348
F48V	0.688577	0.660336	0.826468	0.768791
F48I	0.627428	0.453508	0.635737	0.744279
F48L	0.782524	0.823037	0.90508	0.907626
F48M	0.657401	0.662549	0.77873	0.742787
F48F	0.997806	0.958681	0.807216	1.02807
F48Y	0.249471	0.155534	0.172747	0.129725
F48W	0.337604	0.476375	0.331741	0.386249
F48S	0.756626	0.549807	0.795552	0.616924
F48T	0.561396	0.573345	0.560627	0.548914
F48N	0.0815184	0.15932	0.0474485	-0.0388115
F48Q	0.0761413	0.120685	0.119649	0.186977
F48C	0.730867	0.69597	0.86544	0.707746
F48G	0.657275	0.603455	0.742826	0.591032
F48P	0.387137	0.289569	0.225157	0.357522
F48R	0.141594	0.0135776	0.205656	0.117603
F48H	0.125052	0.109106	0.17634	0.28201
F48K	0.116424	0.250877	0.224092	0.185437
F48D	-0.141631	-0.0169988	0.277581	0.259969
F48E	0.179967	0.0520037	0.319715	0.173181
F48*	0.272962	0.0236022	0.0797976	-0.000455474
V49A	0.93051	1.02975	0.965678	0.901912
V49V	0.985002	1.02407	0.919158	1.02672
V49I	0.901626	0.973791	0.920139	1.0146
V49L	0.941968	0.937175	0.971769	0.972433
V49M	1.09487	1.0753	0.906156	0.955066
V49F	0.817409	0.928093	1.02444	0.973061
V49Y	0.306259	0.422436	0.18019	0.335432
V49W	0.609695	0.570787	0.715563	0.622581
V49S	0.7644	0.870613	0.857405	0.852974
V49T	0.968435	0.878877	1.05065	0.872472
V49N	0.723925	0.592647	0.469299	0.475745
V49Q	0.225984	0.417982	0.303636	0.197378
V49C	0.8986	0.980744	1.07354	0.86432
V49G	0.881254	0.879027	0.958742	0.940436
V49P	0.772081	0.734186	0.727409	0.916815
V49R	0.142998	0.279766	0.304642	0.361964
V49H	0.435319	0.407593	0.190479	0.237828
V49K	0.0253575	0.187863	0.308261	0.04018
V49D	0.220559	-0.0189965	-0.0218467	0.396398
V49E	0.178545	0.0110161	-0.00115537	-0.0922962
V49*	-0.127929	-0.0164287	0.0775158	0.0526309
A50A	0.953901	1.03916	0.942369	0.935901
A50V	0.914419	0.970459	0.856763	0.913881
A50I	1.0006	0.897606	0.764014	1.02805
A50L	0.875865	0.967765	0.889819	0.98336
A50M	0.872614	0.84939	1.01126	0.806489
A50F	0.723723	0.749382	0.815608	0.725803
A50Y	-0.0456831	0.183282	0.0643495	0.22049
A50W	0.731404	0.803649	0.92706	0.592095
A50S	0.966619	0.955466	0.927828	0.864025
A50T	0.873539	0.817799	0.832574	0.900514
A50N	0.601836	0.553337	0.509985	0.5647
A50Q	0.198547	0.201164	0.160559	0.0944793
A50C	0.899726	0.843099	0.851944	0.766675
A50G	0.797198	0.988104	0.949158	0.991773
A50P	0.365871	0.321721	0.208561	0.355729
A50R	0.0492131	0.139067	0.154154	0.256729
A50H	0.454054	0.46221	0.427374	0.485565
A50K	0.395379	0.376122	0.292607	0.155043
A50D	0.317244	0.184925	0.211387	0.151615
A50E	0.437046	0.49631	0.274725	0.46042
A50*	0.123936	0.0475975	0.203283	0.0821614
V51A	1.18338	1.13921	0.964703	0.923091
V51V	0.949189	1.05835	1.01525	1.06195
V51I	1.09768	0.956735	1.01241	1.055
V51L	0.791195	0.710172	0.8489	0.900411
V51M	0.905652	0.916814	0.914184	0.958199
V51F	0.150149	0.245828	0.191228	0.208685
V51Y	0.526414	0.269513	0.743756	0.312363
V51S	1.10715	1.15233	1.13828	1.19502
V51T	1.19678	1.11736	1.12509	1.14691
V51N	1.07263	1.07995	1.1474	0.998881
V51Q	0.878559	0.871701	0.927673	0.792437
V51C	1.18673	1.15804	1.10934	1.22198
V51G	0.949708	1.08496	1.12017	1.2088
V51P	0.326772	0.286027	0.231554	0.568191
V51R	-0.00737553	0.0550375	0.150246	0.14238
V51H	0.236511	-0.0123567	-0.00585207	0.103477
V51K	0.345362	0.0439059	0.255256	0.0594888
V51D	1.18223	0.988793	0.912553	1.15946
V51E	1.03362	0.962619	0.963763	0.7947
V51*	0.160819	0.208741	0.101278	0.167764
A52A	0.888996	1.00518	0.964097	1.08206
A52V	1.16714	1.19716	1.18117	1.1975
A52I	0.215345	1.01993	1.23562	1.09842
A52L	0.961241	1.06954	0.874861	1.16107
A52M	0.974178	1.16487	1.01921	1.00542
A52F	0.897046	0.992359	0.860927	0.992573
A52Y	1.01843	0.613854	0.592519	0.495611
A52W	0.787338	0.571757	0.878317	0.984413
A52S	0.941232	1.0062	0.938701	0.963354
A52T	1.15186	1.07743	0.985398	1.05745
A52N	0.733608	0.719655	0.766314	0.804998
A52Q	0.589968	0.542032	0.42852	0.486463
A52C	1.03599	1.02484	0.975595	0.993598
A52G	0.875795	0.923279	0.833801	0.92755
A52P	0.510628	0.417843	0.326661	0.371174
A52R	0.208479	0.189052	0.252907	0.239197
A52H	0.282948	0.365399	0.208321	0.387577
A52K	0.295649	-0.0848039	0.517552	0.449846
A52D	0.648025	0.58502	0.596899	0.907704
A52E	0.337964	0.494638	0.430313	0.543071
A52*	0.809685	0.00436535	-0.0469876	0.137932
L53A	1.06101	1.05237	0.945867	1.0676
L53V	0.838111	1.08904	0.989015	1.05789
L53I	1.01032	0.930135	1.03668	1.07907
L53L	0.808562	1.08585	1.27537	0.841442
L53M	1.15692	0.899456	0.901708	0.856885
L53F	1.06259	0.940737	1.02954	0.989074
L53Y	0.600821	0.613466	0.403577	0.291803
L53W	0.800247	0.780186	0.830489	0.873496
L53S	0.924952	0.889602	0.849705	0.985482
L53T	0.704173	0.967882	0.884436	0.691593
L53N	0.257254	0.453223	0.173005	0.223641
L53Q	0.0536566	0.255239	0.0346605	0.113007
L53C	1.04804	0.896587	1.07999	0.863189
L53G	0.975361	1.01707	1.03711	1.06315
L53P	0.066874	0.21124	0.128276	0.0866071
L53R	0.14769	-0.0347311	0.0694696	0.0825756
L53H	0.286663	0.145183	0.0523053	0.00139655
L53K	0.356055	0.360255	0.499074	0.14981
L53D	0.0959381	-0.0112507	0.0930927	0.0538738
L53E	0.246144	0.282495	0.20575	0.13925
L53*	0.312706	0.847293	0.51702	0.614617
S54A	0.753171	0.66881	0.553803	0.685679
S54V	0.0623547	0.104923	0.225018	0.185698
S54I	-0.167812	0.192576	0.0290251	0.142563
S54L	0.263061	0.429415	0.342607	0.225118
S54M	0.385511	0.364655	0.157997	0.155204
S54Y	0.31662	0.0809471	0.0977011	0.231768
S54W	0.322378	0.125321	0.265957	0.270569
S54S	1.05096	1.019	1.02262	1.05014
S54T	0.600954	0.722274	0.742551	0.821015
S54N	0.543594	0.30177	0.085004	0.412627
S54Q	-0.00530887	0.0351488	0.0258588	0.0348915
S54C	0.476863	0.441554	0.457707	0.337946
S54G	0.889255	0.919408	0.875083	0.916613
S54P	0.815831	0.733623	0.858014	0.76653
S54R	0.101737	0.212815	0.135219	0.227253
S54H	0.179633	-0.0286333	0.0302598	-0.208411
S54K	0.491288	0.0541821	0.00302558	0.144168
S54E	0.322751	0.271997	0.888492	0.305899
S54*	0.170163	0.367677	0.260653	0.551521
N55A	0.723926	0.637496	0.709788	0.676157
N55V	0.0213974	0.261506	0.186562	0.0850074
N55I	0.160738	0.0299274	-0.0620535	0.0617664
N55L	0.187025	0.121087	0.0473039	0.129286
N55M	0.164048	0.313218	0.049412	0.207554
N55F	-0.032487	-0.0527623	-0.0195622	0.103245
N55Y	-0.0201728	-0.0968438	0.10047	0.083318
N55S	0.710456	0.631798	0.495476	0.614858
N55T	0.200935	0.394475	0.27199	0.447821
N55N	1.12634	1.0249	1.03015	0.999694
N55Q	-0.0417511	-0.0130161	0.0038827	-0.0425285
N55C	0.103386	0.367168	0.289137	0.254834
N55G	0.271802	0.178755	0.21546	0.382397
N55P	0.569852	0.426745	0.417349	0.31925
N55R	0.00678863	-0.0528272	0.137984	-0.0204602
N55H	0.0679772	0.303922	0.177358	-0.0455292
N55K	0.063967	0.0793984	0.277709	-0.0248013
N55D	-0.0486413	0.0768088	0.616395	0.155602
N55*	0.424948	0.687568	0.837382	0.789004
G56A	1.00084	0.830058	0.866295	0.853421
G56V	0.82867	1.11936	1.05083	1.0975
G56I	1.11809	0.994745	1.01018	0.945497
G56L	1.05276	1.0602	1.07567	0.939629
G56M	1.10406	1.00404	1.04381	0.966997
G56F	0.955522	0.982048	0.855074	0.94596
G56Y	0.64952	0.440608	0.511301	0.699836
G56W	0.693088	0.652797	0.670197	0.619905
G56S	1.01455	0.970396	0.876927	0.872578
G56T	1.01045	1.07933	0.861767	1.03512
G56N	0.201533	0.396395	0.328251	0.261212
G56Q	0.188235	0.228679	0.29295	-0.0226917
G56C	0.957603	0.91316	1.08354	0.853969
G56G	0.934992	0.93476	0.769012	0.995179
G56P	0.142366	0.0816009	0.143422	0.141471
G56R	-0.00885258	0.0869829	0.0969661	0.0683837
G56H	0.257687	0.117202	0.227416	0.0723122
G56K	0.0873142	0.143977	0.152464	0.141191
G56D	0.118175	0.115991	0.224834	0.194765
G56E	0.10073	-0.132469	-0.0930276	-0.101639
G56*	0.0651314	0.0109911	0.0236616	-0.00432602
L57A	0.863871	0.829978	0.893858	0.686202
L57V	0.980084	0.883571	0.885948	0.961374
L57I	0.38547	0.858518	0.913837	1.06578
L57L	0.970258	1.07377	1.07791	1.05567
L57M	0.721049	0.785731	0.814105	0.80496
L57F	0.87028	0.654644	0.767464	0.922005
L57Y	0.550636	0.468574	0.775053	0.670365
L57W	0.719792	0.749468	0.777834	0.826291
L57S	0.820228	0.69792	0.849514	0.836307
L57T	0.491508	0.598466	0.632515	0.710672
L57N	0.232344	0.124034	0.133522	0.273084
L57Q	0.0582584	0.117884	0.387419	0.0265128
L57C	0.898018	0.984269	0.773527	0.856304
L57G	0.759055	0.696014	0.804618	0.773786
L57P	0.17113	0.171639	0.210859	0.215957
L57R	0.156749	0.195499	0.175537	0.286703
L57H	0.376779	0.25701	0.166617	0.24703
L57K	0.053726	0.0899582	0.0879555	0.0679494
L57E	0.0611559	0.198749	0.336234	0.233999
L57*	0.083344	0.0707484	0.192189	-0.00431058
V58A	0.698787	0.843996	0.801428	0.864027
V58V	1.04458	1.01119	0.918074	0.914811
V58I	0.930485	0.736975	0.909311	0.836402
V58L	0.993475	0.965246	1.02892	1.03531
V58M	1.08711	1.01263	1.09531	1.15997
V58F	0.807903	0.770177	0.81936	0.829904
V58Y	0.411968	0.321299	-0.0117468	0.538042
V58W	0.806812	0.587265	0.707936	0.740589
V58S	0.320423	0.382155	0.310971	0.266353
V58T	0.67274	0.787982	0.811205	0.856612
V58N	0.231374	0.232837	0.136586	0.305131
V58Q	0.452443	0.389007	0.226978	0.121035
V58C	0.97903	1.03339	0.608246	1.01148
V58G	0.74807	0.70619	0.723912	0.695686
V58P	0.0686168	0.00283534	0.0751601	0.0517917
V58R	0.146621	0.239505	0.259085	0.260455
V58H	0.0754931	0.251201	0.32754	0.208316
V58K	0.934107	0.961363	0.960703	1.00021
V58D	0.174524	0.189906	0.16338	0.0260554
V58E	0.182145	0.0902253	0.103691	0.179316
V58*	0.0715821	0.188545	0.0556687	0.039098
L59A	0.154245	0.23778	0.210194	0.138647
L59V	0.742491	0.613288	0.717833	0.631928
L59I	0.99987	0.875857	0.971034	0.862415
L59L	0.883664	0.896996	0.946151	0.882039
L59M	0.898073	0.869353	0.849107	0.985776
L59F	0.64148	0.615222	0.79108	0.68717
L59Y	0.581099	0.601668	0.546915	0.619902
L59W	0.283808	0.471473	0.413305	0.262416
L59S	0.179407	0.176598	0.156876	0.191567
L59T	0.148826	0.233767	0.213931	0.0627129
L59N	0.178211	0.13218	0.124931	0.158013
L59Q	0.114666	0.208133	0.0241824	0.0259622
L59C	0.416976	0.24132	0.11874	0.283915
L59G	0.510214	0.37504	0.331738	0.181852
L59P	0.198175	0.00147552	0.40286	0.36195
L59R	0.355953	0.293606	0.33958	0.359919
L59H	-0.170905	0.00925482	-0.0122979	0.00292968
L59K	0.154715	0.128684	0.123371	0.177715
L59D	-0.0404572	0.0838078	0.233413	0.120197
L59E	0.279727	0.128791	0.404278	0.361626
L59*	0.0599475	0.299356	0.0673588	0.0694092
A60A	0.956406	1.00841	1.03217	1.16883
A60V	0.917957	1.04607	0.98301	1.01182
A60I	1.23414	1.10239	0.969843	0.963878
A60L	1.04118	1.03964	0.987542	1.00755
A60M	1.06483	0.983866	1.05124	0.871127
A60F	1.05726	1.05599	1.09538	1.13454
A60Y	0.88301	1.01657	0.930383	0.851797
A60W	1.1803	0.706907	1.01048	0.967529
A60S	0.8609	0.786883	0.818561	0.882546
A60T	0.896248	1.0211	0.909091	0.948019
A60C	0.857066	0.754977	0.842726	1.10745
A60G	0.89549	0.921702	0.810178	0.993447
A60P	0.852091	0.700308	0.760872	0.73704
A60R	0.794624	0.721847	0.812533	0.836041
A60K	0.841456	0.763198	0.646513	0.440197
A60D	0.365775	0.368216	0.111412	0.415792
A60E	0.624655	0.50572	0.738321	0.53865
A60*	0.222733	0.000666536	-0.0160988	-0.0457619
A61A	1.01588	0.92639	1.02691	1.00849
A61V	0.952653	1.00223	1.0441	0.899567
A61I	0.692764	1.14902	1.00663	0.682057
A61L	0.873696	0.911986	0.930084	0.969762
A61M	0.656013	0.997123	0.696272	0.733336
A61F	0.728415	0.780322	0.807983	0.801766
A61Y	0.647174	0.778652	0.780438	0.922113
A61W	0.493495	0.709756	0.491827	0.524492
A61S	0.867285	0.910762	0.865971	0.885816
A61T	0.877039	0.801628	0.765098	0.690269
A61N	0.608725	0.69314	0.806454	0.788726
A61Q	0.821949	0.687832	0.886122	0.834538
A61C	1.0475	0.986097	1.02087	1.04327
A61G	0.914593	0.900926	0.901441	0.898131
A61P	0.0296046	-0.0748259	0.154856	0.0738193
A61R	0.656804	0.616212	0.635564	0.68765
A61H	0.910163	0.877981	0.902291	0.922398
A61K	0.812215	0.745818	0.512583	0.765747
A61D	0.699939	0.429353	0.625422	0.605208
A61E	0.466053	0.367591	0.323493	0.343054
A61*	0.239435	-0.205583	-0.0456215	0.0580123
L62A	0.541287	0.72598	0.705516	0.587695
L62V	0.94865	0.900512	0.836081	0.856052
L62I	0.893959	1.04225	0.877027	0.688182
L62L	1.01589	0.956425	0.930062	0.935897
L62M	1.18	0.993718	1.10408	1.10735
L62F	0.58813	0.626714	0.783506	0.64973
L62Y	0.400023	0.393295	0.342138	0.32265
L62W	0.921848	0.872574	0.89263	1.03563
L62S	0.681532	0.624169	0.751533	0.688543
L62T	0.654182	0.728659	0.758704	0.778559
L62N	0.772163	0.7926	0.83583	0.722435
L62Q	0.438169	0.820184	0.747833	0.790441
L62C	0.648942	0.587926	0.811075	0.745542
L62G	0.620143	0.690655	0.601075	0.608874
L62P	0.0729704	0.270469	0.103195	-0.0199164
L62R	0.674645	0.592385	0.576218	0.605918
L62H	0.763841	0.602303	0.734504	0.729858
L62K	0.71182	0.716394	0.61428	0.320093
L62D	0.489615	0.342116	0.359539	0.689225
L62E	0.310641	0.225835	0.0556951	0.0527512
L62*	-0.236393	-0.157187	-0.0166513	-0.234272
A63A	0.983423	1.05115	0.913684	1.00978
A63V	1.1172	0.955518	0.883435	0.89766
A63I	1.10615	1.15651	1.07467	1.18599
A63L	1.07175	1.01006	1.05114	1.10407
A63M	1.12693	1.02323	1.02084	1.13628
A63F	1.10447	1.07959	1.01998	1.01258
A63Y	1.21598	0.71218	0.631251	0.989775
A63W	0.708236	1.25993	1.30865	0.998627
A63S	1.05693	0.970352	0.843778	0.891252
A63T	0.91462	0.996067	0.911183	0.94292
A63N	1.20216	1.08017	1.0759	1.10074
A63Q	1.15355	1.0425	1.16055	1.1079
A63C	1.11524	0.904268	0.854499	0.829308
A63G	1.0434	0.983761	0.971327	0.992418
A63P	0.749419	0.590975	0.833069	0.733438
A63R	1.07507	0.988185	1.0878	1.12301
A63H	0.996296	1.13705	1.07013	0.761481
A63K	1.04543	0.983411	0.97575	0.924809
A63D	0.814435	0.793521	0.833713	0.905031
A63E	1.0396	1.06104	1.04376	1.00782
A63*	0.135319	0.037748	0.18997	0.339962
R64A	0.768907	0.89526	0.991757	0.885099
R64V	0.814811	0.80169	0.712638	0.835397
R64I	1.05559	0.780982	0.983596	1.00337
R64L	0.856303	0.791618	0.906182	0.887964
R64M	0.930656	0.599422	0.940718	0.85477
R64F	0.736082	0.762788	0.846205	0.902943
R64Y	0.33851	0.31227	0.546955	0.57555
R64W	0.821557	0.74234	1.06632	0.834405
R64S	0.817746	0.83172	0.890099	0.882115
R64T	0.796319	0.843871	0.856321	0.760906
R64N	0.712057	0.881984	1.01275	0.892313
R64Q	0.880915	0.999852	1.14605	0.865187
R64C	0.850328	0.837386	0.784951	0.763386
R64G	0.415333	0.706735	0.846502	0.632459
R64P	-0.0269312	0.348223	0.0281603	0.0872425
R64R	0.938559	1.00681	0.952436	1.01038
R64H	0.796858	0.775363	0.74501	0.873808
R64K	0.728885	1.12185	0.982801	0.904885
R64D	0.33183	0.258556	0.159602	0.138174
R64*	0.482235	0.0635109	0.22755	0.253466
R65A	1.04624	0.911622	0.989121	1.08596
R65V	0.86999	1.01921	0.891193	0.989285
R65I	1.08384	0.96818	0.988637	0.759289
R65L	1.13324	1.00891	1.00789	0.877256
R65M	1.04826	1.10709	1.10585	0.952126
R65F	0.679564	0.871899	0.959133	0.691949
R65Y	0.474998	0.80459	0.947776	0.752662
R65W	0.823203	0.858697	0.761939	0.648442
R65S	0.838487	0.892213	0.775857	0.676327
R65T	1.05519	1.08297	0.990326	1.10522
R65N	0.665669	0.843249	0.558423	1.0792
R65C	0.958829	1.01656	0.742138	0.987651
R65G	0.782385	0.873723	0.845833	0.752513
R65P	0.689701	0.775626	0.771457	0.737643
R65R	1.08877	0.963801	1.05205	0.986078
R65H	0.6898	0.759804	0.843047	0.754247
R65K	1.00713	0.832291	1.07301	1.14028
R65D	0.629615	0.659494	0.628926	0.563014
R65E	1.05738	0.936297	0.86259	0.812766
R65*	0.236049	0.373871	0.413535	0.384636
G66A	1.0518	0.821479	0.960986	0.918366
G66V	0.921759	1.06715	1.04554	0.989368
G66L	0.764648	0.858242	0.969642	0.885273
G66M	1.1358	1.15338	1.12713	1.15279
G66F	0.879771	0.937284	0.975768	0.894099
G66Y	0.971338	0.549436	1.01055	0.905413
G66W	1.02986	1.05471	1.10098	1.03992
G66S	1.12042	1.02862	1.10191	1.14062
G66T	1.06406	0.986037	0.995337	0.910762
G66N	1.22158	0.791474	0.967187	0.710756
G66Q	1.10264	1.08013	1.24069	1.14164
G66C	1.22499	0.990977	1.04109	0.836126
G66G	0.772014	0.88757	0.997099	0.976131
G66P	1.0684	1.03949	0.938696	1.10957
G66R	1.21061	0.990326	1.08919	1.17563
G66D	0.886996	0.950395	0.955826	1.01752
G66E	1.1159	0.933276	0.533677	0.690825
G66*	0.207627	-0.0228794	0.368345	0.19118
R67A	1.09607	0.97304	0.904786	0.97353
R67V	0.788071	0.713091	0.822315	0.780099
R67I	0.730359	0.702891	0.804559	0.625567
R67L	0.881936	0.641267	0.862022	0.743148
R67M	0.841334	0.420957	0.156499	0.715627
R67F	0.815846	0.697516	0.73317	0.828405
R67Y	0.667191	0.466474	0.708955	0.547967
R67W	0.659085	0.746183	0.782005	0.619789
R67S	0.858175	0.881967	0.735969	0.995244
R67T	0.710566	0.864029	1.03894	0.869799
R67N	0.838937	0.821322	0.860192	0.924832
R67Q	0.935663	0.869175	0.913909	0.998612
R67C	0.807544	0.726439	0.816087	0.840597
R67G	0.950724	0.91641	0.951125	1.10853
R67P	1.05104	0.838329	0.909006	0.919965
R67R	1.05617	0.994563	0.80261	0.947518
R67H	0.976613	0.788021	0.832084	0.882
R67K	0.64259	0.774558	0.943029	0.945493
R67D	0.485078	0.84179	0.800625	0.86777
R67E	0.867507	0.992553	0.875162	0.703603
R67*	0.0847733	0.0355967	0.114236	0.0712981
R68A	1.10919	1.14032	1.08299	0.936347
R68V	0.749851	0.836506	0.828812	0.819887
R68I	0.700125	0.675684	0.781889	0.807145
R68L	0.698547	0.62975	0.744878	0.640459
R68M	0.85067	0.716829	0.800857	0.770673
R68F	0.664233	0.686652	0.712573	0.692229
R68Y	0.724451	0.79074	0.852258	0.768278
R68W	0.807211	0.531269	0.584956	0.763698
R68S	1.03367	1.03942	1.04145	1.09793
R68T	0.867334	0.790704	0.86899	0.813416
R68N	0.991797	0.94832	1.02033	0.91721
R68Q	0.975694	0.991467	0.846877	0.986205
R68C	0.843403	0.677348	0.604526	0.720302
R68G	0.910113	0.865693	0.868583	0.830933
R68P	0.694023	0.740135	0.717752	0.678759
R68R	1.04535	1.01056	1.00739	0.978217
R68H	0.781944	0.857648	0.839466	0.778108
R68K	1.08971	1.12726	1.19234	1.14083
R68D	0.863592	0.861495	0.851614	0.853789
R68E	1.03807	0.808892	0.782801	0.867318
R68*	-0.103475	-0.0762971	-0.125416	0.073852
G69A	0.897032	0.777149	0.844919	0.743406
G69V	0.475741	0.137079	0.712546	0.501243
G69I	0.452514	0.668267	0.851083	0.905292
G69L	0.430659	0.457387	0.663948	0.217723
G69M	0.805982	0.766603	0.824975	0.356
G69F	0.752153	0.786215	0.841961	0.748539
G69Y	0.672153	0.756611	0.871679	0.691644
G69W	0.686642	0.534736	0.388213	0.391759
G69S	0.62349	0.745037	0.870932	0.758891
G69T	0.71384	0.791471	0.835316	0.810424
G69N	0.660772	0.579948	0.647988	0.729023
G69Q	0.599833	0.980127	1.03758	1.01056
G69C	0.694163	0.724631	0.829697	0.843106
G69G	1.14599	1.01449	1.04444	1.04824
G69P	0.703291	0.597056	0.749134	0.717071
G69R	1.02038	0.901811	0.924454	0.923298
G69K	0.696274	0.772728	1.04213	0.89515
G69D	0.611168	0.516794	0.615448	0.825343
G69E	0.533168	0.899828	0.783034	0.911958
G69*	0.147872	0.10149	0.0884237	-0.0405777
H70V	1.21671	1.10235	1.10208	1.02223
H70I	0.949174	0.916022	0.886973	0.900875
H70L	0.711243	1.03822	0.992915	1.03662
H70F	1.026	0.575669	0.779122	1.00029
H70W	0.300871	0.572817	0.341126	0.731553
H70S	0.946985	0.96712	0.861917	0.887385
H70T	1.18852	1.06121	1.09662	1.21604
H70N	0.657969	0.956971	1.09792	1.12772
H70Q	0.247565	0.437357	0.380883	0.322867
H70C	0.807377	0.863743	0.951295	0.940058
H70G	1.04466	0.884716	0.876486	1.02945
H70P	1.02411	1.03624	1.01474	0.931285
H70R	0.954079	0.854614	0.770236	0.744698
H70H	0.731926	0.954906	0.944519	0.632008
H70K	1.20241	1.10125	1.00162	0.996409
H70D	0.803167	0.618162	0.85778	0.833691
H70E	1.11244	1.14877	1.08775	1.10116
H70*	-0.238035	-0.191173	-0.0046495	-0.230321
W71A	0.829888	0.964967	0.851406	0.719521
W71V	1.04463	0.936086	0.963231	1.02275
W71I	0.904172	0.78455	1.01196	1.00609
W71L	1.02323	0.949464	0.899999	0.979685
W71M	1.08248	1.01262	1.05511	1.20843
W71F	0.563056	0.479447	0.763051	1.00139
W71Y	0.928643	1.03378	1.04029	0.856191
W71S	1.05317	1.0486	1.07877	0.925157
W71T	0.984842	0.938296	0.972537	0.914066
W71N	1.05732	0.983934	1.09368	1.08308
W71Q	0.923307	0.847254	0.955776	0.95058
W71C	0.929581	0.99885	0.951458	0.973087
W71G	0.989791	0.989022	1.00858	0.947086
W71P	0.741175	0.881428	0.878977	1.00683
W71R	0.887196	0.975712	0.983624	1.03862
W71H	1.17109	0.934049	1.08175	1.10601
W71D	1.18631	1.20999	1.04289	0.925929
W71E	1.19776	0.95306	0.939782	1.03072
W71*	0.117771	0.0922081	0.0496801	0.179848
A72V	0.871746	0.9707	0.854801	0.83246
A72L	0.77048	0.834199	0.778842	0.812942
A72F	0.758935	0.624304	0.721669	0.813826
A72S	0.962406	1.00745	0.932792	1.10092
A72T	0.88838	0.952697	0.673794	0.929139
A72N	0.818525	0.860354	0.0838046	1.03327
A72G	0.678823	0.94815	0.952225	0.957165
A72R	1.06114	1.0007	1.10118	1.15157
A72K	0.825713	0.724567	0.853408	0.829654
A72D	0.96002	1.04105	1.13184	1.07767
A72E	1.15025	1.01838	1.08353	1.38164
A72*	0.154737	0.197479	0.190729	0.578223
P73A	0.879034	0.662507	0.790739	0.660289
P73V	0.74779	0.662307	0.732633	0.687244
P73L	-0.0249296	0.0709013	0.0952569	0.04388
P73M	0.478948	0.552994	0.526943	0.433798
P73Y	0.570492	0.698377	0.118903	0.468342
P73W	0.0972988	0.160128	0.115691	0.153316
P73S	0.98668	1.00146	0.941831	0.994259
P73T	0.720171	1.04987	0.864595	1.07381
P73C	0.704485	0.748633	0.749713	0.788825
P73G	1.03541	0.97275	1.00305	0.960425
P73P	1.00476	1.06187	0.962677	1.14894
P73R	0.723425	0.858309	0.921198	0.729131
P73K	0.643225	0.765666	0.94202	0.775666
P73E	0.907614	0.966736	1.01539	0.959961
P73*	-0.0446683	0.188786	0.248712	0.141165
I74A	0.662977	0.524128	0.813191	0.640205
I74V	0.912195	1.08071	1.02709	1.11639
I74I	0.963741	1.00485	0.820676	1.17863
I74L	1.10812	1.11471	1.05859	1.10139
I74M	1.28998	1.08399	1.18143	1.18927
I74F	1.09916	1.07896	1.16111	1.13073
I74S	0.886513	0.605824	0.826825	0.803822
I74T	0.853214	0.833383	0.783909	0.839899
I74N	0.747423	0.517241	0.764096	0.597133
I74C	1.08651	0.973746	1.00486	1.02425
I74G	0.530047	0.570855	0.521779	0.610019
I74R	0.778629	0.720321	0.824691	0.765364
I74H	0.288368	0.81427	0.962677	0.839443
I74K	0.839602	0.792932	0.687348	0.74296
I74*	0.0457397	0.360171	0.429339	0.292102
H75A	0.786887	0.764466	0.791643	0.799422
H75V	0.521682	0.537975	0.546433	0.393019
H75I	0.347552	0.207664	0.419197	0.62108
H75L	0.253717	0.207592	0.321946	0.0675182
H75M	0.763286	0.676682	0.84113	0.756348
H75F	0.441861	0.420789	0.252146	0.460329
H75Y	0.800632	0.662353	0.882605	0.808417
H75W	0.405407	0.706027	0.687792	0.350238
H75S	0.918007	0.887533	0.921098	0.981952
H75T	0.901496	0.879495	0.940164	0.873111
H75N	1.07228	0.553713	1.03692	1.14347
H75Q	1.14884	1.05615	1.06773	1.07549
H75C	0.845998	0.603629	0.805546	0.753049
H75G	1.092	0.929241	0.807905	0.917834
H75P	0.743853	0.831486	0.783126	0.837628
H75R	0.99743	0.873683	0.787505	0.924184
H75H	1.20859	0.938794	1.02991	1.09258
H75K	0.977043	0.973561	1.05732	0.865598
H75D	1.09084	1.10912	0.999068	1.20126
H75E	1.00261	1.0632	1.16236	1.12081
H75*	0.23137	0.0820659	0.0689028	0.380726
V76A	0.730387	0.673037	0.711079	0.511201
V76V	1.10644	1.02598	0.988045	1.05323
V76L	0.721611	0.601868	0.638014	0.742659
V76M	0.751163	0.728512	0.885065	0.844575
V76Y	0.778002	0.305881	0.428354	0.542324
V76W	0.491535	0.366014	0.0762083	0.319237
V76S	0.547439	0.56228	0.623466	0.493009
V76T	0.859697	1.02993	1.09096	1.20259
V76N	0.819413	0.882978	1.27267	0.502711
V76C	0.856538	0.795749	0.967192	0.931392
V76G	0.653078	0.680937	0.761268	0.832636
V76P	0.682364	1.0509	0.946957	0.549989
V76R	0.626408	0.593169	0.739083	0.526309
V76K	0.654087	0.731428	0.88588	0.65743
V76D	0.829811	0.563445	0.634011	0.566356
V76E	0.490776	0.712719	0.941086	0.886357
F77A	0.795341	0.573127	0.380926	0.386618
F77V	0.320756	0.445502	0.282678	0.329695
F77I	0.757408	0.644868	0.818405	0.653953
F77L	0.613462	0.561986	0.531042	0.530268
F77M	0.814171	0.737444	0.775545	0.770981
F77F	0.914148	0.77318	1.03218	0.732532
F77Y	0.879857	0.972366	0.992215	1.10188
F77W	0.756051	0.507369	0.618047	0.5357
F77S	0.653257	0.598953	0.519945	0.664345
F77T	0.336279	0.539723	0.475089	0.435172
F77N	1.03442	0.877163	0.930612	1.12389
F77Q	0.668676	0.604921	0.751902	0.612829
F77C	0.854494	0.629962	0.913017	0.868062
F77G	0.228306	0.263245	0.278401	0.150492
F77P	-0.0566691	-0.00368453	0.128987	0.001451
F77R	0.270882	0.366801	0.476896	0.318842
F77H	0.627631	0.664596	0.78872	0.663792
F77D	0.33779	0.306191	0.215698	0.389008
F77E	0.508651	0.2919	0.116351	0.382141
F77*	0.0324054	0.107233	0.306559	0.338998
I78A	1.09183	0.990252	1.08218	1.0975
I78V	1.17163	1.06606	1.14721	1.03779
I78I	0.923007	1.0573	1.02746	1.01098
I78L	0.706861	0.692756	0.851632	0.873028
I78M	1.05306	0.913393	1.18872	0.698249
I78F	0.676537	0.71659	0.787925	0.723217
I78Y	0.629797	1.19807	0.939949	1.03061
I78W	0.812662	0.665012	0.58215	0.754148
I78S	0.629412	0.688746	0.626867	0.706259
I78T	0.603318	0.560915	0.739973	0.894855
I78N	0.669373	0.545551	0.361444	0.435264
I78Q	0.659117	0.79222	0.773711	0.890884
I78C	0.8006	0.856627	0.963518	0.909522
I78G	0.879929	0.819227	0.846516	0.752005
I78P	0.365384	-0.144438	-0.0201715	0.296015
I78R	0.0888948	0.0299417	0.104641	0.0973175
I78K	0.258699	-0.0230274	0.13956	0.315075
I78D	0.199127	0.104664	0.214964	0.08089
I78E	0.267768	0.443241	0.158412	0.529815
I78*	0.128566	0.109884	0.215334	0.299027
G79A	1.13044	1.07297	1.02298	1.18216
G79V	1.18212	1.14302	1.19257	1.18752
G79I	1.04364	1.00893	0.91536	0.710292
G79L	1.27714	1.22618	1.17431	1.21102
G79M	1.20586	1.09311	0.947521	1.15235
G79F	1.02752	1.26099	1.27745	0.984373
G79Y	1.20612	1.06613	0.963785	1.05588
G79W	1.18101	1.16254	1.18635	1.14316
G79S	0.989117	1.13274	1.21143	1.21221
G79T	1.08082	1.21874	1.15018	1.22467
G79N	1.0843	0.879161	0.925796	0.891942
G79Q	1.14667	1.17136	1.21178	1.18617
G79C	0.948721	0.837724	0.927792	0.97809
G79G	0.978263	1.05715	1.08171	0.822369
G79P	0.620229	0.103632	0.894535	0.285654
G79R	0.992816	1.05047	1.08246	0.99132
G79H	0.94915	0.781062	0.844688	1.12646
G79K	1.04988	1.02365	1.12139	1.2209
G79D	0.653884	0.432973	0.657476	0.49615
G79E	1.13833	1.1325	1.21997	1.18849
G79*	0.0366121	-0.0735739	0.000671929	0.0732932
H80A	-0.0345366	0.182155	0.0818332	0.151423
H80V	0.255818	0.259174	0.309554	0.184009
H80I	-0.0847556	0.0683294	0.195013	0.257445
H80L	0.214009	0.139426	0.266594	0.0577023
H80F	0.817869	0.722329	0.456211	0.254608
H80Y	0.197074	0.135728	0.0617541	0.0277606
H80W	-0.0911749	0.0118835	0.0217248	-0.00524056
H80S	0.16999	0.517582	0.241747	0.418131
H80T	0.18131	0.0891184	0.345309	0.413459
H80N	0.824612	0.743239	0.746972	0.880393
H80Q	0.205106	0.055597	0.215076	0.330575
H80C	0.0489519	0.153603	0.137103	0.207098
H80G	0.111783	0.160024	0.112935	-0.088447
H80P	0.241873	-0.00940958	0.0908809	0.23322
H80R	0.255096	0.071818	0.263939	0.27395
H80H	0.902781	0.673012	0.977962	0.540302
H80K	0.0490614	0.0798935	0.127942	-0.0992002
H80E	0.0368111	-0.233031	-0.180987	-0.258222
H80*	-0.0620675	-0.0221814	0.178408	0.250952
L81A	0.598347	0.368821	0.216093	0.271341
L81V	0.670538	0.538574	0.668783	0.714391
L81I	0.956995	0.875091	0.915676	0.970455
L81L	1.07984	1.0347	0.985107	1.23859
L81M	0.591831	1.22297	0.417388	0.625597
L81F	0.105099	0.439991	0.173561	0.130517
L81Y	0.0328764	0.221405	0.0559095	0.190974
L81W	-0.123076	-0.173971	0.00579111	-0.0713865
L81S	0.93366	0.822051	0.897544	0.891589
L81T	0.675087	0.217926	-0.120855	0.213039
L81N	0.486527	0.494218	0.427185	0.321039
L81Q	0.745991	0.413163	0.214832	0.109044
L81C	0.662229	0.53117	0.424443	0.422501
L81G	0.734773	0.74876	0.858967	0.810836
L81P	0.477659	0.488999	0.40719	0.468491
L81R	0.753196	0.76947	0.659897	0.715352
L81K	1.13584	0.918891	1.05767	0.645944
L81D	0.223919	0.290044	0.213173	0.229961
L81E	0.15806	0.149059	0.876184	0.547899
L81*	-0.314431	-0.137476	-0.172256	-0.0717774
C82A	0.671531	0.594189	0.949671	0.818706
C82V	0.538294	0.68205	0.573097	0.609265
C82M	0.55919	0.0847511	0.649282	0.349039
C82F	0.55625	0.589776	0.626805	0.108219
C82Y	-0.0842789	0.0621586	0.0662431	-0.0602624
C82W	0.0195406	0.0758656	0.211321	0.00443898
C82S	0.693833	0.518491	0.810307	0.71963
C82T	0.586386	0.535219	0.53798	0.533664
C82Q	0.296909	0.309875	0.165506	0.142863
C82G	0.161905	0.254133	0.315053	0.213095
C82R	-0.036189	-0.0321038	-0.0298095	-0.0431213
C82K	0.0221369	0.251638	0.184488	0.182389
C82*	-0.185139	-0.0134644	-0.100736	0.0771223
L83V	0.870169	1.07314	0.993625	1.13367
L83L	1.02135	0.935514	1.06386	1.18098
L83F	0.937571	0.805136	0.954648	0.763484
L83Y	1.08299	1.08883	1.11045	0.508437
L83S	0.791971	0.604232	0.767163	0.438842
L83T	0.941954	0.639092	0.805029	0.790967
L83G	0.842054	0.707336	0.82331	0.827221
L83P	-0.135975	-0.0867373	-0.0819366	0.137989
L83R	0.15441	0.205051	0.228117	-0.118204
L83D	0.09874	0.00126111	0.196055	-0.0264265
L83*	0.0204061	-0.0311032	0.283812	-0.202568
A84A	1.13877	1.09838	1.19757	1.07639
A84V	0.699986	0.859568	0.761507	0.72324
A84I	0.153778	0.390925	-0.0564286	0.195381
A84L	0.399881	0.541445	0.601872	0.632076
A84M	0.189669	0.0667611	0.055906	-0.00391035
A84F	0.122573	0.461586	0.290781	0.423625
A84Y	-0.140374	-0.0585003	-0.100175	0.109414
A84W	-0.046546	0.0379485	0.136965	0.176764
A84S	0.731235	0.659051	0.847605	0.773567
A84T	0.813512	0.651404	0.621209	0.872732
A84G	0.320101	0.267632	0.108265	0.236152
A84R	0.180534	0.127758	0.165928	0.109411
A84H	0.276251	0.0318074	0.0708959	0.0705004
A84K	0.501113	0.947605	1.05958	0.578709
A84E	0.357493	0.119727	0.165294	0.0133706
A84*	0.0890192	0.312914	0.0222975	0.240738
D85A	0.229884	0.522328	0.668811	0.826328
D85V	0.011003	0.0893655	0.120625	0.0582591
D85L	-0.0519215	0.228395	-0.0564769	0.0459161
D85Y	0.450545	0.599155	-0.203385	0.277511
D85W	-0.0609393	-0.0402618	-0.0438995	0.00291853
D85S	0.692636	0.566728	0.327639	0.760199
D85N	1.09052	1.17343	1.05924	1.17387
D85Q	0.335938	0.17781	0.59336	0.267427
D85C	0.381011	0.351832	-0.0285477	0.256499
D85G	1.01755	1.10666	1.11177	0.992696
D85R	0.482999	0.0289093	0.100312	0.0099809
D85H	0.881881	0.895104	0.942944	0.872762
D85D	0.980479	1.07061	0.963784	1.08294
D85E	0.155254	0.318338	0.487475	0.148743
D85*	0.0694785	0.0730366	-0.0954922	-0.0440624
L86A	0.540549	0.303356	0.572478	0.155658
L86V	0.984991	0.689985	0.886795	0.8383
L86I	0.982946	0.954024	1.01058	0.847205
L86L	0.827361	1.1003	1.1134	1.11213
L86M	0.875424	0.947906	1.01614	1.1343
L86F	0.833392	0.798237	0.955237	0.902776
L86T	0.525332	0.683367	0.683183	0.674851
L86C	0.771713	0.826686	0.46429	0.812584
L86H	0.609941	0.231008	0.269704	0.5515
L86K	0.378887	0.538253	0.379994	0.198226
L86D	0.619692	0.808981	0.897921	0.810877
L86E	0.431763	0.661863	0.535256	0.0295617
L86*	-0.284194	-0.362522	-0.172703	-0.252669
A87A	0.902943	0.90402	0.766167	0.926351
A87V	1.144	1.11158	1.07603	1.18834
A87I	1.07344	1.11435	0.906572	0.91415
A87L	1.02027	1.08314	0.970844	1.10374
A87M	1.06223	1.1357	1.05874	1.16313
A87F	1.03146	0.99471	0.877519	0.808145
A87Y	0.536168	0.49234	0.476899	0.328506
A87W	1.15469	0.974665	1.04529	1.02049
A87S	0.866186	0.829206	0.854429	0.398449
A87T	0.980514	0.896063	1.04263	0.758518
A87N	0.606314	0.654482	0.507149	0.539242
A87Q	0.548002	0.542812	0.821851	0.913956
A87C	1.16513	1.00603	1.14011	1.13818
A87G	0.811095	0.896454	0.857369	0.794409
A87P	0.180858	0.0553534	0.0258207	-0.0500234
A87R	0.308868	0.0859087	0.329649	0.390596
A87K	0.346965	0.306588	0.449052	0.306194
A87D	0.810016	0.894033	0.818327	0.838839
A87E	1.03638	0.765096	0.759797	0.812601
A87*	0.097979	-0.105055	0.110398	0.111598
V88A	0.408435	0.390091	0.638904	0.382475
V88I	1.07331	1.14318	1.17076	1.03112
V88L	0.654914	0.864151	0.821861	0.783681
V88F	0.530136	0.677885	0.848026	0.777442
V88W	0.453056	0.748796	0.707855	0.527146
V88S	0.647753	0.395392	0.629123	0.556517
V88T	0.821573	0.709296	0.855318	0.736475
V88N	0.653386	0.966438	0.860122	0.932043
V88Q	0.774709	0.945215	0.660513	0.811265
V88G	0.63731	0.649172	0.640113	0.752704
V88R	0.542714	1.05403	1.00389	0.815259
V88H	0.860712	0.893596	0.94878	1.06642
V88K	0.904142	1.03377	0.862528	0.953613
V88D	-0.125081	0.118624	-0.110007	0.384313
V88E	0.225392	0.00943164	0.00449891	-0.100933
V88*	-0.0469897	0.26003	0.288856	0.262509
A89V	0.564182	0.620204	0.324994	0.52684
A89I	-0.0128641	-0.0180891	-0.179874	-0.230049
A89L	0.440923	0.410754	0.239768	0.290949
A89M	0.325985	0.355894	0.339659	0.102028
A89F	0.619945	0.102657	0.650863	0.688628
A89Y	0.279215	-0.207411	0.0110619	0.179782
A89W	-0.270432	-0.210654	0.074859	0.0389992
A89S	0.638732	0.558534	0.756119	0.505156
A89T	0.364706	0.755199	0.730296	0.72919
A89C	0.829962	0.929146	0.759776	0.770835
A89G	1.23585	1.03183	1.12845	1.20129
A89R	0.147259	-0.00667042	0.0527452	0.00547983
A89H	-0.0131991	-0.120449	-0.0700964	-0.208069
A89K	-0.0367676	-0.0492942	-0.0328637	-0.0733218
A89*	-0.324587	0.149738	0.220246	-0.146116
L90A	0.936222	0.873283	0.877088	0.888811
L90V	0.969902	0.986131	0.93507	0.969664
L90I	1.05174	0.829001	0.943562	0.935097
L90L	1.13901	1.05029	1.08526	0.926596
L90M	0.550362	0.930222	1.10442	1.00973
L90F	0.943319	0.994734	1.07984	1.08128
L90Y	0.744667	0.620189	0.839729	0.717912
L90W	0.727459	0.859443	0.816825	0.875688
L90S	0.797236	0.853875	0.825442	0.805039
L90T	0.915232	0.849037	1.04081	0.911167
L90N	0.556706	0.621797	0.767755	0.785855
L90C	1.09146	1.00189	1.19703	1.24452
L90G	0.665118	0.694329	0.712331	0.551858
L90P	0.16856	0.179309	0.177281	0.224359
L90R	0.224876	0.128685	0.191663	0.341341
L90H	0.659414	0.426219	0.373711	0.318567
L90K	0.366568	0.269131	0.154819	0.468523
L90D	0.408723	0.159197	0.503189	0.207303
L90E	0.381422	0.500174	0.098116	0.205138
L90*	0.8283	0.246396	0.222042	0.260577
F91A	0.450332	0.383933	0.268599	0.3203
F91V	0.0965416	0.130787	0.0666475	0.224331
F91I	0.615096	0.929362	1.28069	0.7763
F91L	0.233311	0.0875492	0.270455	0.510905
F91M	0.792228	0.666314	0.428253	0.864508
F91F	0.950498	0.950904	0.987507	1.0815
F91Y	0.231704	0.0630746	0.0255666	-0.0627405
F91W	0.324381	0.563625	0.191902	0.339967
F91S	0.422479	0.365859	0.0833635	0.167048
F91T	0.69954	0.478787	0.645724	0.587632
F91N	0.396227	0.297318	0.481549	0.312123
F91Q	0.291098	-0.0325526	-0.17751	0.0607035
F91C	0.236554	0.252237	0.116054	0.274926
F91G	0.757062	0.781414	0.897466	0.843439
F91P	0.638627	0.778559	0.734431	0.522444
F91R	0.156907	0.0106117	0.20141	0.0890903
F91H	0.704898	0.52454	0.471237	0.0690231
F91D	0.0475494	-0.0387114	0.105557	0.0902828
F91E	0.356303	0.342133	0.176409	0.310513
F91*	0.127904	-0.0171729	0.208568	0.0606092
Q92A	0.953246	0.811353	0.832047	0.88421
Q92V	1.01326	0.886324	0.993477	1.03385
Q92I	0.917448	1.14617	1.09682	1.07734
Q92L	1.02357	1.01482	1.11918	0.977633
Q92M	1.18556	1.10257	1.15826	1.2044
Q92F	1.01793	0.96379	0.953516	0.9207
Q92Y	1.10272	1.07349	0.999187	1.14914
Q92W	1.15313	1.24328	1.15006	1.28361
Q92S	0.892212	0.868521	0.845054	0.830641
Q92T	0.93459	0.98725	0.885506	0.884271
Q92N	0.736473	0.647092	0.904841	0.863688
Q92Q	1.07923	1.2064	1.09987	1.09506
Q92C	0.71504	0.699202	0.88998	0.75964
Q92G	0.944691	0.904868	0.943125	0.953209
Q92P	0.221845	0.0742219	0.0637031	-0.0495889
Q92R	0.793703	0.756578	0.802513	0.743321
Q92H	1.17818	1.09563	1.09634	1.18349
Q92K	0.718738	0.480615	0.359254	0.378948
Q92D	0.707399	0.277903	0.808382	0.30304
Q92E	0.518009	0.439305	0.454758	0.55186
Q92*	0.0641373	0.139798	0.087743	0.0651366
V93A	0.234632	0.106268	0.109774	0.293332
V93V	1.22697	1.16097	0.986174	1.0554
V93L	0.912664	0.986764	1.01329	0.916246
V93M	0.719905	0.567704	0.977408	1.05166
V93F	0.469832	0.0559005	0.157145	0.0228347
V93W	0.119134	0.326938	0.238205	0.101325
V93S	0.104926	0.151256	0.425844	0.243822
V93T	0.609076	0.593468	0.797523	0.599827
V93Q	0.203721	0.132558	0.354871	0.113343
V93C	0.740885	0.437298	0.561246	0.349785
V93G	0.228479	0.20903	0.128276	0.326141
V93P	0.189365	-0.133454	0.436413	0.0653242
V93R	0.125587	0.133542	0.134092	0.146705
V93H	0.0785942	0.1461	0.111979	0.942863
V93K	0.227664	0.0606217	0.253352	0.15122
V93D	0.081068	-0.110011	-0.0584784	-0.199524
V93*	-0.0308214	0.172499	-0.0611125	0.677995
L94A	0.924914	0.90283	0.911714	0.919301
L94V	0.656181	0.62633	0.779861	0.769363
L94I	0.716909	0.590937	0.526195	0.518595
L94L	0.979286	1.0422	1.06096	1.05301
L94M	0.684234	0.755814	0.763466	0.882064
L94F	0.754975	0.284238	0.775326	0.389127
L94Y	0.173927	0.268632	0.322149	0.309378
L94W	0.927558	0.666481	0.632777	0.365172
L94S	0.604755	0.888264	0.691505	0.999607
L94T	0.532759	0.302874	0.0768151	0.212669
L94N	-0.0292828	-0.0277281	0.0255364	-0.0269114
L94C	0.524183	0.546262	0.411669	0.526805
L94G	0.875685	0.764923	0.891526	0.891776
L94P	0.13318	0.206632	-0.0634762	0.261913
L94R	0.185956	0.0937469	0.0908213	0.309564
L94H	-0.077351	-0.0243704	0.0760428	-0.104851
L94K	-0.062839	0.213321	0.0633177	0.0941597
L94D	0.0326381	0.188083	0.307421	0.528183
L94E	0.114815	0.069391	0.185594	0.153703
L94*	0.12458	0.0244288	-0.0315747	-0.0536327
P95A	0.815008	0.555287	0.361063	0.350616
P95V	0.207376	0.303648	0.258626	0.388245
P95I	-0.0401194	0.0600317	0.341502	-0.00231511
P95L	-0.195535	-0.0677769	-0.00925057	0.0973785
P95M	-0.0307378	-0.128144	0.0987382	-0.0190491
P95F	0.120472	-0.00518344	0.104393	0.317781
P95Y	0.0154075	0.0227519	0.0204521	-0.048094
P95S	0.408295	0.279652	0.60496	0.369723
P95N	-0.029504	0.443223	0.160556	0.0570744
P95C	0.311631	0.166401	0.223008	0.67518
P95G	0.383273	0.332252	0.234466	0.160641
P95P	0.766096	0.988192	1.0171	1.16952
P95R	0.205227	0.0741293	0.24796	0.0447877
P95H	0.163079	0.635721	0.660443	-0.123729
P95K	-0.31701	0.287433	-0.155994	0.124304
P95E	0.136193	0.111287	0.12409	0.153636
P95*	0.570686	0.148609	-0.00903653	0.227739
Q96A	1.10759	1.04572	0.998577	1.05975
Q96V	1.02093	1.16181	1.17791	1.25251
Q96I	1.24072	1.09584	1.09618	1.12947
Q96L	1.19435	1.16376	1.14727	1.10107
Q96M	1.16665	0.684985	1.07593	1.0163
Q96F	1.05058	0.998861	0.936591	0.7182
Q96Y	0.975527	0.991798	0.989527	1.00238
Q96W	0.814095	0.922339	0.926471	0.925825
Q96S	0.799722	0.89526	0.935597	0.868812
Q96T	0.834525	0.915905	0.899405	0.622639
Q96N	0.947539	1.0428	0.998232	0.993657
Q96C	0.970584	0.948803	1.02394	0.921813
Q96G	0.698161	0.711014	0.891232	0.757828
Q96P	0.840354	0.832259	0.908018	0.804861
Q96R	0.855689	0.925592	0.902039	0.909045
Q96H	1.19879	1.09559	1.18421	0.949402
Q96K	0.677987	0.83204	0.746851	0.931549
Q96D	0.766749	0.89099	0.782608	0.960548
Q96E	1.1881	1.11114	1.15383	1.15328
Q96*	0.0670324	0.0245212	0.134045	0.0788992
L97A	0.684431	0.75419	0.829795	0.951204
L97V	0.848767	0.977821	0.910979	0.91376
L97I	1.06496	1.00911	0.9444	0.929299
L97L	0.922433	0.974417	0.932511	0.950239
L97M	0.854735	0.961853	1.00497	0.990195
L97F	0.849944	0.698336	0.749094	0.590509
L97Y	-0.183491	0.207041	0.0472583	0.0663662
L97W	0.724707	0.693956	0.771257	0.834511
L97S	0.167014	0.0732624	0.160921	0.14718
L97T	0.247296	0.327568	0.251969	0.384589
L97N	0.203871	0.0775654	0.013295	-0.000525331
L97Q	0.0620787	0.0466594	0.0695845	0.214848
L97G	0.206904	0.260188	0.104053	0.205891
L97P	0.491693	0.214449	0.566982	0.507322
L97R	0.339655	0.210526	0.41326	0.57862
L97H	0.0197819	-0.00108922	0.214288	0.045565
L97K	0.130648	0.0113558	0.22203	0.0881139
L97D	-0.0984744	0.0354123	-0.106782	-0.0735139
L97E	0.0500732	0.238356	0.148207	0.208189
L97*	0.168023	0.307722	0.0743867	0.138299
A98A	0.839811	1.11158	0.969948	1.18843
A98V	1.01253	1.11478	1.00226	1.00699
A98L	0.984522	1.07038	1.0627	1.10505
A98F	0.933076	1.02925	1.10946	1.03375
A98Y	0.951224	0.981363	0.820496	0.912931
A98W	0.79264	0.891382	0.892756	0.856833
A98S	0.629119	0.823593	0.797292	0.706125
A98G	0.510255	0.542086	0.41599	0.72769
A98R	0.00632853	0.102324	0.14557	-0.000745062
A98K	0.316374	0.367949	0.118644	0.226205
A98E	0.0370494	-0.00858337	0.239124	0.084356
W99A	1.00156	0.953559	1.05018	0.781992
W99V	1.09289	1.06244	1.08658	0.953932
W99I	1.04472	1.05428	1.04299	1.13305
W99L	1.08825	1.08072	1.12155	1.15809
W99M	1.03709	1.19762	1.21659	1.28667
W99F	1.02396	0.990518	1.09779	1.05907
W99Y	1.08081	1.09793	1.10544	1.05144
W99S	1.08009	1.02159	1.07476	1.05808
W99T	1.1758	1.06244	0.992648	1.249
W99N	1.18342	1.16551	1.10023	1.20217
W99Q	0.619864	0.967853	0.966952	0.980213
W99C	0.89013	0.675289	0.839897	0.854414
W99G	0.913458	0.925565	0.953537	0.876563
W99P	0.0642341	0.292972	0.19701	0.0797764
W99R	0.778581	0.681297	0.820557	0.799391
W99H	1.07874	0.877891	1.07283	0.59282
W99K	0.918878	0.632469	0.768735	0.771066
W99D	0.959753	0.780933	0.833129	0.888006
W99E	0.989391	0.944422	0.891206	0.737891
W99*	0.023124	0.102854	0.209246	0.327697
K100A	0.960803	0.719278	0.868782	0.857042
K100V	0.999474	1.08286	1.05452	0.893647
K100I	1.06956	1.06231	0.812706	1.02075
K100L	1.10971	1.03888	1.14073	1.06917
K100M	1.02931	0.978724	1.00055	0.913556
K100Y	0.618921	0.605931	0.719264	0.379904
K100W	0.711754	0.640413	0.705797	0.578171
K100S	1.04297	1.0729	0.993693	1.02431
K100T	0.985937	1.04182	0.941035	0.911011
K100Q	1.03578	1.08157	0.999735	1.04917
K100G	0.886375	0.766094	0.891461	0.934717
K100R	1.15421	1.11959	1.17651	1.13753
K100E	0.92553	1.14304	1.12928	1.02816
A101A	0.962785	1.14411	0.903151	0.996586
A101V	0.867569	0.829433	0.926221	0.898092
A101I	0.621479	0.753418	1.03362	0.779105
A101L	0.881981	0.861083	0.915249	0.860859
A101M	0.48017	0.491687	0.540901	-0.0105453
A101F	0.823407	0.969562	1.19134	0.776548
A101Y	0.568308	0.527146	1.10839	0.074695
A101W	0.686981	0.804542	0.872103	0.886259
A101S	0.95152	0.936321	0.989705	0.953807
A101T	0.956305	0.907404	0.962107	0.913361
A101N	0.790717	0.600407	0.82363	0.730741
A101Q	0.647852	0.368236	0.690895	0.664875
A101C	0.50425	0.696583	0.900019	0.833827
A101G	0.752408	0.678811	0.739242	0.655937
A101P	0.668806	0.491633	0.398978	0.638144
A101R	0.685921	0.626816	0.673231	0.503413
A101H	0.958413	0.893202	0.920405	0.84295
A101D	0.642696	0.621452	0.690403	0.7271
A101*	0.122589	0.22975	0.590213	0.313613
T102A	0.975189	0.940678	1.02755	0.993775
T102V	0.750883	0.713273	0.843395	0.707067
T102I	0.788734	0.641172	0.871324	0.840021
T102L	0.965341	0.895889	0.977173	0.880312
T102M	0.739365	0.931855	0.956676	0.707109
T102F	0.855014	0.956844	0.851451	0.762778
T102W	0.648192	0.613521	0.84922	0.614001
T102S	0.943133	1.03729	1.07232	0.869898
T102T	1.04758	1.15901	0.867534	1.19157
T102N	0.867538	0.956385	0.849178	1.00245
T102C	0.699523	0.547747	0.726517	0.378464
T102G	0.808897	0.916571	0.794064	1.06119
T102P	0.650517	0.546612	0.761956	0.760524
T102R	0.60657	0.616062	0.79561	0.62421
T102H	0.801941	0.894834	0.807378	0.903577
T102K	0.618513	0.512042	0.694106	0.509291
T102D	0.90281	0.856278	0.911876	0.737111
T102E	0.622796	0.774493	0.807284	0.745231
D103A	0.750252	0.870717	0.882023	0.834276
D103V	0.829143	0.803918	0.84103	0.949212
D103I	0.670161	0.886385	0.92452	0.92345
D103L	0.916251	0.862227	0.913487	0.913497
D103M	0.940689	0.830213	0.87383	0.850159
D103F	0.740017	0.938232	0.783258	0.883754
D103Y	0.724898	0.75442	0.846524	0.897699
D103W	0.995643	0.680602	0.744399	0.752006
D103S	1.00855	0.8506	0.913831	1.01697
D103T	0.864017	0.962123	0.989906	0.969393
D103N	0.900444	1.12397	1.00874	1.11243
D103Q	0.747856	0.762432	0.488856	1.00546
D103C	0.029439	0.424247	0.423858	0.366243
D103G	0.763104	0.6249	0.647843	0.771625
D103P	0.766459	0.728371	0.77455	0.738377
D103R	0.59668	0.694843	0.704097	0.667802
D103D	1.09567	0.814636	1.02889	1.06857
D103E	0.701317	0.404697	0.614578	0.331235
D103*	0.0113959	-0.107846	-0.0625982	0.0852413
R104V	0.983627	0.997632	1.002	1.02434
R104I	0.936669	0.981032	0.909123	0.840399
R104L	0.706248	0.728485	0.878833	0.863852
R104M	1.06628	0.907498	0.865662	0.925042
R104F	0.980108	1.0184	0.998729	1.04613
R104Y	0.991755	0.899729	0.863815	0.977844
R104W	0.895552	0.665829	0.7874	0.907527
R104S	1.0333	1.15326	1.02818	1.17577
R104T	1.04851	1.06418	0.869554	1.16283
R104N	1.08571	0.986347	0.842657	1.09483
R104Q	0.903113	0.774187	0.962866	0.885932
R104G	1.29815	0.931571	1.18956	1.14949
R104P	0.868851	0.779315	0.999593	1.10674
R104R	1.01251	0.990659	1.16648	1.1908
R104H	1.00751	0.995095	0.911718	0.874406
R104D	0.831767	0.74267	1.01017	0.959012
R104E	0.777565	0.857571	0.910505	0.831823
R104*	0.00213141	0.0011236	-0.00809308	0.155118
F105A	0.819763	0.79385	0.767538	0.812905
F105V	0.778484	0.680102	0.841113	0.795632
F105I	0.497056	0.87929	0.69306	0.636098
F105L	0.915392	0.873766	0.903284	0.954911
F105M	0.901758	0.858142	1.01142	0.939116
F105F	1.05102	0.912386	1.11821	0.8155
F105Y	0.39827	0.868222	0.775282	0.874991
F105W	1.09884	0.962764	1.03347	0.9778
F105S	0.647355	0.725286	0.832881	0.728496
F105T	0.683582	0.748837	0.779491	0.73875
F105N	0.659237	0.59214	0.662579	0.732752
F105Q	1.06371	0.753813	0.753833	0.826081
F105G	0.615576	0.714027	0.761169	0.754931
F105P	0.774897	0.854704	0.860082	0.914001
F105R	0.754233	0.606614	0.803038	0.792156
F105H	0.408005	0.818724	0.699418	0.685289
F105K	0.780028	0.514542	0.734007	0.473997
F105E	0.524583	0.684573	0.590583	0.701629
F105*	0.192623	0.168161	0.160341	0.718428
R106A	0.872787	0.809189	0.778656	0.877804
R106V	1.01893	0.997651	1.02285	1.01509
R106I	0.913908	0.902333	0.967339	1.04327
R106L	1.14795	1.12073	0.960565	1.04379
R106M	0.648424	1.08297	1.08126	0.999495
R106F	0.841545	0.936852	1.00844	0.976266
R106W	0.917606	0.865816	0.808029	0.701157
R106S	1.03849	1.00576	0.781011	1.06032
R106T	0.91861	0.723218	0.703742	0.544764
R106N	0.940148	0.97491	1.15415	0.972424
R106Q	1.16311	1.12636	0.967301	1.17439
R106C	1.11363	0.717866	1.09679	0.855352
R106G	0.855218	0.899591	0.881902	0.847873
R106P	0.98786	1.12615	1.1954	1.07786
R106R	1.01737	1.01272	0.994662	1.01357
R106H	1.21228	1.19004	0.871684	0.974261
R106D	1.02968	0.8756	0.723975	1.07166
R106E	0.991514	0.841495	1.06452	0.868648
R106*	0.457856	0.279866	0.422438	0.356964
G107A	0.860215	0.896576	0.866704	0.819499
G107V	0.703007	0.628679	0.718022	0.468497
G107I	0.673119	0.747882	0.766698	0.627995
G107L	0.7368	0.657988	0.823397	0.848232
G107M	1.02182	0.999608	1.0697	1.01442
G107F	0.806768	0.899257	0.972957	0.994517
G107Y	0.904242	0.958352	0.978004	1.00591
G107W	0.904594	0.929426	0.876908	0.991632
G107S	0.659717	0.82542	0.844413	0.927805
G107T	0.986885	0.807806	1.03947	0.928765
G107N	0.705581	0.615811	0.616242	0.613517
G107Q	0.832004	0.50778	0.822508	0.856987
G107C	0.793616	0.756567	0.929732	0.954663
G107G	1.12654	0.904798	0.940715	0.715683
G107R	0.533069	0.595444	0.422691	0.326808
G107H	0.672369	0.859056	0.876576	0.858509
G107K	0.651436	0.701617	1.06218	0.953151
G107E	0.710994	0.653281	0.850875	0.758629
G107*	0.196291	0.188176	-0.0154551	0.363891
P108A	0.742848	0.840795	0.820091	0.688106
P108V	0.808259	0.724148	0.755993	0.949043
P108I	0.562494	0.615596	0.674279	0.673914
P108L	0.688336	0.860969	0.830423	0.849537
P108M	0.729917	0.750822	0.803222	0.888445
P108F	0.336242	0.855614	0.681152	0.855447
P108Y	0.836884	0.801393	0.774426	0.942859
P108W	0.752313	0.493182	0.764432	0.632741
P108S	0.913785	0.98437	1.00062	0.911814
P108T	0.765994	0.816214	0.989816	0.816063
P108N	1.00022	0.902885	0.900468	0.916385
P108Q	0.893046	0.769454	0.758336	0.778715
P108C	0.70593	0.661967	0.835981	0.57152
P108G	0.931217	0.846324	0.921635	0.988954
P108P	0.826472	1.03045	0.986416	1.09311
P108R	0.558907	0.572518	0.332736	0.442783
P108H	0.880438	0.679699	0.811879	0.866365
P108E	0.37631	0.949122	1.03647	0.951589
P108*	-0.0149846	0.00162617	-0.0627002	0.237799
D109A	0.730943	0.870441	0.784763	0.817048
D109V	0.836643	0.798156	0.873736	0.845977
D109I	0.749168	0.619654	0.528414	0.922701
D109L	0.870342	0.788593	0.859116	0.767046
D109M	0.744574	0.788701	0.86547	0.866028
D109F	0.766477	0.583278	0.837023	0.742677
D109Y	0.5668	0.750239	0.877294	0.73899
D109W	0.858242	0.633729	0.648359	1.07752
D109S	0.789843	0.841103	0.823493	0.861846
D109T	0.624873	0.775378	0.934439	0.926184
D109Q	0.529406	0.594792	0.808039	0.623224
D109C	0.410451	0.527134	0.413729	0.547007
D109G	0.847144	0.501785	0.385871	0.645588
D109P	0.876877	0.891669	0.953133	0.904196
D109R	0.58372	0.41133	0.337145	0.473927
D109H	0.726569	0.634792	0.836572	0.578088
D109K	0.0937379	0.399326	0.278046	0.195065
D109D	1.06979	0.942914	0.964084	0.977023
D109E	0.79353	0.942811	0.818609	1.05659
D109*	0.127243	0.138357	0.414755	0.101917
A110A	1.04012	1.17746	1.19893	1.0289
A110V	1.25723	1.12886	0.935114	0.706021
A110I	0.666622	0.727069	0.819369	0.222305
A110L	0.94713	1.09498	1.01892	1.11419
A110F	1.0065	0.981019	1.07737	1.09817
A110Y	1.02085	1.18005	1.15103	1.32797
A110W	0.894385	0.981227	0.897408	0.956615
A110S	1.02321	1.09135	0.950336	0.932554
A110T	1.10494	1.1233	1.00842	1.05451
A110G	0.637801	0.868243	0.930192	0.890053
A110P	0.885627	0.894548	0.947903	0.996839
A110R	0.553803	0.665059	0.668809	0.432968
A110H	0.850314	0.874137	0.456501	0.685141
A110K	0.649691	0.566147	0.691437	0.664023
L111A	0.682539	0.908379	0.921026	0.998716
L111V	1.04797	1.12381	1.08775	0.900816
L111I	0.961974	0.865701	0.998909	0.87784
L111L	0.99432	0.989642	0.735807	0.966291
L111M	0.749866	0.788747	0.835308	0.810303
L111F	0.396799	0.713706	0.870581	0.68436
L111Y	0.728052	0.726146	0.753753	0.931195
L111W	0.748025	0.681942	0.710479	0.69873
L111S	0.494117	0.533237	0.274014	0.434336
L111T	0.497003	0.576899	0.626294	0.674281
L111N	0.0719668	0.213622	0.147759	0.331328
L111Q	0.0822927	0.589757	0.470449	0.528018
L111C	0.229243	0.307394	0.359249	0.119767
L111G	0.483661	0.503025	0.387955	0.345036
L111P	0.497775	0.441631	0.5142	0.501355
L111R	0.130377	-0.026216	0.268115	0.184489
L111K	0.308429	0.125614	0.0328468	0.0590376
L111E	0.0359865	0.0892439	0.208523	0.0355226
L111*	0.262111	0.0759876	0.194417	0.282164
C112A	0.865698	0.817713	0.978722	0.909013
C112V	1.1358	1.14023	1.20303	1.16644
C112I	1.36928	1.10538	1.06996	1.17769
C112L	1.00533	1.08263	1.07401	1.09564
C112M	0.93276	0.771069	0.949915	1.04968
C112F	1.29093	1.15392	1.14102	1.20525
C112Y	0.89372	1.02916	1.12785	1.01564
C112W	1.15733	1.0741	1.00321	1.00528
C112S	0.881159	0.630755	0.841468	0.848361
C112T	0.988613	0.970157	0.999756	1.02746
C112N	0.957889	0.795246	0.8725	1.03809
C112Q	0.756064	0.625866	0.509684	0.698648
C112C	0.765238	1.19463	0.955349	0.920164
C112G	0.834433	0.780839	0.869269	0.841909
C112P	0.7104	0.621886	0.55227	0.746374
C112R	0.697106	0.672538	0.826444	0.747952
C112H	1.02586	0.858045	0.946826	0.975951
C112K	0.504219	0.590567	0.638734	0.48533
C112D	0.744906	0.847926	0.836525	0.802186
C112E	0.919689	0.917161	1.08162	1.23081
C112*	-0.0220377	-0.101635	0.237907	-0.124354
R113A	1.0967	1.13427	1.17765	1.06656
R113V	0.723036	0.792312	0.827943	0.998506
R113L	0.853238	0.52112	0.92698	0.787216
R113S	1.07785	0.983946	0.814721	1.04565
R113T	1.00276	0.59978	0.895448	0.891516
R113N	0.757284	0.634507	0.651376	0.744553
[truncated: 4,845 more rows]

## Sheet: ED_Fig. 1c left
var	delta_hydro	ctrls_comb
A39V	2.4	1.02501
A39I	2.7	0.898883
A39L	2	1.00475
A39M	0.1	0.949655
A39F	1	1.04887
A39Y	-3.1	0.9139
A39W	-2.7	1.0273
A39S	-2.6	0.786431
A39T	-2.5	0.884765
A39N	-5.3	0.529579
A39Q	-5.3	0.532666
A39C	0.7	1.05125
A39G	-2.2	0.844294
A39P	-3.4	0.523047
A39R	-6.3	0.396299
A39H	-5	0.80281
A39K	-5.7	0.234706
A39D	-5.3	0.295889
A39E	-5.3	0.43726
E40A	5.3	0.553686
E40V	7.7	0.731779
E40I	8	1.07423
E40L	7.3	0.852899
E40M	5.4	0.909355
E40F	6.3	0.744684
E40Y	2.2	0.831886
E40W	2.6	0.848674
E40S	2.7	0.677172
E40T	2.8	0.666189
E40N	0	0.670052
E40Q	0	0.835558
E40C	6	0.724642
E40G	3.1	0.710447
E40P	1.9	0.566052
E40R	-1	0.30303
E40H	0.3	0.824405
E40D	0	0.549334
L41A	-2	0.737891
L41V	0.4	1.04134
L41I	0.7	1.07008
L41M	-1.9	1.00404
L41F	-1	0.817353
L41Y	-5.1	0.76385
L41W	-4.7	0.801011
L41S	-4.6	0.843818
L41T	-4.5	0.796016
L41N	-7.3	0.706611
L41Q	-7.3	0.886373
L41C	-1.3	0.874739
L41G	-4.2	0.831172
L41P	-5.4	0.744193
L41R	-8.3	0.665037
L41H	-7	0.809563
L41K	-7.7	0.866008
L41D	-7.3	0.799557
L41E	-7.3	0.828569
A42V	2.4	1.04435
A42I	2.7	1.04876
A42L	2	0.965687
A42M	0.1	0.960179
A42F	1	0.947035
A42Y	-3.1	1.05
A42W	-2.7	1.07658
A42S	-2.6	0.88698
A42T	-2.5	0.994413
A42N	-5.3	0.564202
A42Q	-5.3	0.351566
A42C	0.7	0.968825
A42G	-2.2	0.927472
A42P	-3.4	1.08143
A42R	-6.3	0.18016
A42H	-5	0.561041
A42K	-5.7	0.15203
A42D	-5.3	0.150002
A42E	-5.3	0.0163307
L43A	-2	1.00478
L43V	0.4	1.08622
L43I	0.7	0.969793
L43M	-1.9	1.05872
L43F	-1	0.812405
L43Y	-5.1	0.566322
L43W	-4.7	0.575504
L43S	-4.6	0.776269
L43T	-4.5	0.747267
L43N	-7.3	0.493597
L43Q	-7.3	0.109523
L43C	-1.3	0.817933
L43G	-4.2	0.840965
L43P	-5.4	0.296079
L43R	-8.3	0.184891
L43H	-7	0.0772439
L43K	-7.7	0.233604
L43D	-7.3	0.416574
L43E	-7.3	0.364235
L44A	-2	0.852031
L44V	0.4	0.844964
L44I	0.7	0.891408
L44M	-1.9	0.888556
L44F	-1	0.965655
L44Y	-5.1	1.02087
L44W	-4.7	0.910492
L44S	-4.6	0.795327
L44T	-4.5	0.827592
L44N	-7.3	0.836255
L44Q	-7.3	0.776248
L44C	-1.3	0.9019
L44G	-4.2	0.720941
L44P	-5.4	0.0352139
L44R	-8.3	0.343155
L44H	-7	0.74928
L44K	-7.7	0.230873
L44D	-7.3	0.52245
L44E	-7.3	0.756172
S45A	2.6	1.16504
S45V	5	0.976388
S45I	5.3	0.845237
S45L	4.6	0.943453
S45M	2.7	0.831743
S45F	3.6	0.798555
S45Y	-0.5	0.700213
S45W	-0.1	0.673368
S45T	0.1	1.04505
S45N	-2.7	0.622775
S45Q	-2.7	0.58303
S45C	3.3	1.02085
S45G	0.4	1.05554
S45P	-0.8	0.796817
S45R	-3.7	0.163565
S45H	-2.4	0.547152
S45K	-3.1	0.00774479
S45D	-2.7	0.158407
S45E	-2.7	0.547747
I46A	-2.7	0.923393
I46V	-0.3	0.937768
I46L	-0.7	0.880385
I46F	-1.7	0.937598
I46Y	-5.8	0.20636
I46W	-5.4	0.617701
I46S	-5.3	0.722004
I46T	-5.2	0.804071
I46N	-8	0.257369
I46Q	-8	0.149711
I46C	-2	0.887142
I46G	-4.9	0.609893
I46P	-6.1	0.141996
I46R	-9	0.285412
I46H	-7.7	0.226828
I46K	-8.4	0.198483
I46D	-8	0.176892
I46E	-8	0.418937
V47A	-2.4	0.934437
V47I	0.3	0.864019
V47L	-0.4	0.941527
V47M	-2.3	1.11915
V47F	-1.4	0.814181
V47Y	-5.5	0.392994
V47W	-5.1	0.67232
V47S	-5	0.963099
V47T	-4.9	0.872431
V47Q	-7.7	0.834333
V47C	-1.7	0.840274
V47G	-4.6	0.738365
V47P	-5.8	0.157608
V47R	-8.7	0.183745
V47H	-7.4	0.492585
V47K	-8.1	-0.040767
V47D	-7.7	0.891425
V47E	-7.7	0.806686
F48A	-1	0.70139
F48V	1.4	0.736043
F48I	1.7	0.615238
F48L	1	0.854567
F48M	-0.9	0.710367
F48Y	-4.1	0.176869
F48W	-3.7	0.382992
F48S	-3.6	0.679727
F48T	-3.5	0.561071
F48N	-6.3	0.0623687
F48Q	-6.3	0.125863
F48C	-0.3	0.750006
F48G	-3.2	0.648647
F48P	-4.4	0.314846
F48R	-7.3	0.119608
F48H	-6	0.173127
F48K	-6.7	0.194208
F48D	-6.3	0.0947299
F48E	-6.3	0.181217
V49A	-2.4	0.956963
V49I	0.3	0.952539
V49L	-0.4	0.955836
V49M	-2.3	1.00785
V49F	-1.4	0.93575
V49Y	-5.5	0.311079
V49W	-5.1	0.629657
V49S	-5	0.836348
V49T	-4.9	0.942608
V49N	-7.7	0.565404
V49Q	-7.7	0.286245
V49C	-1.7	0.954302
V49G	-4.6	0.914865
V49P	-5.8	0.787623
V49R	-8.7	0.272343
V49H	-7.4	0.317805
V49K	-8.1	0.140415
V49D	-7.7	0.144028
V49E	-7.7	0.0240274
A50V	2.4	0.913881
A50I	2.7	0.922567
A50L	2	0.929202
A50M	0.1	0.884937
A50F	1	0.753629
A50Y	-3.1	0.10561
A50W	-2.7	0.763552
A50S	-2.6	0.928484
A50T	-2.5	0.856106
A50N	-5.3	0.557464
A50Q	-5.3	0.163687
A50C	0.7	0.840361
A50G	-2.2	0.931558
A50P	-3.4	0.312971
A50R	-6.3	0.149791
A50H	-5	0.457301
A50K	-5.7	0.304788
A50D	-5.3	0.216293
A50E	-5.3	0.417125
V51A	-2.4	1.05259
V51I	0.3	1.03046
V51L	-0.4	0.812669
V51M	-2.3	0.923712
V51F	-1.4	0.198972
V51Y	-5.5	0.463011
V51S	-5	1.1482
V51T	-4.9	1.14654
V51N	-7.7	1.07472
V51Q	-7.7	0.867593
V51C	-1.7	1.16902
V51G	-4.6	1.09091
V51P	-5.8	0.353136
V51R	-8.7	0.0850722
V51H	-7.4	0.0804449
V51K	-8.1	0.176003
V51D	-7.7	1.06076
V51E	-7.7	0.938675
A52V	2.4	1.18574
A52I	2.7	0.892327
A52L	2	1.01668
A52M	0.1	1.04092
A52F	1	0.935726
A52Y	-3.1	0.680104
A52W	-2.7	0.805456
A52S	-2.6	0.962373
A52T	-2.5	1.06804
A52N	-5.3	0.756144
A52Q	-5.3	0.511746
A52C	0.7	1.00751
A52G	-2.2	0.890106
A52P	-3.4	0.406576
A52R	-6.3	0.222409
A52H	-5	0.311061
A52K	-5.7	0.294561
A52D	-5.3	0.684412
A52E	-5.3	0.451497
L53A	-2	1.03171
L53V	0.4	0.993515
L53I	0.7	1.01405
L53M	-1.9	0.953743
L53F	-1	1.00549
L53Y	-5.1	0.477416
L53W	-4.7	0.821104
L53S	-4.6	0.912435
L53T	-4.5	0.812021
L53N	-7.3	0.27678
L53Q	-7.3	0.114141
L53C	-1.3	0.971951
L53G	-4.2	1.02317
L53P	-5.4	0.123249
L53R	-8.3	0.066251
L53H	-7	0.121387
L53K	-7.7	0.341299
L53D	-7.3	0.0579135
L53E	-7.3	0.21841
S54A	2.6	0.665366
S54V	5	0.144498
S54I	5.3	0.0490883
S54L	4.6	0.31505
S54M	2.7	0.265842
S54Y	-0.5	0.181759
S54W	-0.1	0.246056
S54T	0.1	0.721698
S54N	-2.7	0.335749
S54Q	-2.7	0.0226476
S54C	3.3	0.428517
S54G	0.4	0.90009
S54P	-0.8	0.793499
S54R	-3.7	0.169256
S54H	-2.4	-0.00678786
S54K	-3.1	0.173166
S54E	-2.7	0.447285
N55A	5.3	0.686842
N55V	7.7	0.138618
N55I	8	0.0475946
N55L	7.3	0.121175
N55M	5.4	0.183558
N55F	6.3	-0.000391665
N55Y	2.2	0.0166929
N55S	2.7	0.613147
N55T	2.8	0.328805
N55Q	0	-0.0233533
N55C	6	0.253631
N55G	3.1	0.262104
N55P	1.9	0.433299
N55R	-1	0.0178714
N55H	0.3	0.125932
N55K	-0.4	0.0990682
N55D	0	0.200041
G56A	2.2	0.887653
G56V	4.6	1.02409
G56I	4.9	1.01713
G56L	4.2	1.03206
G56M	2.3	1.02973
G56F	3.2	0.934651
G56Y	-0.9	0.575316
G56W	-0.5	0.658997
G56S	-0.4	0.933614
G56T	-0.3	0.996668
G56N	-3.1	0.296848
G56Q	-3.1	0.171793
G56C	2.9	0.952069
G56P	-1.2	0.127215
G56R	-4.1	0.06087
G56H	-2.8	0.168654
G56K	-3.5	0.131236
G56D	-3.1	0.163441
G56E	-3.1	-0.0566015
L57A	-2	0.818477
L57V	0.4	0.927744
L57I	0.7	0.805901
L57M	-1.9	0.781461
L57F	-1	0.803598
L57Y	-5.1	0.616157
L57W	-4.7	0.768346
L57S	-4.6	0.800992
L57T	-4.5	0.60829
L57N	-7.3	0.190746
L57Q	-7.3	0.147519
L57C	-1.3	0.878029
L57G	-4.2	0.758368
L57P	-5.4	0.192396
L57R	-8.3	0.203622
L57H	-7	0.261859
L57K	-7.7	0.0748973
L57E	-7.3	0.207534
V58A	-2.4	0.80206
V58I	0.3	0.853293
V58L	-0.4	1.00574
V58M	-2.3	1.08876
V58F	-1.4	0.806836
V58Y	-5.5	0.314891
V58W	-5.1	0.71065
V58S	-5	0.319976
V58T	-4.9	0.782135
V58N	-7.7	0.226482
V58Q	-7.7	0.297366
V58C	-1.7	0.908037
V58G	-4.6	0.718464
V58P	-5.8	0.049601
V58R	-8.7	0.226417
V58H	-7.4	0.215637
V58K	-8.1	0.964095
V58D	-7.7	0.138466
V58E	-7.7	0.138844
L59A	-2	0.185216
L59V	0.4	0.676385
L59I	0.7	0.927294
L59M	-1.9	0.900577
L59F	-1	0.683738
L59Y	-5.1	0.587396
L59W	-4.7	0.357751
L59S	-4.6	0.176112
L59T	-4.5	0.164809
L59N	-7.3	0.148334
L59Q	-7.3	0.093236
L59C	-1.3	0.265238
L59G	-4.2	0.349711
L59P	-5.4	0.241115
L59R	-8.3	0.337264
L59H	-7	-0.0427547
L59K	-7.7	0.146121
L59D	-7.3	0.0992402
L59E	-7.3	0.293605
A60V	2.4	0.989715
A60I	2.7	1.06756
A60L	2	1.01898
A60M	0.1	0.992765
A60F	1	1.08579
A60Y	-3.1	0.92044
A60W	-2.7	0.966304
A60S	-2.6	0.837222
A60T	-2.5	0.943615
A60C	0.7	0.890554
A60G	-2.2	0.905204
A60P	-3.4	0.762578
A60R	-6.3	0.791261
A60K	-5.7	0.672841
A60D	-5.3	0.315299
A60E	-5.3	0.601836
A61V	2.4	0.974639
A61I	2.7	0.882618
A61L	2	0.921382
A61M	0.1	0.770686
A61F	1	0.779622
A61Y	-3.1	0.782094
A61W	-2.7	0.554892
A61S	-2.6	0.882459
A61T	-2.5	0.783509
A61N	-5.3	0.724261
A61Q	-5.3	0.80761
A61C	0.7	1.02443
A61G	-2.2	0.903773
A61P	-3.4	0.0458634
A61R	-6.3	0.649058
A61H	-5	0.903208
A61K	-5.7	0.709091
A61D	-5.3	0.589981
A61E	-5.3	0.375048
L62A	-2	0.640119
L62V	0.4	0.885324
L62I	0.7	0.875355
L62M	-1.9	1.09629
L62F	-1	0.66202
L62Y	-5.1	0.364526
L62W	-4.7	0.930671
L62S	-4.6	0.686444
L62T	-4.5	0.730026
L62N	-7.3	0.780757
L62Q	-7.3	0.699157
L62C	-1.3	0.698371
L62G	-4.2	0.630187
L62P	-5.4	0.106679
L62R	-8.3	0.612291
L62H	-7	0.707626
L62K	-7.7	0.590647
L62D	-7.3	0.470124
L62E	-7.3	0.161231
A63V	2.4	0.963452
A63I	2.7	1.13083
A63L	2	1.05926
A63M	0.1	1.07682
A63F	1	1.05416
A63Y	-3.1	0.887296
A63W	-2.7	1.06886
A63S	-2.6	0.940577
A63T	-2.5	0.941197
A63N	-5.3	1.11474
A63Q	-5.3	1.11613
A63C	0.7	0.925828
A63G	-2.2	0.997725
A63P	-3.4	0.726725
A63R	-6.3	1.06852
A63H	-5	0.991241
A63K	-5.7	0.982351
A63D	-5.3	0.836675
A63E	-5.3	1.03806
I78A	-2.7	1.06544
I78V	-0.3	1.10567
I78L	-0.7	0.781069
I78M	-2.6	0.963355
I78F	-1.7	0.726067
I78Y	-5.8	0.949607
I78W	-5.4	0.703493
I78S	-5.3	0.662821
I78T	-5.2	0.699765
I78N	-8	0.502908
I78Q	-8	0.778983
I78C	-2	0.882567
I78G	-4.9	0.824419
I78P	-6.1	0.124197
I78R	-9	0.0801986
I78K	-8.4	0.172577
I78D	-8	0.149911
I78E	-8	0.349809
G79A	2.2	1.10214
G79V	4.6	1.17631
G79I	4.9	0.919557
G79L	4.2	1.22216
G79M	2.3	1.09971
G79F	3.2	1.13758
G79Y	-0.9	1.07298
G79W	-0.5	1.16827
G79S	-0.4	1.13637
G79T	-0.3	1.1686
G79N	-3.1	0.945299
G79Q	-3.1	1.17899
G79C	2.9	0.923082
G79P	-1.2	0.476012
G79R	-4.1	1.02927
G79H	-2.8	0.925339
G79K	-3.5	1.10396
G79D	-3.1	0.560121
G79E	-3.1	1.16982
H80A	5	0.0952188
H80V	7.4	0.252139
H80I	7.7	0.109008
H80L	7	0.169433
H80F	6	0.562754
H80Y	1.9	0.105579
H80W	2.3	-0.0157018
H80S	2.4	0.336862
H80T	2.5	0.257299
H80N	-0.3	0.798804
H80Q	-0.3	0.201588
H80C	5.7	0.136689
H80G	2.8	0.0740737
H80P	1.6	0.139141
H80R	-1.3	0.216201
H80K	-0.7	0.0394242
H80E	-0.3	-0.158857
L81A	-2	0.36365
L81V	0.4	0.648072
L81I	0.7	0.929554
L81M	-1.9	0.714447
L81F	-1	0.212292
L81Y	-5.1	0.125291
L81W	-4.7	-0.0906606
L81S	-4.6	0.886211
L81T	-4.5	0.2463
L81N	-7.3	0.432242
L81Q	-7.3	0.370757
L81C	-1.3	0.510086
L81G	-4.2	0.788334
L81P	-5.4	0.460585
L81R	-8.3	0.724479
L81K	-7.7	0.939585
L81D	-7.3	0.239274
L81E	-7.3	0.4328
C82A	-0.7	0.758524
C82V	1.7	0.600676
C82M	-0.6	0.410565
C82F	0.3	0.470262
C82Y	-3.8	-0.00403492
C82W	-3.4	0.0777915
C82S	-3.3	0.685565
C82T	-3.2	0.548312
C82Q	-6	0.228788
C82G	-2.9	0.236046
C82R	-7	-0.0353059
C82K	-6.4	0.160163
L83V	0.4	1.01765
L83F	-1	0.86521
L83Y	-5.1	0.947678
L83S	-4.6	0.650552
L83T	-4.5	0.794261
L83G	-4.2	0.79998
L83P	-5.4	-0.0416649
L83R	-8.3	0.117344
L83D	-7.3	0.0674075
A84V	2.4	0.761075
A84I	2.7	0.170914
A84L	2	0.543818
A84M	0.1	0.0771065
A84F	1	0.324641
A84Y	-3.1	-0.0474088
A84W	-2.7	0.0762829
A84S	-2.6	0.752865
A84T	-2.5	0.739714
A84G	-2.2	0.233038
A84R	-6.3	0.145908
A84H	-5	0.112364
A84K	-5.7	0.771752
A84E	-5.3	0.163971
D85A	5.3	0.561838
D85V	7.7	0.0698132
D85L	7.3	0.0414781
D85Y	2.2	0.280956
D85W	2.6	-0.0355455
D85S	2.7	0.586801
D85N	0	1.12427
D85Q	0	0.343634
D85C	6	0.240199
D85G	3.1	1.05717
D85R	-1	0.15555
D85H	0.3	0.898173
D85E	0	0.277453
L86A	-2	0.39301
L86V	0.4	0.850018
L86I	0.7	0.948688
L86M	-1.9	0.993442
L86F	-1	0.872411
L86T	-4.5	0.641683
L86C	-1.3	0.718818
L86H	-7	0.415538
L86K	-7.7	0.37384
L86D	-7.3	0.784368
L86E	-7.3	0.414611
A87V	2.4	1.12999
A87I	2.7	1.00213
A87L	2	1.0445
A87M	0.1	1.10495
A87F	1	0.927958
A87Y	-3.1	0.458479
A87W	-2.7	1.04878
A87S	-2.6	0.737068
A87T	-2.5	0.919432
A87N	-5.3	0.576797
A87Q	-5.3	0.706655
A87C	0.7	1.11236
A87G	-2.2	0.839832
A87P	-3.4	0.0530022
A87R	-6.3	0.278756
A87K	-5.7	0.3522
A87D	-5.3	0.840304
A87E	-5.3	0.843468
V88A	-2.4	0.454976
V88I	0.3	1.10459
V88L	-0.4	0.781152
V88F	-1.4	0.708372
V88W	-5.1	0.609213
V88S	-5	0.557196
V88T	-4.9	0.780666
V88N	-7.7	0.852997
V88Q	-7.7	0.797925
V88G	-4.6	0.669825
V88R	-8.7	0.853972
V88H	-7.4	0.942377
V88K	-8.1	0.938512
V88D	-7.7	0.0669619
V88E	-7.7	0.0345974
A89V	2.4	0.509055
A89I	2.7	-0.110219
A89L	2	0.345599
A89M	0.1	0.280891
A89F	1	0.515523
A89Y	-3.1	0.0656621
A89W	-2.7	-0.091807
A89S	-2.6	0.614635
A89T	-2.5	0.644848
A89C	0.7	0.82243
A89G	-2.2	1.14936
A89R	-6.3	0.0497034
A89H	-5	-0.102953
A89K	-5.7	-0.0480618
L90A	-2	0.893851
L90V	0.4	0.965192
L90I	0.7	0.93985
L90M	-1.9	0.898683
L90F	-1	1.02479
L90Y	-5.1	0.730624
L90W	-4.7	0.819854
L90S	-4.6	0.820398
L90T	-4.5	0.929062
L90N	-7.3	0.683028
L90C	-1.3	1.13372
L90G	-4.2	0.655909
L90P	-5.4	0.187377
L90R	-8.3	0.221641
L90H	-7	0.444478
L90K	-7.7	0.31476
L90D	-7.3	0.319603
L90E	-7.3	0.296213
F91A	-1	0.355791
F91V	1.4	0.129577
F91I	1.7	0.900362
F91L	1	0.275555
F91M	-0.9	0.687826
F91Y	-4.1	0.0644013
F91W	-3.7	0.354968
F91S	-3.6	0.259687
F91T	-3.5	0.602921
F91N	-6.3	0.371804
F91Q	-6.3	0.0354347
F91C	-0.3	0.219943
F91G	-3.2	0.819845
F91P	-4.4	0.668515
F91R	-7.3	0.114505
F91H	-6	0.442425
F91D	-6.3	0.0511694
F91E	-6.3	0.29634
Q92A	5.3	0.870214
Q92V	7.7	0.98173
Q92I	8	1.05945
Q92L	7.3	1.0338
Q92M	5.4	1.1627
Q92F	6.3	0.963984
Q92Y	2.2	1.08113
Q92W	2.6	1.20752
Q92S	2.7	0.859107
Q92T	2.8	0.922904
Q92N	0	0.788023
Q92C	6	0.765966
Q92G	3.1	0.936473
Q92P	1.9	0.0775453
Q92R	-1	0.774029
Q92H	0.3	1.13841
Q92K	-0.4	0.484389
Q92D	0	0.524181
Q92E	0	0.490983
V93A	-2.4	0.186001
V93L	-0.4	0.957241
V93M	-2.3	0.829169
V93F	-1.4	0.176428
V93W	-5.1	0.196401
V93S	-5	0.231462
V93T	-4.9	0.649973
V93Q	-7.7	0.201123
V93C	-1.7	0.522303
V93G	-4.6	0.222981
V93P	-5.8	0.139412
V93R	-8.7	0.134981
V93H	-7.4	0.319884
V93K	-8.1	0.173215
V93D	-7.7	-0.0717361
L94A	-2	0.91469
L94V	0.4	0.707934
L94I	0.7	0.588159
L94M	-1.9	0.771394
L94F	-1	0.550916
L94Y	-5.1	0.268521
L94W	-4.7	0.647997
L94S	-4.6	0.796033
L94T	-4.5	0.281279
L94N	-7.3	-0.0145965
L94C	-1.3	0.50223
L94G	-4.2	0.855977
L94P	-5.4	0.134562
L94R	-8.3	0.170022
L94H	-7	-0.0326323
L94K	-7.7	0.0769899
L94D	-7.3	0.264081
L94E	-7.3	0.130876
P95A	3.4	0.520493
P95V	5.8	0.289474
P95I	6.1	0.0897748
P95L	5.4	-0.043796
P95M	3.5	-0.0197983
P95F	4.4	0.134366
P95Y	0.3	0.00262936
P95S	0.8	0.415657
P95N	-1.9	0.157837
P95C	4.1	0.344055
P95G	1.2	0.277658
P95R	-2.9	0.143026
P95H	-1.6	0.333878
P95K	-2.3	-0.0153171
P95E	-1.9	0.131302
Q96A	5.3	1.05291
Q96V	7.7	1.15329
Q96I	8	1.14055
Q96L	7.3	1.15161
Q96M	5.4	0.985966
Q96F	6.3	0.926059
Q96Y	2.2	0.989808
Q96W	2.6	0.897182
Q96S	2.7	0.874848
Q96T	2.8	0.818119
Q96N	0	0.995557
Q96C	6	0.966284
Q96G	3.1	0.764559
Q96P	1.9	0.846373
Q96R	-1	0.898091
Q96H	0.3	1.107
Q96K	-0.4	0.797107
Q96D	0	0.850224
Q96E	0	1.15159
L97A	-2	0.804905
L97V	0.4	0.912832
L97I	0.7	0.986941
L97M	-1.9	0.952938
L97F	-1	0.721971
L97Y	-5.1	0.0342937
L97W	-4.7	0.756108
L97S	-4.6	0.137094
L97T	-4.5	0.302855
L97N	-7.3	0.0735514
L97Q	-7.3	0.0982928
L97G	-4.2	0.194259
L97P	-5.4	0.445111
L97R	-8.3	0.385515
L97H	-7	0.0696364
L97K	-7.7	0.113037
L97D	-7.3	-0.0608396
L97E	-7.3	0.161206
A98V	2.4	1.03414
A98L	2	1.05566
A98F	1	1.02639
A98Y	-3.1	0.916504
A98W	-2.7	0.858403
A98S	-2.6	0.739032
A98G	-2.2	0.549005
A98R	-6.3	0.0633695
A98K	-5.7	0.257293
A98E	-5.3	0.0879865
A114V	2.4	0.802379
A114I	2.7	1.2505
A114L	2	1.05606
A114M	0.1	0.99121
A114F	1	0.967412
A114Y	-3.1	0.698086
A114W	-2.7	0.73416
A114S	-2.6	0.800823
A114T	-2.5	0.694366
A114Q	-5.3	0.21782
A114C	0.7	1.08131
A114G	-2.2	0.970723
A114P	-3.4	0.518532
A114R	-6.3	0.203818
A114H	-5	0.352794
A114D	-5.3	0.119126
V115A	-2.4	0.749758
V115L	-0.4	1.00143
V115M	-2.3	0.881421
V115F	-1.4	0.87151
V115W	-5.1	0.842928
V115S	-5	0.497912
V115T	-4.9	0.847668
V115G	-4.6	0.761459
V115P	-5.8	0.0551272
V115R	-8.7	0.266934
V115K	-8.1	0.00495747
V115D	-7.7	0.0901828
V115E	-7.7	0.726159
K116V	8.1	0.762875
K116W	3	0.799204
K116N	0.4	1.11293
K116Q	0.4	1.14083
K116C	6.4	1.1103
K116G	3.5	0.999772
K116P	2.3	0.726149
K116R	-0.6	0.926098
K116H	0.7	1.05267
Y117V	5.5	-0.0149144
Y117I	5.8	0.0920046
Y117L	5.1	0.257424
Y117F	4.1	1.05915
Y117W	0.4	0.684494
Y117S	0.5	0.0137186
Y117T	0.6	0.203513
Y117Q	-2.2	0.0921393
Y117C	3.8	0.25169
Y117G	0.9	0.0461683
Y117P	-0.3	-0.0280559
Y117R	-3.2	0.113484
Y117E	-2.2	0.112434
L118A	-2	0.833709
L118V	0.4	0.683261
L118I	0.7	0.39966
L118M	-1.9	0.906131
L118Y	-5.1	0.210778
L118W	-4.7	0.809855
L118S	-4.6	0.576133
L118T	-4.5	0.412583
L118N	-7.3	-0.0489233
L118Q	-7.3	-0.0160651
L118C	-1.3	1.03884
L118G	-4.2	1.0482
L118P	-5.4	0.239928
L118R	-8.3	0.0941718
L118H	-7	0.0684553
L118D	-7.3	-0.0617118
L118E	-7.3	0.173846
Q119A	5.3	0.874555
Q119V	7.7	0.20131
Q119L	7.3	0.152962
Q119M	5.4	0.740393
Q119F	6.3	0.0149943
Q119Y	2.2	0.413395
Q119W	2.6	0.563676
Q119S	2.7	0.826749
Q119T	2.8	0.214799
Q119N	0	0.835485
Q119C	6	0.450814
Q119G	3.1	1.00437
Q119R	-1	0.618828
Q119H	0.3	0.784637
Q119K	-0.4	0.629302
Q119D	0	0.886811
Q119E	0	1.22043
M120A	-0.1	0.972479
M120V	2.3	0.740439
M120L	1.9	0.991139
M120F	0.9	0.930349
M120Y	-3.2	0.738894
M120W	-2.8	0.165116
M120S	-2.7	0.935795
M120T	-2.6	0.901123
M120N	-5.4	0.95373
M120Q	-5.4	0.803857
M120C	0.6	0.965779
M120G	-2.3	0.980913
M120P	-3.5	0.629726
M120R	-6.4	0.108456
M120H	-5.1	1.08916
M120K	-5.8	0.0990094
M120D	-5.4	0.817312
M120E	-5.4	1.05258
V121A	-2.4	0.434664
V121L	-0.4	0.414397
V121M	-2.3	0.353788
V121F	-1.4	0.192473
V121Y	-5.5	0.0697914
V121W	-5.1	-0.0427905
V121S	-5	0.119145
V121T	-4.9	0.854408
V121Q	-7.7	-0.0118081
V121G	-4.6	0.0622415
V121R	-8.7	0.056099
V121H	-7.4	0.166994
V121E	-7.7	-0.102014
G122A	2.2	1.21413
G122V	4.6	0.537994
G122I	4.9	0.421065
G122L	4.2	0.295317
G122M	2.3	0.279997
G122F	3.2	0.102826
G122Y	-0.9	0.151599
G122W	-0.5	0.297491
G122S	-0.4	1.09694
G122T	-0.3	0.780863
G122N	-3.1	-0.0760402
G122Q	-3.1	0.142514
G122C	2.9	0.767877
G122P	-1.2	0.6371
G122R	-4.1	0.118366
G122H	-2.8	-0.00326981
G122K	-3.5	0.0868171
G122D	-3.1	-0.0258887
M123V	2.3	0.87855
M123L	1.9	0.919336
M123F	0.9	0.408888
M123Y	-3.2	0.677228
M123W	-2.8	1.06561
M123T	-2.6	0.907795
M123C	0.6	0.895157
M123G	-2.3	0.413006
M123P	-3.5	0.625706
M123R	-6.4	0.760275
M123H	-5.1	0.583631
M123K	-5.8	0.404205
M123E	-5.4	0.639701
Y124A	3.1	0.773404
Y124V	5.5	0.854232
Y124L	5.1	0.289083
Y124W	0.4	-0.00567614
Y124T	0.6	1.10129
Y124C	3.8	1.07066
Y124G	0.9	0.758237
Y124P	-0.3	0.0796901
Y124R	-3.2	0.0871488
Y124H	-1.9	1.02307
A125V	2.4	0.422087
A125I	2.7	0.496785
A125L	2	0.646953
A125M	0.1	0.233691
A125F	1	0.273524
A125Y	-3.1	0.043473
A125W	-2.7	0.14212
A125S	-2.6	0.899705
A125T	-2.5	0.288173
A125Q	-5.3	0.0927741
A125C	0.7	0.538089
A125G	-2.2	0.741415
A125P	-3.4	0.508439
A125R	-6.3	0.116823
A125K	-5.7	0.028929
A125D	-5.3	0.274078
A125E	-5.3	0.449912
S126V	5	1.07534
S126L	4.6	0.743229
S126M	2.7	1.05238
S126F	3.6	-0.020529
S126Y	-0.5	0.318822
S126W	-0.1	-0.035389
S126T	0.1	0.994895
S126N	-2.7	0.933628
S126C	3.3	0.775945
S126G	0.4	0.516615
S126P	-0.8	0.848588
S126R	-3.7	1.13964
S126E	-2.7	1.03513
S127A	2.6	0.734061
S127V	5	0.571084
S127I	5.3	0.436045
S127L	4.6	0.243925
S127M	2.7	0.18178
S127F	3.6	0.214339
S127Y	-0.5	0.24505
S127W	-0.1	0.238986
S127T	0.1	0.311437
S127N	-2.7	0.589948
S127Q	-2.7	0.208316
S127C	3.3	0.552894
S127G	0.4	0.662163
S127P	-0.8	0.763211
S127R	-3.7	0.085841
S127K	-3.1	-0.157746
S127D	-2.7	0.368706
S127E	-2.7	0.113556
Y128A	3.1	0.102174
Y128V	5.5	0.278102
Y128I	5.8	0.106743
Y128L	5.1	0.725618
Y128M	3.2	0.206235
Y128F	4.1	0.818628
Y128W	0.4	0.694754
Y128S	0.5	0.181325
Y128N	-2.2	0.43358
Y128Q	-2.2	0.115791
Y128C	3.8	0.115651
Y128G	0.9	0.167992
Y128P	-0.3	0.0431584
Y128R	-3.2	0.202129
Y128K	-2.6	0.120067
Y128D	-2.2	0.00955013
M129A	-0.1	0.118511
M129V	2.3	0.566101
M129I	2.6	1.11309
M129L	1.9	0.977632
M129F	0.9	0.132203
M129Y	-3.2	0.299161
M129W	-2.8	0.162383
M129S	-2.7	0.0793695
M129T	-2.6	0.680523
M129N	-5.4	0.491677
M129Q	-5.4	0.921057
M129C	0.6	0.343705
M129G	-2.3	0.139229
M129R	-6.4	0.147122
M129K	-5.8	0.071005
M129D	-5.4	0.0754801
M129E	-5.4	0.122993
I130A	-2.7	0.215333
I130V	-0.3	0.86679
I130L	-0.7	1.01452
I130M	-2.6	0.693181
I130F	-1.7	0.157684
I130Y	-5.8	0.107953
I130W	-5.4	0.168426
I130S	-5.3	0.190913
I130T	-5.2	0.614482
I130N	-8	0.726266
I130Q	-8	0.58727
I130C	-2	0.731886
I130G	-4.9	0.1201
I130P	-6.1	0.528731
I130R	-9	1.01484
I130H	-7.7	0.672586
I130K	-8.4	1.11945
I130D	-8	0.0215404
I130E	-8	0.50212
L131A	-2	0.664507
L131V	0.4	0.870684
L131I	0.7	0.324195
L131M	-1.9	0.68203
L131F	-1	1.03298
L131Y	-5.1	0.373557
L131W	-4.7	0.755452
L131S	-4.6	0.263922
L131T	-4.5	0.643948
L131N	-7.3	0.224178
L131Q	-7.3	0.140961
L131C	-1.3	0.726326
L131G	-4.2	0.660731
L131P	-5.4	-0.0242487
L131R	-8.3	0.318248
L131H	-7	0.229505
L131K	-7.7	0.110747
L131D	-7.3	0.288193
L131E	-7.3	0.144775
A132V	2.4	0.870688
A132I	2.7	0.615117
A132L	2	0.323458
A132M	0.1	0.728141
A132F	1	0.46098
A132Y	-3.1	0.083824
A132W	-2.7	0.210116
A132S	-2.6	0.597575
A132T	-2.5	0.711193
A132N	-5.3	0.0571089
A132C	0.7	0.760586
A132G	-2.2	0.770906
A132P	-3.4	-0.0024182
A132R	-6.3	0.165809
A132K	-5.7	0.0477512
A132E	-5.3	0.302167
M133A	-0.1	0.131865
M133V	2.3	0.668443
M133I	2.6	0.760256
M133L	1.9	1.07227
M133F	0.9	0.817106
M133Y	-3.2	0.134538
M133W	-2.8	0.383953
M133S	-2.7	0.198248
M133T	-2.6	0.509135
M133N	-5.4	0.0596107
M133Q	-5.4	0.19345
M133C	0.6	0.260822
M133G	-2.3	0.0951062
M133P	-3.5	0.0570508
M133R	-6.4	0.142835
M133H	-5.1	0.413195
M133K	-5.8	0.0923559
M133D	-5.4	0.020479
M133E	-5.4	0.0565662
T134A	2.5	0.736363
T134V	4.9	1.12332
T134I	5.2	0.776562
T134L	4.5	0.525428
T134M	2.6	0.660165
T134F	3.5	0.0782568
T134Y	-0.6	0.213246
T134W	-0.2	0.0864236
T134S	-0.1	1.04585
T134N	-2.8	0.99847
T134Q	-2.8	0.517473
T134C	3.2	1.10554
T134G	0.3	0.389731
T134P	-0.9	0.80391
T134R	-3.8	0.147674
T134K	-3.2	0.30118
T134D	-2.8	0.133843
T134E	-2.8	0.32608
L135A	-2	0.604944
L135V	0.4	0.906386
L135M	-1.9	0.920314
L135F	-1	0.983867
L135Y	-5.1	0.966342
L135W	-4.7	0.922783
L135S	-4.6	0.575472
L135T	-4.5	0.656412
L135N	-7.3	0.121981
L135Q	-7.3	0.535991
L135C	-1.3	0.761626
L135G	-4.2	0.193105
L135P	-5.4	0.103788
L135R	-8.3	0.390152
L135H	-7	0.860363
L135K	-7.7	0.633413
V160A	-2.4	0.759267
V160I	0.3	0.716788
V160L	-0.4	0.518155
V160M	-2.3	0.499499
V160F	-1.4	0.759108
V160Y	-5.5	0.77458
V160W	-5.1	0.651811
V160S	-5	0.389415
V160T	-4.9	0.693639
V160N	-7.7	-0.040777
V160Q	-7.7	0.597669
V160C	-1.7	0.899631
V160G	-4.6	0.236351
V160P	-5.8	0.866538
V160R	-8.7	0.151782
V160H	-7.4	0.663338
V160K	-8.1	0.370018
V160D	-7.7	0.125193
V160E	-7.7	0.733619
L161A	-2	0.959105
L161V	0.4	0.969424
L161I	0.7	1.04195
L161M	-1.9	1.00138
L161F	-1	0.838126
L161Y	-5.1	0.833458
L161W	-4.7	0.679661
L161S	-4.6	0.838581
L161T	-4.5	0.766883
L161N	-7.3	0.719531
L161Q	-7.3	0.760151
L161C	-1.3	0.960115
L161G	-4.2	0.928215
L161P	-5.4	0.161336
L161R	-8.3	0.837975
L161H	-7	0.696109
L161K	-7.7	0.775194
L161D	-7.3	0.192535
L161E	-7.3	0.696272
V162A	-2.4	0.984118
V162I	0.3	0.965022
V162L	-0.4	1.03835
V162M	-2.3	0.933395
V162F	-1.4	0.441866
V162Y	-5.5	0.973142
V162W	-5.1	0.899705
V162S	-5	0.861534
V162T	-4.9	1.04997
V162N	-7.7	0.813412
V162Q	-7.7	0.914785
V162C	-1.7	1.13655
V162G	-4.6	0.827982
V162R	-8.7	0.694229
V162H	-7.4	0.727752
V162K	-8.1	0.712204
V162D	-7.7	0.314224
V162E	-7.7	0.330808
A163V	2.4	0.975864
A163I	2.7	0.72778
A163L	2	0.104303
A163M	0.1	0.586316
A163F	1	0.305544
A163Y	-3.1	0.00371939
A163W	-2.7	0.20951
A163S	-2.6	0.817654
A163T	-2.5	1.05845
A163N	-5.3	0.391853
A163Q	-5.3	0.313001
A163C	0.7	0.782861
A163G	-2.2	0.664877
A163P	-3.4	0.0122083
A163R	-6.3	0.608221
A163H	-5	0.15798
A163K	-5.7	0.152555
A163D	-5.3	0.918478
A163E	-5.3	0.0963794
W164A	2.7	0.1364
W164V	5.1	0.185824
W164I	5.4	0.0707061
W164L	4.7	0.102806
W164M	2.8	0.305251
W164F	3.7	0.215764
W164Y	-0.4	0.346247
W164S	0.1	0.211756
W164T	0.2	0.125763
W164N	-2.6	0.0299782
W164Q	-2.6	0.268876
W164C	3.4	0.0891024
W164G	0.5	0.106787
W164P	-0.7	0.184439
W164R	-3.6	0.122462
W164H	-2.3	0.0661661
W164K	-3	0.112949
W164D	-2.6	0.400446
W164E	-2.6	0.226104
A165V	2.4	0.917272
A165I	2.7	0.943386
A165L	2	0.893529
A165M	0.1	0.867338
A165F	1	0.961474
A165Y	-3.1	0.652603
A165W	-2.7	0.750324
A165S	-2.6	0.926185
A165T	-2.5	0.953456
A165N	-5.3	0.411736
A165Q	-5.3	0.346208
A165C	0.7	0.984274
A165G	-2.2	1.05993
A165P	-3.4	0.219686
A165R	-6.3	0.15774
A165H	-5	0.30774
A165K	-5.7	0.381772
A165D	-5.3	0.353662
A165E	-5.3	0.479953
F166A	-1	1.08397
F166V	1.4	0.959085
F166I	1.7	0.987825
F166L	1	0.969601
F166M	-0.9	1.1755
F166Y	-4.1	0.753483
F166W	-3.7	1.1032
F166S	-3.6	0.985505
F166T	-3.5	0.985985
F166N	-6.3	0.526941
F166C	-0.3	0.865285
F166G	-3.2	1.01448
F166R	-7.3	0.165961
F166K	-6.7	0.359396
F166D	-6.3	0.262889
F166E	-6.3	0.00772069
S167A	2.6	0.940891
S167V	5	0.172664
S167I	5.3	0.250501
S167L	4.6	0.168994
S167M	2.7	0.347639
S167F	3.6	0.191533
S167Y	-0.5	0.215667
S167W	-0.1	0.188402
S167T	0.1	0.158734
S167N	-2.7	0.10193
S167Q	-2.7	-0.0106744
S167C	3.3	0.833755
S167G	0.4	0.389916
S167P	-0.8	0.214886
S167R	-3.7	0.24626
S167H	-2.4	0.348183
S167K	-3.1	0.152425
S167D	-2.7	0.108603
S167E	-2.7	0.241082
L168A	-2	0.923457
L168V	0.4	0.854169
L168I	0.7	0.920309
L168M	-1.9	0.959484
L168F	-1	1.06637
L168Y	-5.1	0.856157
L168W	-4.7	0.890682
L168S	-4.6	0.856234
L168T	-4.5	0.889317
L168N	-7.3	0.325615
L168Q	-7.3	0.233688
L168G	-4.2	0.941382
L168P	-5.4	0.110545
L168R	-8.3	0.0601051
L168H	-7	0.551756
L168K	-7.7	0.299527
L168D	-7.3	0.255363
L168E	-7.3	0.318602
L169A	-2	0.979686
L169V	0.4	0.9521
L169I	0.7	1.0713
L169M	-1.9	0.937992
L169F	-1	1.04717
L169Y	-5.1	0.336755
L169W	-4.7	0.668013
L169S	-4.6	0.868603
L169T	-4.5	1.00215
L169N	-7.3	0.378943
L169Q	-7.3	0.207656
L169C	-1.3	0.965444
L169G	-4.2	0.903711
L169P	-5.4	0.144841
L169R	-8.3	0.280823
L169H	-7	0.312715
L169K	-7.7	0.402885
L169D	-7.3	0.337127
L169E	-7.3	0.270465
L170A	-2	0.840347
L170V	0.4	0.723372
L170I	0.7	0.818196
L170M	-1.9	0.937013
L170F	-1	0.984625
L170Y	-5.1	0.424881
L170W	-4.7	0.587223
L170S	-4.6	0.732736
L170T	-4.5	0.164165
L170N	-7.3	0.760668
L170Q	-7.3	0.763862
L170C	-1.3	0.747135
L170G	-4.2	0.841356
L170P	-5.4	0.141303
L170R	-8.3	0.0189352
L170H	-7	0.422418
L170K	-7.7	0.356782
L170D	-7.3	0.41989
L170E	-7.3	0.279746
S171A	2.6	0.974001
S171V	5	0.242366
S171I	5.3	0.0556081
S171L	4.6	0.0951862
S171M	2.7	0.19396
S171F	3.6	-0.0406069
S171Y	-0.5	0.169065
S171W	-0.1	0.0154071
S171T	0.1	0.0996572
S171N	-2.7	0.172245
S171Q	-2.7	0.138548
S171C	3.3	0.237098
S171G	0.4	0.73904
S171P	-0.8	1.00571
S171R	-3.7	0.12713
S171H	-2.4	0.316204
S171K	-3.1	0.0568025
S171D	-2.7	0.0622453
S171E	-2.7	0.49485
L172A	-2	0.902253
L172V	0.4	1.01895
L172I	0.7	1.11914
L172M	-1.9	0.963347
L172F	-1	0.820241
L172Y	-5.1	0.17861
L172W	-4.7	0.283237
L172S	-4.6	0.804034
L172T	-4.5	1.05515
L172N	-7.3	0.106587
L172Q	-7.3	0.277271
L172C	-1.3	0.897047
L172G	-4.2	0.828025
L172P	-5.4	0.134256
L172R	-8.3	0.152512
L172H	-7	0.0808343
L172K	-7.7	0.181434
L172D	-7.3	0.633185
L172E	-7.3	0.187903
P173A	3.4	0.143228
P173V	5.8	0.135691
P173I	6.1	0.0991068
P173L	5.4	0.299589
P173M	3.5	0.111503
P173F	4.4	0.388178
P173Y	0.3	0.134168
P173W	0.7	0.110274
P173S	0.8	0.215255
P173T	0.9	0.22353
P173N	-1.9	0.351315
P173Q	-1.9	0.160147
P173C	4.1	0.0338351
P173G	1.2	0.168617
P173R	-2.9	0.194711
P173H	-1.6	0.106973
P173K	-2.3	0.189696
P173D	-1.9	0.571349
P173E	-1.9	0.0915869
Q174A	5.3	1.01017
Q174V	7.7	0.703874
Q174I	8	0.206648
Q174L	7.3	0.0483621
Q174M	5.4	0.336269
Q174F	6.3	0.356544
Q174Y	2.2	0.113258
Q174W	2.6	0.222565
Q174S	2.7	0.948515
Q174T	2.8	0.890549
Q174N	0	0.969545
Q174C	6	0.744116
Q174G	3.1	0.714064
Q174P	1.9	0.582257
Q174R	-1	0.266769
Q174H	0.3	0.624244
Q174K	-0.4	0.116191
Q174D	0	1.08489
Q174E	0	1.10317
L175A	-2	0.926044
L175V	0.4	0.86674
L175I	0.7	0.9373
L175M	-1.9	0.742568
L175F	-1	1.01496
L175Y	-5.1	0.756296
L175W	-4.7	0.84497
L175S	-4.6	0.349189
L175T	-4.5	0.740793
L175N	-7.3	0.305603
L175Q	-7.3	0.444682
L175C	-1.3	0.836461
L175G	-4.2	0.643502
L175P	-5.4	0.732068
L175R	-8.3	0.264482
L175H	-7	0.167207
L175K	-7.7	0.175381
L175D	-7.3	0.0561453
L175E	-7.3	0.50023
F176A	-1	0.880784
F176V	1.4	0.906032
F176I	1.7	0.664132
F176L	1	0.71787
F176M	-0.9	0.724587
F176Y	-4.1	0.793882
F176W	-3.7	0.969902
F176S	-3.6	0.796256
F176T	-3.5	0.885785
F176N	-6.3	0.711491
F176Q	-6.3	0.949944
F176C	-0.3	0.806647
F176G	-3.2	0.952715
F176P	-4.4	0.592292
F176R	-7.3	0.485394
F176H	-6	0.821306
F176K	-6.7	0.622947
F176D	-6.3	0.77161
F176E	-6.3	0.698289
I177A	-2.7	0.747711
I177V	-0.3	1.10056
I177L	-0.7	0.958424
I177M	-2.6	0.917421
I177F	-1.7	0.941501
I177Y	-5.8	0.833195
I177W	-5.4	0.777336
I177S	-5.3	0.789725
I177T	-5.2	0.940034
I177N	-8	0.954298
I177C	-2	0.615768
I177G	-4.9	0.893395
I177P	-6.1	0.920996
I177R	-9	0.774426
I177H	-7.7	0.905027
I177K	-8.4	0.60107
I177D	-8	0.757785
I177E	-8	0.852825
F178V	1.4	0.834514
F178I	1.7	0.876889
F178L	1	0.653693
F178M	-0.9	0.944029
F178Y	-4.1	0.510771
F178S	-3.6	1.06906
F178T	-3.5	0.950224
F178Q	-6.3	1.09982
F178G	-3.2	1.04677
F178R	-7.3	0.969109
F178D	-6.3	0.619297
F178E	-6.3	0.977091
A179V	2.4	0.888566
A179I	2.7	0.751793
A179L	2	0.613477
A179M	0.1	0.946343
A179F	1	0.64836
A179Y	-3.1	0.829385
A179W	-2.7	0.547252
A179S	-2.6	0.980238
A179T	-2.5	0.80348
A179N	-5.3	1.01185
A179Q	-5.3	0.525266
A179C	0.7	0.956948
A179G	-2.2	1.09234
A179P	-3.4	0.987711
A179R	-6.3	0.791421
A179H	-5	0.936768
A179K	-5.7	0.600285
A179D	-5.3	0.979924
A179E	-5.3	1.11566
Q180A	5.3	0.82521
Q180V	7.7	0.926651
Q180I	8	0.829396
Q180L	7.3	0.798338
Q180M	5.4	0.865877
Q180F	6.3	0.788443
Q180Y	2.2	0.841517
Q180W	2.6	0.686984
Q180S	2.7	1.00765
Q180T	2.8	0.845596
Q180N	0	1.01268
Q180C	6	1.05587
Q180G	3.1	1.00995
Q180P	1.9	0.911147
Q180R	-1	0.829974
Q180H	0.3	0.908196
Q180K	-0.4	0.943823
Q180D	0	1.0055
Q180E	0	0.967842
G201A	2.2	0.868558
G201V	4.6	1.05212
G201I	4.9	1.09175
G201L	4.2	1.06784
G201M	2.3	1.08347
G201F	3.2	0.900482
G201Y	-0.9	0.89237
G201W	-0.5	0.890658
G201S	-0.4	0.838197
G201T	-0.3	0.99208
G201N	-3.1	0.850498
G201Q	-3.1	1.06526
G201C	2.9	0.608689
G201P	-1.2	0.703969
G201R	-4.1	0.7798
G201H	-2.8	0.939998
G201K	-3.5	0.879278
G201D	-3.1	0.82948
G201E	-3.1	1.05564
R202A	6.3	0.914196
R202V	8.7	0.690889
R202I	9	0.598882
R202L	8.3	0.929035
R202M	6.4	0.910897
R202F	7.3	0.764231
R202Y	3.2	0.992685
R202W	3.6	0.747437
R202S	3.7	1.09096
R202T	3.8	0.919812
R202N	1	0.8808
R202Q	1	0.829417
R202C	7	1.00284
R202G	4.1	1.12323
R202H	1.3	0.799188
R202K	0.6	1.10028
R202D	1	1.05829
R202E	1	0.938725
R203V	8.7	1.00039
R203I	9	0.961402
R203L	8.3	0.934206
R203M	6.4	0.908785
R203F	7.3	0.443459
R203W	3.6	0.735736
R203S	3.7	0.914214
R203T	3.8	0.893782
R203N	1	0.274853
R203Q	1	0.817588
R203C	7	0.610689
R203G	4.1	1.01625
R203P	2.9	1.13065
R203H	1.3	0.730861
R203D	1	0.666037
R203E	1	0.734382
T204A	2.5	1.0339
T204V	4.9	1.03604
T204I	5.2	1.03871
T204L	4.5	1.00494
T204M	2.6	1.08795
T204F	3.5	1.04065
T204Y	-0.6	1.10935
T204W	-0.2	1.11263
T204S	-0.1	1.0008
T204N	-2.8	0.437104
T204C	3.2	0.621701
T204G	0.3	1.07631
T204R	-3.8	0.606187
T204H	-2.5	0.7727
T204K	-3.2	0.628254
T204D	-2.8	0.777966
T204E	-2.8	0.859393
Y205A	3.1	0.42495
Y205V	5.5	0.589935
Y205I	5.8	0.530928
Y205L	5.1	0.374776
Y205M	3.2	0.624129
Y205F	4.1	0.734347
Y205W	0.4	0.883311
Y205S	0.5	0.367291
Y205T	0.6	0.331495
Y205N	-2.2	0.271932
Y205Q	-2.2	0.616671
Y205C	3.8	0.339347
Y205G	0.9	0.146052
Y205P	-0.3	0.217088
Y205R	-3.2	0.130023
Y205H	-1.9	0.565696
Y205K	-2.6	0.110185
Y205D	-2.2	0.451148
Y205E	-2.2	0.722866
V206A	-2.4	0.954758
V206I	0.3	0.553312
V206L	-0.4	0.883566
V206F	-1.4	0.827482
V206Y	-5.5	0.913016
V206W	-5.1	0.835994
V206S	-5	0.925434
V206T	-4.9	1.06527
V206N	-7.7	0.668111
V206Q	-7.7	0.84675
V206C	-1.7	0.726579
V206G	-4.6	0.814993
V206P	-5.8	0.199703
V206R	-8.7	0.505041
V206H	-7.4	0.77326
V206K	-8.1	0.430656
V206D	-7.7	0.390851
V206E	-7.7	0.650741
T207A	2.5	0.959354
T207V	4.9	0.837696
T207I	5.2	0.745739
T207L	4.5	0.919744
T207M	2.6	0.918673
T207F	3.5	0.788262
T207Y	-0.6	0.450587
T207W	-0.2	0.389229
T207S	-0.1	0.813534
T207N	-2.8	0.195366
T207Q	-2.8	0.253959
T207C	3.2	0.708901
T207G	0.3	0.713216
T207P	-0.9	0.0728834
T207R	-3.8	0.0896026
T207H	-2.5	0.174241
T207K	-3.2	0.306535
T207D	-2.8	0.163892
T207E	-2.8	0.0974225
W208A	2.7	0.830102
W208V	5.1	0.821189
W208I	5.4	0.699007
W208L	4.7	0.798677
W208M	2.8	0.790653
W208F	3.7	0.926153
W208Y	-0.4	0.959138
W208S	0.1	0.746789
W208T	0.2	0.660868
W208N	-2.6	0.069662
W208Q	-2.6	0.305376
W208C	3.4	0.852101
W208G	0.5	0.759039
W208P	-0.7	0.0772229
W208R	-3.6	0.18125
W208H	-2.3	0.592335
W208K	-3	0.285983
W208D	-2.6	0.154152
W208E	-2.6	0.196768
I209A	-2.7	0.815534
I209V	-0.3	0.984328
I209L	-0.7	0.849758
I209M	-2.6	1.13468
I209F	-1.7	0.935323
I209Y	-5.8	0.92492
I209S	-5.3	1.1108
I209T	-5.2	1.03605
I209N	-8	1.14405
I209Q	-8	1.11688
I209C	-2	1.04921
I209G	-4.9	0.961065
I209P	-6.1	0.442969
I209R	-9	0.349241
I209H	-7.7	1.15894
I209K	-8.4	0.732573
I209D	-8	0.730303
I209E	-8	0.928935
A210V	2.4	1.06291
A210I	2.7	1.1471
A210L	2	0.987858
A210M	0.1	0.791157
A210F	1	1.02457
A210Y	-3.1	0.795511
A210W	-2.7	0.608708
A210S	-2.6	0.896654
A210T	-2.5	1.1072
A210N	-5.3	0.694602
A210Q	-5.3	0.221938
A210C	0.7	1.00064
A210G	-2.2	0.740823
A210P	-3.4	0.423479
A210R	-6.3	0.171605
A210H	-5	0.205058
A210K	-5.7	0.240796
A210D	-5.3	0.145759
A210E	-5.3	0.247975
L211A	-2	0.851051
L211V	0.4	1.10183
L211I	0.7	1.1308
L211M	-1.9	1.06936
L211F	-1	0.947634
L211Y	-5.1	0.140018
L211W	-4.7	0.595262
L211S	-4.6	0.726292
L211T	-4.5	0.916411
L211N	-7.3	0.033743
L211C	-1.3	0.970798
L211G	-4.2	0.844709
L211P	-5.4	0.644395
L211R	-8.3	0.181603
L211H	-7	0.0583137
L211D	-7.3	0.228028
L211E	-7.3	0.169515
M212A	-0.1	1.04924
M212V	2.3	0.902543
M212I	2.6	0.833743
M212L	1.9	0.766591
M212F	0.9	0.629044
M212Y	-3.2	0.206186
M212W	-2.8	0.765206
M212S	-2.7	1.14733
M212T	-2.6	1.13193
M212N	-5.4	0.661579
M212Q	-5.4	0.817214
M212C	0.6	0.886501
M212G	-2.3	0.846845
M212P	-3.5	0.0574749
M212R	-6.4	0.232731
M212H	-5.1	0.319336
M212K	-5.8	0.0867346
M212D	-5.4	0.168546
M212E	-5.4	0.222577
V213A	-2.4	1.20595
V213I	0.3	0.909224
V213L	-0.4	0.351187
V213M	-2.3	0.933512
V213F	-1.4	0.140679
V213Y	-5.5	0.185605
V213W	-5.1	0.444171
V213S	-5	0.944881
V213T	-4.9	0.794947
V213N	-7.7	0.756901
V213Q	-7.7	0.869706
V213C	-1.7	1.17198
V213G	-4.6	1.00893
V213P	-5.8	0.244604
V213R	-8.7	0.245379
V213H	-7.4	0.126661
V213K	-8.1	0.301899
V213D	-7.7	0.281214
V213E	-7.7	0.218487
F214A	-1	0.309582
F214V	1.4	0.140159
F214I	1.7	0.216989
F214L	1	0.69035
F214M	-0.9	0.321295
F214Y	-4.1	0.696671
F214W	-3.7	0.618633
F214S	-3.6	0.124951
F214T	-3.5	0.220436
F214N	-6.3	0.160384
F214Q	-6.3	0.174745
F214C	-0.3	0.418264
F214G	-3.2	0.104872
F214P	-4.4	0.166602
F214R	-7.3	0.06929
F214H	-6	0.3551
F214K	-6.7	0.160414
F214D	-6.3	0.226924
F214E	-6.3	0.208315
V215A	-2.4	0.851883
V215L	-0.4	0.937803
V215M	-2.3	0.840927
V215F	-1.4	0.957953
V215Y	-5.5	0.154695
V215W	-5.1	0.621965
V215S	-5	0.362844
V215T	-4.9	0.747388
V215N	-7.7	0.0749787
V215Q	-7.7	0.306115
V215C	-1.7	0.848415
V215G	-4.6	0.6891
V215P	-5.8	0.192397
V215R	-8.7	-0.0147371
V215H	-7.4	0.254526
V215D	-7.7	0.241999
V215E	-7.7	0.101845
A216V	2.4	1.10325
A216I	2.7	1.15712
A216L	2	1.1421
A216M	0.1	1.17213
A216F	1	0.781786
A216W	-2.7	0.716041
A216S	-2.6	0.679526
A216C	0.7	0.920774
A216G	-2.2	1.04561
A216P	-3.4	0.0397278
A216R	-6.3	0.400359
A216H	-5	-0.0912521
A216K	-5.7	-0.0782283
A216D	-5.3	0.360922
P217A	3.4	-0.144715
P217V	5.8	0.0173901
P217I	6.1	0.103103
P217L	5.4	0.104969
P217M	3.5	0.561675
P217F	4.4	-0.0125417
P217W	0.7	0.420524
P217S	0.8	0.241942
P217C	4.1	0.300562
P217G	1.2	0.241586
P217R	-2.9	0.0578286
P217E	-1.9	0.373025
T218A	2.5	0.968361
T218V	4.9	1.11875
T218I	5.2	1.05134
T218L	4.5	1.03317
T218M	2.6	1.22871
T218F	3.5	0.694875
T218Y	-0.6	0.233271
T218W	-0.2	0.239839
T218S	-0.1	0.522224
T218N	-2.8	0.801797
T218Q	-2.8	0.796314
T218G	0.3	0.716897
T218P	-0.9	0.277705
T218R	-3.8	0.163205
T218H	-2.5	0.387014
T218K	-3.2	0.24411
T218D	-2.8	0.157899
T218E	-2.8	0.181794
L219A	-2	0.977677
L219V	0.4	1.06085
L219I	0.7	0.821505
L219M	-1.9	1.06124
L219F	-1	0.852273
L219Y	-5.1	0.203315
L219S	-4.6	0.951139
L219T	-4.5	1.04705
L219N	-7.3	0.24167
L219Q	-7.3	-0.119711
L219G	-4.2	0.77173
L219P	-5.4	0.086825
L219R	-8.3	0.262636
L219H	-7	0.20288
L219K	-7.7	0.210989
L219D	-7.3	0.462485
L219E	-7.3	0.117431
G220A	2.2	1.03377
G220V	4.6	1.02398
G220I	4.9	1.15735
G220L	4.2	1.15597
G220M	2.3	1.03799
G220F	3.2	0.948453
G220Y	-0.9	0.897497
G220W	-0.5	1.05462
G220S	-0.4	0.891274
G220T	-0.3	1.19889
G220N	-3.1	0.406798
G220C	2.9	1.0496
G220P	-1.2	0.363555
G220R	-4.1	0.323998
G220H	-2.8	0.442328
G220K	-3.5	0.252733
G220D	-3.1	0.236918
G220E	-3.1	0.177529
M272A	-0.1	0.714323
M272V	2.3	0.671021
M272I	2.6	0.665027
M272L	1.9	0.848996
M272F	0.9	0.848605
M272Y	-3.2	0.591011
M272W	-2.8	0.0343359
M272S	-2.7	0.13598
M272T	-2.6	0.193796
M272N	-5.4	0.046158
M272Q	-5.4	-0.0704799
M272C	0.6	0.971089
M272G	-2.3	0.203011
M272P	-3.5	0.108304
M272R	-6.4	0.0901149
M272H	-5.1	0.0682362
M272K	-5.8	0.197161
M272E	-5.4	0.100939
T273A	2.5	0.827315
T273V	4.9	0.801247
T273I	5.2	0.712225
T273L	4.5	0.761456
T273M	2.6	0.580626
T273F	3.5	0.0454034
T273Y	-0.6	0.128873
T273W	-0.2	0.0216971
T273S	-0.1	0.884908
T273N	-2.8	0.811727
T273Q	-2.8	0.82115
T273C	3.2	1.07304
T273G	0.3	0.703434
T273P	-0.9	0.119171
T273R	-3.8	0.00825908
T273H	-2.5	0.133223
T273D	-2.8	0.137339
L274A	-2	0.928121
L274V	0.4	0.854558
L274I	0.7	0.81028
L274M	-1.9	0.643788
L274F	-1	0.814406
L274Y	-5.1	0.733442
L274W	-4.7	0.91272
L274S	-4.6	0.836248
L274T	-4.5	0.765715
L274N	-7.3	0.763757
L274Q	-7.3	0.989833
L274C	-1.3	0.837432
L274G	-4.2	0.683322
L274P	-5.4	0.18585
L274R	-8.3	0.741107
L274H	-7	0.646585
L274K	-7.7	0.250869
L274D	-7.3	-0.0102503
L274E	-7.3	0.201175
V275A	-2.4	0.929175
V275I	0.3	0.965697
V275L	-0.4	0.782291
V275M	-2.3	0.923843
V275F	-1.4	0.841479
V275Y	-5.5	0.754871
V275W	-5.1	1.01181
V275S	-5	0.77668
V275T	-4.9	0.888221
V275N	-7.7	0.520439
V275Q	-7.7	0.417026
V275C	-1.7	0.993024
V275G	-4.6	0.535718
V275P	-5.8	0.159763
V275R	-8.7	0.16674
V275H	-7.4	0.734238
V275K	-8.1	0.281246
V275D	-7.7	0.300774
V275E	-7.7	0.139262
I276A	-2.7	0.424542
I276V	-0.3	0.894749
I276L	-0.7	1.03967
I276M	-2.6	0.855968
I276F	-1.7	0.875101
I276Y	-5.8	0.944352
I276W	-5.4	0.157372
I276S	-5.3	0.0800786
I276N	-8	0.277128
I276C	-2	0.810775
I276G	-4.9	0.227434
I276P	-6.1	0.207017
I276R	-9	0.0289938
I276H	-7.7	0.598387
I276K	-8.4	0.777204
I276D	-8	0.0663129
I276E	-8	0.28809
V277A	-2.4	1.10669
V277I	0.3	0.903666
V277L	-0.4	0.905368
V277M	-2.3	0.851578
V277F	-1.4	0.995522
V277Y	-5.5	1.18239
V277W	-5.1	0.855604
V277S	-5	1.15889
V277T	-4.9	1.1393
V277N	-7.7	1.06062
V277Q	-7.7	1.19412
V277C	-1.7	1.07908
V277G	-4.6	1.02479
V277R	-8.7	0.198672
V277H	-7.4	1.22499
V277K	-8.1	0.382521
V277D	-7.7	1.01167
V277E	-7.7	0.998516
V278A	-2.4	0.787446
V278I	0.3	0.996993
V278L	-0.4	0.902846
V278M	-2.3	0.943165
V278F	-1.4	0.783626
V278Y	-5.5	0.658891
V278W	-5.1	0.652629
V278S	-5	0.800139
V278T	-4.9	0.908112
V278N	-7.7	0.435561
V278Q	-7.7	0.0985313
V278C	-1.7	0.872771
V278G	-4.6	0.796469
V278P	-5.8	0.0830304
V278R	-8.7	0.109797
V278K	-8.1	0.0902131
V278D	-7.7	0.211129
[truncated: 621 more rows]

## Sheet: ED_Fig. 1c middle
var	delta_hydro	ctrls_comb
L2A	-2	1.00641
L2V	0.4	0.976175
L2I	0.7	0.798449
L2M	-1.9	1.07678
L2S	-4.6	1.05538
L2T	-4.5	1.18506
L2N	-7.3	1.16043
L2Q	-7.3	1.1828
L2C	-1.3	0.431744
L2G	-4.2	1.20241
L2R	-8.3	0.885523
L2K	-7.7	1.10214
L2D	-7.3	0.847009
M3V	2.3	0.801888
M3L	1.9	0.716164
M3Y	-3.2	1.08412
M3S	-2.7	1.32431
M3N	-5.4	1.26639
M3C	0.6	0.304254
M3P	-3.5	1.24711
M3K	-5.8	0.983675
A4V	2.4	0.918507
A4I	2.7	0.966294
A4L	2	0.943745
A4F	1	0.807743
A4Y	-3.1	1.01701
A4W	-2.7	0.788072
A4S	-2.6	1.12782
A4T	-2.5	1.17402
A4C	0.7	0.381628
A4G	-2.2	1.13448
A4R	-6.3	0.903883
A4K	-5.7	1.00058
A4D	-5.3	0.840584
S5A	2.6	0.818745
S5V	5	0.766505
S5I	5.3	0.737738
S5L	4.6	0.770492
S5M	2.7	0.767411
S5F	3.6	0.670026
S5Y	-0.5	0.654908
S5W	-0.1	0.563085
S5N	-2.7	1.24889
S5Q	-2.7	0.820801
S5C	3.3	0.247224
S5G	0.4	0.764534
S5P	-0.8	0.830382
S5R	-3.7	0.715911
S5H	-2.4	0.775625
S5K	-3.1	0.762377
S5D	-2.7	0.609179
T6A	2.5	0.792566
T6V	4.9	0.707134
T6I	5.2	0.582593
T6L	4.5	0.67157
T6M	2.6	0.784324
T6F	3.5	0.671732
T6Y	-0.6	0.654277
T6W	-0.2	0.554025
T6S	-0.1	0.714031
T6N	-2.8	1.06099
T6C	3.2	0.222159
T6G	0.3	0.704682
T6P	-0.9	0.681897
T6R	-3.8	0.515189
T6H	-2.5	0.631333
T6K	-3.2	0.864698
T6E	-2.8	0.49413
T7A	2.5	0.93772
T7V	4.9	0.953298
T7I	5.2	0.918771
T7L	4.5	0.958906
T7M	2.6	0.91327
T7F	3.5	0.985068
T7Y	-0.6	1.04778
T7W	-0.2	0.799074
T7S	-0.1	0.971215
T7Q	-2.8	1.0606
T7C	3.2	0.673668
T7G	0.3	0.775826
T7P	-0.9	1.06079
T7R	-3.8	0.834597
T7H	-2.5	0.825582
T7K	-3.2	0.97305
T7D	-2.8	0.893668
T7E	-2.8	0.687407
S8A	2.6	1.03392
S8V	5	0.99227
S8I	5.3	0.886883
S8L	4.6	1.00175
S8M	2.7	0.67138
S8F	3.6	0.988331
S8Y	-0.5	0.975747
S8W	-0.1	0.921703
S8T	0.1	1.03669
S8N	-2.7	1.15428
S8Q	-2.7	0.952469
S8C	3.3	0.456235
S8G	0.4	1.05681
S8P	-0.8	1.0307
S8R	-3.7	1.01018
S8H	-2.4	1.03206
S8K	-3.1	1.00588
S8D	-2.7	0.918537
S8E	-2.7	1.00533
A9V	2.4	1.01252
A9I	2.7	1.04922
A9L	2	1.03065
A9M	0.1	0.886025
A9Y	-3.1	0.747976
A9W	-2.7	0.995556
A9T	-2.5	1.016
A9N	-5.3	1.15184
A9C	0.7	0.664287
A9G	-2.2	1.12728
A9P	-3.4	1.01756
A9R	-6.3	0.907388
A9K	-5.7	0.951369
A9D	-5.3	1.08405
A9E	-5.3	0.927154
V10A	-2.4	1.07849
V10I	0.3	1.00691
V10L	-0.4	0.94221
V10M	-2.3	1.03566
V10F	-1.4	0.89954
V10Y	-5.5	1.17327
V10W	-5.1	0.906247
V10S	-5	1.15336
V10T	-4.9	0.876563
V10N	-7.7	0.991211
V10Q	-7.7	1.07311
V10C	-1.7	0.868297
V10G	-4.6	1.02261
V10P	-5.8	1.0996
V10R	-8.7	0.985719
V10H	-7.4	0.933977
V10K	-8.1	1.04076
V10D	-7.7	1.03175
P11A	3.4	1.14665
P11V	5.8	0.969854
P11I	6.1	1.06079
P11L	5.4	0.930833
P11M	3.5	0.983054
P11F	4.4	0.721875
P11Y	0.3	0.827567
P11W	0.7	0.813664
P11S	0.8	1.10645
P11T	0.9	0.930612
P11N	-1.9	1.08049
P11Q	-1.9	0.944344
P11G	1.2	1.15162
P11R	-2.9	0.934897
P11H	-1.6	1.0284
P11K	-2.3	1.04602
P11D	-1.9	1.10315
P11E	-1.9	1.08673
G12A	2.2	1.10308
G12V	4.6	1.01913
G12I	4.9	1.09429
G12L	4.2	0.84882
G12M	2.3	1.01186
G12F	3.2	0.922021
G12Y	-0.9	0.939158
G12W	-0.5	0.918163
G12S	-0.4	1.09706
G12T	-0.3	1.02937
G12Q	-3.1	1.06361
G12C	2.9	0.855151
G12P	-1.2	0.986333
G12R	-4.1	0.962326
G12H	-2.8	0.800502
G12K	-3.5	0.941524
G12D	-3.1	1.06136
G12E	-3.1	1.10071
H13A	5	1.07517
H13V	7.4	0.994192
H13L	7	0.903185
H13M	5.1	1.12899
H13F	6	0.830027
H13Y	1.9	1.04744
H13W	2.3	0.922711
H13S	2.4	1.09818
H13T	2.5	1.11475
H13Q	-0.3	1.12028
H13G	2.8	1.02229
H13P	1.6	1.13588
H13R	-1.3	0.998741
H13K	-0.7	0.860423
H13D	-0.3	0.844446
H13E	-0.3	0.946432
P14R	-2.9	1.1524
S15A	2.6	0.968025
S15V	5	0.897662
S15I	5.3	1.02754
S15L	4.6	0.924582
S15M	2.7	0.668616
S15T	0.1	1.11784
S15N	-2.7	1.05378
S15C	3.3	0.680498
S15G	0.4	0.794237
S15H	-2.4	0.766216
S15K	-3.1	0.954049
S15E	-2.7	1.02664
L16A	-2	1.01896
L16F	-1	0.95675
L16Y	-5.1	0.998014
L16W	-4.7	1.14717
L16S	-4.6	1.10835
L16C	-1.3	0.719523
L16G	-4.2	0.948369
L16P	-5.4	1.0804
L16R	-8.3	1.1649
L16K	-7.7	1.13652
L16E	-7.3	1.07606
P17A	3.4	0.966465
P17V	5.8	0.996053
P17I	6.1	0.471749
P17L	5.4	0.763133
P17M	3.5	0.762245
P17F	4.4	0.748116
P17Y	0.3	0.969851
P17W	0.7	0.665004
P17S	0.8	0.965526
P17T	0.9	0.971817
P17N	-1.9	0.846414
P17Q	-1.9	0.97845
P17G	1.2	0.909911
P17R	-2.9	0.837377
P17H	-1.6	0.765789
P17K	-2.3	0.60917
P17D	-1.9	0.85611
S18A	2.6	1.01183
S18V	5	0.998686
S18L	4.6	0.976945
S18M	2.7	0.828117
S18F	3.6	0.960336
S18Y	-0.5	0.91266
S18W	-0.1	0.958879
S18T	0.1	1.17804
S18C	3.3	0.955281
S18G	0.4	0.931281
S18P	-0.8	1.01962
S18R	-3.7	0.736883
S18H	-2.4	0.961793
S18D	-2.7	1.1742
S18E	-2.7	0.962186
L19A	-2	0.88633
L19V	0.4	1.0674
L19I	0.7	1.04281
L19M	-1.9	1.00983
L19F	-1	0.900893
L19Y	-5.1	1.06627
L19W	-4.7	1.00113
L19S	-4.6	1.00491
L19N	-7.3	1.05187
L19Q	-7.3	1.11419
L19C	-1.3	0.756753
L19G	-4.2	0.798118
L19P	-5.4	0.894942
L19R	-8.3	0.984918
L19H	-7	0.818524
L19K	-7.7	0.95832
L19D	-7.3	1.01514
L19E	-7.3	1.13456
P20A	3.4	0.936257
P20V	5.8	1.01361
P20I	6.1	1.04065
P20L	5.4	0.974663
P20M	3.5	0.94824
P20Y	0.3	0.932199
P20W	0.7	0.948302
P20S	0.8	0.999233
P20T	0.9	1.04157
P20N	-1.9	0.976879
P20Q	-1.9	1.15026
P20C	4.1	0.736981
P20G	1.2	0.953163
P20R	-2.9	0.900766
P20K	-2.3	1.01432
P20E	-1.9	1.07352
S21A	2.6	1.00353
S21V	5	0.924649
S21L	4.6	1.02147
S21M	2.7	1.07286
S21F	3.6	0.95588
S21Y	-0.5	0.988052
S21W	-0.1	0.943901
S21T	0.1	1.10909
S21Q	-2.7	0.571589
S21C	3.3	0.627581
S21G	0.4	1.04719
S21P	-0.8	1.16033
S21R	-3.7	0.82102
S21K	-3.1	0.742363
S21D	-2.7	1.08202
S21E	-2.7	0.870516
N22A	5.3	0.969484
N22V	7.7	0.792315
N22L	7.3	0.636515
N22M	5.4	0.692234
N22F	6.3	0.742767
N22Y	2.2	0.706314
N22W	2.6	0.603967
N22S	2.7	0.855101
N22C	6	0.460391
N22G	3.1	0.71247
N22P	1.9	0.747207
N22R	-1	0.801846
N22K	-0.4	0.797939
N22D	0	0.976763
N22E	0	0.730253
S23A	2.6	1.10215
S23V	5	0.98024
S23I	5.3	1.11258
S23L	4.6	1.0058
S23M	2.7	1.0091
S23F	3.6	0.939144
S23Y	-0.5	0.990001
S23W	-0.1	1.01347
S23N	-2.7	1.059
S23G	0.4	0.874369
S23P	-0.8	0.856643
S23R	-3.7	0.957169
S23K	-3.1	0.908655
S23D	-2.7	1.05958
S23E	-2.7	0.666962
S24A	2.6	0.477677
S24V	5	0.714151
S24L	4.6	0.709232
S24M	2.7	0.328977
S24F	3.6	0.581935
S24Y	-0.5	0.804393
S24W	-0.1	0.523346
S24T	0.1	1.05728
S24N	-2.7	0.72705
S24Q	-2.7	0.747975
S24C	3.3	0.742568
S24G	0.4	0.762268
S24P	-0.8	0.760429
S24R	-3.7	0.622867
S24H	-2.4	0.836467
S24K	-3.1	0.644802
S24D	-2.7	0.772936
Q25A	5.3	0.935218
Q25V	7.7	1.04391
Q25I	8	0.807309
Q25L	7.3	0.982568
Q25M	5.4	0.988337
Q25F	6.3	1.03957
Q25Y	2.2	0.995519
Q25W	2.6	0.956937
Q25S	2.7	1.05211
Q25T	2.8	0.9823
Q25N	0	1.05871
Q25C	6	0.859942
Q25G	3.1	0.996262
Q25P	1.9	1.18123
Q25R	-1	0.86155
Q25K	-0.4	1.0357
Q25D	0	1.01088
Q25E	0	0.945644
E26A	5.3	0.918815
E26V	7.7	0.973516
E26I	8	0.965368
E26L	7.3	0.733986
E26M	5.4	0.838235
E26F	6.3	0.83051
E26Y	2.2	0.848165
E26W	2.6	0.746837
E26S	2.7	0.87343
E26T	2.8	1.01435
E26N	0	0.905188
E26Q	0	0.95812
E26C	6	0.721264
E26G	3.1	1.02575
E26P	1.9	0.920905
E26R	-1	0.837376
E26H	0.3	0.830867
E26K	-0.4	1.00059
E26D	0	1.01265
R27V	8.7	0.989179
R27I	9	1.00358
R27L	8.3	0.978392
R27W	3.6	0.780192
R27S	3.7	0.91918
R27T	3.8	1.05237
R27C	7	0.684615
R27G	4.1	0.962172
R27D	1	1.04282
R27E	1	1.05869
P28A	3.4	0.980832
P28L	5.4	0.885903
P28M	3.5	0.835107
P28F	4.4	1.02117
P28Y	0.3	0.913852
P28W	0.7	0.837139
P28S	0.8	0.919884
P28T	0.9	1.00904
P28G	1.2	0.984285
P28R	-2.9	1.01283
P28K	-2.3	1.06738
L29V	0.4	0.995869
L29M	-1.9	0.654883
L29W	-4.7	0.850104
L29S	-4.6	1.03812
L29T	-4.5	0.960638
L29G	-4.2	0.947112
L29R	-8.3	0.971511
L29E	-7.3	0.680113
D30V	7.7	1.17215
D30I	8	0.695811
D30L	7.3	1.13028
D30F	6.3	0.992578
D30S	2.7	0.970884
D30T	2.8	0.972908
D30G	3.1	0.800565
D30R	-1	0.806992
T31A	2.5	0.970577
T31V	4.9	1.02153
T31L	4.5	1.01702
T31M	2.6	0.955287
T31Y	-0.6	0.870318
T31S	-0.1	0.956109
T31N	-2.8	0.963323
T31C	3.2	0.6771
T31G	0.3	0.936324
T31P	-0.9	0.901923
T31R	-3.8	1.08576
T31K	-3.2	1.04029
T31D	-2.8	1.04894
T31E	-2.8	1.03308
R32A	6.3	1.1002
R32V	8.7	0.906832
R32I	9	0.972504
R32L	8.3	1.00234
R32M	6.4	0.882442
R32F	7.3	0.979277
R32Y	3.2	1.00204
R32W	3.6	0.8763
R32S	3.7	0.879756
R32T	3.8	0.995774
R32C	7	0.734189
R32G	4.1	0.952353
R32H	1.3	1.03511
R32K	0.6	1.02834
R32D	1	0.799985
R32E	1	1.07638
D33A	5.3	1.00715
D33V	7.7	1.01289
D33I	8	0.923442
D33L	7.3	0.955264
D33M	5.4	1.04558
D33F	6.3	1.03977
D33Y	2.2	1.05179
D33W	2.6	0.862911
D33S	2.7	0.956998
D33T	2.8	0.940246
D33N	0	0.969844
D33Q	0	1.10092
D33C	6	0.66766
D33G	3.1	1.03055
D33P	1.9	1.07415
D33R	-1	0.982062
D33H	0.3	1.03229
D33K	-0.4	0.965585
D33E	0	0.991291
P34A	3.4	0.84214
P34V	5.8	0.965251
P34I	6.1	0.952622
P34L	5.4	0.933141
P34M	3.5	0.81735
P34F	4.4	0.81257
P34Y	0.3	0.864591
P34W	0.7	0.953494
P34S	0.8	0.942672
P34T	0.9	0.995765
P34N	-1.9	0.903747
P34Q	-1.9	0.877691
P34C	4.1	0.745413
P34G	1.2	0.999922
P34R	-2.9	1.00907
P34H	-1.6	0.905216
P34K	-2.3	0.961364
P34D	-1.9	1.05851
P34E	-1.9	0.9715
L35A	-2	0.897943
L35V	0.4	0.962404
L35I	0.7	1.01093
L35M	-1.9	1.08197
L35F	-1	0.999502
L35Y	-5.1	0.970081
L35W	-4.7	0.961657
L35S	-4.6	0.947252
L35T	-4.5	1.02799
L35N	-7.3	0.842716
L35Q	-7.3	0.799201
L35C	-1.3	0.727416
L35G	-4.2	0.902911
L35P	-5.4	0.998629
L35R	-8.3	0.948277
L35H	-7	0.932282
L35K	-7.7	0.856272
L35D	-7.3	0.923648
L35E	-7.3	0.725164
L36A	-2	1.05744
L36V	0.4	1.0264
L36M	-1.9	1.01815
L36F	-1	0.937517
L36Y	-5.1	1.00236
L36S	-4.6	1.04036
L36T	-4.5	0.574989
L36N	-7.3	0.792085
L36Q	-7.3	0.977392
L36C	-1.3	0.848749
L36G	-4.2	0.891364
L36P	-5.4	0.949806
L36R	-8.3	1.02571
L36K	-7.7	0.879809
L36D	-7.3	0.864488
A37V	2.4	0.611788
A37L	2	0.952111
A37F	1	0.992965
A37S	-2.6	0.953648
A37T	-2.5	0.869696
A37N	-5.3	0.99807
A37Q	-5.3	0.961679
A37G	-2.2	0.933081
A37P	-3.4	0.787821
A37R	-6.3	1.12145
A37E	-5.3	1.09584
R38A	6.3	0.918812
R38V	8.7	0.87743
R38I	9	0.902559
R38L	8.3	0.784321
R38M	6.4	0.911214
R38F	7.3	0.954195
R38Y	3.2	0.912791
R38W	3.6	0.968546
R38S	3.7	0.930522
R38T	3.8	0.962219
R38N	1	1.01773
R38Q	1	1.04677
R38C	7	0.785924
R38G	4.1	0.668403
R38P	2.9	0.855305
R38H	1.3	0.92716
R38D	1	0.797556
R38E	1	0.899317
R64A	6.3	0.885256
R64V	8.7	0.791134
R64I	9	0.955883
R64L	8.3	0.860516
R64M	6.4	0.831391
R64F	7.3	0.812004
R64Y	3.2	0.443321
R64W	3.6	0.866156
R64S	3.7	0.85542
R64T	3.8	0.814354
R64N	1	0.874776
R64Q	1	0.973002
R64C	7	0.809013
R64G	4.1	0.650257
R64P	2.9	0.109174
R64H	1.3	0.79776
R64K	0.6	0.934605
R64D	1	0.222041
R65A	6.3	1.00823
R65V	8.7	0.94242
R65I	9	0.949987
R65L	8.3	1.00682
R65M	6.4	1.05333
R65F	7.3	0.800636
R65Y	3.2	0.745006
R65W	3.6	0.77307
R65S	3.7	0.795721
R65T	3.8	1.05843
R65N	1	0.786636
R65C	7	0.926294
R65G	4.1	0.813614
R65P	2.9	0.743607
R65H	1.3	0.761724
R65K	0.6	1.01318
R65D	1	0.620262
R65E	1	0.917258
G66A	2.2	0.938157
G66V	4.6	1.00595
G66L	4.2	0.869451
G66M	2.3	1.14228
G66F	3.2	0.921731
G66Y	-0.9	0.859184
G66W	-0.5	1.05637
G66S	-0.4	1.09789
G66T	-0.3	0.989048
G66N	-3.1	0.922749
G66Q	-3.1	1.14128
G66C	2.9	1.02329
G66P	-1.2	1.03904
G66R	-4.1	1.11644
G66D	-3.1	0.952685
G66E	-3.1	0.81842
R67A	6.3	0.986858
R67V	8.7	0.775894
R67I	9	0.715844
R67L	8.3	0.782094
R67M	6.4	0.533604
R67F	7.3	0.768734
R67Y	3.2	0.597647
R67W	3.6	0.701766
R67S	3.7	0.867839
R67T	3.8	0.870833
R67N	1	0.861321
R67Q	1	0.92934
R67C	7	0.797667
R67G	4.1	0.981697
R67P	2.9	0.929585
R67H	1.3	0.869679
R67K	0.6	0.826417
R67D	1	0.748816
R67E	1	0.859706
R68A	6.3	1.06721
R68V	8.7	0.808764
R68I	9	0.741211
R68L	8.3	0.678408
R68M	6.4	0.784757
R68F	7.3	0.688922
R68Y	3.2	0.783932
R68W	3.6	0.671784
R68S	3.7	1.05312
R68T	3.8	0.835111
R68N	1	0.969414
R68Q	1	0.950061
R68C	7	0.711395
R68G	4.1	0.868831
R68P	2.9	0.707667
R68H	1.3	0.814291
R68K	0.6	1.13753
R68D	1	0.857622
R68E	1	0.874269
G69A	2.2	0.815627
G69V	4.6	0.456652
G69I	4.9	0.719289
G69L	4.2	0.442429
G69M	2.3	0.68839
G69F	3.2	0.782217
G69Y	-0.9	0.748022
G69W	-0.5	0.500338
G69S	-0.4	0.749587
G69T	-0.3	0.787763
G69N	-3.1	0.654433
G69Q	-3.1	0.907024
G69C	2.9	0.772899
G69P	-1.2	0.691638
G69R	-4.1	0.942487
G69K	-3.5	0.85157
G69D	-3.1	0.642189
G69E	-3.1	0.781997
H70V	7.4	1.11084
H70I	7.7	0.913261
H70L	7	0.944751
H70F	6	0.845272
H70W	2.3	0.486592
H70S	2.4	0.915852
H70T	2.5	1.1406
H70N	-0.3	0.960144
H70Q	-0.3	0.347168
H70C	5.7	0.890618
H70G	2.8	0.958827
H70P	1.6	1.00159
H70R	-1.3	0.830907
H70K	-0.7	1.07542
H70D	-0.3	0.7782
H70E	-0.3	1.11253
W71A	2.7	0.841445
W71V	5.1	0.991673
W71I	5.4	0.926695
W71L	4.7	0.963095
W71M	2.8	1.08966
W71F	3.7	0.701737
W71Y	-0.4	0.964727
W71S	0.1	1.02642
W71T	0.2	0.952435
W71N	-2.6	1.0545
W71Q	-2.6	0.919229
W71C	3.4	0.963244
W71G	0.5	0.983619
W71P	-0.7	0.877102
W71R	-3.6	0.971287
W71H	-2.3	1.07323
W71D	-2.6	1.09128
W71E	-2.6	1.03033
A72V	2.4	0.882427
A72L	2	0.799116
A72F	1	0.729684
A72S	-2.6	1.00089
A72T	-2.5	0.861002
A72N	-5.3	0.698988
A72G	-2.2	0.884091
A72R	-6.3	1.07865
A72K	-5.7	0.808335
A72D	-5.3	1.05264
A72E	-5.3	1.15845
P73A	3.4	0.748143
P73V	5.8	0.707494
P73L	5.4	0.0462772
P73M	3.5	0.498171
P73Y	0.3	0.464029
P73W	0.7	0.131608
P73S	0.8	0.981057
P73T	0.9	0.927113
P73C	4.1	0.747914
P73G	1.2	0.992909
P73R	-2.9	0.808016
P73K	-2.3	0.781644
P73E	-1.9	0.962426
I74A	-2.7	0.660125
I74V	-0.3	1.0341
I74L	-0.7	1.0957
I74M	-2.6	1.18617
I74F	-1.7	1.11749
I74S	-5.3	0.780746
I74T	-5.2	0.827601
I74N	-8	0.656473
I74C	-2	1.02234
I74G	-4.9	0.558175
I74R	-9	0.772251
I74H	-7.7	0.72619
I74K	-8.4	0.765711
H75A	5	0.785604
H75V	7.4	0.499777
H75I	7.7	0.398873
H75L	7	0.212693
H75M	5.1	0.759361
H75F	6	0.393781
H75Y	1.9	0.788502
H75W	2.3	0.537366
H75S	2.4	0.927148
H75T	2.5	0.898567
H75N	-0.3	0.951596
H75Q	-0.3	1.08705
H75C	5.7	0.752056
H75G	2.8	0.936744
H75P	1.6	0.799023
H75R	-1.3	0.8957
H75K	-0.7	0.968382
H75D	-0.3	1.10007
H75E	-0.3	1.08724
V76A	-2.4	0.656426
V76L	-0.4	0.676038
V76M	-2.3	0.802328
V76Y	-5.5	0.51364
V76W	-5.1	0.313249
V76S	-5	0.556548
V76T	-4.9	1.0458
V76N	-7.7	0.869444
V76C	-1.7	0.887718
V76G	-4.6	0.73198
V76P	-5.8	0.807554
V76R	-8.7	0.621242
V76K	-8.1	0.732206
V76D	-7.7	0.648406
V76E	-7.7	0.757734
F77A	-1	0.534003
F77V	1.4	0.344658
F77I	1.7	0.718659
F77L	1	0.559189
F77M	-0.9	0.774535
F77Y	-4.1	0.986581
F77W	-3.7	0.604292
F77S	-3.6	0.609125
F77T	-3.5	0.446566
F77N	-6.3	0.991519
F77Q	-6.3	0.659582
F77C	-0.3	0.816384
F77G	-3.2	0.230111
F77P	-4.4	0.017521
F77R	-7.3	0.358355
F77H	-6	0.686185
F77D	-6.3	0.312172
F77E	-6.3	0.324761
W99A	2.7	0.946821
W99V	5.1	1.04896
W99I	5.4	1.06876
W99L	4.7	1.11215
W99M	2.8	1.18449
W99F	3.7	1.04284
W99Y	-0.4	1.0839
W99S	0.1	1.05863
W99T	0.2	1.11997
W99N	-2.6	1.16283
W99Q	-2.6	0.883721
W99C	3.4	0.814932
W99G	0.5	0.917281
W99P	-0.7	0.158498
W99R	-3.6	0.769956
W99H	-2.3	0.905568
W99K	-3	0.772787
W99D	-2.6	0.865455
W99E	-2.6	0.890728
K100A	5.7	0.851476
K100V	8.1	1.00762
K100I	8.4	0.991333
K100L	7.7	1.08962
K100M	5.8	0.980536
K100Y	2.6	0.581005
K100W	3	0.659034
K100S	3.1	1.03347
K100T	3.2	0.96995
K100Q	0.4	1.04157
K100G	3.5	0.869662
K100R	-0.6	1.14696
K100E	0.4	1.0565
A101V	2.4	0.880329
A101I	2.7	0.796905
A101L	2	0.879793
A101M	0.1	0.375553
A101F	1	0.940214
A101Y	-3.1	0.569635
A101W	-2.7	0.812471
A101S	-2.6	0.957838
A101T	-2.5	0.934794
A101N	-5.3	0.736374
A101Q	-5.3	0.592965
A101C	0.7	0.73367
A101G	-2.2	0.706599
A101P	-3.4	0.54939
A101R	-6.3	0.622345
A101H	-5	0.903742
A101D	-5.3	0.670413
T102A	2.5	0.984298
T102V	4.9	0.753655
T102I	5.2	0.785313
T102L	4.5	0.929679
T102M	2.6	0.833751
T102F	3.5	0.856522
T102W	-0.2	0.681233
T102S	-0.1	0.980661
T102N	-2.8	0.918888
T102C	3.2	0.588063
T102G	0.3	0.895181
T102P	-0.9	0.679902
T102R	-3.8	0.660613
T102H	-2.5	0.851933
T102K	-3.2	0.583488
T102D	-2.8	0.852019
T102E	-2.8	0.737451
D103A	5.3	0.834317
D103V	7.7	0.855826
D103I	8	0.851129
D103L	7.3	0.901365
D103M	5.4	0.873723
D103F	6.3	0.836315
D103Y	2.2	0.805885
D103W	2.6	0.793162
D103S	2.7	0.947488
D103T	2.8	0.94636
D103N	0	1.0364
D103Q	0	0.75115
D103C	6	0.310947
D103G	3.1	0.701868
D103P	1.9	0.751939
D103R	-1	0.665856
D103E	0	0.512957
R104V	8.7	1.0019
R104I	9	0.916806
R104L	8.3	0.794354
R104M	6.4	0.94112
R104F	7.3	1.01084
R104Y	3.2	0.933286
R104W	3.6	0.814077
R104S	3.7	1.09763
R104T	3.8	1.03627
R104N	1	1.00239
R104Q	1	0.881525
R104G	4.1	1.14219
R104P	2.9	0.938625
R104H	1.3	0.947183
R104D	1	0.885906
R104E	1	0.844366
F105A	-1	0.798514
F105V	1.4	0.773833
F105I	1.7	0.676376
F105L	1	0.911838
F105M	-0.9	0.927609
F105Y	-4.1	0.729191
F105W	-3.7	1.01822
F105S	-3.6	0.733505
F105T	-3.5	0.737665
F105N	-6.3	0.661677
F105Q	-6.3	0.849359
F105G	-3.2	0.711426
F105P	-4.4	0.850921
F105R	-7.3	0.73901
F105H	-6	0.652859
F105K	-6.7	0.625644
F105E	-6.3	0.625342
R106A	6.3	0.834609
R106V	8.7	1.01363
R106I	9	0.956712
R106L	8.3	1.06826
R106M	6.4	0.953036
R106F	7.3	0.940776
R106W	3.6	0.823152
R106S	3.7	0.971396
R106T	3.8	0.722583
R106N	1	1.01041
R106Q	1	1.10779
R106C	7	0.945908
R106G	4.1	0.871146
R106P	2.9	1.09682
R106H	1.3	1.06207
R106D	1	0.92523
R106E	1	0.941544
G107A	2.2	0.860748
G107V	4.6	0.629551
G107I	4.9	0.703923
G107L	4.2	0.766604
G107M	2.3	1.02639
G107F	3.2	0.918375
G107Y	-0.9	0.961628
G107W	-0.5	0.92564
G107S	-0.4	0.814339
G107T	-0.3	0.940732
G107N	-3.1	0.637788
G107Q	-3.1	0.75482
G107C	2.9	0.858645
G107R	-4.1	0.469503
G107H	-2.8	0.816627
G107K	-3.5	0.842097
G107E	-3.1	0.743445
P108A	3.4	0.77296
P108V	5.8	0.80936
P108I	6.1	0.631571
P108L	5.4	0.807316
P108M	3.5	0.793101
P108F	4.4	0.682114
P108Y	0.3	0.83889
P108W	0.7	0.660667
P108S	0.8	0.952646
P108T	0.9	0.847022
P108N	-1.9	0.929988
P108Q	-1.9	0.799888
P108C	4.1	0.693849
P108G	1.2	0.922033
P108R	-2.9	0.476736
P108H	-1.6	0.809595
P108E	-1.9	0.828372
D109A	5.3	0.800799
D109V	7.7	0.838628
D109I	8	0.704984
D109L	7.3	0.821274
D109M	5.4	0.816193
D109F	6.3	0.732364
D109Y	2.2	0.733331
D109W	2.6	0.804463
D109S	2.7	0.829071
D109T	2.8	0.815219
D109Q	0	0.638865
D109C	6	0.474581
D109G	3.1	0.595097
D109P	1.9	0.906469
D109R	-1	0.45153
D109H	0.3	0.694005
D109K	-0.4	0.241544
D109E	0	0.902886
A110V	2.4	1.00681
A110I	2.7	0.608841
A110L	2	1.04381
A110F	1	1.04076
A110Y	-3.1	1.16997
A110W	-2.7	0.932409
A110S	-2.6	0.999362
A110T	-2.5	1.07279
A110G	-2.2	0.831572
A110P	-3.4	0.931229
A110R	-6.3	0.58016
A110H	-5	0.716523
A110K	-5.7	0.642825
L111A	-2	0.877665
L111V	0.4	1.04009
L111I	0.7	0.926106
L111M	-1.9	0.796056
L111F	-1	0.666361
L111Y	-5.1	0.784787
L111W	-4.7	0.709794
L111S	-4.6	0.433926
L111T	-4.5	0.593619
L111N	-7.3	0.191169
L111Q	-7.3	0.417629
L111C	-1.3	0.253913
L111G	-4.2	0.429919
L111P	-5.4	0.48874
L111R	-8.3	0.139191
L111K	-7.7	0.131482
L111E	-7.3	0.092319
C112A	-0.7	0.892786
C112V	1.7	1.16138
C112I	2	1.18058
C112L	1.3	1.0644
C112M	-0.6	0.925855
C112F	0.3	1.19778
C112Y	-3.8	1.01659
C112W	-3.4	1.05998
C112S	-3.3	0.800436
C112T	-3.2	0.996496
C112N	-6	0.91593
C112Q	-6	0.647565
C112G	-2.9	0.831613
C112P	-4.1	0.657733
C112R	-7	0.73601
C112H	-5.7	0.95167
C112K	-6.4	0.554712
C112D	-6	0.807886
C112E	-6	1.03732
R113A	6.3	1.11879
R113V	8.7	0.835449
R113L	8.3	0.772138
R113S	3.7	0.980543
R113T	3.8	0.847376
R113N	1	0.69693
R113C	7	0.757923
R113G	4.1	0.801514
R113P	2.9	0.710891
R113K	0.6	1.02213
R113D	1	0.415117
R113E	1	0.660605
D136A	5.3	0.328678
D136V	7.7	0.451439
D136L	7.3	0.268811
D136M	5.4	-0.0116834
D136F	6.3	0.343507
D136Y	2.2	0.40143
D136W	2.6	0.707417
D136S	2.7	0.782439
D136T	2.8	0.348886
D136Q	0	0.313538
D136C	6	-0.0208336
D136G	3.1	0.498948
D136R	-1	0.171717
D136K	-0.4	0.0505073
R137V	8.7	0.411905
R137I	9	0.410835
R137L	8.3	0.745956
R137M	6.4	0.527364
R137F	7.3	0.276267
R137Y	3.2	0.119704
R137W	3.6	0.0870904
R137S	3.7	0.670444
R137T	3.8	0.575661
R137N	1	0.780499
R137Q	1	0.587793
R137C	7	0.529124
R137G	4.1	0.609797
R137P	2.9	0.175957
R137E	1	0.314934
H138A	5	0.805907
H138V	7.4	0.914867
H138I	7.7	0.295967
H138L	7	0.966556
H138M	5.1	0.908442
H138F	6	1.11049
H138Y	1.9	1.17429
H138W	2.3	1.16915
H138S	2.4	0.477801
H138T	2.5	0.814407
H138N	-0.3	0.18323
H138C	5.7	0.870162
H138G	2.8	0.280107
H138P	1.6	0.317252
H138R	-1.3	0.858537
H138K	-0.7	0.997446
H138D	-0.3	0.0165502
H138E	-0.3	0.409942
R139A	6.3	0.875011
R139V	8.7	0.706999
R139I	9	0.695743
R139L	8.3	0.711653
R139M	6.4	0.697039
R139F	7.3	0.743409
R139Y	3.2	0.726956
R139W	3.6	0.734889
R139S	3.7	0.742569
R139T	3.8	0.816062
R139N	1	0.863633
R139Q	1	0.849522
R139C	7	0.517705
R139G	4.1	0.693274
R139P	2.9	-0.00128939
R139K	0.6	0.936691
R139D	1	0.478925
R139E	1	0.512789
A140V	2.4	0.918058
A140I	2.7	0.888566
A140L	2	0.891333
A140M	0.1	0.811038
A140F	1	0.967825
A140W	-2.7	0.647242
A140S	-2.6	0.903622
A140T	-2.5	0.850798
A140N	-5.3	0.779821
A140Q	-5.3	1.00023
A140C	0.7	0.904265
A140G	-2.2	0.230822
A140P	-3.4	0.320464
A140R	-6.3	1.00934
A140H	-5	0.858306
A140K	-5.7	0.89525
A140D	-5.3	0.457293
A140E	-5.3	0.660612
I141A	-2.7	0.716817
I141V	-0.3	1.10353
I141L	-0.7	0.833833
I141M	-2.6	0.693118
I141F	-1.7	0.335027
I141Y	-5.8	0.375873
I141W	-5.4	0.312966
I141S	-5.3	0.346629
I141T	-5.2	0.716831
I141N	-8	0.305445
I141Q	-8	0.480022
I141C	-2	0.769118
I141G	-4.9	0.0414016
I141P	-6.1	-0.114983
I141R	-9	0.212914
I141H	-7.7	0.0883371
I141K	-8.4	0.234237
I141D	-8	0.0632036
I141E	-8	0.0987717
C142A	-0.7	0.86216
C142V	1.7	0.96254
C142I	2	0.922287
C142L	1.3	0.783525
C142M	-0.6	0.871618
C142F	0.3	0.896837
C142Y	-3.8	0.87475
C142W	-3.4	0.62424
C142S	-3.3	0.979439
C142T	-3.2	0.930525
C142N	-6	0.838235
C142Q	-6	0.847442
C142G	-2.9	0.727796
C142P	-4.1	0.134279
C142R	-7	1.06587
C142H	-5.7	0.962542
C142K	-6.4	0.841551
C142D	-6	0.282504
C142E	-6	0.221395
R143A	6.3	0.750796
R143V	8.7	0.641992
R143I	9	0.553311
R143L	8.3	0.739442
R143M	6.4	0.786234
R143F	7.3	0.692118
R143Y	3.2	0.651388
R143W	3.6	0.75096
R143S	3.7	0.732166
R143T	3.8	0.787857
R143N	1	0.805395
R143Q	1	0.845999
R143C	7	0.613816
R143G	4.1	0.809114
R143P	2.9	0.22383
R143H	1.3	0.844458
R143K	0.6	0.93884
R143D	1	0.624235
R143E	1	0.597212
P144A	3.4	0.723142
P144V	5.8	0.657067
P144I	6.1	0.417695
P144L	5.4	0.368624
P144M	3.5	0.508858
P144F	4.4	0.486968
P144Y	0.3	0.736048
P144W	0.7	0.612014
P144S	0.8	0.927873
P144T	0.9	0.788372
P144N	-1.9	0.920435
P144Q	-1.9	0.859581
P144C	4.1	0.674083
P144G	1.2	1.01103
P144R	-2.9	1.01891
P144H	-1.6	0.984978
P144K	-2.3	1.1608
P144D	-1.9	0.813352
P144E	-1.9	0.665454
M145A	-0.1	1.13478
M145V	2.3	0.948759
M145I	2.6	0.951213
M145L	1.9	0.987517
M145F	0.9	0.859648
M145Y	-3.2	0.906732
M145W	-2.8	0.931719
M145S	-2.7	1.09278
M145T	-2.6	1.14591
M145N	-5.4	1.16866
M145Q	-5.4	1.17286
M145C	0.6	1.00251
M145G	-2.3	1.02477
M145P	-3.5	1.08463
M145R	-6.4	1.10001
M145H	-5.1	1.14741
M145K	-5.8	1.17516
M145D	-5.4	0.959329
M145E	-5.4	0.593896
L146A	-2	1.05727
L146V	0.4	1.05718
L146I	0.7	1.02308
L146M	-1.9	0.897362
L146F	-1	0.988453
L146Y	-5.1	1.00854
L146W	-4.7	0.997832
L146S	-4.6	1.01401
L146T	-4.5	1.07338
L146N	-7.3	0.855197
L146Q	-7.3	1.03821
L146C	-1.3	0.923575
L146G	-4.2	1.06163
L146P	-5.4	0.931151
L146R	-8.3	1.07425
L146H	-7	1.18333
L146K	-7.7	1.07955
L146D	-7.3	1.00635
L146E	-7.3	0.813979
A147V	2.4	1.03638
A147I	2.7	0.958039
A147L	2	0.862865
A147M	0.1	0.695746
A147F	1	0.994857
A147Y	-3.1	1.01733
A147S	-2.6	1.07145
A147T	-2.5	1.12203
A147Q	-5.3	1.18729
A147C	0.7	0.959048
A147G	-2.2	1.07435
A147P	-3.4	1.06386
A147H	-5	0.959089
A147K	-5.7	0.938822
A147D	-5.3	0.810112
A147E	-5.3	0.976764
Y148A	3.1	1.19429
Y148V	5.5	0.95203
Y148I	5.8	1.07974
Y148L	5.1	1.01357
Y148M	3.2	1.08826
Y148F	4.1	1.02574
Y148W	0.4	0.882055
Y148S	0.5	0.918335
Y148T	0.6	1.1019
Y148N	-2.2	1.06979
Y148Q	-2.2	0.967939
Y148C	3.8	1.06437
Y148G	0.9	1.07489
Y148P	-0.3	1.07686
Y148R	-3.2	1.14657
Y148H	-1.9	0.957934
Y148K	-2.6	1.12883
Y148D	-2.2	0.812541
Y148E	-2.2	1.04212
R149A	6.3	0.803878
R149V	8.7	0.816189
R149I	9	0.816825
R149L	8.3	0.732774
R149M	6.4	0.76802
R149F	7.3	0.744795
R149Y	3.2	0.819649
R149W	3.6	0.893458
R149S	3.7	0.855181
R149T	3.8	0.75396
R149N	1	0.874266
R149Q	1	0.930264
R149C	7	0.840667
R149G	4.1	0.906524
R149P	2.9	0.826765
R149H	1.3	0.913709
R149K	0.6	0.948823
R149D	1	0.726368
R149E	1	0.876011
H150A	5	1.02376
H150V	7.4	0.885735
H150I	7.7	0.863228
H150L	7	0.916757
H150M	5.1	0.927888
H150F	6	0.898095
H150Y	1.9	0.956142
H150W	2.3	0.926315
H150S	2.4	1.04959
H150T	2.5	0.941214
H150N	-0.3	0.959175
H150Q	-0.3	1.03771
H150C	5.7	0.801925
H150G	2.8	1.03196
H150P	1.6	0.940738
H150R	-1.3	1.07248
H150K	-0.7	1.03715
H150D	-0.3	0.787621
H150E	-0.3	0.740901
G151A	2.2	0.967574
G151V	4.6	0.795129
G151L	4.2	0.882448
G151F	3.2	0.920989
G151Y	-0.9	1.01644
G151W	-0.5	0.971923
G151S	-0.4	1.0082
G151T	-0.3	0.998274
G151N	-3.1	0.982478
G151Q	-3.1	1.0477
G151C	2.9	0.985867
G151R	-4.1	1.14339
G151K	-3.5	1.1538
G151D	-3.1	0.933762
G151E	-3.1	1.1836
S152A	2.6	0.97989
S152V	5	1.00725
S152I	5.3	0.968231
S152L	4.6	0.992657
S152Y	-0.5	1.02683
S152W	-0.1	0.680208
S152T	0.1	1.02007
S152N	-2.7	1.00784
S152Q	-2.7	1.02979
S152G	0.4	1.11515
S152P	-0.8	0.962201
S152R	-3.7	1.10355
S152K	-3.1	1.11359
S152E	-2.7	0.931699
G153A	2.2	1.016
G153V	4.6	0.929656
G153L	4.2	0.812462
G153M	2.3	0.870439
G153F	3.2	0.915243
G153Y	-0.9	1.00163
G153S	-0.4	1.1763
G153T	-0.3	0.975005
G153N	-3.1	1.00764
G153C	2.9	1.04923
G153P	-1.2	1.10789
G153R	-4.1	1.25661
G153H	-2.8	0.997518
G153K	-3.5	1.05501
G153D	-3.1	0.9112
G153E	-3.1	0.494604
A154V	2.4	1.06035
A154I	2.7	1.00624
A154L	2	0.998111
A154F	1	0.749874
A154W	-2.7	0.916523
A154S	-2.6	0.946738
A154T	-2.5	1.13336
A154Q	-5.3	1.12057
A154C	0.7	0.75487
A154G	-2.2	0.885336
A154R	-6.3	0.811111
A154K	-5.7	1.20425
A154E	-5.3	0.699044
H155A	5	1.05987
H155V	7.4	1.11943
H155I	7.7	0.843061
H155L	7	1.03939
H155M	5.1	1.14665
H155F	6	1.041
H155Y	1.9	1.03324
H155W	2.3	1.11051
H155S	2.4	0.980614
H155T	2.5	1.08492
H155N	-0.3	0.773086
H155C	5.7	1.0755
H155G	2.8	0.845868
H155P	1.6	0.922193
H155R	-1.3	1.13428
H155D	-0.3	0.534257
H155E	-0.3	0.636059
W156A	2.7	0.96899
W156V	5.1	0.96128
W156I	5.4	0.684662
W156L	4.7	0.691048
W156F	3.7	0.71039
W156Y	-0.4	0.775647
W156S	0.1	0.739614
W156T	0.2	0.849291
W156N	-2.6	0.705833
W156C	3.4	0.807934
W156G	0.5	0.716709
W156P	-0.7	0.760504
W156R	-3.6	0.765522
W156K	-3	0.918174
W156D	-2.6	0.199891
W156E	-2.6	0.143267
N157A	5.3	0.279895
N157V	7.7	0.430318
N157I	8	0.361026
N157L	7.3	0.502604
N157M	5.4	0.34903
N157F	6.3	0.536065
N157Y	2.2	0.357377
N157W	2.6	0.572805
N157S	2.7	0.556968
N157T	2.8	0.749625
N157Q	0	0.602789
N157C	6	0.689362
N157G	3.1	0.380617
N157R	-1	0.811107
N157H	0.3	0.749821
N157K	-0.4	0.869445
N157D	0	0.00763184
N157E	0	0.160622
R158A	6.3	0.893772
R158V	8.7	1.15287
R158I	9	0.886718
R158L	8.3	0.874246
R158M	6.4	0.970432
R158F	7.3	0.90742
R158Y	3.2	0.801305
R158W	3.6	0.83824
R158S	3.7	0.776179
R158T	3.8	0.853867
R158N	1	0.551219
R158Q	1	0.396098
R158C	7	0.660849
R158G	4.1	0.857979
R158P	2.9	0.886469
R158H	1.3	0.6965
R158K	0.6	1.00617
R158D	1	0.215176
R158E	1	0.77777
P159A	3.4	0.903443
P159V	5.8	0.675734
P159I	6.1	0.732913
P159L	5.4	0.875515
P159M	3.5	1.0095
P159F	4.4	0.9814
P159Y	0.3	0.930362
P159W	0.7	0.776195
P159S	0.8	1.12034
P159T	0.9	0.907894
P159N	-1.9	0.877982
P159Q	-1.9	0.943543
P159C	4.1	0.81769
P159G	1.2	0.971484
P159R	-2.9	0.627398
P159H	-1.6	1.12147
P159K	-2.3	0.894019
P159D	-1.9	0.899507
P159E	-1.9	0.894106
R181A	6.3	0.975607
R181V	8.7	0.873476
R181I	9	0.83968
R181L	8.3	0.687395
R181M	6.4	0.844925
R181F	7.3	0.604855
R181Y	3.2	0.860426
R181W	3.6	0.836784
R181S	3.7	1.0859
R181T	3.8	1.02723
R181N	1	0.957923
R181Q	1	0.970781
R181C	7	1.04721
R181G	4.1	1.05314
R181P	2.9	0.953571
R181H	1.3	0.761161
R181K	0.6	1.12172
R181D	1	1.03645
R181E	1	0.763021
N182A	5.3	0.751043
N182V	7.7	0.766864
N182I	8	0.628998
N182L	7.3	0.687462
N182M	5.4	0.741102
N182F	6.3	0.623922
N182Y	2.2	0.803339
N182W	2.6	0.584827
N182S	2.7	0.997781
N182T	2.8	0.924542
N182Q	0	1.0769
N182C	6	0.826138
N182G	3.1	1.08168
N182P	1.9	0.966107
N182R	-1	0.914674
N182H	0.3	0.94378
N182K	-0.4	0.927528
N182D	0	1.07928
N182E	0	1.09789
V183I	0.3	0.919299
V183L	-0.4	0.915655
V183M	-2.3	0.956241
V183F	-1.4	0.894219
V183Y	-5.5	0.943539
V183W	-5.1	0.782667
V183S	-5	0.93974
V183T	-4.9	1.04893
V183N	-7.7	0.962766
V183Q	-7.7	0.826593
V183C	-1.7	0.942201
V183G	-4.6	0.989377
V183P	-5.8	0.991712
V183R	-8.7	0.823717
V183H	-7.4	0.451445
V183D	-7.7	1.12062
E184A	5.3	1.01201
E184V	7.7	0.860341
E184I	8	0.920091
E184L	7.3	0.831342
E184M	5.4	0.770093
E184F	6.3	0.659907
E184Y	2.2	0.963051
E184S	2.7	1.01786
E184T	2.8	0.943021
E184C	6	0.80009
E184G	3.1	0.996234
E184R	-1	0.826827
E184H	0.3	0.939232
E184K	-0.4	0.793648
E184D	0	1.09262
G185A	2.2	0.932613
G185V	4.6	0.977077
G185I	4.9	0.977752
G185L	4.2	1.02163
G185M	2.3	0.936181
G185F	3.2	1.01742
G185Y	-0.9	0.99056
G185W	-0.5	0.725224
G185S	-0.4	1.01618
G185T	-0.3	1.00347
G185N	-3.1	0.99439
G185Q	-3.1	0.919514
G185C	2.9	0.966856
G185P	-1.2	0.741554
G185R	-4.1	0.974342
G185H	-2.8	0.780035
G185K	-3.5	0.840437
G185E	-3.1	1.04714
G186A	2.2	1.0312
G186V	4.6	0.983947
G186I	4.9	0.990491
G186L	4.2	0.955077
G186M	2.3	1.02617
G186F	3.2	1.08818
G186Y	-0.9	1.12361
G186W	-0.5	1.07019
G186S	-0.4	1.00601
G186T	-0.3	0.900666
G186N	-3.1	0.692444
G186P	-1.2	1.14346
G186R	-4.1	0.953747
G186H	-2.8	1.09136
G186K	-3.5	0.947265
G186D	-3.1	1.07991
G186E	-3.1	1.09105
S187A	2.6	1.03079
S187V	5	1.01994
S187I	5.3	0.970364
S187L	4.6	0.967726
S187M	2.7	1.06445
S187F	3.6	0.862771
S187Y	-0.5	1.01513
S187W	-0.1	0.935552
S187T	0.1	1.01501
S187N	-2.7	1.02904
S187Q	-2.7	1.00322
S187C	3.3	1.00502
S187G	0.4	1.03672
S187P	-0.8	1.0422
S187R	-3.7	0.952767
S187H	-2.4	0.938368
S187K	-3.1	0.851067
S187D	-2.7	1.05058
S187E	-2.7	1.07332
G188A	2.2	0.750383
G188V	4.6	1.02344
G188I	4.9	1.06934
G188L	4.2	1.0221
G188M	2.3	1.05043
G188F	3.2	1.01537
G188Y	-0.9	0.966488
G188W	-0.5	0.890726
G188S	-0.4	0.840991
G188T	-0.3	0.977712
G188N	-3.1	0.952172
G188Q	-3.1	1.09995
G188C	2.9	0.967206
G188P	-1.2	0.810047
G188R	-4.1	0.903403
G188H	-2.8	0.907156
G188K	-3.5	0.918963
G188D	-3.1	1.08217
G188E	-3.1	1.16898
V189A	-2.4	0.925485
V189I	0.3	1.09048
V189L	-0.4	1.08532
V189F	-1.4	0.978053
V189Y	-5.5	1.02425
V189W	-5.1	1.05541
V189S	-5	0.978283
V189T	-4.9	1.05882
V189N	-7.7	0.914451
V189C	-1.7	0.967533
V189G	-4.6	0.914461
V189P	-5.8	1.02163
V189R	-8.7	0.828607
V189K	-8.1	1.02833
V189D	-7.7	0.959663
V189E	-7.7	1.06544
T190A	2.5	1.14225
T190V	4.9	1.09911
T190L	4.5	0.973957
T190M	2.6	0.909217
T190F	3.5	1.01079
T190Y	-0.6	0.968047
T190S	-0.1	0.659954
T190N	-2.8	0.998275
T190C	3.2	0.868047
T190G	0.3	0.950921
T190P	-0.9	1.03614
T190R	-3.8	0.904698
T190H	-2.5	1.04066
T190K	-3.2	0.85517
T190E	-2.8	1.03439
D191A	5.3	0.837382
D191V	7.7	0.842496
D191I	8	0.806993
D191L	7.3	0.856542
D191M	5.4	0.885643
D191F	6.3	0.791556
D191Y	2.2	0.872086
D191W	2.6	0.758912
D191S	2.7	0.784214
D191T	2.8	0.829531
D191N	0	0.939719
D191Q	0	0.78142
D191C	6	0.792705
D191G	3.1	0.826185
D191P	1.9	0.851234
D191R	-1	0.747079
D191H	0.3	0.795621
D191K	-0.4	0.701543
D191E	0	0.876228
C192A	-0.7	0.633991
C192V	1.7	0.437328
C192I	2	0.299118
C192L	1.3	0.315276
C192M	-0.6	0.403234
C192F	0.3	0.589601
C192Y	-3.8	0.587597
C192W	-3.4	0.639405
C192S	-3.3	0.64504
C192T	-3.2	0.620224
C192N	-6	0.64115
C192Q	-6	0.722769
C192G	-2.9	0.670212
C192P	-4.1	0.525202
C192R	-7	0.434469
C192H	-5.7	0.656983
C192K	-6.4	0.535526
C192D	-6	0.701018
C192E	-6	0.713046
W193A	2.7	1.06491
W193V	5.1	1.07677
W193I	5.4	1.0424
W193L	4.7	1.04202
W193M	2.8	1.06887
W193F	3.7	1.06294
W193Y	-0.4	1.06184
W193S	0.1	1.03431
W193T	0.2	0.881448
W193N	-2.6	0.983037
W193Q	-2.6	0.916704
W193C	3.4	0.978102
W193G	0.5	0.910971
W193P	-0.7	0.655857
W193R	-3.6	0.959781
W193H	-2.3	0.994359
W193K	-3	0.907297
W193D	-2.6	0.932258
W193E	-2.6	1.03314
A194V	2.4	0.922552
A194I	2.7	0.899021
A194L	2	0.739061
A194M	0.1	0.970591
A194F	1	0.873342
A194Y	-3.1	0.949372
A194W	-2.7	0.906457
A194S	-2.6	0.973862
A194T	-2.5	0.835233
A194N	-5.3	0.956959
A194Q	-5.3	0.782333
A194C	0.7	0.912054
A194G	-2.2	0.925966
A194P	-3.4	0.790288
A194R	-6.3	0.746386
A194H	-5	0.894516
A194K	-5.7	0.767222
A194D	-5.3	0.961017
A194E	-5.3	1.02772
C195A	-0.7	1.04313
C195V	1.7	1.04167
C195I	2	1.08144
C195L	1.3	1.0352
C195M	-0.6	0.924007
C195F	0.3	0.900246
C195Y	-3.8	1.11515
C195W	-3.4	1.12607
C195S	-3.3	0.998381
C195T	-3.2	0.947725
C195N	-6	1.08256
C195G	-2.9	1.07385
C195R	-7	1.06972
C195K	-6.4	0.984747
C195D	-6	1.1037
C195E	-6	0.979992
F196A	-1	0.863889
F196V	1.4	0.906767
F196I	1.7	1.00438
F196L	1	0.901626
F196M	-0.9	1.01905
F196Y	-4.1	0.949336
F196W	-3.7	1.01122
F196S	-3.6	0.703619
F196T	-3.5	0.811252
F196N	-6.3	0.875696
F196Q	-6.3	0.814052
F196C	-0.3	0.616549
F196G	-3.2	0.559992
F196P	-4.4	0.735253
F196R	-7.3	0.707583
F196H	-6	0.842815
F196K	-6.7	0.683915
F196D	-6.3	0.861944
F196E	-6.3	0.860553
A197V	2.4	0.973077
A197I	2.7	1.05319
A197L	2	0.931503
A197M	0.1	1.0455
A197F	1	0.947858
A197Y	-3.1	1.06498
A197W	-2.7	0.909369
A197S	-2.6	1.0309
A197T	-2.5	1.06697
A197N	-5.3	1.0607
A197Q	-5.3	0.937078
A197C	0.7	0.757979
A197G	-2.2	0.98711
A197P	-3.4	0.917915
A197R	-6.3	0.640406
A197H	-5	1.00524
A197K	-5.7	0.815531
A197D	-5.3	0.89159
A197E	-5.3	0.79527
E198A	5.3	0.96068
E198V	7.7	0.794088
E198I	8	0.737528
E198L	7.3	0.740713
E198M	5.4	0.823927
E198F	6.3	0.90362
E198Y	2.2	0.976803
E198W	2.6	0.671795
E198S	2.7	0.855238
E198T	2.8	1.029
E198N	0	0.861849
E198Q	0	0.753825
E198C	6	0.865324
E198G	3.1	0.998707
E198R	-1	0.830588
E198H	0.3	1.08875
E198D	0	0.98966
P199A	3.4	0.953981
P199V	5.8	0.976853
P199I	6.1	0.889346
P199L	5.4	0.872434
P199M	3.5	0.782389
P199F	4.4	0.746358
P199W	0.7	0.948337
P199S	0.8	0.82354
P199T	0.9	0.927367
P199N	-1.9	0.954165
P199Q	-1.9	0.850991
P199C	4.1	0.812168
P199G	1.2	1.07662
P199R	-2.9	0.698601
P199K	-2.3	0.744758
P199D	-1.9	1.04512
P199E	-1.9	0.873286
W200A	2.7	0.997194
W200V	5.1	0.722165
W200L	4.7	0.876388
W200M	2.8	0.701569
W200F	3.7	0.810061
W200Y	-0.4	0.951475
W200S	0.1	0.709931
W200T	0.2	0.702109
W200N	-2.6	0.770528
W200C	3.4	1.04547
W200G	0.5	0.760532
W200P	-0.7	0.84351
W200R	-3.6	0.690506
W200H	-2.3	0.785043
W200K	-3	0.754887
W200D	-2.6	0.739482
W200E	-2.6	0.726497
I221A	-2.7	1.07022
I221V	-0.3	1.02485
I221L	-0.7	0.793924
I221M	-2.6	1.10632
I221F	-1.7	0.618174
I221Y	-5.8	0.476967
I221W	-5.4	0.123884
I221S	-5.3	1.18877
I221T	-5.2	1.08003
I221N	-8	0.988281
I221Q	-8	0.923129
I221C	-2	1.10412
I221G	-4.9	0.872038
I221P	-6.1	0.0877488
I221R	-9	0.0746704
I221H	-7.7	0.82277
I221K	-8.4	0.0619508
I221D	-8	0.654167
I221E	-8	0.927809
A222V	2.4	0.975801
A222I	2.7	1.10377
A222L	2	1.02457
A222F	1	0.949339
A222Y	-3.1	0.375244
A222W	-2.7	0.740002
A222S	-2.6	0.808198
A222T	-2.5	0.960115
A222N	-5.3	0.1102
A222C	0.7	0.97838
A222G	-2.2	0.801188
A222P	-3.4	-0.0620427
A222R	-6.3	0.164429
A222H	-5	0.379116
A222K	-5.7	0.0555082
A222E	-5.3	0.176295
A223V	2.4	1.13973
A223I	2.7	1.02409
A223L	2	1.00579
A223M	0.1	1.02891
A223F	1	0.971732
A223W	-2.7	0.915793
A223S	-2.6	0.897176
A223T	-2.5	0.888754
A223N	-5.3	0.436172
A223G	-2.2	0.910026
A223P	-3.4	0.166777
A223R	-6.3	0.818903
A223H	-5	0.630581
A223K	-5.7	0.693597
A223D	-5.3	0.288371
A223E	-5.3	0.207101
C224A	-0.7	0.658135
C224V	1.7	1.03353
C224I	2	1.06433
C224L	1.3	1.08737
C224M	-0.6	1.01824
C224Y	-3.8	1.08195
C224S	-3.3	0.737893
C224T	-3.2	0.62327
C224Q	-6	0.377849
C224G	-2.9	0.628498
C224P	-4.1	0.242073
C224R	-7	0.369276
C224K	-6.4	0.203177
C224D	-6	0.0823775
C224E	-6	-0.00177791
Q225A	5.3	0.878752
Q225V	7.7	0.965141
Q225I	8	0.7581
Q225L	7.3	1.06305
Q225M	5.4	0.898737
Q225F	6.3	1.19133
Q225Y	2.2	0.926172
Q225W	2.6	0.614786
Q225S	2.7	0.868825
Q225T	2.8	0.999294
Q225N	0	0.832825
Q225C	6	0.98306
Q225G	3.1	0.966434
Q225R	-1	0.0203688
Q225H	0.3	0.849511
Q225D	0	0.468617
Q225E	0	0.849465
V226A	-2.4	0.937217
V226L	-0.4	0.884309
V226M	-2.3	0.733141
V226F	-1.4	0.998659
V226W	-5.1	0.945231
V226S	-5	0.707091
V226N	-7.7	0.222674
V226Q	-7.7	0.114297
V226G	-4.6	0.784869
V226P	-5.8	0.411463
V226R	-8.7	0.649982
V226H	-7.4	0.688121
V226K	-8.1	0.587293
V226D	-7.7	0.049595
L227A	-2	1.07068
L227V	0.4	0.890794
L227M	-1.9	0.997759
L227F	-1	0.724158
L227Y	-5.1	0.926828
L227S	-4.6	0.825282
L227T	-4.5	0.781989
L227Q	-7.3	1.04159
L227C	-1.3	1.03116
L227G	-4.2	0.894471
L227P	-5.4	0.125637
L227R	-8.3	0.908445
L227K	-7.7	1.05031
L227E	-7.3	0.7984
I228V	-0.3	0.717874
I228L	-0.7	0.725551
I228F	-1.7	-0.0216008
I228W	-5.4	0.367787
I228S	-5.3	0.5884
I228T	-5.2	0.76299
I228N	-8	0.565879
I228C	-2	0.672462
I228G	-4.9	0.211381
I228P	-6.1	0.043176
I228R	-9	0.137209
I228H	-7.7	0.178307
I228E	-8	-0.0705563
F229A	-1	0.817192
F229V	1.4	0.735747
F229I	1.7	0.735901
F229L	1	0.771236
F229M	-0.9	0.983259
F229Y	-4.1	1.04752
F229W	-3.7	0.709707
F229S	-3.6	0.835478
F229T	-3.5	0.72513
F229N	-6.3	0.75394
F229Q	-6.3	0.868079
F229C	-0.3	0.739792
F229G	-3.2	0.698626
F229P	-4.4	0.216627
F229R	-7.3	0.81057
F229H	-6	1.10738
F229K	-6.7	0.711351
F229D	-6.3	-0.148516
F229E	-6.3	0.222666
R230A	6.3	0.743621
R230V	8.7	0.719237
R230I	9	0.49579
R230L	8.3	0.728527
R230M	6.4	0.869314
R230F	7.3	0.726532
R230Y	3.2	0.689639
R230W	3.6	0.763168
R230S	3.7	0.734034
R230T	3.8	0.74332
R230N	1	0.510746
R230C	7	0.766448
R230G	4.1	0.599107
R230K	0.6	0.924235
R230D	1	0.185242
R230E	1	0.191777
E231A	5.3	0.977024
E231V	7.7	0.966208
E231I	8	0.719057
E231L	7.3	0.706337
E231M	5.4	0.936691
E231F	6.3	0.733012
E231Y	2.2	0.942966
E231W	2.6	0.640512
E231S	2.7	1.03741
E231T	2.8	1.04795
E231N	0	0.924458
E231Q	0	1.12792
E231C	6	0.824578
E231G	3.1	0.965915
E231P	1.9	0.0132642
E231R	-1	1.11673
E231H	0.3	0.967894
E231K	-0.4	1.29265
E231D	0	0.901681
I232A	-2.7	0.77063
I232V	-0.3	0.838801
I232L	-0.7	1.11742
I232M	-2.6	0.779395
I232F	-1.7	0.913985
I232Y	-5.8	0.72417
I232W	-5.4	1.00084
I232S	-5.3	0.749283
I232T	-5.2	0.774565
I232N	-8	0.42417
I232C	-2	0.912713
I232G	-4.9	0.330533
I232P	-6.1	0.157209
I232R	-9	0.759579
I232H	-7.7	0.712845
I232K	-8.4	0.640283
I232D	-8	0.136709
I232E	-8	0.132532
H233A	5	0.807068
H233V	7.4	0.610686
H233I	7.7	0.715746
H233L	7	0.793984
H233M	5.1	0.932745
H233F	6	0.832676
H233Y	1.9	0.748913
[truncated: 1,593 more rows]

## Sheet: ED_Fig. 1c right
var	delta_hydro	ctrls_comb
L2A	-2	1.00641
L2V	0.4	0.976175
L2I	0.7	0.798449
L2M	-1.9	1.07678
L2S	-4.6	1.05538
L2T	-4.5	1.18506
L2N	-7.3	1.16043
L2Q	-7.3	1.1828
L2C	-1.3	0.431744
L2G	-4.2	1.20241
L2R	-8.3	0.885523
L2K	-7.7	1.10214
L2D	-7.3	0.847009
M3V	2.3	0.801888
M3L	1.9	0.716164
M3Y	-3.2	1.08412
M3S	-2.7	1.32431
M3N	-5.4	1.26639
M3C	0.6	0.304254
M3P	-3.5	1.24711
M3K	-5.8	0.983675
A4V	2.4	0.918507
A4I	2.7	0.966294
A4L	2	0.943745
A4F	1	0.807743
A4Y	-3.1	1.01701
A4W	-2.7	0.788072
A4S	-2.6	1.12782
A4T	-2.5	1.17402
A4C	0.7	0.381628
A4G	-2.2	1.13448
A4R	-6.3	0.903883
A4K	-5.7	1.00058
A4D	-5.3	0.840584
S5A	2.6	0.818745
S5V	5	0.766505
S5I	5.3	0.737738
S5L	4.6	0.770492
S5M	2.7	0.767411
S5F	3.6	0.670026
S5Y	-0.5	0.654908
S5W	-0.1	0.563085
S5N	-2.7	1.24889
S5Q	-2.7	0.820801
S5C	3.3	0.247224
S5G	0.4	0.764534
S5P	-0.8	0.830382
S5R	-3.7	0.715911
S5H	-2.4	0.775625
S5K	-3.1	0.762377
S5D	-2.7	0.609179
T6A	2.5	0.792566
T6V	4.9	0.707134
T6I	5.2	0.582593
T6L	4.5	0.67157
T6M	2.6	0.784324
T6F	3.5	0.671732
T6Y	-0.6	0.654277
T6W	-0.2	0.554025
T6S	-0.1	0.714031
T6N	-2.8	1.06099
T6C	3.2	0.222159
T6G	0.3	0.704682
T6P	-0.9	0.681897
T6R	-3.8	0.515189
T6H	-2.5	0.631333
T6K	-3.2	0.864698
T6E	-2.8	0.49413
T7A	2.5	0.93772
T7V	4.9	0.953298
T7I	5.2	0.918771
T7L	4.5	0.958906
T7M	2.6	0.91327
T7F	3.5	0.985068
T7Y	-0.6	1.04778
T7W	-0.2	0.799074
T7S	-0.1	0.971215
T7Q	-2.8	1.0606
T7C	3.2	0.673668
T7G	0.3	0.775826
T7P	-0.9	1.06079
T7R	-3.8	0.834597
T7H	-2.5	0.825582
T7K	-3.2	0.97305
T7D	-2.8	0.893668
T7E	-2.8	0.687407
S8A	2.6	1.03392
S8V	5	0.99227
S8I	5.3	0.886883
S8L	4.6	1.00175
S8M	2.7	0.67138
S8F	3.6	0.988331
S8Y	-0.5	0.975747
S8W	-0.1	0.921703
S8T	0.1	1.03669
S8N	-2.7	1.15428
S8Q	-2.7	0.952469
S8C	3.3	0.456235
S8G	0.4	1.05681
S8P	-0.8	1.0307
S8R	-3.7	1.01018
S8H	-2.4	1.03206
S8K	-3.1	1.00588
S8D	-2.7	0.918537
S8E	-2.7	1.00533
A9V	2.4	1.01252
A9I	2.7	1.04922
A9L	2	1.03065
A9M	0.1	0.886025
A9Y	-3.1	0.747976
A9W	-2.7	0.995556
A9T	-2.5	1.016
A9N	-5.3	1.15184
A9C	0.7	0.664287
A9G	-2.2	1.12728
A9P	-3.4	1.01756
A9R	-6.3	0.907388
A9K	-5.7	0.951369
A9D	-5.3	1.08405
A9E	-5.3	0.927154
V10A	-2.4	1.07849
V10I	0.3	1.00691
V10L	-0.4	0.94221
V10M	-2.3	1.03566
V10F	-1.4	0.89954
V10Y	-5.5	1.17327
V10W	-5.1	0.906247
V10S	-5	1.15336
V10T	-4.9	0.876563
V10N	-7.7	0.991211
V10Q	-7.7	1.07311
V10C	-1.7	0.868297
V10G	-4.6	1.02261
V10P	-5.8	1.0996
V10R	-8.7	0.985719
V10H	-7.4	0.933977
V10K	-8.1	1.04076
V10D	-7.7	1.03175
P11A	3.4	1.14665
P11V	5.8	0.969854
P11I	6.1	1.06079
P11L	5.4	0.930833
P11M	3.5	0.983054
P11F	4.4	0.721875
P11Y	0.3	0.827567
P11W	0.7	0.813664
P11S	0.8	1.10645
P11T	0.9	0.930612
P11N	-1.9	1.08049
P11Q	-1.9	0.944344
P11G	1.2	1.15162
P11R	-2.9	0.934897
P11H	-1.6	1.0284
P11K	-2.3	1.04602
P11D	-1.9	1.10315
P11E	-1.9	1.08673
G12A	2.2	1.10308
G12V	4.6	1.01913
G12I	4.9	1.09429
G12L	4.2	0.84882
G12M	2.3	1.01186
G12F	3.2	0.922021
G12Y	-0.9	0.939158
G12W	-0.5	0.918163
G12S	-0.4	1.09706
G12T	-0.3	1.02937
G12Q	-3.1	1.06361
G12C	2.9	0.855151
G12P	-1.2	0.986333
G12R	-4.1	0.962326
G12H	-2.8	0.800502
G12K	-3.5	0.941524
G12D	-3.1	1.06136
G12E	-3.1	1.10071
H13A	5	1.07517
H13V	7.4	0.994192
H13L	7	0.903185
H13M	5.1	1.12899
H13F	6	0.830027
H13Y	1.9	1.04744
H13W	2.3	0.922711
H13S	2.4	1.09818
H13T	2.5	1.11475
H13Q	-0.3	1.12028
H13G	2.8	1.02229
H13P	1.6	1.13588
H13R	-1.3	0.998741
H13K	-0.7	0.860423
H13D	-0.3	0.844446
H13E	-0.3	0.946432
P14R	-2.9	1.1524
S15A	2.6	0.968025
S15V	5	0.897662
S15I	5.3	1.02754
S15L	4.6	0.924582
S15M	2.7	0.668616
S15T	0.1	1.11784
S15N	-2.7	1.05378
S15C	3.3	0.680498
S15G	0.4	0.794237
S15H	-2.4	0.766216
S15K	-3.1	0.954049
S15E	-2.7	1.02664
L16A	-2	1.01896
L16F	-1	0.95675
L16Y	-5.1	0.998014
L16W	-4.7	1.14717
L16S	-4.6	1.10835
L16C	-1.3	0.719523
L16G	-4.2	0.948369
L16P	-5.4	1.0804
L16R	-8.3	1.1649
L16K	-7.7	1.13652
L16E	-7.3	1.07606
P17A	3.4	0.966465
P17V	5.8	0.996053
P17I	6.1	0.471749
P17L	5.4	0.763133
P17M	3.5	0.762245
P17F	4.4	0.748116
P17Y	0.3	0.969851
P17W	0.7	0.665004
P17S	0.8	0.965526
P17T	0.9	0.971817
P17N	-1.9	0.846414
P17Q	-1.9	0.97845
P17G	1.2	0.909911
P17R	-2.9	0.837377
P17H	-1.6	0.765789
P17K	-2.3	0.60917
P17D	-1.9	0.85611
S18A	2.6	1.01183
S18V	5	0.998686
S18L	4.6	0.976945
S18M	2.7	0.828117
S18F	3.6	0.960336
S18Y	-0.5	0.91266
S18W	-0.1	0.958879
S18T	0.1	1.17804
S18C	3.3	0.955281
S18G	0.4	0.931281
S18P	-0.8	1.01962
S18R	-3.7	0.736883
S18H	-2.4	0.961793
S18D	-2.7	1.1742
S18E	-2.7	0.962186
L19A	-2	0.88633
L19V	0.4	1.0674
L19I	0.7	1.04281
L19M	-1.9	1.00983
L19F	-1	0.900893
L19Y	-5.1	1.06627
L19W	-4.7	1.00113
L19S	-4.6	1.00491
L19N	-7.3	1.05187
L19Q	-7.3	1.11419
L19C	-1.3	0.756753
L19G	-4.2	0.798118
L19P	-5.4	0.894942
L19R	-8.3	0.984918
L19H	-7	0.818524
L19K	-7.7	0.95832
L19D	-7.3	1.01514
L19E	-7.3	1.13456
P20A	3.4	0.936257
P20V	5.8	1.01361
P20I	6.1	1.04065
P20L	5.4	0.974663
P20M	3.5	0.94824
P20Y	0.3	0.932199
P20W	0.7	0.948302
P20S	0.8	0.999233
P20T	0.9	1.04157
P20N	-1.9	0.976879
P20Q	-1.9	1.15026
P20C	4.1	0.736981
P20G	1.2	0.953163
P20R	-2.9	0.900766
P20K	-2.3	1.01432
P20E	-1.9	1.07352
S21A	2.6	1.00353
S21V	5	0.924649
S21L	4.6	1.02147
S21M	2.7	1.07286
S21F	3.6	0.95588
S21Y	-0.5	0.988052
S21W	-0.1	0.943901
S21T	0.1	1.10909
S21Q	-2.7	0.571589
S21C	3.3	0.627581
S21G	0.4	1.04719
S21P	-0.8	1.16033
S21R	-3.7	0.82102
S21K	-3.1	0.742363
S21D	-2.7	1.08202
S21E	-2.7	0.870516
N22A	5.3	0.969484
N22V	7.7	0.792315
N22L	7.3	0.636515
N22M	5.4	0.692234
N22F	6.3	0.742767
N22Y	2.2	0.706314
N22W	2.6	0.603967
N22S	2.7	0.855101
N22C	6	0.460391
N22G	3.1	0.71247
N22P	1.9	0.747207
N22R	-1	0.801846
N22K	-0.4	0.797939
N22D	0	0.976763
N22E	0	0.730253
S23A	2.6	1.10215
S23V	5	0.98024
S23I	5.3	1.11258
S23L	4.6	1.0058
S23M	2.7	1.0091
S23F	3.6	0.939144
S23Y	-0.5	0.990001
S23W	-0.1	1.01347
S23N	-2.7	1.059
S23G	0.4	0.874369
S23P	-0.8	0.856643
S23R	-3.7	0.957169
S23K	-3.1	0.908655
S23D	-2.7	1.05958
S23E	-2.7	0.666962
S24A	2.6	0.477677
S24V	5	0.714151
S24L	4.6	0.709232
S24M	2.7	0.328977
S24F	3.6	0.581935
S24Y	-0.5	0.804393
S24W	-0.1	0.523346
S24T	0.1	1.05728
S24N	-2.7	0.72705
S24Q	-2.7	0.747975
S24C	3.3	0.742568
S24G	0.4	0.762268
S24P	-0.8	0.760429
S24R	-3.7	0.622867
S24H	-2.4	0.836467
S24K	-3.1	0.644802
S24D	-2.7	0.772936
Q25A	5.3	0.935218
Q25V	7.7	1.04391
Q25I	8	0.807309
Q25L	7.3	0.982568
Q25M	5.4	0.988337
Q25F	6.3	1.03957
Q25Y	2.2	0.995519
Q25W	2.6	0.956937
Q25S	2.7	1.05211
Q25T	2.8	0.9823
Q25N	0	1.05871
Q25C	6	0.859942
Q25G	3.1	0.996262
Q25P	1.9	1.18123
Q25R	-1	0.86155
Q25K	-0.4	1.0357
Q25D	0	1.01088
Q25E	0	0.945644
E26A	5.3	0.918815
E26V	7.7	0.973516
E26I	8	0.965368
E26L	7.3	0.733986
E26M	5.4	0.838235
E26F	6.3	0.83051
E26Y	2.2	0.848165
E26W	2.6	0.746837
E26S	2.7	0.87343
E26T	2.8	1.01435
E26N	0	0.905188
E26Q	0	0.95812
E26C	6	0.721264
E26G	3.1	1.02575
E26P	1.9	0.920905
E26R	-1	0.837376
E26H	0.3	0.830867
E26K	-0.4	1.00059
E26D	0	1.01265
R27V	8.7	0.989179
R27I	9	1.00358
R27L	8.3	0.978392
R27W	3.6	0.780192
R27S	3.7	0.91918
R27T	3.8	1.05237
R27C	7	0.684615
R27G	4.1	0.962172
R27D	1	1.04282
R27E	1	1.05869
P28A	3.4	0.980832
P28L	5.4	0.885903
P28M	3.5	0.835107
P28F	4.4	1.02117
P28Y	0.3	0.913852
P28W	0.7	0.837139
P28S	0.8	0.919884
P28T	0.9	1.00904
P28G	1.2	0.984285
P28R	-2.9	1.01283
P28K	-2.3	1.06738
L29V	0.4	0.995869
L29M	-1.9	0.654883
L29W	-4.7	0.850104
L29S	-4.6	1.03812
L29T	-4.5	0.960638
L29G	-4.2	0.947112
L29R	-8.3	0.971511
L29E	-7.3	0.680113
D30V	7.7	1.17215
D30I	8	0.695811
D30L	7.3	1.13028
D30F	6.3	0.992578
D30S	2.7	0.970884
D30T	2.8	0.972908
D30G	3.1	0.800565
D30R	-1	0.806992
T31A	2.5	0.970577
T31V	4.9	1.02153
T31L	4.5	1.01702
T31M	2.6	0.955287
T31Y	-0.6	0.870318
T31S	-0.1	0.956109
T31N	-2.8	0.963323
T31C	3.2	0.6771
T31G	0.3	0.936324
T31P	-0.9	0.901923
T31R	-3.8	1.08576
T31K	-3.2	1.04029
T31D	-2.8	1.04894
T31E	-2.8	1.03308
R32A	6.3	1.1002
R32V	8.7	0.906832
R32I	9	0.972504
R32L	8.3	1.00234
R32M	6.4	0.882442
R32F	7.3	0.979277
R32Y	3.2	1.00204
R32W	3.6	0.8763
R32S	3.7	0.879756
R32T	3.8	0.995774
R32C	7	0.734189
R32G	4.1	0.952353
R32H	1.3	1.03511
R32K	0.6	1.02834
R32D	1	0.799985
R32E	1	1.07638
D33A	5.3	1.00715
D33V	7.7	1.01289
D33I	8	0.923442
D33L	7.3	0.955264
D33M	5.4	1.04558
D33F	6.3	1.03977
D33Y	2.2	1.05179
D33W	2.6	0.862911
D33S	2.7	0.956998
D33T	2.8	0.940246
D33N	0	0.969844
D33Q	0	1.10092
D33C	6	0.66766
D33G	3.1	1.03055
D33P	1.9	1.07415
D33R	-1	0.982062
D33H	0.3	1.03229
D33K	-0.4	0.965585
D33E	0	0.991291
P34A	3.4	0.84214
P34V	5.8	0.965251
P34I	6.1	0.952622
P34L	5.4	0.933141
P34M	3.5	0.81735
P34F	4.4	0.81257
P34Y	0.3	0.864591
P34W	0.7	0.953494
P34S	0.8	0.942672
P34T	0.9	0.995765
P34N	-1.9	0.903747
P34Q	-1.9	0.877691
P34C	4.1	0.745413
P34G	1.2	0.999922
P34R	-2.9	1.00907
P34H	-1.6	0.905216
P34K	-2.3	0.961364
P34D	-1.9	1.05851
P34E	-1.9	0.9715
L35A	-2	0.897943
L35V	0.4	0.962404
L35I	0.7	1.01093
L35M	-1.9	1.08197
L35F	-1	0.999502
L35Y	-5.1	0.970081
L35W	-4.7	0.961657
L35S	-4.6	0.947252
L35T	-4.5	1.02799
L35N	-7.3	0.842716
L35Q	-7.3	0.799201
L35C	-1.3	0.727416
L35G	-4.2	0.902911
L35P	-5.4	0.998629
L35R	-8.3	0.948277
L35H	-7	0.932282
L35K	-7.7	0.856272
L35D	-7.3	0.923648
L35E	-7.3	0.725164
L36A	-2	1.05744
L36V	0.4	1.0264
L36M	-1.9	1.01815
L36F	-1	0.937517
L36Y	-5.1	1.00236
L36S	-4.6	1.04036
L36T	-4.5	0.574989
L36N	-7.3	0.792085
L36Q	-7.3	0.977392
L36C	-1.3	0.848749
L36G	-4.2	0.891364
L36P	-5.4	0.949806
L36R	-8.3	1.02571
L36K	-7.7	0.879809
L36D	-7.3	0.864488
A37V	2.4	0.611788
A37L	2	0.952111
A37F	1	0.992965
A37S	-2.6	0.953648
A37T	-2.5	0.869696
A37N	-5.3	0.99807
A37Q	-5.3	0.961679
A37G	-2.2	0.933081
A37P	-3.4	0.787821
A37R	-6.3	1.12145
A37E	-5.3	1.09584
R38A	6.3	0.918812
R38V	8.7	0.87743
R38I	9	0.902559
R38L	8.3	0.784321
R38M	6.4	0.911214
R38F	7.3	0.954195
R38Y	3.2	0.912791
R38W	3.6	0.968546
R38S	3.7	0.930522
R38T	3.8	0.962219
R38N	1	1.01773
R38Q	1	1.04677
R38C	7	0.785924
R38G	4.1	0.668403
R38P	2.9	0.855305
R38H	1.3	0.92716
R38D	1	0.797556
R38E	1	0.899317
A39V	2.4	1.02501
A39I	2.7	0.898883
A39L	2	1.00475
A39M	0.1	0.949655
A39F	1	1.04887
A39Y	-3.1	0.9139
A39W	-2.7	1.0273
A39S	-2.6	0.786431
A39T	-2.5	0.884765
A39N	-5.3	0.529579
A39Q	-5.3	0.532666
A39C	0.7	1.05125
A39G	-2.2	0.844294
A39P	-3.4	0.523047
A39R	-6.3	0.396299
A39H	-5	0.80281
A39K	-5.7	0.234706
A39D	-5.3	0.295889
A39E	-5.3	0.43726
E40A	5.3	0.553686
E40V	7.7	0.731779
E40I	8	1.07423
E40L	7.3	0.852899
E40M	5.4	0.909355
E40F	6.3	0.744684
E40Y	2.2	0.831886
E40W	2.6	0.848674
E40S	2.7	0.677172
E40T	2.8	0.666189
E40N	0	0.670052
E40Q	0	0.835558
E40C	6	0.724642
E40G	3.1	0.710447
E40P	1.9	0.566052
E40R	-1	0.30303
E40H	0.3	0.824405
E40D	0	0.549334
L41A	-2	0.737891
L41V	0.4	1.04134
L41I	0.7	1.07008
L41M	-1.9	1.00404
L41F	-1	0.817353
L41Y	-5.1	0.76385
L41W	-4.7	0.801011
L41S	-4.6	0.843818
L41T	-4.5	0.796016
L41N	-7.3	0.706611
L41Q	-7.3	0.886373
L41C	-1.3	0.874739
L41G	-4.2	0.831172
L41P	-5.4	0.744193
L41R	-8.3	0.665037
L41H	-7	0.809563
L41K	-7.7	0.866008
L41D	-7.3	0.799557
L41E	-7.3	0.828569
A42V	2.4	1.04435
A42I	2.7	1.04876
A42L	2	0.965687
A42M	0.1	0.960179
A42F	1	0.947035
A42Y	-3.1	1.05
A42W	-2.7	1.07658
A42S	-2.6	0.88698
A42T	-2.5	0.994413
A42N	-5.3	0.564202
A42Q	-5.3	0.351566
A42C	0.7	0.968825
A42G	-2.2	0.927472
A42P	-3.4	1.08143
A42R	-6.3	0.18016
A42H	-5	0.561041
A42K	-5.7	0.15203
A42D	-5.3	0.150002
A42E	-5.3	0.0163307
L43A	-2	1.00478
L43V	0.4	1.08622
L43I	0.7	0.969793
L43M	-1.9	1.05872
L43F	-1	0.812405
L43Y	-5.1	0.566322
L43W	-4.7	0.575504
L43S	-4.6	0.776269
L43T	-4.5	0.747267
L43N	-7.3	0.493597
L43Q	-7.3	0.109523
L43C	-1.3	0.817933
L43G	-4.2	0.840965
L43P	-5.4	0.296079
L43R	-8.3	0.184891
L43H	-7	0.0772439
L43K	-7.7	0.233604
L43D	-7.3	0.416574
L43E	-7.3	0.364235
L44A	-2	0.852031
L44V	0.4	0.844964
L44I	0.7	0.891408
L44M	-1.9	0.888556
L44F	-1	0.965655
L44Y	-5.1	1.02087
L44W	-4.7	0.910492
L44S	-4.6	0.795327
L44T	-4.5	0.827592
L44N	-7.3	0.836255
L44Q	-7.3	0.776248
L44C	-1.3	0.9019
L44G	-4.2	0.720941
L44P	-5.4	0.0352139
L44R	-8.3	0.343155
L44H	-7	0.74928
L44K	-7.7	0.230873
L44D	-7.3	0.52245
L44E	-7.3	0.756172
S45A	2.6	1.16504
S45V	5	0.976388
S45I	5.3	0.845237
S45L	4.6	0.943453
S45M	2.7	0.831743
S45F	3.6	0.798555
S45Y	-0.5	0.700213
S45W	-0.1	0.673368
S45T	0.1	1.04505
S45N	-2.7	0.622775
S45Q	-2.7	0.58303
S45C	3.3	1.02085
S45G	0.4	1.05554
S45P	-0.8	0.796817
S45R	-3.7	0.163565
S45H	-2.4	0.547152
S45K	-3.1	0.00774479
S45D	-2.7	0.158407
S45E	-2.7	0.547747
I46A	-2.7	0.923393
I46V	-0.3	0.937768
I46L	-0.7	0.880385
I46F	-1.7	0.937598
I46Y	-5.8	0.20636
I46W	-5.4	0.617701
I46S	-5.3	0.722004
I46T	-5.2	0.804071
I46N	-8	0.257369
I46Q	-8	0.149711
I46C	-2	0.887142
I46G	-4.9	0.609893
I46P	-6.1	0.141996
I46R	-9	0.285412
I46H	-7.7	0.226828
I46K	-8.4	0.198483
I46D	-8	0.176892
I46E	-8	0.418937
V47A	-2.4	0.934437
V47I	0.3	0.864019
V47L	-0.4	0.941527
V47M	-2.3	1.11915
V47F	-1.4	0.814181
V47Y	-5.5	0.392994
V47W	-5.1	0.67232
V47S	-5	0.963099
V47T	-4.9	0.872431
V47Q	-7.7	0.834333
V47C	-1.7	0.840274
V47G	-4.6	0.738365
V47P	-5.8	0.157608
V47R	-8.7	0.183745
V47H	-7.4	0.492585
V47K	-8.1	-0.040767
V47D	-7.7	0.891425
V47E	-7.7	0.806686
F48A	-1	0.70139
F48V	1.4	0.736043
F48I	1.7	0.615238
F48L	1	0.854567
F48M	-0.9	0.710367
F48Y	-4.1	0.176869
F48W	-3.7	0.382992
F48S	-3.6	0.679727
F48T	-3.5	0.561071
F48N	-6.3	0.0623687
F48Q	-6.3	0.125863
F48C	-0.3	0.750006
F48G	-3.2	0.648647
F48P	-4.4	0.314846
F48R	-7.3	0.119608
F48H	-6	0.173127
F48K	-6.7	0.194208
F48D	-6.3	0.0947299
F48E	-6.3	0.181217
V49A	-2.4	0.956963
V49I	0.3	0.952539
V49L	-0.4	0.955836
V49M	-2.3	1.00785
V49F	-1.4	0.93575
V49Y	-5.5	0.311079
V49W	-5.1	0.629657
V49S	-5	0.836348
V49T	-4.9	0.942608
V49N	-7.7	0.565404
V49Q	-7.7	0.286245
V49C	-1.7	0.954302
V49G	-4.6	0.914865
V49P	-5.8	0.787623
V49R	-8.7	0.272343
V49H	-7.4	0.317805
V49K	-8.1	0.140415
V49D	-7.7	0.144028
V49E	-7.7	0.0240274
A50V	2.4	0.913881
A50I	2.7	0.922567
A50L	2	0.929202
A50M	0.1	0.884937
A50F	1	0.753629
A50Y	-3.1	0.10561
A50W	-2.7	0.763552
A50S	-2.6	0.928484
A50T	-2.5	0.856106
A50N	-5.3	0.557464
A50Q	-5.3	0.163687
A50C	0.7	0.840361
A50G	-2.2	0.931558
A50P	-3.4	0.312971
A50R	-6.3	0.149791
A50H	-5	0.457301
A50K	-5.7	0.304788
A50D	-5.3	0.216293
A50E	-5.3	0.417125
V51A	-2.4	1.05259
V51I	0.3	1.03046
V51L	-0.4	0.812669
V51M	-2.3	0.923712
V51F	-1.4	0.198972
V51Y	-5.5	0.463011
V51S	-5	1.1482
V51T	-4.9	1.14654
V51N	-7.7	1.07472
V51Q	-7.7	0.867593
V51C	-1.7	1.16902
V51G	-4.6	1.09091
V51P	-5.8	0.353136
V51R	-8.7	0.0850722
V51H	-7.4	0.0804449
V51K	-8.1	0.176003
V51D	-7.7	1.06076
V51E	-7.7	0.938675
A52V	2.4	1.18574
A52I	2.7	0.892327
A52L	2	1.01668
A52M	0.1	1.04092
A52F	1	0.935726
A52Y	-3.1	0.680104
A52W	-2.7	0.805456
A52S	-2.6	0.962373
A52T	-2.5	1.06804
A52N	-5.3	0.756144
A52Q	-5.3	0.511746
A52C	0.7	1.00751
A52G	-2.2	0.890106
A52P	-3.4	0.406576
A52R	-6.3	0.222409
A52H	-5	0.311061
A52K	-5.7	0.294561
A52D	-5.3	0.684412
A52E	-5.3	0.451497
L53A	-2	1.03171
L53V	0.4	0.993515
L53I	0.7	1.01405
L53M	-1.9	0.953743
L53F	-1	1.00549
L53Y	-5.1	0.477416
L53W	-4.7	0.821104
L53S	-4.6	0.912435
L53T	-4.5	0.812021
L53N	-7.3	0.27678
L53Q	-7.3	0.114141
L53C	-1.3	0.971951
L53G	-4.2	1.02317
L53P	-5.4	0.123249
L53R	-8.3	0.066251
L53H	-7	0.121387
L53K	-7.7	0.341299
L53D	-7.3	0.0579135
L53E	-7.3	0.21841
S54A	2.6	0.665366
S54V	5	0.144498
S54I	5.3	0.0490883
S54L	4.6	0.31505
S54M	2.7	0.265842
S54Y	-0.5	0.181759
S54W	-0.1	0.246056
S54T	0.1	0.721698
S54N	-2.7	0.335749
S54Q	-2.7	0.0226476
S54C	3.3	0.428517
S54G	0.4	0.90009
S54P	-0.8	0.793499
S54R	-3.7	0.169256
S54H	-2.4	-0.00678786
S54K	-3.1	0.173166
S54E	-2.7	0.447285
N55A	5.3	0.686842
N55V	7.7	0.138618
N55I	8	0.0475946
N55L	7.3	0.121175
N55M	5.4	0.183558
N55F	6.3	-0.000391665
N55Y	2.2	0.0166929
N55S	2.7	0.613147
N55T	2.8	0.328805
N55Q	0	-0.0233533
N55C	6	0.253631
N55G	3.1	0.262104
N55P	1.9	0.433299
N55R	-1	0.0178714
N55H	0.3	0.125932
N55K	-0.4	0.0990682
N55D	0	0.200041
G56A	2.2	0.887653
G56V	4.6	1.02409
G56I	4.9	1.01713
G56L	4.2	1.03206
G56M	2.3	1.02973
G56F	3.2	0.934651
G56Y	-0.9	0.575316
G56W	-0.5	0.658997
G56S	-0.4	0.933614
G56T	-0.3	0.996668
G56N	-3.1	0.296848
G56Q	-3.1	0.171793
G56C	2.9	0.952069
G56P	-1.2	0.127215
G56R	-4.1	0.06087
G56H	-2.8	0.168654
G56K	-3.5	0.131236
G56D	-3.1	0.163441
G56E	-3.1	-0.0566015
L57A	-2	0.818477
L57V	0.4	0.927744
L57I	0.7	0.805901
L57M	-1.9	0.781461
L57F	-1	0.803598
L57Y	-5.1	0.616157
L57W	-4.7	0.768346
L57S	-4.6	0.800992
L57T	-4.5	0.60829
L57N	-7.3	0.190746
L57Q	-7.3	0.147519
L57C	-1.3	0.878029
L57G	-4.2	0.758368
L57P	-5.4	0.192396
L57R	-8.3	0.203622
L57H	-7	0.261859
L57K	-7.7	0.0748973
L57E	-7.3	0.207534
V58A	-2.4	0.80206
V58I	0.3	0.853293
V58L	-0.4	1.00574
V58M	-2.3	1.08876
V58F	-1.4	0.806836
V58Y	-5.5	0.314891
V58W	-5.1	0.71065
V58S	-5	0.319976
V58T	-4.9	0.782135
V58N	-7.7	0.226482
V58Q	-7.7	0.297366
V58C	-1.7	0.908037
V58G	-4.6	0.718464
V58P	-5.8	0.049601
V58R	-8.7	0.226417
V58H	-7.4	0.215637
V58K	-8.1	0.964095
V58D	-7.7	0.138466
V58E	-7.7	0.138844
L59A	-2	0.185216
L59V	0.4	0.676385
L59I	0.7	0.927294
L59M	-1.9	0.900577
L59F	-1	0.683738
L59Y	-5.1	0.587396
L59W	-4.7	0.357751
L59S	-4.6	0.176112
L59T	-4.5	0.164809
L59N	-7.3	0.148334
L59Q	-7.3	0.093236
L59C	-1.3	0.265238
L59G	-4.2	0.349711
L59P	-5.4	0.241115
L59R	-8.3	0.337264
L59H	-7	-0.0427547
L59K	-7.7	0.146121
L59D	-7.3	0.0992402
L59E	-7.3	0.293605
A60V	2.4	0.989715
A60I	2.7	1.06756
A60L	2	1.01898
A60M	0.1	0.992765
A60F	1	1.08579
A60Y	-3.1	0.92044
A60W	-2.7	0.966304
A60S	-2.6	0.837222
A60T	-2.5	0.943615
A60C	0.7	0.890554
A60G	-2.2	0.905204
A60P	-3.4	0.762578
A60R	-6.3	0.791261
A60K	-5.7	0.672841
A60D	-5.3	0.315299
A60E	-5.3	0.601836
A61V	2.4	0.974639
A61I	2.7	0.882618
A61L	2	0.921382
A61M	0.1	0.770686
A61F	1	0.779622
A61Y	-3.1	0.782094
A61W	-2.7	0.554892
A61S	-2.6	0.882459
A61T	-2.5	0.783509
A61N	-5.3	0.724261
A61Q	-5.3	0.80761
A61C	0.7	1.02443
A61G	-2.2	0.903773
A61P	-3.4	0.0458634
A61R	-6.3	0.649058
A61H	-5	0.903208
A61K	-5.7	0.709091
A61D	-5.3	0.589981
A61E	-5.3	0.375048
L62A	-2	0.640119
L62V	0.4	0.885324
L62I	0.7	0.875355
L62M	-1.9	1.09629
L62F	-1	0.66202
L62Y	-5.1	0.364526
L62W	-4.7	0.930671
L62S	-4.6	0.686444
L62T	-4.5	0.730026
L62N	-7.3	0.780757
L62Q	-7.3	0.699157
L62C	-1.3	0.698371
L62G	-4.2	0.630187
L62P	-5.4	0.106679
L62R	-8.3	0.612291
L62H	-7	0.707626
L62K	-7.7	0.590647
L62D	-7.3	0.470124
L62E	-7.3	0.161231
A63V	2.4	0.963452
A63I	2.7	1.13083
A63L	2	1.05926
A63M	0.1	1.07682
A63F	1	1.05416
A63Y	-3.1	0.887296
A63W	-2.7	1.06886
A63S	-2.6	0.940577
A63T	-2.5	0.941197
A63N	-5.3	1.11474
A63Q	-5.3	1.11613
A63C	0.7	0.925828
A63G	-2.2	0.997725
A63P	-3.4	0.726725
A63R	-6.3	1.06852
A63H	-5	0.991241
A63K	-5.7	0.982351
A63D	-5.3	0.836675
A63E	-5.3	1.03806
R64A	6.3	0.885256
R64V	8.7	0.791134
R64I	9	0.955883
R64L	8.3	0.860516
R64M	6.4	0.831391
R64F	7.3	0.812004
R64Y	3.2	0.443321
R64W	3.6	0.866156
R64S	3.7	0.85542
R64T	3.8	0.814354
R64N	1	0.874776
R64Q	1	0.973002
R64C	7	0.809013
R64G	4.1	0.650257
R64P	2.9	0.109174
R64H	1.3	0.79776
R64K	0.6	0.934605
R64D	1	0.222041
R65A	6.3	1.00823
R65V	8.7	0.94242
R65I	9	0.949987
R65L	8.3	1.00682
R65M	6.4	1.05333
R65F	7.3	0.800636
R65Y	3.2	0.745006
R65W	3.6	0.77307
R65S	3.7	0.795721
R65T	3.8	1.05843
R65N	1	0.786636
R65C	7	0.926294
R65G	4.1	0.813614
R65P	2.9	0.743607
R65H	1.3	0.761724
R65K	0.6	1.01318
R65D	1	0.620262
R65E	1	0.917258
G66A	2.2	0.938157
G66V	4.6	1.00595
G66L	4.2	0.869451
G66M	2.3	1.14228
G66F	3.2	0.921731
G66Y	-0.9	0.859184
G66W	-0.5	1.05637
G66S	-0.4	1.09789
G66T	-0.3	0.989048
G66N	-3.1	0.922749
G66Q	-3.1	1.14128
G66C	2.9	1.02329
G66P	-1.2	1.03904
G66R	-4.1	1.11644
G66D	-3.1	0.952685
G66E	-3.1	0.81842
R67A	6.3	0.986858
R67V	8.7	0.775894
R67I	9	0.715844
R67L	8.3	0.782094
R67M	6.4	0.533604
R67F	7.3	0.768734
R67Y	3.2	0.597647
R67W	3.6	0.701766
R67S	3.7	0.867839
R67T	3.8	0.870833
R67N	1	0.861321
R67Q	1	0.92934
R67C	7	0.797667
R67G	4.1	0.981697
R67P	2.9	0.929585
R67H	1.3	0.869679
R67K	0.6	0.826417
R67D	1	0.748816
R67E	1	0.859706
R68A	6.3	1.06721
R68V	8.7	0.808764
R68I	9	0.741211
R68L	8.3	0.678408
R68M	6.4	0.784757
R68F	7.3	0.688922
R68Y	3.2	0.783932
R68W	3.6	0.671784
R68S	3.7	1.05312
R68T	3.8	0.835111
R68N	1	0.969414
R68Q	1	0.950061
R68C	7	0.711395
R68G	4.1	0.868831
R68P	2.9	0.707667
R68H	1.3	0.814291
R68K	0.6	1.13753
R68D	1	0.857622
R68E	1	0.874269
G69A	2.2	0.815627
G69V	4.6	0.456652
G69I	4.9	0.719289
G69L	4.2	0.442429
G69M	2.3	0.68839
G69F	3.2	0.782217
G69Y	-0.9	0.748022
G69W	-0.5	0.500338
G69S	-0.4	0.749587
G69T	-0.3	0.787763
G69N	-3.1	0.654433
G69Q	-3.1	0.907024
G69C	2.9	0.772899
G69P	-1.2	0.691638
G69R	-4.1	0.942487
G69K	-3.5	0.85157
G69D	-3.1	0.642189
G69E	-3.1	0.781997
H70V	7.4	1.11084
H70I	7.7	0.913261
H70L	7	0.944751
H70F	6	0.845272
H70W	2.3	0.486592
H70S	2.4	0.915852
H70T	2.5	1.1406
H70N	-0.3	0.960144
H70Q	-0.3	0.347168
H70C	5.7	0.890618
H70G	2.8	0.958827
H70P	1.6	1.00159
H70R	-1.3	0.830907
H70K	-0.7	1.07542
H70D	-0.3	0.7782
H70E	-0.3	1.11253
W71A	2.7	0.841445
W71V	5.1	0.991673
W71I	5.4	0.926695
W71L	4.7	0.963095
W71M	2.8	1.08966
W71F	3.7	0.701737
W71Y	-0.4	0.964727
W71S	0.1	1.02642
W71T	0.2	0.952435
W71N	-2.6	1.0545
W71Q	-2.6	0.919229
W71C	3.4	0.963244
W71G	0.5	0.983619
W71P	-0.7	0.877102
W71R	-3.6	0.971287
W71H	-2.3	1.07323
W71D	-2.6	1.09128
W71E	-2.6	1.03033
A72V	2.4	0.882427
A72L	2	0.799116
A72F	1	0.729684
A72S	-2.6	1.00089
A72T	-2.5	0.861002
A72N	-5.3	0.698988
A72G	-2.2	0.884091
A72R	-6.3	1.07865
A72K	-5.7	0.808335
A72D	-5.3	1.05264
A72E	-5.3	1.15845
P73A	3.4	0.748143
P73V	5.8	0.707494
P73L	5.4	0.0462772
P73M	3.5	0.498171
P73Y	0.3	0.464029
P73W	0.7	0.131608
P73S	0.8	0.981057
P73T	0.9	0.927113
P73C	4.1	0.747914
P73G	1.2	0.992909
P73R	-2.9	0.808016
P73K	-2.3	0.781644
P73E	-1.9	0.962426
I74A	-2.7	0.660125
I74V	-0.3	1.0341
I74L	-0.7	1.0957
I74M	-2.6	1.18617
I74F	-1.7	1.11749
I74S	-5.3	0.780746
I74T	-5.2	0.827601
I74N	-8	0.656473
I74C	-2	1.02234
I74G	-4.9	0.558175
I74R	-9	0.772251
I74H	-7.7	0.72619
I74K	-8.4	0.765711
H75A	5	0.785604
H75V	7.4	0.499777
H75I	7.7	0.398873
H75L	7	0.212693
H75M	5.1	0.759361
H75F	6	0.393781
H75Y	1.9	0.788502
H75W	2.3	0.537366
H75S	2.4	0.927148
H75T	2.5	0.898567
H75N	-0.3	0.951596
H75Q	-0.3	1.08705
H75C	5.7	0.752056
H75G	2.8	0.936744
H75P	1.6	0.799023
H75R	-1.3	0.8957
H75K	-0.7	0.968382
H75D	-0.3	1.10007
H75E	-0.3	1.08724
V76A	-2.4	0.656426
V76L	-0.4	0.676038
V76M	-2.3	0.802328
V76Y	-5.5	0.51364
V76W	-5.1	0.313249
V76S	-5	0.556548
V76T	-4.9	1.0458
V76N	-7.7	0.869444
V76C	-1.7	0.887718
V76G	-4.6	0.73198
V76P	-5.8	0.807554
V76R	-8.7	0.621242
V76K	-8.1	0.732206
V76D	-7.7	0.648406
V76E	-7.7	0.757734
F77A	-1	0.534003
F77V	1.4	0.344658
F77I	1.7	0.718659
F77L	1	0.559189
F77M	-0.9	0.774535
F77Y	-4.1	0.986581
F77W	-3.7	0.604292
F77S	-3.6	0.609125
F77T	-3.5	0.446566
F77N	-6.3	0.991519
F77Q	-6.3	0.659582
F77C	-0.3	0.816384
F77G	-3.2	0.230111
F77P	-4.4	0.017521
F77R	-7.3	0.358355
F77H	-6	0.686185
F77D	-6.3	0.312172
F77E	-6.3	0.324761
I78A	-2.7	1.06544
I78V	-0.3	1.10567
I78L	-0.7	0.781069
I78M	-2.6	0.963355
I78F	-1.7	0.726067
I78Y	-5.8	0.949607
I78W	-5.4	0.703493
I78S	-5.3	0.662821
I78T	-5.2	0.699765
I78N	-8	0.502908
I78Q	-8	0.778983
I78C	-2	0.882567
I78G	-4.9	0.824419
I78P	-6.1	0.124197
I78R	-9	0.0801986
I78K	-8.4	0.172577
I78D	-8	0.149911
I78E	-8	0.349809
G79A	2.2	1.10214
G79V	4.6	1.17631
G79I	4.9	0.919557
G79L	4.2	1.22216
G79M	2.3	1.09971
G79F	3.2	1.13758
G79Y	-0.9	1.07298
G79W	-0.5	1.16827
G79S	-0.4	1.13637
G79T	-0.3	1.1686
G79N	-3.1	0.945299
G79Q	-3.1	1.17899
G79C	2.9	0.923082
G79P	-1.2	0.476012
G79R	-4.1	1.02927
G79H	-2.8	0.925339
G79K	-3.5	1.10396
G79D	-3.1	0.560121
G79E	-3.1	1.16982
H80A	5	0.0952188
H80V	7.4	0.252139
H80I	7.7	0.109008
H80L	7	0.169433
H80F	6	0.562754
H80Y	1.9	0.105579
H80W	2.3	-0.0157018
H80S	2.4	0.336862
H80T	2.5	0.257299
H80N	-0.3	0.798804
H80Q	-0.3	0.201588
H80C	5.7	0.136689
H80G	2.8	0.0740737
H80P	1.6	0.139141
H80R	-1.3	0.216201
H80K	-0.7	0.0394242
H80E	-0.3	-0.158857
L81A	-2	0.36365
L81V	0.4	0.648072
L81I	0.7	0.929554
L81M	-1.9	0.714447
L81F	-1	0.212292
L81Y	-5.1	0.125291
L81W	-4.7	-0.0906606
L81S	-4.6	0.886211
L81T	-4.5	0.2463
L81N	-7.3	0.432242
L81Q	-7.3	0.370757
L81C	-1.3	0.510086
L81G	-4.2	0.788334
L81P	-5.4	0.460585
L81R	-8.3	0.724479
L81K	-7.7	0.939585
L81D	-7.3	0.239274
L81E	-7.3	0.4328
C82A	-0.7	0.758524
C82V	1.7	0.600676
C82M	-0.6	0.410565
C82F	0.3	0.470262
C82Y	-3.8	-0.00403492
C82W	-3.4	0.0777915
C82S	-3.3	0.685565
C82T	-3.2	0.548312
C82Q	-6	0.228788
C82G	-2.9	0.236046
C82R	-7	-0.0353059
C82K	-6.4	0.160163
L83V	0.4	1.01765
L83F	-1	0.86521
L83Y	-5.1	0.947678
L83S	-4.6	0.650552
L83T	-4.5	0.794261
L83G	-4.2	0.79998
L83P	-5.4	-0.0416649
L83R	-8.3	0.117344
L83D	-7.3	0.0674075
A84V	2.4	0.761075
A84I	2.7	0.170914
A84L	2	0.543818
A84M	0.1	0.0771065
A84F	1	0.324641
A84Y	-3.1	-0.0474088
A84W	-2.7	0.0762829
A84S	-2.6	0.752865
A84T	-2.5	0.739714
A84G	-2.2	0.233038
A84R	-6.3	0.145908
A84H	-5	0.112364
A84K	-5.7	0.771752
A84E	-5.3	0.163971
D85A	5.3	0.561838
D85V	7.7	0.0698132
D85L	7.3	0.0414781
D85Y	2.2	0.280956
D85W	2.6	-0.0355455
D85S	2.7	0.586801
D85N	0	1.12427
D85Q	0	0.343634
D85C	6	0.240199
D85G	3.1	1.05717
D85R	-1	0.15555
D85H	0.3	0.898173
D85E	0	0.277453
L86A	-2	0.39301
L86V	0.4	0.850018
L86I	0.7	0.948688
L86M	-1.9	0.993442
L86F	-1	0.872411
L86T	-4.5	0.641683
L86C	-1.3	0.718818
L86H	-7	0.415538
L86K	-7.7	0.37384
L86D	-7.3	0.784368
L86E	-7.3	0.414611
A87V	2.4	1.12999
A87I	2.7	1.00213
A87L	2	1.0445
A87M	0.1	1.10495
A87F	1	0.927958
A87Y	-3.1	0.458479
A87W	-2.7	1.04878
A87S	-2.6	0.737068
A87T	-2.5	0.919432
A87N	-5.3	0.576797
A87Q	-5.3	0.706655
A87C	0.7	1.11236
A87G	-2.2	0.839832
A87P	-3.4	0.0530022
A87R	-6.3	0.278756
A87K	-5.7	0.3522
A87D	-5.3	0.840304
A87E	-5.3	0.843468
V88A	-2.4	0.454976
V88I	0.3	1.10459
V88L	-0.4	0.781152
V88F	-1.4	0.708372
V88W	-5.1	0.609213
V88S	-5	0.557196
V88T	-4.9	0.780666
V88N	-7.7	0.852997
V88Q	-7.7	0.797925
V88G	-4.6	0.669825
V88R	-8.7	0.853972
V88H	-7.4	0.942377
V88K	-8.1	0.938512
V88D	-7.7	0.0669619
V88E	-7.7	0.0345974
A89V	2.4	0.509055
A89I	2.7	-0.110219
A89L	2	0.345599
A89M	0.1	0.280891
A89F	1	0.515523
A89Y	-3.1	0.0656621
A89W	-2.7	-0.091807
A89S	-2.6	0.614635
A89T	-2.5	0.644848
A89C	0.7	0.82243
A89G	-2.2	1.14936
A89R	-6.3	0.0497034
A89H	-5	-0.102953
A89K	-5.7	-0.0480618
L90A	-2	0.893851
L90V	0.4	0.965192
L90I	0.7	0.93985
L90M	-1.9	0.898683
L90F	-1	1.02479
L90Y	-5.1	0.730624
L90W	-4.7	0.819854
L90S	-4.6	0.820398
L90T	-4.5	0.929062
L90N	-7.3	0.683028
L90C	-1.3	1.13372
L90G	-4.2	0.655909
L90P	-5.4	0.187377
L90R	-8.3	0.221641
L90H	-7	0.444478
L90K	-7.7	0.31476
L90D	-7.3	0.319603
L90E	-7.3	0.296213
F91A	-1	0.355791
F91V	1.4	0.129577
F91I	1.7	0.900362
F91L	1	0.275555
F91M	-0.9	0.687826
F91Y	-4.1	0.0644013
F91W	-3.7	0.354968
F91S	-3.6	0.259687
F91T	-3.5	0.602921
F91N	-6.3	0.371804
F91Q	-6.3	0.0354347
F91C	-0.3	0.219943
F91G	-3.2	0.819845
F91P	-4.4	0.668515
F91R	-7.3	0.114505
F91H	-6	0.442425
F91D	-6.3	0.0511694
F91E	-6.3	0.29634
Q92A	5.3	0.870214
Q92V	7.7	0.98173
Q92I	8	1.05945
Q92L	7.3	1.0338
Q92M	5.4	1.1627
Q92F	6.3	0.963984
Q92Y	2.2	1.08113
Q92W	2.6	1.20752
Q92S	2.7	0.859107
Q92T	2.8	0.922904
Q92N	0	0.788023
Q92C	6	0.765966
Q92G	3.1	0.936473
Q92P	1.9	0.0775453
Q92R	-1	0.774029
Q92H	0.3	1.13841
Q92K	-0.4	0.484389
Q92D	0	0.524181
Q92E	0	0.490983
V93A	-2.4	0.186001
V93L	-0.4	0.957241
V93M	-2.3	0.829169
V93F	-1.4	0.176428
V93W	-5.1	0.196401
V93S	-5	0.231462
V93T	-4.9	0.649973
V93Q	-7.7	0.201123
V93C	-1.7	0.522303
V93G	-4.6	0.222981
V93P	-5.8	0.139412
V93R	-8.7	0.134981
V93H	-7.4	0.319884
V93K	-8.1	0.173215
V93D	-7.7	-0.0717361
L94A	-2	0.91469
L94V	0.4	0.707934
L94I	0.7	0.588159
L94M	-1.9	0.771394
L94F	-1	0.550916
L94Y	-5.1	0.268521
L94W	-4.7	0.647997
L94S	-4.6	0.796033
L94T	-4.5	0.281279
L94N	-7.3	-0.0145965
L94C	-1.3	0.50223
L94G	-4.2	0.855977
L94P	-5.4	0.134562
L94R	-8.3	0.170022
L94H	-7	-0.0326323
L94K	-7.7	0.0769899
L94D	-7.3	0.264081
L94E	-7.3	0.130876
P95A	3.4	0.520493
P95V	5.8	0.289474
P95I	6.1	0.0897748
P95L	5.4	-0.043796
P95M	3.5	-0.0197983
P95F	4.4	0.134366
P95Y	0.3	0.00262936
P95S	0.8	0.415657
P95N	-1.9	0.157837
P95C	4.1	0.344055
P95G	1.2	0.277658
P95R	-2.9	0.143026
P95H	-1.6	0.333878
P95K	-2.3	-0.0153171
P95E	-1.9	0.131302
Q96A	5.3	1.05291
Q96V	7.7	1.15329
Q96I	8	1.14055
Q96L	7.3	1.15161
Q96M	5.4	0.985966
Q96F	6.3	0.926059
Q96Y	2.2	0.989808
Q96W	2.6	0.897182
Q96S	2.7	0.874848
Q96T	2.8	0.818119
Q96N	0	0.995557
Q96C	6	0.966284
Q96G	3.1	0.764559
Q96P	1.9	0.846373
Q96R	-1	0.898091
Q96H	0.3	1.107
Q96K	-0.4	0.797107
Q96D	0	0.850224
Q96E	0	1.15159
L97A	-2	0.804905
L97V	0.4	0.912832
L97I	0.7	0.986941
L97M	-1.9	0.952938
L97F	-1	0.721971
L97Y	-5.1	0.0342937
L97W	-4.7	0.756108
L97S	-4.6	0.137094
L97T	-4.5	0.302855
L97N	-7.3	0.0735514
L97Q	-7.3	0.0982928
L97G	-4.2	0.194259
L97P	-5.4	0.445111
L97R	-8.3	0.385515
L97H	-7	0.0696364
L97K	-7.7	0.113037
L97D	-7.3	-0.0608396
L97E	-7.3	0.161206
A98V	2.4	1.03414
A98L	2	1.05566
A98F	1	1.02639
A98Y	-3.1	0.916504
A98W	-2.7	0.858403
A98S	-2.6	0.739032
A98G	-2.2	0.549005
A98R	-6.3	0.0633695
A98K	-5.7	0.257293
A98E	-5.3	0.0879865
W99A	2.7	0.946821
W99V	5.1	1.04896
W99I	5.4	1.06876
W99L	4.7	1.11215
W99M	2.8	1.18449
W99F	3.7	1.04284
W99Y	-0.4	1.0839
W99S	0.1	1.05863
W99T	0.2	1.11997
W99N	-2.6	1.16283
W99Q	-2.6	0.883721
W99C	3.4	0.814932
W99G	0.5	0.917281
W99P	-0.7	0.158498
W99R	-3.6	0.769956
W99H	-2.3	0.905568
W99K	-3	0.772787
W99D	-2.6	0.865455
W99E	-2.6	0.890728
K100A	5.7	0.851476
K100V	8.1	1.00762
K100I	8.4	0.991333
K100L	7.7	1.08962
K100M	5.8	0.980536
K100Y	2.6	0.581005
K100W	3	0.659034
K100S	3.1	1.03347
K100T	3.2	0.96995
K100Q	0.4	1.04157
K100G	3.5	0.869662
K100R	-0.6	1.14696
K100E	0.4	1.0565
A101V	2.4	0.880329
A101I	2.7	0.796905
A101L	2	0.879793
A101M	0.1	0.375553
A101F	1	0.940214
A101Y	-3.1	0.569635
A101W	-2.7	0.812471
A101S	-2.6	0.957838
A101T	-2.5	0.934794
A101N	-5.3	0.736374
A101Q	-5.3	0.592965
A101C	0.7	0.73367
A101G	-2.2	0.706599
A101P	-3.4	0.54939
A101R	-6.3	0.622345
A101H	-5	0.903742
A101D	-5.3	0.670413
T102A	2.5	0.984298
T102V	4.9	0.753655
T102I	5.2	0.785313
T102L	4.5	0.929679
T102M	2.6	0.833751
T102F	3.5	0.856522
T102W	-0.2	0.681233
T102S	-0.1	0.980661
T102N	-2.8	0.918888
T102C	3.2	0.588063
T102G	0.3	0.895181
T102P	-0.9	0.679902
T102R	-3.8	0.660613
T102H	-2.5	0.851933
T102K	-3.2	0.583488
T102D	-2.8	0.852019
T102E	-2.8	0.737451
D103A	5.3	0.834317
D103V	7.7	0.855826
D103I	8	0.851129
D103L	7.3	0.901365
D103M	5.4	0.873723
D103F	6.3	0.836315
D103Y	2.2	0.805885
D103W	2.6	0.793162
D103S	2.7	0.947488
D103T	2.8	0.94636
D103N	0	1.0364
D103Q	0	0.75115
D103C	6	0.310947
D103G	3.1	0.701868
D103P	1.9	0.751939
D103R	-1	0.665856
D103E	0	0.512957
R104V	8.7	1.0019
R104I	9	0.916806
R104L	8.3	0.794354
R104M	6.4	0.94112
R104F	7.3	1.01084
R104Y	3.2	0.933286
R104W	3.6	0.814077
R104S	3.7	1.09763
R104T	3.8	1.03627
R104N	1	1.00239
R104Q	1	0.881525
R104G	4.1	1.14219
R104P	2.9	0.938625
R104H	1.3	0.947183
R104D	1	0.885906
R104E	1	0.844366
F105A	-1	0.798514
F105V	1.4	0.773833
F105I	1.7	0.676376
F105L	1	0.911838
F105M	-0.9	0.927609
F105Y	-4.1	0.729191
F105W	-3.7	1.01822
F105S	-3.6	0.733505
F105T	-3.5	0.737665
F105N	-6.3	0.661677
F105Q	-6.3	0.849359
F105G	-3.2	0.711426
F105P	-4.4	0.850921
F105R	-7.3	0.73901
F105H	-6	0.652859
F105K	-6.7	0.625644
F105E	-6.3	0.625342
R106A	6.3	0.834609
R106V	8.7	1.01363
R106I	9	0.956712
R106L	8.3	1.06826
R106M	6.4	0.953036
R106F	7.3	0.940776
R106W	3.6	0.823152
R106S	3.7	0.971396
R106T	3.8	0.722583
R106N	1	1.01041
R106Q	1	1.10779
R106C	7	0.945908
R106G	4.1	0.871146
R106P	2.9	1.09682
R106H	1.3	1.06207
R106D	1	0.92523
R106E	1	0.941544
G107A	2.2	0.860748
G107V	4.6	0.629551
G107I	4.9	0.703923
G107L	4.2	0.766604
G107M	2.3	1.02639
G107F	3.2	0.918375
G107Y	-0.9	0.961628
G107W	-0.5	0.92564
G107S	-0.4	0.814339
G107T	-0.3	0.940732
G107N	-3.1	0.637788
G107Q	-3.1	0.75482
G107C	2.9	0.858645
G107R	-4.1	0.469503
G107H	-2.8	0.816627
G107K	-3.5	0.842097
G107E	-3.1	0.743445
P108A	3.4	0.77296
P108V	5.8	0.80936
P108I	6.1	0.631571
P108L	5.4	0.807316
P108M	3.5	0.793101
P108F	4.4	0.682114
P108Y	0.3	0.83889
P108W	0.7	0.660667
P108S	0.8	0.952646
P108T	0.9	0.847022
P108N	-1.9	0.929988
P108Q	-1.9	0.799888
P108C	4.1	0.693849
P108G	1.2	0.922033
P108R	-2.9	0.476736
P108H	-1.6	0.809595
P108E	-1.9	0.828372
D109A	5.3	0.800799
D109V	7.7	0.838628
D109I	8	0.704984
D109L	7.3	0.821274
D109M	5.4	0.816193
D109F	6.3	0.732364
D109Y	2.2	0.733331
D109W	2.6	0.804463
D109S	2.7	0.829071
D109T	2.8	0.815219
D109Q	0	0.638865
D109C	6	0.474581
D109G	3.1	0.595097
D109P	1.9	0.906469
D109R	-1	0.45153
D109H	0.3	0.694005
D109K	-0.4	0.241544
D109E	0	0.902886
A110V	2.4	1.00681
A110I	2.7	0.608841
A110L	2	1.04381
A110F	1	1.04076
A110Y	-3.1	1.16997
A110W	-2.7	0.932409
A110S	-2.6	0.999362
A110T	-2.5	1.07279
A110G	-2.2	0.831572
A110P	-3.4	0.931229
A110R	-6.3	0.58016
A110H	-5	0.716523
A110K	-5.7	0.642825
L111A	-2	0.877665
L111V	0.4	1.04009
L111I	0.7	0.926106
L111M	-1.9	0.796056
L111F	-1	0.666361
L111Y	-5.1	0.784787
L111W	-4.7	0.709794
L111S	-4.6	0.433926
L111T	-4.5	0.593619
L111N	-7.3	0.191169
L111Q	-7.3	0.417629
L111C	-1.3	0.253913
L111G	-4.2	0.429919
L111P	-5.4	0.48874
L111R	-8.3	0.139191
L111K	-7.7	0.131482
L111E	-7.3	0.092319
C112A	-0.7	0.892786
C112V	1.7	1.16138
C112I	2	1.18058
C112L	1.3	1.0644
C112M	-0.6	0.925855
C112F	0.3	1.19778
C112Y	-3.8	1.01659
C112W	-3.4	1.05998
C112S	-3.3	0.800436
C112T	-3.2	0.996496
C112N	-6	0.91593
C112Q	-6	0.647565
C112G	-2.9	0.831613
C112P	-4.1	0.657733
C112R	-7	0.73601
C112H	-5.7	0.95167
C112K	-6.4	0.554712
C112D	-6	0.807886
C112E	-6	1.03732
R113A	6.3	1.11879
R113V	8.7	0.835449
R113L	8.3	0.772138
R113S	3.7	0.980543
R113T	3.8	0.847376
R113N	1	0.69693
R113C	7	0.757923
R113G	4.1	0.801514
R113P	2.9	0.710891
R113K	0.6	1.02213
R113D	1	0.415117
R113E	1	0.660605
A114V	2.4	0.802379
A114I	2.7	1.2505
A114L	2	1.05606
A114M	0.1	0.99121
A114F	1	0.967412
A114Y	-3.1	0.698086
A114W	-2.7	0.73416
A114S	-2.6	0.800823
A114T	-2.5	0.694366
A114Q	-5.3	0.21782
A114C	0.7	1.08131
A114G	-2.2	0.970723
A114P	-3.4	0.518532
A114R	-6.3	0.203818
A114H	-5	0.352794
A114D	-5.3	0.119126
V115A	-2.4	0.749758
V115L	-0.4	1.00143
V115M	-2.3	0.881421
V115F	-1.4	0.87151
V115W	-5.1	0.842928
V115S	-5	0.497912
V115T	-4.9	0.847668
V115G	-4.6	0.761459
V115P	-5.8	0.0551272
V115R	-8.7	0.266934
V115K	-8.1	0.00495747
V115D	-7.7	0.0901828
V115E	-7.7	0.726159
K116V	8.1	0.762875
K116W	3	0.799204
K116N	0.4	1.11293
K116Q	0.4	1.14083
K116C	6.4	1.1103
K116G	3.5	0.999772
K116P	2.3	0.726149
K116R	-0.6	0.926098
K116H	0.7	1.05267
Y117V	5.5	-0.0149144
Y117I	5.8	0.0920046
Y117L	5.1	0.257424
Y117F	4.1	1.05915
Y117W	0.4	0.684494
Y117S	0.5	0.0137186
Y117T	0.6	0.203513
Y117Q	-2.2	0.0921393
Y117C	3.8	0.25169
Y117G	0.9	0.0461683
Y117P	-0.3	-0.0280559
Y117R	-3.2	0.113484
Y117E	-2.2	0.112434
L118A	-2	0.833709
L118V	0.4	0.683261
L118I	0.7	0.39966
L118M	-1.9	0.906131
L118Y	-5.1	0.210778
L118W	-4.7	0.809855
L118S	-4.6	0.576133
L118T	-4.5	0.412583
L118N	-7.3	-0.0489233
L118Q	-7.3	-0.0160651
L118C	-1.3	1.03884
L118G	-4.2	1.0482
L118P	-5.4	0.239928
L118R	-8.3	0.0941718
L118H	-7	0.0684553
L118D	-7.3	-0.0617118
L118E	-7.3	0.173846
Q119A	5.3	0.874555
Q119V	7.7	0.20131
Q119L	7.3	0.152962
Q119M	5.4	0.740393
Q119F	6.3	0.0149943
Q119Y	2.2	0.413395
Q119W	2.6	0.563676
Q119S	2.7	0.826749
Q119T	2.8	0.214799
Q119N	0	0.835485
Q119C	6	0.450814
Q119G	3.1	1.00437
Q119R	-1	0.618828
Q119H	0.3	0.784637
Q119K	-0.4	0.629302
Q119D	0	0.886811
Q119E	0	1.22043
M120A	-0.1	0.972479
M120V	2.3	0.740439
M120L	1.9	0.991139
M120F	0.9	0.930349
M120Y	-3.2	0.738894
M120W	-2.8	0.165116
M120S	-2.7	0.935795
M120T	-2.6	0.901123
M120N	-5.4	0.95373
M120Q	-5.4	0.803857
M120C	0.6	0.965779
M120G	-2.3	0.980913
M120P	-3.5	0.629726
M120R	-6.4	0.108456
M120H	-5.1	1.08916
M120K	-5.8	0.0990094
M120D	-5.4	0.817312
M120E	-5.4	1.05258
V121A	-2.4	0.434664
V121L	-0.4	0.414397
V121M	-2.3	0.353788
V121F	-1.4	0.192473
V121Y	-5.5	0.0697914
V121W	-5.1	-0.0427905
V121S	-5	0.119145
V121T	-4.9	0.854408
V121Q	-7.7	-0.0118081
V121G	-4.6	0.0622415
V121R	-8.7	0.056099
V121H	-7.4	0.166994
V121E	-7.7	-0.102014
G122A	2.2	1.21413
G122V	4.6	0.537994
G122I	4.9	0.421065
G122L	4.2	0.295317
G122M	2.3	0.279997
G122F	3.2	0.102826
G122Y	-0.9	0.151599
G122W	-0.5	0.297491
G122S	-0.4	1.09694
G122T	-0.3	0.780863
G122N	-3.1	-0.0760402
G122Q	-3.1	0.142514
G122C	2.9	0.767877
G122P	-1.2	0.6371
G122R	-4.1	0.118366
G122H	-2.8	-0.00326981
G122K	-3.5	0.0868171
G122D	-3.1	-0.0258887
M123V	2.3	0.87855
M123L	1.9	0.919336
M123F	0.9	0.408888
M123Y	-3.2	0.677228
M123W	-2.8	1.06561
M123T	-2.6	0.907795
M123C	0.6	0.895157
M123G	-2.3	0.413006
M123P	-3.5	0.625706
M123R	-6.4	0.760275
M123H	-5.1	0.583631
M123K	-5.8	0.404205
M123E	-5.4	0.639701
Y124A	3.1	0.773404
Y124V	5.5	0.854232
Y124L	5.1	0.289083
Y124W	0.4	-0.00567614
Y124T	0.6	1.10129
Y124C	3.8	1.07066
Y124G	0.9	0.758237
Y124P	-0.3	0.0796901
Y124R	-3.2	0.0871488
Y124H	-1.9	1.02307
A125V	2.4	0.422087
A125I	2.7	0.496785
A125L	2	0.646953
A125M	0.1	0.233691
A125F	1	0.273524
A125Y	-3.1	0.043473
A125W	-2.7	0.14212
A125S	-2.6	0.899705
A125T	-2.5	0.288173
A125Q	-5.3	0.0927741
A125C	0.7	0.538089
A125G	-2.2	0.741415
A125P	-3.4	0.508439
A125R	-6.3	0.116823
A125K	-5.7	0.028929
A125D	-5.3	0.274078
A125E	-5.3	0.449912
S126V	5	1.07534
S126L	4.6	0.743229
S126M	2.7	1.05238
S126F	3.6	-0.020529
S126Y	-0.5	0.318822
S126W	-0.1	-0.035389
S126T	0.1	0.994895
S126N	-2.7	0.933628
S126C	3.3	0.775945
[truncated: 4,213 more rows]

## Sheet: ED_Fig. 1d
	pos	ctrls_comb
L2A	2	1.00641
L2V	2	0.976175
L2I	2	0.798449
L2M	2	1.07678
L2S	2	1.05538
L2T	2	1.18506
L2N	2	1.16043
L2Q	2	1.1828
L2C	2	0.431744
L2G	2	1.20241
L2R	2	0.885523
L2K	2	1.10214
L2D	2	0.847009
M3V	3	0.801888
M3L	3	0.716164
M3Y	3	1.08412
M3S	3	1.32431
M3N	3	1.26639
M3C	3	0.304254
M3P	3	1.24711
M3K	3	0.983675
A4V	4	0.918507
A4I	4	0.966294
A4L	4	0.943745
A4F	4	0.807743
A4Y	4	1.01701
A4W	4	0.788072
A4S	4	1.12782
A4T	4	1.17402
A4C	4	0.381628
A4G	4	1.13448
A4R	4	0.903883
A4K	4	1.00058
A4D	4	0.840584
S5A	5	0.818745
S5V	5	0.766505
S5I	5	0.737738
S5L	5	0.770492
S5M	5	0.767411
S5F	5	0.670026
S5Y	5	0.654908
S5W	5	0.563085
S5N	5	1.24889
S5Q	5	0.820801
S5C	5	0.247224
S5G	5	0.764534
S5P	5	0.830382
S5R	5	0.715911
S5H	5	0.775625
S5K	5	0.762377
S5D	5	0.609179
T6A	6	0.792566
T6V	6	0.707134
T6I	6	0.582593
T6L	6	0.67157
T6M	6	0.784324
T6F	6	0.671732
T6Y	6	0.654277
T6W	6	0.554025
T6S	6	0.714031
T6N	6	1.06099
T6C	6	0.222159
T6G	6	0.704682
T6P	6	0.681897
T6R	6	0.515189
T6H	6	0.631333
T6K	6	0.864698
T6E	6	0.49413
T7A	7	0.93772
T7V	7	0.953298
T7I	7	0.918771
T7L	7	0.958906
T7M	7	0.91327
T7F	7	0.985068
T7Y	7	1.04778
T7W	7	0.799074
T7S	7	0.971215
T7Q	7	1.0606
T7C	7	0.673668
T7G	7	0.775826
T7P	7	1.06079
T7R	7	0.834597
T7H	7	0.825582
T7K	7	0.97305
T7D	7	0.893668
T7E	7	0.687407
S8A	8	1.03392
S8V	8	0.99227
S8I	8	0.886883
S8L	8	1.00175
S8M	8	0.67138
S8F	8	0.988331
S8Y	8	0.975747
S8W	8	0.921703
S8T	8	1.03669
S8N	8	1.15428
S8Q	8	0.952469
S8C	8	0.456235
S8G	8	1.05681
S8P	8	1.0307
S8R	8	1.01018
S8H	8	1.03206
S8K	8	1.00588
S8D	8	0.918537
S8E	8	1.00533
A9V	9	1.01252
A9I	9	1.04922
A9L	9	1.03065
A9M	9	0.886025
A9Y	9	0.747976
A9W	9	0.995556
A9T	9	1.016
A9N	9	1.15184
A9C	9	0.664287
A9G	9	1.12728
A9P	9	1.01756
A9R	9	0.907388
A9K	9	0.951369
A9D	9	1.08405
A9E	9	0.927154
V10A	10	1.07849
V10I	10	1.00691
V10L	10	0.94221
V10M	10	1.03566
V10F	10	0.89954
V10Y	10	1.17327
V10W	10	0.906247
V10S	10	1.15336
V10T	10	0.876563
V10N	10	0.991211
V10Q	10	1.07311
V10C	10	0.868297
V10G	10	1.02261
V10P	10	1.0996
V10R	10	0.985719
V10H	10	0.933977
V10K	10	1.04076
V10D	10	1.03175
P11A	11	1.14665
P11V	11	0.969854
P11I	11	1.06079
P11L	11	0.930833
P11M	11	0.983054
P11F	11	0.721875
P11Y	11	0.827567
P11W	11	0.813664
P11S	11	1.10645
P11T	11	0.930612
P11N	11	1.08049
P11Q	11	0.944344
P11G	11	1.15162
P11R	11	0.934897
P11H	11	1.0284
P11K	11	1.04602
P11D	11	1.10315
P11E	11	1.08673
G12A	12	1.10308
G12V	12	1.01913
G12I	12	1.09429
G12L	12	0.84882
G12M	12	1.01186
G12F	12	0.922021
G12Y	12	0.939158
G12W	12	0.918163
G12S	12	1.09706
G12T	12	1.02937
G12Q	12	1.06361
G12C	12	0.855151
G12P	12	0.986333
G12R	12	0.962326
G12H	12	0.800502
G12K	12	0.941524
G12D	12	1.06136
G12E	12	1.10071
H13A	13	1.07517
H13V	13	0.994192
H13L	13	0.903185
H13M	13	1.12899
H13F	13	0.830027
H13Y	13	1.04744
H13W	13	0.922711
H13S	13	1.09818
H13T	13	1.11475
H13Q	13	1.12028
H13G	13	1.02229
H13P	13	1.13588
H13R	13	0.998741
H13K	13	0.860423
H13D	13	0.844446
H13E	13	0.946432
P14R	14	1.1524
S15A	15	0.968025
S15V	15	0.897662
S15I	15	1.02754
S15L	15	0.924582
S15M	15	0.668616
S15T	15	1.11784
S15N	15	1.05378
S15C	15	0.680498
S15G	15	0.794237
S15H	15	0.766216
S15K	15	0.954049
S15E	15	1.02664
L16A	16	1.01896
L16F	16	0.95675
L16Y	16	0.998014
L16W	16	1.14717
L16S	16	1.10835
L16C	16	0.719523
L16G	16	0.948369
L16P	16	1.0804
L16R	16	1.1649
L16K	16	1.13652
L16E	16	1.07606
P17A	17	0.966465
P17V	17	0.996053
P17I	17	0.471749
P17L	17	0.763133
P17M	17	0.762245
P17F	17	0.748116
P17Y	17	0.969851
P17W	17	0.665004
P17S	17	0.965526
P17T	17	0.971817
P17N	17	0.846414
P17Q	17	0.97845
P17G	17	0.909911
P17R	17	0.837377
P17H	17	0.765789
P17K	17	0.60917
P17D	17	0.85611
S18A	18	1.01183
S18V	18	0.998686
S18L	18	0.976945
S18M	18	0.828117
S18F	18	0.960336
S18Y	18	0.91266
S18W	18	0.958879
S18T	18	1.17804
S18C	18	0.955281
S18G	18	0.931281
S18P	18	1.01962
S18R	18	0.736883
S18H	18	0.961793
S18D	18	1.1742
S18E	18	0.962186
L19A	19	0.88633
L19V	19	1.0674
L19I	19	1.04281
L19M	19	1.00983
L19F	19	0.900893
L19Y	19	1.06627
L19W	19	1.00113
L19S	19	1.00491
L19N	19	1.05187
L19Q	19	1.11419
L19C	19	0.756753
L19G	19	0.798118
L19P	19	0.894942
L19R	19	0.984918
L19H	19	0.818524
L19K	19	0.95832
L19D	19	1.01514
L19E	19	1.13456
P20A	20	0.936257
P20V	20	1.01361
P20I	20	1.04065
P20L	20	0.974663
P20M	20	0.94824
P20Y	20	0.932199
P20W	20	0.948302
P20S	20	0.999233
P20T	20	1.04157
P20N	20	0.976879
P20Q	20	1.15026
P20C	20	0.736981
P20G	20	0.953163
P20R	20	0.900766
P20K	20	1.01432
P20E	20	1.07352
S21A	21	1.00353
S21V	21	0.924649
S21L	21	1.02147
S21M	21	1.07286
S21F	21	0.95588
S21Y	21	0.988052
S21W	21	0.943901
S21T	21	1.10909
S21Q	21	0.571589
S21C	21	0.627581
S21G	21	1.04719
S21P	21	1.16033
S21R	21	0.82102
S21K	21	0.742363
S21D	21	1.08202
S21E	21	0.870516
N22A	22	0.969484
N22V	22	0.792315
N22L	22	0.636515
N22M	22	0.692234
N22F	22	0.742767
N22Y	22	0.706314
N22W	22	0.603967
N22S	22	0.855101
N22C	22	0.460391
N22G	22	0.71247
N22P	22	0.747207
N22R	22	0.801846
N22K	22	0.797939
N22D	22	0.976763
N22E	22	0.730253
S23A	23	1.10215
S23V	23	0.98024
S23I	23	1.11258
S23L	23	1.0058
S23M	23	1.0091
S23F	23	0.939144
S23Y	23	0.990001
S23W	23	1.01347
S23N	23	1.059
S23G	23	0.874369
S23P	23	0.856643
S23R	23	0.957169
S23K	23	0.908655
S23D	23	1.05958
S23E	23	0.666962
S24A	24	0.477677
S24V	24	0.714151
S24L	24	0.709232
S24M	24	0.328977
S24F	24	0.581935
S24Y	24	0.804393
S24W	24	0.523346
S24T	24	1.05728
S24N	24	0.72705
S24Q	24	0.747975
S24C	24	0.742568
S24G	24	0.762268
S24P	24	0.760429
S24R	24	0.622867
S24H	24	0.836467
S24K	24	0.644802
S24D	24	0.772936
Q25A	25	0.935218
Q25V	25	1.04391
Q25I	25	0.807309
Q25L	25	0.982568
Q25M	25	0.988337
Q25F	25	1.03957
Q25Y	25	0.995519
Q25W	25	0.956937
Q25S	25	1.05211
Q25T	25	0.9823
Q25N	25	1.05871
Q25C	25	0.859942
Q25G	25	0.996262
Q25P	25	1.18123
Q25R	25	0.86155
Q25K	25	1.0357
Q25D	25	1.01088
Q25E	25	0.945644
E26A	26	0.918815
E26V	26	0.973516
E26I	26	0.965368
E26L	26	0.733986
E26M	26	0.838235
E26F	26	0.83051
E26Y	26	0.848165
E26W	26	0.746837
E26S	26	0.87343
E26T	26	1.01435
E26N	26	0.905188
E26Q	26	0.95812
E26C	26	0.721264
E26G	26	1.02575
E26P	26	0.920905
E26R	26	0.837376
E26H	26	0.830867
E26K	26	1.00059
E26D	26	1.01265
R27V	27	0.989179
R27I	27	1.00358
R27L	27	0.978392
R27W	27	0.780192
R27S	27	0.91918
R27T	27	1.05237
R27C	27	0.684615
R27G	27	0.962172
R27D	27	1.04282
R27E	27	1.05869
P28A	28	0.980832
P28L	28	0.885903
P28M	28	0.835107
P28F	28	1.02117
P28Y	28	0.913852
P28W	28	0.837139
P28S	28	0.919884
P28T	28	1.00904
P28G	28	0.984285
P28R	28	1.01283
P28K	28	1.06738
L29V	29	0.995869
L29M	29	0.654883
L29W	29	0.850104
L29S	29	1.03812
L29T	29	0.960638
L29G	29	0.947112
L29R	29	0.971511
L29E	29	0.680113
D30V	30	1.17215
D30I	30	0.695811
D30L	30	1.13028
D30F	30	0.992578
D30S	30	0.970884
D30T	30	0.972908
D30G	30	0.800565
D30R	30	0.806992
T31A	31	0.970577
T31V	31	1.02153
T31L	31	1.01702
T31M	31	0.955287
T31Y	31	0.870318
T31S	31	0.956109
T31N	31	0.963323
T31C	31	0.6771
T31G	31	0.936324
T31P	31	0.901923
T31R	31	1.08576
T31K	31	1.04029
T31D	31	1.04894
T31E	31	1.03308
R32A	32	1.1002
R32V	32	0.906832
R32I	32	0.972504
R32L	32	1.00234
R32M	32	0.882442
R32F	32	0.979277
R32Y	32	1.00204
R32W	32	0.8763
R32S	32	0.879756
R32T	32	0.995774
R32C	32	0.734189
R32G	32	0.952353
R32H	32	1.03511
R32K	32	1.02834
R32D	32	0.799985
R32E	32	1.07638
D33A	33	1.00715
D33V	33	1.01289
D33I	33	0.923442
D33L	33	0.955264
D33M	33	1.04558
D33F	33	1.03977
D33Y	33	1.05179
D33W	33	0.862911
D33S	33	0.956998
D33T	33	0.940246
D33N	33	0.969844
D33Q	33	1.10092
D33C	33	0.66766
D33G	33	1.03055
D33P	33	1.07415
D33R	33	0.982062
D33H	33	1.03229
D33K	33	0.965585
D33E	33	0.991291
P34A	34	0.84214
P34V	34	0.965251
P34I	34	0.952622
P34L	34	0.933141
P34M	34	0.81735
P34F	34	0.81257
P34Y	34	0.864591
P34W	34	0.953494
P34S	34	0.942672
P34T	34	0.995765
P34N	34	0.903747
P34Q	34	0.877691
P34C	34	0.745413
P34G	34	0.999922
P34R	34	1.00907
P34H	34	0.905216
P34K	34	0.961364
P34D	34	1.05851
P34E	34	0.9715
L35A	35	0.897943
L35V	35	0.962404
L35I	35	1.01093
L35M	35	1.08197
L35F	35	0.999502
L35Y	35	0.970081
L35W	35	0.961657
L35S	35	0.947252
L35T	35	1.02799
L35N	35	0.842716
L35Q	35	0.799201
L35C	35	0.727416
L35G	35	0.902911
L35P	35	0.998629
L35R	35	0.948277
L35H	35	0.932282
L35K	35	0.856272
L35D	35	0.923648
L35E	35	0.725164
L36A	36	1.05744
L36V	36	1.0264
L36M	36	1.01815
L36F	36	0.937517
L36Y	36	1.00236
L36S	36	1.04036
L36T	36	0.574989
L36N	36	0.792085
L36Q	36	0.977392
L36C	36	0.848749
L36G	36	0.891364
L36P	36	0.949806
L36R	36	1.02571
L36K	36	0.879809
L36D	36	0.864488
A37V	37	0.611788
A37L	37	0.952111
A37F	37	0.992965
A37S	37	0.953648
A37T	37	0.869696
A37N	37	0.99807
A37Q	37	0.961679
A37G	37	0.933081
A37P	37	0.787821
A37R	37	1.12145
A37E	37	1.09584
R38A	38	0.918812
R38V	38	0.87743
R38I	38	0.902559
R38L	38	0.784321
R38M	38	0.911214
R38F	38	0.954195
R38Y	38	0.912791
R38W	38	0.968546
R38S	38	0.930522
R38T	38	0.962219
R38N	38	1.01773
R38Q	38	1.04677
R38C	38	0.785924
R38G	38	0.668403
R38P	38	0.855305
R38H	38	0.92716
R38D	38	0.797556
R38E	38	0.899317

## Sheet: ED_Fig. 1e
var	pos	ctrls_comb
C341A	341	1.0094
C341V	341	0.930696
C341L	341	1.0532
C341M	341	0.995677
C341F	341	0.887089
C341Y	341	0.862923
C341W	341	1.08841
C341S	341	0.914409
C341T	341	0.919988
C341N	341	1.02868
C341Q	341	0.68958
C341G	341	0.951275
C341P	341	0.970506
C341R	341	1.06766
C341H	341	0.988955
C341K	341	1.0307
C341D	341	1.06285
C342A	342	1.11306
C342V	342	0.776881
C342I	342	1.08331
C342L	342	0.921825
C342M	342	0.934591
C342F	342	1.04037
C342Y	342	0.956505
C342S	342	1.10248
C342T	342	0.928998
C342N	342	0.95262
C342Q	342	1.00929
C342P	342	0.951108
C342K	342	1.03906
C342E	342	0.909175
