# Supplementary material for: A small molecule stabilizer rescues the surface expression of nearly all missense variants in a GPCR
Source: Nat Struct Mol Biol. 2025 Sep 22;32(12):2429–40. doi: 10.1038/s41594-025-01659-6 (PMC12700812; doi:10.1038/s41594-025-01659-6)
Supplement: Supplementary file 9 — Numerical Source Data. [file 41594_2025_1659_MOESM9_ESM.xlsx]

## Sheet: ED_Fig. 2a
var	ctrls_comb	alpha_missense	HGMD
L2A	1.00641	0.0996
L2V	0.976175	0.0983
L2I	0.798449	0.1141
L2M	1.07678	0.1273
L2S	1.05538	0.1638
L2T	1.18506	0.1288
L2N	1.16043	0.2048
L2Q	1.1828	0.1207
L2C	0.431744	0.3502
L2G	1.20241	0.1951
L2R	0.885523	0.1087
L2K	1.10214	0.1806
L2D	0.847009	0.2819
M3V	0.801888	0.0902
M3L	0.716164	0.0812
M3Y	1.08412	0.2943
M3S	1.32431	0.1366
M3N	1.26639	0.2364
M3C	0.304254	0.3802
M3P	1.24711	0.1095
M3K	0.983675	0.1343
A4V	0.918507	0.1508
A4I	0.966294	0.2629
A4L	0.943745	0.1656
A4F	0.807743	0.2232
A4Y	1.01701	0.2897
A4W	0.788072	0.4379
A4S	1.12782	0.1001
A4T	1.17402	0.1097
A4C	0.381628	0.4349
A4G	1.13448	0.0944
A4R	0.903883	0.1861
A4K	1.00058	0.2754
A4D	0.840584	0.1287
S5A	0.818745	0.069
S5V	0.766505	0.1847
S5I	0.737738	0.2371
S5L	0.770492	0.1848
S5M	0.767411	0.284
S5F	0.670026	0.1957
S5Y	0.654908	0.1851
S5W	0.563085	0.2294
S5N	1.24889	0.1559
S5Q	0.820801	0.2397
S5C	0.247224	0.1542
S5G	0.764534	0.0862
S5P	0.830382	0.0786
S5R	0.715911	0.2497
S5H	0.775625	0.2009
S5K	0.762377	0.3669
S5D	0.609179	0.1833
T6A	0.792566	0.0662
T6V	0.707134	0.153
T6I	0.582593	0.2081
T6L	0.67157	0.1454
T6M	0.784324	0.1662
T6F	0.671732	0.2085
T6Y	0.654277	0.2336
T6W	0.554025	0.3835
T6S	0.714031	0.0893
T6N	1.06099	0.1268
T6C	0.222159	0.3376
T6G	0.704682	0.1254
T6P	0.681897	0.0678
T6R	0.515189	0.1192
T6H	0.631333	0.1566
T6K	0.864698	0.192
T6E	0.49413	0.1675
T7A	0.93772	0.0616
T7V	0.953298	0.1124
T7I	0.918771	0.1414
T7L	0.958906	0.1177
T7M	0.91327	0.1497
T7F	0.985068	0.174
T7Y	1.04778	0.2048
T7W	0.799074	0.3565
T7S	0.971215	0.0827
T7Q	1.0606	0.1527
T7C	0.673668	0.3066
T7G	0.775826	0.1146
T7P	1.06079	0.0615
T7R	0.834597	0.1164
T7H	0.825582	0.1472
T7K	0.97305	0.1894
T7D	0.893668	0.1511
T7E	0.687407	0.1521
S8A	1.03392	0.0611
S8V	0.99227	0.1479
S8I	0.886883	0.2016
S8L	1.00175	0.1398
S8M	0.67138	0.2535
S8F	0.988331	0.1829
S8Y	0.975747	0.1705
S8W	0.921703	0.2054
S8T	1.03669	0.0798
S8N	1.15428	0.1821
S8Q	0.952469	0.2756
S8C	0.456235	0.15
S8G	1.05681	0.0848
S8P	1.0307	0.0732
S8R	1.01018	0.284
S8H	1.03206	0.2173
S8K	1.00588	0.4283
S8D	0.918537	0.1934
S8E	1.00533	0.2135
A9V	1.01252	0.1068
A9I	1.04922	0.2021
A9L	1.03065	0.1337
A9M	0.886025	0.2234
A9Y	0.747976	0.2706
A9W	0.995556	0.3534
A9T	1.016	0.0861
A9N	1.15184	0.1889
A9C	0.664287	0.3523
A9G	1.12728	0.0975
A9P	1.01756	0.0858
A9R	0.907388	0.1741
A9K	0.951369	0.284
A9D	1.08405	0.1239
A9E	0.927154	0.1297
V10A	1.07849	0.0771
V10I	1.00691	0.0953
V10L	0.94221	0.1024
V10M	1.03566	0.1494
V10F	0.89954	0.0974
V10Y	1.17327	0.2918
V10W	0.906247	0.4296
V10S	1.15336	0.0862
V10T	0.876563	0.122
V10N	0.991211	0.1523
V10Q	1.07311	0.1341
V10C	0.868297	0.4784
V10G	1.02261	0.0801
V10P	1.0996	0.1124
V10R	0.985719	0.1275
V10H	0.933977	0.2178
V10K	1.04076	0.2062
V10D	1.03175	0.112
P11A	1.14665	0.0635
P11V	0.969854	0.1353
P11I	1.06079	0.2052
P11L	0.930833	0.1078
P11M	0.983054	0.2607
P11F	0.721875	0.2467
P11Y	0.827567	0.2533
P11W	0.813664	0.3022
P11S	1.10645	0.0861
P11T	0.930612	0.0815
P11N	1.08049	0.2215
P11Q	0.944344	0.1064
P11G	1.15162	0.1327
P11R	0.934897	0.0955
P11H	1.0284	0.1202
P11K	1.04602	0.2112
P11D	1.10315	0.185
P11E	1.08673	0.1345
G12A	1.10308	0.0838
G12V	1.01913	0.0997
G12I	1.09429	0.151
G12L	0.84882	0.1702
G12M	1.01186	0.2903
G12F	0.922021	0.2628
G12Y	0.939158	0.2197
G12W	0.918163	0.1581
G12S	1.09706	0.0857
G12T	1.02937	0.1017
G12Q	1.06361	0.1458
G12C	0.855151	0.1708
G12P	0.986333	0.1653
G12R	0.962326	0.1384
G12H	0.800502	0.1694
G12K	0.941524	0.2466
G12D	1.06136	0.1035
G12E	1.10071	0.0986
H13A	1.07517	0.098
H13V	0.994192	0.1214
H13L	0.903185	0.0826
H13M	1.12899	0.2435
H13F	0.830027	0.1481
H13Y	1.04744	0.0923
H13W	0.922711	0.1832
H13S	1.09818	0.0875
H13T	1.11475	0.114
H13Q	1.12028	0.0991
H13G	1.02229	0.1131
H13P	1.13588	0.0614
H13R	0.998741	0.0748
H13K	0.860423	0.14
H13D	0.844446	0.1046
H13E	0.946432	0.1254
P14R	1.1524	0.0764
S15A	0.968025	0.0702
S15V	0.897662	0.1164
S15I	1.02754	0.1326
S15L	0.924582	0.1067
S15M	0.668616	0.2282
S15T	1.11784	0.0898
S15N	1.05378	0.1496
S15C	0.680498	0.135
S15G	0.794237	0.0856
S15H	0.766216	0.1489
S15K	0.954049	0.3774
S15E	1.02664	0.1971
L16A	1.01896	0.0744
L16F	0.95675	0.0835
L16Y	0.998014	0.1854
L16W	1.14717	0.119
L16S	1.10835	0.0833
L16C	0.719523	0.281
L16G	0.948369	0.1345
L16P	1.0804	0.0572
L16R	1.1649	0.0816
L16K	1.13652	0.152
L16E	1.07606	0.1195
P17A	0.966465	0.0654
P17V	0.996053	0.1229
P17I	0.471749	0.1866
P17L	0.763133	0.1004
P17M	0.762245	0.2564
P17F	0.748116	0.2112
P17Y	0.969851	0.2125
P17W	0.665004	0.275
P17S	0.965526	0.078
P17T	0.971817	0.0841
P17N	0.846414	0.2032
P17Q	0.97845	0.1004
P17G	0.909911	0.1317
P17R	0.837377	0.1001
P17H	0.765789	0.1028
P17K	0.60917	0.2172
P17D	0.85611	0.1631
S18A	1.01183	0.0665
S18V	0.998686	0.1053
S18L	0.976945	0.0943
S18M	0.828117	0.2006
S18F	0.960336	0.1129
S18Y	0.91266	0.1082
S18W	0.958879	0.1367
S18T	1.17804	0.0827
S18C	0.955281	0.1272
S18G	0.931281	0.0799
S18P	1.01962	0.0562
S18R	0.736883	0.1967
S18H	0.961793	0.1335
S18D	1.1742	0.1521
S18E	0.962186	0.1674
L19A	0.88633	0.0769
L19V	1.0674	0.0716
L19I	1.04281	0.0911
L19M	1.00983	0.1247
L19F	0.900893	0.0867
L19Y	1.06627	0.1859
L19W	1.00113	0.1278
L19S	1.00491	0.0863
L19N	1.05187	0.166
L19Q	1.11419	0.0877
L19C	0.756753	0.2783
L19G	0.798118	0.1402
L19P	0.894942	0.0586
L19R	0.984918	0.0888
L19H	0.818524	0.1103
L19K	0.95832	0.1623
L19D	1.01514	0.1897
L19E	1.13456	0.1202
P20A	0.936257	0.0657
P20V	1.01361	0.1198
P20I	1.04065	0.1893
P20L	0.974663	0.1034
P20M	0.94824	0.2645
P20Y	0.932199	0.2095
P20W	0.948302	0.2599
P20S	0.999233	0.0784
P20T	1.04157	0.0832
P20N	0.976879	0.2047
P20Q	1.15026	0.0966
P20C	0.736981	0.3164
P20G	0.953163	0.1251
P20R	0.900766	0.0948
P20K	1.01432	0.2057
P20E	1.07352	0.1307
S21A	1.00353	0.0687
S21V	0.924649	0.1238
S21L	1.02147	0.1222
S21M	1.07286	0.2309
S21F	0.95588	0.1708
S21Y	0.988052	0.1388
S21W	0.943901	0.1439
S21T	1.10909	0.0862
S21Q	0.571589	0.1756
S21C	0.627581	0.1164
S21G	1.04719	0.0608
S21P	1.16033	0.0738
S21R	0.82102	0.1639
S21K	0.742363	0.2807
S21D	1.08202	0.1276
S21E	0.870516	0.1436
N22A	0.969484	0.1268
N22V	0.792315	0.1958
N22L	0.636515	0.1843
N22M	0.692234	0.4669
N22F	0.742767	0.4673
N22Y	0.706314	0.1991
N22W	0.603967	0.5998
N22S	0.855101	0.0766
N22C	0.460391	0.372
N22G	0.71247	0.163
N22P	0.747207	0.1222
N22R	0.801846	0.2219
N22K	0.797939	0.3516
N22D	0.976763	0.1396
N22E	0.730253	0.2419
S23A	1.10215	0.0661
S23V	0.98024	0.1211
S23I	1.11258	0.1304
S23L	1.0058	0.1278
S23M	1.0091	0.2471
S23F	0.939144	0.16
S23Y	0.990001	0.1385
S23W	1.01347	0.1864
S23N	1.059	0.1252
S23G	0.874369	0.0708
S23P	0.856643	0.0992
S23R	0.957169	0.1798
S23K	0.908655	0.3321
S23D	1.05958	0.1242
S23E	0.666962	0.1809
S24A	0.477677	0.0997
S24V	0.714151	0.2127
S24L	0.709232	0.1813
S24M	0.328977	0.3473
S24F	0.581935	0.238
S24Y	0.804393	0.2262
S24W	0.523346	0.2547
S24T	1.05728	0.0788
S24N	0.72705	0.2346
S24Q	0.747975	0.3708
S24C	0.742568	0.2589
S24G	0.762268	0.0995
S24P	0.760429	0.1068
S24R	0.622867	0.3521
S24H	0.836467	0.2635
S24K	0.644802	0.5163
S24D	0.772936	0.2206
Q25A	0.935218	0.0751
Q25V	1.04391	0.1174
Q25I	0.807309	0.2135
Q25L	0.982568	0.0854
Q25M	0.988337	0.2463
Q25F	1.03957	0.3604
Q25Y	0.995519	0.2714
Q25W	0.956937	0.2167
Q25S	1.05211	0.0936
Q25T	0.9823	0.0918
Q25N	1.05871	0.188
Q25C	0.859942	0.4265
Q25G	0.996262	0.0818
Q25P	1.18123	0.0593
Q25R	0.86155	0.063
Q25K	1.0357	0.0963
Q25D	1.01088	0.1351
Q25E	0.945644	0.0595
E26A	0.918815	0.0811
E26V	0.973516	0.1237
E26I	0.965368	0.2178
E26L	0.733986	0.173
E26M	0.838235	0.3116
E26F	0.83051	0.396
E26Y	0.848165	0.277
E26W	0.746837	0.4893
E26S	0.87343	0.1138
E26T	1.01435	0.1231
E26N	0.905188	0.1703
E26Q	0.95812	0.0819
E26C	0.721264	0.5495
E26G	1.02575	0.072
E26P	0.920905	0.1281
E26R	0.837376	0.1155
E26H	0.830867	0.1775
E26K	1.00059	0.1348
E26D	1.01265	0.0932
R27V	0.989179	0.1072
R27I	1.00358	0.1068
R27L	0.978392	0.0738
R27W	0.780192	0.115
R27S	0.91918	0.108
R27T	1.05237	0.076
R27C	0.684615	0.2076
R27G	0.962172	0.0676
R27D	1.04282	0.1313
R27E	1.05869	0.0927
P28A	0.980832	0.0654
P28L	0.885903	0.0819
P28M	0.835107	0.2001
P28F	1.02117	0.2006
P28Y	0.913852	0.1942
P28W	0.837139	0.2303
P28S	0.919884	0.08
P28T	1.00904	0.0787
P28G	0.984285	0.1246
P28R	1.01283	0.0852
P28K	1.06738	0.1772
L29V	0.995869	0.0677
L29M	0.654883	0.1187
L29W	0.850104	0.1167
L29S	1.03812	0.0854
L29T	0.960638	0.0824
L29G	0.947112	0.1221
L29R	0.971511	0.0691
L29E	0.680113	0.0905
D30V	1.17215	0.1544
D30I	0.695811	0.2869
D30L	1.13028	0.2132
D30F	0.992578	0.3756
D30S	0.970884	0.1189
D30T	0.972908	0.1937
D30G	0.800565	0.1045
D30R	0.806992	0.2019
T31A	0.970577	0.0639
T31V	1.02153	0.1072
T31L	1.01702	0.0945
T31M	0.955287	0.1206
T31Y	0.870318	0.1921
T31S	0.956109	0.0777
T31N	0.963323	0.0979
T31C	0.6771	0.4184
T31G	0.936324	0.1042
T31P	0.901923	0.0566
T31R	1.08576	0.0888
T31K	1.04029	0.1397
T31D	1.04894	0.1157
T31E	1.03308	0.1121
R32A	1.1002	0.3861
R32V	0.906832	0.5332
R32I	0.972504	0.5745
R32L	1.00234	0.4124
R32M	0.882442	0.706
R32F	0.979277	0.7945
R32Y	1.00204	0.6459
R32W	0.8763	0.3618
R32S	0.879756	0.4841
R32T	0.995774	0.3765
R32C	0.734189	0.6913
R32G	0.952353	0.2375
R32H	1.03511	0.2632
R32K	1.02834	0.2993
R32D	0.799985	0.4862
R32E	1.07638	0.269
D33A	1.00715	0.2941
D33V	1.01289	0.3943
D33I	0.923442	0.5498
D33L	0.955264	0.492
D33M	1.04558	0.7868
D33F	1.03977	0.7087
D33Y	1.05179	0.3164
D33W	0.862911	0.8493
D33S	0.956998	0.2108
D33T	0.940246	0.4858
D33N	0.969844	0.168
D33Q	1.10092	0.4576
D33C	0.66766	0.842
D33G	1.03055	0.3838
D33P	1.07415	0.4592
D33R	0.982062	0.5596
D33H	1.03229	0.3013
D33K	0.965585	0.6433
D33E	0.991291	0.3065
P34A	0.84214	0.0796
P34V	0.965251	0.152
P34I	0.952622	0.2599
P34L	0.933141	0.1241
P34M	0.81735	0.3386
P34F	0.81257	0.3615
P34Y	0.864591	0.3499
P34W	0.953494	0.3896
P34S	0.942672	0.1216
P34T	0.995765	0.1124
P34N	0.903747	0.3236
P34Q	0.877691	0.1353
P34C	0.745413	0.5997
P34G	0.999922	0.1969
P34R	1.00907	0.1102
P34H	0.905216	0.1571
P34K	0.961364	0.2662
P34D	1.05851	0.2418
P34E	0.9715	0.1551
L35A	0.897943	0.084
L35V	0.962404	0.0821
L35I	1.01093	0.1281
L35M	1.08197	0.1638
L35F	0.999502	0.11
L35Y	0.970081	0.2531
L35W	0.961657	0.1453
L35S	0.947252	0.1201
L35T	1.02799	0.1318
L35N	0.842716	0.2309
L35Q	0.799201	0.0936
L35C	0.727416	0.5142
L35G	0.902911	0.1728
L35P	0.998629	0.1128
L35R	0.948277	0.0848
L35H	0.932282	0.1474
L35K	0.856272	0.1797
L35D	0.923648	0.2223
L35E	0.725164	0.1376
L36A	1.05744	0.3608
L36V	1.0264	0.178
L36M	1.01815	0.3085
L36F	0.937517	0.3197
L36Y	1.00236	0.6258
L36S	1.04036	0.6431
L36T	0.574989	0.4376
L36N	0.792085	0.8228
L36Q	0.977392	0.2873
L36C	0.848749	0.9177
L36G	0.891364	0.6628
L36P	0.949806	0.3663
L36R	1.02571	0.2342
L36K	0.879809	0.4741
L36D	0.864488	0.8716
A37V	0.611788	0.175
A37L	0.952111	0.1926
A37F	0.992965	0.4036
A37S	0.953648	0.1294
A37T	0.869696	0.1872
A37N	0.99807	0.414
A37Q	0.961679	0.2437
A37G	0.933081	0.1522
A37P	0.787821	0.3142	NDI
A37R	1.12145	0.264
A37E	1.09584	0.2057
R38A	0.918812	0.1582
R38V	0.87743	0.2538
R38I	0.902559	0.3138
R38L	0.784321	0.155
R38M	0.911214	0.3207
R38F	0.954195	0.447
R38Y	0.912791	0.3482
R38W	0.968546	0.1882
R38S	0.930522	0.2158
R38T	0.962219	0.1536
R38N	1.01773	0.3865
R38Q	1.04677	0.0827
R38C	0.785924	0.321
R38G	0.668403	0.1042
R38P	0.855305	0.3285
R38H	0.92716	0.1352
R38D	0.797556	0.3516
R38E	0.899317	0.1575
A39V	1.02501	0.1067
A39I	0.898883	0.2279
A39L	1.00475	0.1358
A39M	0.949655	0.2077
A39F	1.04887	0.2707
A39Y	0.9139	0.4978
A39W	1.0273	0.4796
A39S	0.786431	0.1674
A39T	0.884765	0.1098
A39N	0.529579	0.5928
A39Q	0.532666	0.499
A39C	1.05125	0.5322
A39G	0.844294	0.1445
A39P	0.523047	0.6281
A39R	0.396299	0.5467
A39H	0.80281	0.6631
A39K	0.234706	0.7119
A39D	0.295889	0.6498
A39E	0.43726	0.4623
E40A	0.553686	0.7428
E40V	0.731779	0.8691
E40I	1.07423	0.9443
E40L	0.852899	0.935
E40M	0.909355	0.958
E40F	0.744684	0.9868
E40Y	0.831886	0.9717
E40W	0.848674	0.9928
E40S	0.677172	0.7992
E40T	0.666189	0.8765
E40N	0.670052	0.95
E40Q	0.835558	0.4428
E40C	0.724642	0.986
E40G	0.710447	0.738
E40P	0.566052	0.9544
E40R	0.30303	0.749
E40H	0.824405	0.9345
E40D	0.549334	0.8909
L41A	0.737891	0.3084
L41V	1.04134	0.1126
L41I	1.07008	0.1525
L41M	1.00404	0.204
L41F	0.817353	0.3548
L41Y	0.76385	0.6436
L41W	0.801011	0.4899
L41S	0.843818	0.5756
L41T	0.796016	0.2481
L41N	0.706611	0.6427
L41Q	0.886373	0.3165
L41C	0.874739	0.7911
L41G	0.831172	0.5728
L41P	0.744193	0.7798
L41R	0.665037	0.297
L41H	0.809563	0.6156
L41K	0.866008	0.4683
L41D	0.799557	0.8336
L41E	0.828569	0.5255
A42V	1.04435	0.1021
A42I	1.04876	0.2089
A42L	0.965687	0.1062
A42M	0.960179	0.2532
A42F	0.947035	0.1888
A42Y	1.05	0.4859
A42W	1.07658	0.5226
A42S	0.88698	0.1633
A42T	0.994413	0.1144
A42N	0.564202	0.6665
A42Q	0.351566	0.6638
A42C	0.968825	0.3961
A42G	0.927472	0.1209
A42P	1.08143	0.6075
A42R	0.18016	0.7269
A42H	0.561041	0.6945
A42K	0.15203	0.8791
A42D	0.150002	0.7425
A42E	0.0163307	0.7173
L43A	1.00478	0.2974
L43V	1.08622	0.1095
L43I	0.969793	0.1697
L43M	1.05872	0.2346
L43F	0.812405	0.2352
L43Y	0.566322	0.8213
L43W	0.575504	0.6625
L43S	0.776269	0.5557
L43T	0.747267	0.3413
L43N	0.493597	0.8845
L43Q	0.109523	0.7385
L43C	0.817933	0.7067
L43G	0.840965	0.5558
L43P	0.296079	0.7516	NDI
L43R	0.184891	0.8245
L43H	0.0772439	0.8875
L43K	0.233604	0.9287
L43D	0.416574	0.9638
L43E	0.364235	0.89
L44A	0.852031	0.7142
L44V	0.844964	0.4429
L44I	0.891408	0.4708
L44M	0.888556	0.4362
L44F	0.965655	0.6026	NDI
L44Y	1.02087	0.8511
L44W	0.910492	0.793
L44S	0.795327	0.8472
L44T	0.827592	0.6816
L44N	0.836255	0.8684
L44Q	0.776248	0.5967
L44C	0.9019	0.8521
L44G	0.720941	0.8219
L44P	0.0352139	0.8526	NDI
L44R	0.343155	0.7606
L44H	0.74928	0.8272
L44K	0.230873	0.9038
L44D	0.52245	0.9621
L44E	0.756172	0.8207
S45A	1.16504	0.0732
S45V	0.976388	0.2176
S45I	0.845237	0.3376
S45L	0.943453	0.1828
S45M	0.831743	0.3052
S45F	0.798555	0.3149
S45Y	0.700213	0.5759
S45W	0.673368	0.465
S45T	1.04505	0.1144
S45N	0.622775	0.7034
S45Q	0.58303	0.926
S45C	1.02085	0.1023
S45G	1.05554	0.0759
S45P	0.796817	0.6646
S45R	0.163565	0.9756
S45H	0.547152	0.8564
S45K	0.00774479	0.9897
S45D	0.158407	0.9252
S45E	0.547747	0.9479
I46A	0.923393	0.0887
I46V	0.937768	0.0624
I46L	0.880385	0.0676
I46F	0.937598	0.1663
I46Y	0.20636	0.7113
I46W	0.617701	0.7323
I46S	0.722004	0.1944
I46T	0.804071	0.1088
I46N	0.257369	0.6454
I46Q	0.149711	0.7912
I46C	0.887142	0.3342
I46G	0.609893	0.2501
I46P	0.141996	0.7006
I46R	0.285412	0.8092	NDI
I46H	0.226828	0.8428
I46K	0.198483	0.9078	NDI
I46D	0.176892	0.9037
I46E	0.418937	0.8786
V47A	0.934437	0.3374
V47I	0.864019	0.0958
V47L	0.941527	0.1881
V47M	1.11915	0.3385
V47F	0.814181	0.3651
V47Y	0.392994	0.8755
V47W	0.67232	0.937
V47S	0.963099	0.4245
V47T	0.872431	0.3265
V47Q	0.834333	0.7735
V47C	0.840274	0.6977
V47G	0.738365	0.3819
V47P	0.157608	0.6411
V47R	0.183745	0.8457
V47H	0.492585	0.9026
V47K	-0.040767	0.9332
V47D	0.891425	0.8416
V47E	0.806686	0.8074
F48A	0.70139	0.6355
F48V	0.736043	0.4931
F48I	0.615238	0.6972
F48L	0.854567	0.7888
F48M	0.710367	0.7947
F48Y	0.176869	0.6516
F48W	0.382992	0.7896
F48S	0.679727	0.8277
F48T	0.561071	0.8017
F48N	0.0623687	0.9797
F48Q	0.125863	0.9852
F48C	0.750006	0.5469
F48G	0.648647	0.8218
F48P	0.314846	0.9848
F48R	0.119608	0.9851
F48H	0.173127	0.9748
F48K	0.194208	0.9972
F48D	0.0947299	0.9905
F48E	0.181217	0.9915
V49A	0.956963	0.0939
V49I	0.952539	0.1247
V49L	0.955836	0.0965
V49M	1.00785	0.2235
V49F	0.93575	0.1617
V49Y	0.311079	0.7834
V49W	0.629657	0.8018
V49S	0.836348	0.2932
V49T	0.942608	0.1822
V49N	0.565404	0.8172
V49Q	0.286245	0.8072
V49C	0.954302	0.4461
V49G	0.914865	0.1355
V49P	0.787623	0.574
V49R	0.272343	0.8544
V49H	0.317805	0.8926
V49K	0.140415	0.9452
V49D	0.144028	0.8971
V49E	0.0240274	0.8793
A50V	0.913881	0.1061
A50I	0.922567	0.2456
A50L	0.929202	0.1166
A50M	0.884937	0.2132
A50F	0.753629	0.2916
A50Y	0.10561	0.7747
A50W	0.763552	0.7809
A50S	0.928484	0.1618
A50T	0.856106	0.1024
A50N	0.557464	0.7215
A50Q	0.163687	0.8328
A50C	0.840361	0.3146
A50G	0.931558	0.1408
A50P	0.312971	0.5395
A50R	0.149791	0.9331
A50H	0.457301	0.8912
A50K	0.304788	0.9687
A50D	0.216293	0.854
A50E	0.417125	0.8635
V51A	1.05259	0.2325
V51I	1.03046	0.2358
V51L	0.812669	0.6212
V51M	0.923712	0.5835
V51F	0.198972	0.8017
V51Y	0.463011	0.9752
V51S	1.1482	0.4343
V51T	1.14654	0.284
V51N	1.07472	0.819
V51Q	0.867593	0.8637
V51C	1.16902	0.8672
V51G	1.09091	0.3643
V51P	0.353136	0.8917
V51R	0.0850722	0.9004
V51H	0.0804449	0.9665
V51K	0.176003	0.9503
V51D	1.06076	0.9023
V51E	0.938675	0.8472
A52V	1.18574	0.0885
A52I	0.892327	0.1877
A52L	1.01668	0.0866
A52M	1.04092	0.1699
A52F	0.935726	0.2163
A52Y	0.680104	0.7331
A52W	0.805456	0.7288
A52S	0.962373	0.1411
A52T	1.06804	0.0881
A52N	0.756144	0.7369
A52Q	0.511746	0.8307
A52C	1.00751	0.2616
A52G	0.890106	0.1459
A52P	0.406576	0.661
A52R	0.222409	0.9282
A52H	0.311061	0.876
A52K	0.294561	0.9709
A52D	0.684412	0.9064
A52E	0.451497	0.8826
L53A	1.03171	0.1162
L53V	0.993515	0.0815
L53I	1.01405	0.1326
L53M	0.953743	0.1644
L53F	1.00549	0.1134
L53Y	0.477416	0.6809
L53W	0.821104	0.458
L53S	0.912435	0.2731
L53T	0.812021	0.1921
L53N	0.27678	0.8313
L53Q	0.114141	0.7081
L53C	0.971951	0.3044
L53G	1.02317	0.2222
L53P	0.123249	0.6193
L53R	0.066251	0.821	NDI
L53H	0.121387	0.7914
L53K	0.341299	0.9318
L53D	0.0579135	0.948
L53E	0.21841	0.8932
S54A	0.665366	0.176
S54V	0.144498	0.8153
S54I	0.0490883	0.8932
S54L	0.31505	0.5949
S54M	0.265842	0.7379
S54Y	0.181759	0.8967
S54W	0.246056	0.8317
S54T	0.721698	0.3001
S54N	0.335749	0.76
S54Q	0.0226476	0.9265
S54C	0.428517	0.1874
S54G	0.90009	0.0758
S54P	0.793499	0.7894
S54R	0.169256	0.986	NDI
S54H	-0.00678786	0.9175
S54K	0.173166	0.9951
S54E	0.447285	0.963
N55A	0.686842	0.9018
N55V	0.138618	0.9101
N55I	0.0475946	0.9516
N55L	0.121175	0.8886
N55M	0.183558	0.9619
N55F	-0.000391665	0.9901
N55Y	0.0166929	0.9413
N55S	0.613147	0.4408
N55T	0.328805	0.799
N55Q	-0.0233533	0.9642
N55C	0.253631	0.7252
N55G	0.262104	0.836
N55P	0.433299	0.8748
N55R	0.0178714	0.9655
N55H	0.125932	0.8343	NDI
N55K	0.0990682	0.981
N55D	0.200041	0.8804	NDI
G56A	0.887653	0.0767
G56V	1.02409	0.1041
G56I	1.01713	0.1717
G56L	1.03206	0.1686
G56M	1.02973	0.3226
G56F	0.934651	0.358
G56Y	0.575316	0.6727
G56W	0.658997	0.565
G56S	0.933614	0.1235
G56T	0.996668	0.1145
G56N	0.296848	0.7942
G56Q	0.171793	0.8811
G56C	0.952069	0.1565
G56P	0.127215	0.9178
G56R	0.06087	0.9309
G56H	0.168654	0.8727
G56K	0.131236	0.9794
G56D	0.163441	0.907
G56E	-0.0566015	0.9172
L57A	0.818477	0.1742
L57V	0.927744	0.1219
L57I	0.805901	0.1732
L57M	0.781461	0.1796
L57F	0.803598	0.1539
L57Y	0.616157	0.6669
L57W	0.768346	0.365
L57S	0.800992	0.4009
L57T	0.60829	0.2624
L57N	0.190746	0.8209
L57Q	0.147519	0.5617
L57C	0.878029	0.4786
L57G	0.758368	0.3886
L57P	0.192396	0.6181
L57R	0.203622	0.625	NDI
L57H	0.261859	0.7185
L57K	0.0748973	0.8234
L57E	0.207534	0.8312
V58A	0.80206	0.6006
V58I	0.853293	0.2571
V58L	1.00574	0.3904
V58M	1.08876	0.6885
V58F	0.806836	0.5075
V58Y	0.314891	0.9189
V58W	0.71065	0.9743
V58S	0.319976	0.732
V58T	0.782135	0.7265
V58N	0.226482	0.9239
V58Q	0.297366	0.8443
V58C	0.908037	0.8847
V58G	0.718464	0.5405
V58P	0.049601	0.7371
V58R	0.226417	0.8446
V58H	0.215637	0.9533
V58K	0.964095	0.9496
V58D	0.138466	0.9519
V58E	0.138844	0.8989
L59A	0.185216	0.5357
L59V	0.676385	0.2121
L59I	0.927294	0.2665
L59M	0.900577	0.3235
L59F	0.683738	0.3184
L59Y	0.587396	0.8517
L59W	0.357751	0.6172
L59S	0.176112	0.8652
L59T	0.164809	0.6908
L59N	0.148334	0.9603
L59Q	0.093236	0.8288
L59C	0.265238	0.7709
L59G	0.349711	0.762
L59P	0.241115	0.7697	NDI
L59R	0.337264	0.8445
L59H	-0.0427547	0.921
L59K	0.146121	0.95
L59D	0.0992402	0.9883
L59E	0.293605	0.9489
A60V	0.989715	0.094
A60I	1.06756	0.2026
A60L	1.01898	0.0878
A60M	0.992765	0.2064
A60F	1.08579	0.1729
A60Y	0.92044	0.3162
A60W	0.966304	0.2699
A60S	0.837222	0.1539
A60T	0.943615	0.1143
A60C	0.890554	0.231
A60G	0.905204	0.08
A60P	0.762578	0.5324
A60R	0.791261	0.3877
A60K	0.672841	0.5925
A60D	0.315299	0.566
A60E	0.601836	0.5064
A61V	0.974639	0.1963	NDI
A61I	0.882618	0.4942
A61L	0.921382	0.3548
A61M	0.770686	0.521
A61F	0.779622	0.5997
A61Y	0.782094	0.8097
A61W	0.554892	0.8899
A61S	0.882459	0.1892
A61T	0.783509	0.1998
A61N	0.724261	0.8007
A61Q	0.80761	0.7601
A61C	1.02443	0.5916
A61G	0.903773	0.2235
A61P	0.0458634	0.7906
A61R	0.649058	0.7944
A61H	0.903208	0.8369
A61K	0.709091	0.9188
A61D	0.589981	0.8819
A61E	0.375048	0.8129
L62A	0.640119	0.5993
L62V	0.885324	0.1946
L62I	0.875355	0.2458
L62M	1.09629	0.2755
L62F	0.66202	0.4651
L62Y	0.364526	0.8641
L62W	0.930671	0.7266
L62S	0.686444	0.8569
L62T	0.730026	0.645
L62N	0.780757	0.9195
L62Q	0.699157	0.6947
L62C	0.698371	0.8771
L62G	0.630187	0.8421
L62P	0.106679	0.8362	NDI
L62R	0.612291	0.6956
L62H	0.707626	0.8732
L62K	0.590647	0.8655
L62D	0.470124	0.9732
L62E	0.161231	0.8809
A63V	0.963452	0.0884
A63I	1.13083	0.1674
A63L	1.05926	0.0728
A63M	1.07682	0.1836
A63F	1.05416	0.1286
A63Y	0.887296	0.2064
A63W	1.06886	0.1653
A63S	0.940577	0.1167
A63T	0.941197	0.119
A63N	1.11474	0.3859
A63Q	1.11613	0.2396
A63C	0.925828	0.209
A63G	0.997725	0.0924
A63P	0.726725	0.4418
A63R	1.06852	0.204
A63H	0.991241	0.2272
A63K	0.982351	0.4101
A63D	0.836675	0.4618
A63E	1.03806	0.3691
R64A	0.885256	0.2164
R64V	0.791134	0.2633
R64I	0.955883	0.3274
R64L	0.860516	0.1441
R64M	0.831391	0.4308
R64F	0.812004	0.3883
R64Y	0.443321	0.385
R64W	0.866156	0.1741
R64S	0.85542	0.3207
R64T	0.814354	0.278
R64N	0.874776	0.5853
R64Q	0.973002	0.1437
R64C	0.809013	0.2646
R64G	0.650257	0.1312
R64P	0.109174	0.3177
R64H	0.79776	0.1734
R64K	0.934605	0.2274
R64D	0.222041	0.5927
R65A	1.00823	0.2483
R65V	0.94242	0.3912
R65I	0.949987	0.4241
R65L	1.00682	0.2492
R65M	1.05333	0.5324
R65F	0.800636	0.603
R65Y	0.745006	0.4905
R65W	0.77307	0.2982
R65S	0.795721	0.3616
R65T	1.05843	0.2821
R65N	0.786636	0.5502
R65C	0.926294	0.3901
R65G	0.813614	0.1502
R65P	0.743607	0.2243
R65H	0.761724	0.1737
R65K	1.01318	0.209
R65D	0.620262	0.5034
R65E	0.917258	0.357
G66A	0.938157	0.1254
G66V	1.00595	0.1972
G66L	0.869451	0.3087
G66M	1.14228	0.4633
G66F	0.921731	0.4639
G66Y	0.859184	0.3469
G66W	1.05637	0.2216
G66S	1.09789	0.1355
G66T	0.989048	0.1876
G66N	0.922749	0.3424
G66Q	1.14128	0.2346
G66C	1.02329	0.2348
G66P	1.03904	0.388
G66R	1.11644	0.1746
G66D	0.952685	0.2835
G66E	0.81842	0.233
R67A	0.986858	0.1725
R67V	0.775894	0.2272
R67I	0.715844	0.2656
R67L	0.782094	0.1359
R67M	0.533604	0.3378
R67F	0.768734	0.3474
R67Y	0.597647	0.3407
R67W	0.701766	0.1667
R67S	0.867839	0.2393
R67T	0.870833	0.1995
R67N	0.861321	0.4252
R67Q	0.92934	0.1125
R67C	0.797667	0.2243
R67G	0.981697	0.0977
R67P	0.929585	0.1504
R67H	0.869679	0.1293
R67K	0.826417	0.1669
R67D	0.748816	0.3813
R67E	0.859706	0.2521
R68A	1.06721	0.1441
R68V	0.808764	0.2422
R68I	0.741211	0.2846
R68L	0.678408	0.1431
R68M	0.784757	0.3338
R68F	0.688922	0.3706
R68Y	0.783932	0.3189
R68W	0.671784	0.1803
R68S	1.05312	0.2068
R68T	0.835111	0.1632
R68N	0.969414	0.332
R68Q	0.950061	0.1052
R68C	0.711395	0.2331
R68G	0.868831	0.0807
R68P	0.707667	0.134
R68H	0.814291	0.1083
R68K	1.13753	0.1548
R68D	0.857622	0.2704
R68E	0.874269	0.2241
G69A	0.815627	0.1382
G69V	0.456652	0.2202
G69I	0.719289	0.3498
G69L	0.442429	0.3543
G69M	0.68839	0.5006
G69F	0.782217	0.5527
G69Y	0.748022	0.3949
G69W	0.500338	0.3031
G69S	0.749587	0.1357
G69T	0.787763	0.1875
G69N	0.654433	0.3108
G69Q	0.907024	0.2326
G69C	0.772899	0.2601
G69P	0.691638	0.3832
G69R	0.942487	0.1823
G69K	0.85157	0.3282
G69D	0.642189	0.2119
G69E	0.781997	0.2083
H70V	1.11084	0.1999
H70I	0.913261	0.3036
H70L	0.944751	0.1208
H70F	0.845272	0.2612
H70W	0.486592	0.2395
H70S	0.915852	0.1317
H70T	1.1406	0.1904
H70N	0.960144	0.1433
H70Q	0.347168	0.1176
H70C	0.890618	0.167
H70G	0.958827	0.1286
H70P	1.00159	0.0902
H70R	0.830907	0.0607
H70K	1.07542	0.1851
H70D	0.7782	0.1632
H70E	1.11253	0.208
W71A	0.841445	0.138
W71V	0.991673	0.2075
W71I	0.926695	0.3921
W71L	0.963095	0.1718
W71M	1.08966	0.4216
W71F	0.701737	0.1666
W71Y	0.964727	0.2907
W71S	1.02642	0.1428
W71T	0.952435	0.1858
W71N	1.0545	0.5065
W71Q	0.919229	0.3864
W71C	0.963244	0.5198
W71G	0.983619	0.0904
W71P	0.877102	0.2891
W71R	0.971287	0.211
W71H	1.07323	0.3011
W71D	1.09128	0.4167
W71E	1.03033	0.4252
A72V	0.882427	0.1849
A72L	0.799116	0.2149
A72F	0.729684	0.4889
A72S	1.00089	0.0883
A72T	0.861002	0.1172
A72N	0.698988	0.2736
A72G	0.884091	0.144
A72R	1.07865	0.22
A72K	0.808335	0.3356
A72D	1.05264	0.3438
A72E	1.15845	0.2484
P73A	0.748143	0.1479
P73V	0.707494	0.5044
P73L	0.0462772	0.4864
P73M	0.498171	0.7774
P73Y	0.464029	0.807
P73W	0.131608	0.8444
P73S	0.981057	0.248
P73T	0.927113	0.3077
P73C	0.747914	0.8154
P73G	0.992909	0.3981
P73R	0.808016	0.1926
P73K	0.781644	0.5055
P73E	0.962426	0.5066
I74A	0.660125	0.6618
I74V	1.0341	0.1968
I74L	1.0957	0.1757
I74M	1.18617	0.1353
I74F	1.11749	0.4069
I74S	0.780746	0.6443
I74T	0.827601	0.7482
I74N	0.656473	0.7518
I74C	1.02234	0.9297
I74G	0.558175	0.8666
I74R	0.772251	0.6303
I74H	0.72619	0.8415
I74K	0.765711	0.8123
H75A	0.785604	0.5991
H75V	0.499777	0.6828
H75I	0.398873	0.8208
H75L	0.212693	0.3671
H75M	0.759361	0.8276
H75F	0.393781	0.5645
H75Y	0.788502	0.2329
H75W	0.537366	0.5273
H75S	0.927148	0.4864
H75T	0.898567	0.6206
H75N	0.951596	0.3066
H75Q	1.08705	0.4537
H75C	0.752056	0.5996
H75G	0.936744	0.5733
H75P	0.799023	0.3826
H75R	0.8957	0.3234
H75K	0.968382	0.7252
H75D	1.10007	0.5155
H75E	1.08724	0.6589
V76A	0.656426	0.2115
V76L	0.676038	0.1567
V76M	0.802328	0.2601
V76Y	0.51364	0.5659
V76W	0.313249	0.6985
V76S	0.556548	0.3688
V76T	1.0458	0.2696
V76N	0.869444	0.5288
V76C	0.887718	0.6584
V76G	0.73198	0.2439
V76P	0.807554	0.6036
V76R	0.621242	0.2486
V76K	0.732206	0.4868
V76D	0.648406	0.5771
V76E	0.757734	0.4857
F77A	0.534003	0.9397
F77V	0.344658	0.8387
F77I	0.718659	0.8915
F77L	0.559189	0.9648
F77M	0.774535	0.9144
F77Y	0.986581	0.4866
F77W	0.604292	0.8254
F77S	0.609125	0.9339
F77T	0.446566	0.9664
F77N	0.991519	0.9724
F77Q	0.659582	0.968
F77C	0.816384	0.8797
F77G	0.230111	0.9647
F77P	0.017521	0.9896
F77R	0.358355	0.9604
F77H	0.686185	0.9362
F77D	0.312172	0.991
F77E	0.324761	0.991
I78A	1.06544	0.7136
I78V	1.10567	0.2825
I78L	0.781069	0.2263
I78M	0.963355	0.2585
I78F	0.726067	0.557
I78Y	0.949607	0.9358
I78W	0.703493	0.9607
I78S	0.662821	0.8384
I78T	0.699765	0.6504
I78N	0.502908	0.9578
I78Q	0.778983	0.9168
I78C	0.882567	0.9659
I78G	0.824419	0.9622
I78P	0.124197	0.9369
I78R	0.0801986	0.8958
I78K	0.172577	0.9668
I78D	0.149911	0.9924
I78E	0.349809	0.972
G79A	1.10214	0.0835
G79V	1.17631	0.1678
G79I	0.919557	0.2924
G79L	1.22216	0.273
G79M	1.09971	0.4277
G79F	1.13758	0.4388
G79Y	1.07298	0.531
G79W	1.16827	0.393
G79S	1.13637	0.1354
G79T	1.1686	0.15
G79N	0.945299	0.6713
G79Q	1.17899	0.5505
G79C	0.923082	0.1807
G79P	0.476012	0.9148
G79R	1.02927	0.5137
G79H	0.925339	0.6234
G79K	1.10396	0.771
G79D	0.560121	0.7869
G79E	1.16982	0.6841
H80A	0.0952188	0.8633
H80V	0.252139	0.9241
H80I	0.109008	0.9518
H80L	0.169433	0.7289
H80F	0.562754	0.8989
H80Y	0.105579	0.7548	NDI
H80W	-0.0157018	0.8866
H80S	0.336862	0.5664
H80T	0.257299	0.8789
H80N	0.798804	0.3154
H80Q	0.201588	0.7888
H80C	0.136689	0.6292
H80G	0.0740737	0.8455
H80P	0.139141	0.6592
H80R	0.216201	0.9426	NDI
H80K	0.0394242	0.9745
H80E	-0.158857	0.9364
L81A	0.36365	0.9236
L81V	0.648072	0.602
L81I	0.929554	0.5937
L81M	0.714447	0.7387
L81F	0.212292	0.9177	NDI
L81Y	0.125291	0.9844
L81W	-0.0906606	0.9781
L81S	0.886211	0.9729
L81T	0.2463	0.9161
L81N	0.432242	0.9793
L81Q	0.370757	0.9201
L81C	0.510086	0.9658
L81G	0.788334	0.9702
L81P	0.460585	0.9738
L81R	0.724479	0.8925
L81K	0.939585	0.9801
L81D	0.239274	0.9965
L81E	0.4328	0.9806
C82A	0.758524	0.4918
C82V	0.600676	0.8502
C82M	0.410565	0.9544
C82F	0.470262	0.9031
C82Y	-0.00403492	0.9775
C82W	0.0777915	0.9829
C82S	0.685565	0.4257
C82T	0.548312	0.7547
C82Q	0.228788	0.9832
C82G	0.236046	0.4863
C82R	-0.0353059	0.9789
C82K	0.160163	0.9984
L83V	1.01765	0.109
L83F	0.86521	0.1877
L83Y	0.947678	0.7687
L83S	0.650552	0.5598
L83T	0.794261	0.3627
L83G	0.79998	0.4952
L83P	-0.0416649	0.8397	NDI
L83R	0.117344	0.7076
L83D	0.0674075	0.9745
A84V	0.761075	0.8135
A84I	0.170914	0.9727
A84L	0.543818	0.8709
A84M	0.0771065	0.9362
A84F	0.324641	0.97
A84Y	-0.0474088	0.9884
A84W	0.0762829	0.9895
A84S	0.752865	0.2501
A84T	0.739714	0.5479
A84G	0.233038	0.3827
A84R	0.145908	0.9311
A84H	0.112364	0.9769
A84K	0.771752	0.9888
A84E	0.163971	0.9556
D85A	0.561838	0.9841
D85V	0.0698132	0.9825
D85L	0.0414781	0.9855
D85Y	0.280956	0.9454
D85W	-0.0355455	0.9973
D85S	0.586801	0.9513
D85N	1.12427	0.9464	NDI
D85Q	0.343634	0.9929
D85C	0.240199	0.9969
D85G	1.05717	0.9797
D85R	0.15555	0.9863
D85H	0.898173	0.9742
D85E	0.277453	0.9871	NDI
L86A	0.39301	0.4132
L86V	0.850018	0.1659
L86I	0.948688	0.2212
L86M	0.993442	0.2456
L86F	0.872411	0.3355
L86T	0.641683	0.4799
L86C	0.718818	0.764
L86H	0.415538	0.9132
L86K	0.37384	0.9504
L86D	0.784368	0.9818
L86E	0.414611	0.9128
A87V	1.12999	0.1191
A87I	1.00213	0.2943
A87L	1.0445	0.1443
A87M	1.10495	0.2155
A87F	0.927958	0.3129
A87Y	0.458479	0.7566
A87W	1.04878	0.7945
A87S	0.737068	0.1588
A87T	0.919432	0.1092
A87N	0.576797	0.735
A87Q	0.706655	0.8024
A87C	1.11236	0.356
A87G	0.839832	0.1698
A87P	0.0530022	0.7917
A87R	0.278756	0.9162
A87K	0.3522	0.9607
A87D	0.840304	0.8486
A87E	0.843468	0.8511
V88A	0.454976	0.5781
V88I	1.10459	0.316
V88L	0.781152	0.7975	NDI
V88F	0.708372	0.7057
V88W	0.609213	0.99
V88S	0.557196	0.6835
V88T	0.780666	0.5163
V88N	0.852997	0.8659
V88Q	0.797925	0.8623
V88G	0.669825	0.5306
V88R	0.853972	0.8713
V88H	0.942377	0.9677
V88K	0.938512	0.9474
V88D	0.0669619	0.9216
V88E	0.0345974	0.8808
A89V	0.509055	0.6416
A89I	-0.110219	0.9048
A89L	0.345599	0.693
A89M	0.280891	0.8495
A89F	0.515523	0.8822
A89Y	0.0656621	0.9575
A89W	-0.091807	0.976
A89S	0.614635	0.2263
A89T	0.644848	0.4627
A89C	0.82243	0.7211
A89G	1.14936	0.1329
A89R	0.0497034	0.9526
A89H	-0.102953	0.9619
A89K	-0.0480618	0.9887
L90A	0.893851	0.184
L90V	0.965192	0.0954
L90I	0.93985	0.1529
L90M	0.898683	0.1946
L90F	1.02479	0.1147
L90Y	0.730624	0.6988
L90W	0.819854	0.4697
L90S	0.820398	0.4241
L90T	0.929062	0.2718
L90N	0.683028	0.8494
L90C	1.13372	0.402
L90G	0.655909	0.3803
L90P	0.187377	0.6261	NDI
L90R	0.221641	0.7975
L90H	0.444478	0.7955
L90K	0.31476	0.9369
L90D	0.319603	0.9559
L90E	0.296213	0.8925
F91A	0.355791	0.6973
F91V	0.129577	0.668
F91I	0.900362	0.8208
F91L	0.275555	0.8785
F91M	0.687826	0.8863
F91Y	0.0644013	0.7885
F91W	0.354968	0.8129
F91S	0.259687	0.7471
F91T	0.602921	0.837
F91N	0.371804	0.9683
F91Q	0.0354347	0.9702
F91C	0.219943	0.3834
F91G	0.819845	0.717
F91P	0.668515	0.9709
F91R	0.114505	0.9746
F91H	0.442425	0.9627
F91D	0.0511694	0.9866
F91E	0.29634	0.9904
Q92A	0.870214	0.4334
Q92V	0.98173	0.6293
Q92I	1.05945	0.8416
Q92L	1.0338	0.4678
Q92M	1.1627	0.6566
Q92F	0.963984	0.8908
Q92Y	1.08113	0.8824
Q92W	1.20752	0.9236
Q92S	0.859107	0.3148
Q92T	0.922904	0.459
Q92N	0.788023	0.5361
Q92C	0.765966	0.8466
Q92G	0.936473	0.4818
Q92P	0.0775453	0.6806
Q92R	0.774029	0.7178	NDI
Q92H	1.13841	0.6972
Q92K	0.484389	0.8451
Q92D	0.524181	0.8548
Q92E	0.490983	0.2321
V93A	0.186001	0.7122
V93L	0.957241	0.5787
V93M	0.829169	0.6306
V93F	0.176428	0.7002
V93W	0.196401	0.9865
V93S	0.231462	0.7485
V93T	0.649973	0.6999
V93Q	0.201123	0.8416
V93C	0.522303	0.9363
V93G	0.222981	0.537
V93P	0.139412	0.9197
V93R	0.134981	0.9046
V93H	0.319884	0.9557
V93K	0.173215	0.9438
V93D	-0.0717361	0.8776
L94A	0.91469	0.3765
L94V	0.707934	0.2371
L94I	0.588159	0.2962
L94M	0.771394	0.3059
L94F	0.550916	0.2385
L94Y	0.268521	0.8995
L94W	0.647997	0.7402
L94S	0.796033	0.779
L94T	0.281279	0.627
L94N	-0.0145965	0.9768
L94C	0.50223	0.8226
L94G	0.855977	0.6462
L94P	0.134562	0.7011
L94R	0.170022	0.9262
L94H	-0.0326323	0.9557
L94K	0.0769899	0.9736
L94D	0.264081	0.9954
L94E	0.130876	0.9608
P95A	0.520493	0.6331
P95V	0.289474	0.8664
P95I	0.0897748	0.9579
P95L	-0.043796	0.836	NDI
P95M	-0.0197983	0.9617
P95F	0.134366	0.9838
P95Y	0.00262936	0.9891
P95S	0.415657	0.7426
P95N	0.157837	0.9786
P95C	0.344055	0.9725
P95G	0.277658	0.8462
P95R	0.143026	0.9692
P95H	0.333878	0.9704
P95K	-0.0153171	0.9931
P95E	0.131302	0.9789
Q96A	1.05291	0.5851
Q96V	1.15329	0.7111
Q96I	1.14055	0.8677
Q96L	1.15161	0.48
Q96M	0.985966	0.6984
Q96F	0.926059	0.9471
Q96Y	0.989808	0.9477
Q96W	0.897182	0.9699
Q96S	0.874848	0.6082
Q96T	0.818119	0.6727
Q96N	0.995557	0.7942
Q96C	0.966284	0.9868
Q96G	0.764559	0.7092
Q96P	0.846373	0.6583
Q96R	0.898091	0.775
Q96H	1.107	0.8873
Q96K	0.797107	0.8402
Q96D	0.850224	0.841
Q96E	1.15159	0.2452
L97A	0.804905	0.624
L97V	0.912832	0.229
L97I	0.986941	0.2624
L97M	0.952938	0.3044
L97F	0.721971	0.5265
L97Y	0.0342937	0.8792
L97W	0.756108	0.7631
L97S	0.137094	0.9405
L97T	0.302855	0.79
L97N	0.0735514	0.9753
L97Q	0.0982928	0.8641
L97G	0.194259	0.9231
L97P	0.445111	0.9664
L97R	0.385515	0.8925
L97H	0.0696364	0.9555
L97K	0.113037	0.9557
L97D	-0.0608396	0.993
L97E	0.161206	0.9538
A98V	1.03414	0.0913
A98L	1.05566	0.1003
A98F	1.02639	0.2623
A98Y	0.916504	0.6552
A98W	0.858403	0.7227
A98S	0.739032	0.2461
A98G	0.549005	0.1989
A98R	0.0633695	0.8879
A98K	0.257293	0.9632
A98E	0.0879865	0.8599
W99A	0.946821	0.8078
W99V	1.04896	0.801
W99I	1.06876	0.8842
W99L	1.11215	0.7492
W99M	1.18449	0.8628
W99F	1.04284	0.5146
W99Y	1.0839	0.7784
W99S	1.05863	0.7681
W99T	1.11997	0.8873
W99N	1.16283	0.9649
W99Q	0.883721	0.9003
W99C	0.814932	0.9722
W99G	0.917281	0.7004
W99P	0.158498	0.9914
W99R	0.769956	0.9223	NDI
W99H	0.905568	0.9244
W99K	0.772787	0.977
W99D	0.865455	0.9613
W99E	0.890728	0.8847
K100A	0.851476	0.5279
K100V	1.00762	0.5167
K100I	0.991333	0.6398
K100L	1.08962	0.6165
K100M	0.980536	0.5379
K100Y	0.581005	0.6987
K100W	0.659034	0.9383
K100S	1.03347	0.684
K100T	0.96995	0.4105
K100Q	1.04157	0.3534
K100G	0.869662	0.712
K100R	1.14696	0.1559
K100E	1.0565	0.2693
A101V	0.880329	0.089
A101I	0.796905	0.1626
A101L	0.879793	0.1066
A101M	0.375553	0.184
A101F	0.940214	0.2239
A101Y	0.569635	0.3745
A101W	0.812471	0.5219
A101S	0.957838	0.1688
A101T	0.934794	0.14
A101N	0.736374	0.5602
A101Q	0.592965	0.5064
A101C	0.73367	0.5986
A101G	0.706599	0.1856
A101P	0.54939	0.838
A101R	0.622345	0.5954
A101H	0.903742	0.5786
A101D	0.670413	0.6022
T102A	0.984298	0.2177
T102V	0.753655	0.6233
T102I	0.785313	0.8247
T102L	0.929679	0.4379
T102M	0.833751	0.3837
T102F	0.856522	0.7001
T102W	0.681233	0.8273
T102S	0.980661	0.2039
T102N	0.918888	0.588
T102C	0.588063	0.8611
T102G	0.895181	0.2958
T102P	0.679902	0.6451
T102R	0.660613	0.5156
T102H	0.851933	0.7154
T102K	0.583488	0.6743
T102D	0.852019	0.7802
T102E	0.737451	0.7206
D103A	0.834317	0.2235
D103V	0.855826	0.4234
D103I	0.851129	0.6746
D103L	0.901365	0.4541
D103M	0.873723	0.7725
D103F	0.836315	0.544
D103Y	0.805885	0.2198
D103W	0.793162	0.8002
D103S	0.947488	0.1555
D103T	0.94636	0.4026
D103N	1.0364	0.1559
D103Q	0.75115	0.2959
D103C	0.310947	0.785
D103G	0.701868	0.1072
D103P	0.751939	0.6427
D103R	0.665856	0.3227
D103E	0.512957	0.237
R104V	1.0019	0.3597
R104I	0.916806	0.3999
R104L	0.794354	0.2974
R104M	0.94112	0.5875
R104F	1.01084	0.6192
R104Y	0.933286	0.4876
R104W	0.814077	0.3515
R104S	1.09763	0.4151
R104T	1.03627	0.2667
R104N	1.00239	0.675
R104Q	0.881525	0.1279
R104G	1.14219	0.2927
R104P	0.938625	0.9241
R104H	0.947183	0.1277
R104D	0.885906	0.6483
R104E	0.844366	0.3987
F105A	0.798514	0.9933
F105V	0.773833	0.9791	NDI
F105I	0.676376	0.9737
F105L	0.911838	0.9949
F105M	0.927609	0.9886
F105Y	0.729191	0.7034
F105W	1.01822	0.7248
F105S	0.733505	0.99	NDI
F105T	0.737665	0.9959
F105N	0.661677	0.9936
F105Q	0.849359	0.9939
F105G	0.711426	0.9929
F105P	0.850921	0.9952
F105R	0.73901	0.9914
F105H	0.652859	0.9835
F105K	0.625644	0.9975
F105E	0.625342	0.9961
R106A	0.834609	0.182
R106V	1.01363	0.2034
R106I	0.956712	0.2536
R106L	1.06826	0.1081
R106M	0.953036	0.367
R106F	0.940776	0.3185
R106W	0.823152	0.1136
R106S	0.971396	0.2478
R106T	0.722583	0.2038
R106N	1.01041	0.4692
R106Q	1.10779	0.0921
R106C	0.945908	0.2695	NDI
R106G	0.871146	0.1783
R106P	1.09682	0.2737
R106H	1.06207	0.0886
R106D	0.92523	0.388
R106E	0.941544	0.2016
G107A	0.860748	0.4487
G107V	0.629551	0.8167
G107I	0.703923	0.8836
G107L	0.766604	0.7442
G107M	1.02639	0.9309
G107F	0.918375	0.8443
G107Y	0.961628	0.9312
G107W	0.92564	0.861	NDI
G107S	0.814339	0.7257
G107T	0.940732	0.9059
G107N	0.637788	0.9803
G107Q	0.75482	0.9771
G107C	0.858645	0.9458
G107R	0.469503	0.9717	NDI
G107H	0.816627	0.9833
G107K	0.842097	0.9896
G107E	0.743445	0.9592	NDI
P108A	0.77296	0.2755
P108V	0.80936	0.8177
P108I	0.631571	0.9373
P108L	0.807316	0.6907
P108M	0.793101	0.8602
P108F	0.682114	0.9307
P108Y	0.83889	0.9073
P108W	0.660667	0.8743
P108S	0.952646	0.1947
P108T	0.847022	0.2801
P108N	0.929988	0.6038
P108Q	0.799888	0.5406
P108C	0.693849	0.9121
P108G	0.922033	0.3158
P108R	0.476736	0.5487
P108H	0.809595	0.4991
P108E	0.828372	0.6292
D109A	0.800799	0.5178
D109V	0.838628	0.7689
D109I	0.704984	0.9274
D109L	0.821274	0.8351
D109M	0.816193	0.9687
D109F	0.732364	0.9504
D109Y	0.733331	0.7923
D109W	0.804463	0.9845
D109S	0.829071	0.4505
D109T	0.815219	0.7751
D109Q	0.638865	0.8208
D109C	0.474581	0.9803
D109G	0.595097	0.5833
D109P	0.906469	0.645
D109R	0.45153	0.8325
D109H	0.694005	0.7523
D109K	0.241544	0.8977
D109E	0.902886	0.5932
A110V	1.00681	0.0876
A110I	0.608841	0.165
A110L	1.04381	0.0864
A110F	1.04076	0.1475
A110Y	1.16997	0.347
A110W	0.932409	0.3177
A110S	0.999362	0.1497
A110T	1.07279	0.1096
A110G	0.831572	0.1053
A110P	0.931229	0.1064
A110R	0.58016	0.3911
A110H	0.716523	0.3975
A110K	0.642825	0.6112
L111A	0.877665	0.2295
L111V	1.04009	0.1176
L111I	0.926106	0.2189
L111M	0.796056	0.2586
L111F	0.666361	0.2524
L111Y	0.784787	0.7853
L111W	0.709794	0.549
L111S	0.433926	0.5221
L111T	0.593619	0.3629
L111N	0.191169	0.9165
L111Q	0.417629	0.6143
L111C	0.253913	0.7716
L111G	0.429919	0.5491
L111P	0.48874	0.4862
L111R	0.139191	0.6787
L111K	0.131482	0.8822
L111E	0.092319	0.8333
C112A	0.892786	0.9911
C112V	1.16138	0.9922
C112I	1.18058	0.9964
C112L	1.0644	0.9773
C112M	0.925855	0.9981
C112F	1.19778	0.9729
C112Y	1.01659	0.9881	NDI
C112W	1.05998	0.983
C112S	0.800436	0.9929
C112T	0.996496	0.9976
C112N	0.91593	0.9981
C112Q	0.647565	0.9977
C112G	0.831613	0.9447
C112P	0.657733	0.9835
C112R	0.73601	0.9837	NDI
C112H	0.95167	0.9956
C112K	0.554712	0.9994
C112D	0.807886	0.9966
C112E	1.03732	0.9984
R113A	1.11879	0.8995
R113V	0.835449	0.891
R113L	0.772138	0.7625
R113S	0.980543	0.9642
R113T	0.847376	0.9348
R113N	0.69693	0.9877
R113C	0.757923	0.7824
R113G	0.801514	0.8773
R113P	0.710891	0.9173
R113K	1.02213	0.3652
R113D	0.415117	0.9903
R113E	0.660605	0.9205
A114V	0.802379	0.1142
A114I	1.2505	0.2324
A114L	1.05606	0.1119
A114M	0.99121	0.189
A114F	0.967412	0.2905
A114Y	0.698086	0.7366
A114W	0.73416	0.7252
A114S	0.800823	0.1772
A114T	0.694366	0.0976
A114Q	0.21782	0.8158
A114C	1.08131	0.4099
A114G	0.970723	0.1196
A114P	0.518532	0.7779
A114R	0.203818	0.898
A114H	0.352794	0.8758
A114D	0.119126	0.8764
V115A	0.749758	0.497
V115L	1.00143	0.4266
V115M	0.881421	0.4613
V115F	0.87151	0.465
V115W	0.842928	0.9635
V115S	0.497912	0.6358
V115T	0.847668	0.4577
V115G	0.761459	0.5137
V115P	0.0551272	0.9532
V115R	0.266934	0.856
V115K	0.00495747	0.9381
V115D	0.0901828	0.9339
V115E	0.726159	0.8437
K116V	0.762875	0.8714
K116W	0.799204	0.9722
K116N	1.11293	0.9673	NDI
K116Q	1.14083	0.7364
K116C	1.1103	0.9228
K116G	0.999772	0.9166
K116P	0.726149	0.914
K116R	0.926098	0.2157
K116H	1.05267	0.8097
Y117V	-0.0149144	0.8683
Y117I	0.0920046	0.9483
Y117L	0.257424	0.8169
Y117F	1.05915	0.2289
Y117W	0.684494	0.8504
Y117S	0.0137186	0.8888
Y117T	0.203513	0.938
Y117Q	0.0921393	0.9934
Y117C	0.25169	0.8867
Y117G	0.0461683	0.8333
Y117P	-0.0280559	0.9819
Y117R	0.113484	0.9934
Y117E	0.112434	0.9951
L118A	0.833709	0.257
L118V	0.683261	0.2308
L118I	0.39966	0.4614
L118M	0.906131	0.2707
L118Y	0.210778	0.9111
L118W	0.809855	0.7446
L118S	0.576133	0.556
L118T	0.412583	0.4209
L118N	-0.0489233	0.9336
L118Q	-0.0160651	0.6936
L118C	1.03884	0.5982
L118G	1.0482	0.332
L118P	0.239928	0.8906
L118R	0.0941718	0.8307
L118H	0.0684553	0.9189
L118D	-0.0617118	0.9861
L118E	0.173846	0.9211
Q119A	0.874555	0.6482
Q119V	0.20131	0.9133
Q119L	0.152962	0.8001
Q119M	0.740393	0.8504
Q119F	0.0149943	0.9861
Q119Y	0.413395	0.9908
Q119W	0.563676	0.9894
Q119S	0.826749	0.6465
Q119T	0.214799	0.8514
Q119N	0.835485	0.9305
Q119C	0.450814	0.9854
Q119G	1.00437	0.6916
Q119R	0.618828	0.8899
Q119H	0.784637	0.9721	NDI
Q119K	0.629302	0.93
Q119D	0.886811	0.9745
Q119E	1.22043	0.4863
M120A	0.972479	0.6199
M120V	0.740439	0.1723
M120L	0.991139	0.3338
M120F	0.930349	0.7601
M120Y	0.738894	0.9413
M120W	0.165116	0.9628
M120S	0.935795	0.75
M120T	0.901123	0.5381
M120N	0.95373	0.7608
M120Q	0.803857	0.8218
M120C	0.965779	0.8395
M120G	0.980913	0.7403
M120P	0.629726	0.9033
M120R	0.108456	0.9412
M120H	1.08916	0.9525
M120K	0.0990094	0.9436
M120D	0.817312	0.9624
M120E	1.05258	0.9043
V121A	0.434664	0.1877
V121L	0.414397	0.3809
V121M	0.353788	0.4715
V121F	0.192473	0.4165
V121Y	0.0697914	0.9199
V121W	-0.0427905	0.9455
V121S	0.119145	0.5032
V121T	0.854408	0.2312
V121Q	-0.0118081	0.8286
V121G	0.0622415	0.3285
V121R	0.056099	0.868
V121H	0.166994	0.9505
V121E	-0.102014	0.836
G122A	1.21413	0.2342
G122V	0.537994	0.6951
G122I	0.421065	0.8866
G122L	0.295317	0.8823
G122M	0.279997	0.9264
G122F	0.102826	0.9391
G122Y	0.151599	0.9742
G122W	0.297491	0.9392
G122S	1.09694	0.2746
G122T	0.780863	0.5378
G122N	-0.0760402	0.9303
G122Q	0.142514	0.9527
G122C	0.767877	0.5948
G122P	0.6371	0.9085
G122R	0.118366	0.9712	NDI
G122H	-0.00326981	0.9773
G122K	0.0868171	0.9934
G122D	-0.0258887	0.9416	NDI
M123V	0.87855	0.5042
M123L	0.919336	0.2997
M123F	0.408888	0.6774
M123Y	0.677228	0.9282
M123W	1.06561	0.9296
M123T	0.907795	0.8231
M123C	0.895157	0.8989
M123G	0.413006	0.8831
M123P	0.625706	0.8313
M123R	0.760275	0.8502	NDI
M123H	0.583631	0.9405
M123K	0.404205	0.8532	NDI
M123E	0.639701	0.9262
Y124A	0.773404	0.8436
Y124V	0.854232	0.8161
Y124L	0.289083	0.7688
Y124W	-0.00567614	0.8259
Y124T	1.10129	0.8721
Y124C	1.07066	0.7866
Y124G	0.758237	0.7598
Y124P	0.0796901	0.9613
Y124R	0.0871488	0.9798
Y124H	1.02307	0.8998
A125V	0.422087	0.5066
A125I	0.496785	0.8246
A125L	0.646953	0.5231
A125M	0.233691	0.7607
A125F	0.273524	0.8643
A125Y	0.043473	0.9705
A125W	0.14212	0.9829
A125S	0.899705	0.1919
A125T	0.288173	0.3268
A125Q	0.0927741	0.9199
A125C	0.538089	0.6714
A125G	0.741415	0.1842
A125P	0.508439	0.9459
A125R	0.116823	0.9593
A125K	0.028929	0.9918
A125D	0.274078	0.9628
A125E	0.449912	0.9566
S126V	1.07534	0.955
S126L	0.743229	0.931
S126M	1.05238	0.9674
S126F	-0.020529	0.9796	NDI
S126Y	0.318822	0.9768
S126W	-0.035389	0.9775
S126T	0.994895	0.6226
S126N	0.933628	0.9367
S126C	0.775945	0.8149
[truncated: 4,213 more rows]

## Sheet: ED_Fig. 2b
	ctrls_comb	ESM1b	HGMD
L2A	1.00641	-1.41279
L2V	0.976175	-3.16936
L2I	0.798449	-4.31678
L2M	1.07678	-4.17512
L2S	1.05538	-2.4409
L2T	1.18506	-2.0061
L2N	1.16043	-3.89425
L2Q	1.1828	-4.13962
L2C	0.431744	-6.38779
L2G	1.20241	-2.75627
L2R	0.885523	-3.60817
L2K	1.10214	-4.1845
L2D	0.847009	-2.11662
M3V	0.801888	-2.38524
M3L	0.716164	-1.39736
M3Y	1.08412	-4.71902
M3S	1.32431	-1.0848
M3N	1.26639	-0.710435
M3C	0.304254	-4.64314
M3P	1.24711	-0.508554
M3K	0.983675	-4.23689
A4V	0.918507	-4.78351
A4I	0.966294	-6.54211
A4L	0.943745	-4.42175
A4F	0.807743	-6.34022
A4Y	1.01701	-7.58981
A4W	0.788072	-7.16192
A4S	1.12782	-3.93047
A4T	1.17402	-4.53241
A4C	0.381628	-7.8184
A4G	1.13448	-4.70056
A4R	0.903883	-6.05007
A4K	1.00058	-6.93156
A4D	0.840584	-4.35362
S5A	0.818745	-2.66491
S5V	0.766505	-3.80845
S5I	0.737738	-5.80961
S5L	0.770492	-4.01885
S5M	0.767411	-5.31658
S5F	0.670026	-5.79807
S5Y	0.654908	-7.12451
S5W	0.563085	-6.111
S5N	1.24889	-2.63918
S5Q	0.820801	-5.78144
S5C	0.247224	-7.19604
S5G	0.764534	-4.20924
S5P	0.830382	-3.01364
S5R	0.715911	-5.36558
S5H	0.775625	-6.11411
S5K	0.762377	-6.82888
S5D	0.609179	-4.93263
T6A	0.792566	-2.51133
T6V	0.707134	-3.36697
T6I	0.582593	-5.23591
T6L	0.67157	-2.86949
T6M	0.784324	-5.19032
T6F	0.671732	-4.59433
T6Y	0.654277	-6.30834
T6W	0.554025	-4.73031
T6S	0.714031	-2.5382
T6N	1.06099	-2.75644
T6C	0.222159	-6.02714
T6G	0.704682	-3.2438
T6P	0.681897	-2.14904
T6R	0.515189	-4.4169
T6H	0.631333	-5.31206
T6K	0.864698	-6.38251
T6E	0.49413	-4.3332
T7A	0.93772	-2.34054
T7V	0.953298	-3.60622
T7I	0.918771	-5.60125
T7L	0.958906	-3.1571
T7M	0.91327	-5.0416
T7F	0.985068	-4.82568
T7Y	1.04778	-6.64176
T7W	0.799074	-5.32543
T7S	0.971215	-2.30314
T7Q	1.0606	-5.18109
T7C	0.673668	-6.1938
T7G	0.775826	-3.09292
T7P	1.06079	-2.52329
T7R	0.834597	-4.70766
T7H	0.825582	-5.38604
T7K	0.97305	-6.67801
T7D	0.893668	-4.6147
T7E	0.687407	-4.24435
S8A	1.03392	-2.92232
S8V	0.99227	-4.48762
S8I	0.886883	-6.80566
S8L	1.00175	-3.97907
S8M	0.67138	-5.58948
S8F	0.988331	-6.17465
S8Y	0.975747	-7.55896
S8W	0.921703	-5.38675
S8T	1.03669	-3.50541
S8N	1.15428	-6.95392
S8Q	0.952469	-5.14539
S8C	0.456235	-7.55951
S8G	1.05681	-4.11333
S8P	1.0307	-3.00236
S8R	1.01018	-5.11337
S8H	1.03206	-6.17247
S8K	1.00588	-6.71893
S8D	0.918537	-5.34514
S8E	1.00533	-4.27948
A9V	1.01252	-4.95867
A9I	1.04922	-6.85403
A9L	1.03065	-3.78122
A9M	0.886025	-6.1269
A9Y	0.747976	-7.38701
A9W	0.995556	-5.35965
A9T	1.016	-4.44053
A9N	1.15184	-6.77144
A9C	0.664287	-7.6814
A9G	1.12728	-4.50881
A9P	1.01756	-3.08543
A9R	0.907388	-5.34557
A9K	0.951369	-7.15703
A9D	1.08405	-5.81471
A9E	0.927154	-5.03126
V10A	1.07849	-1.87899
V10I	1.00691	-4.98559
V10L	0.94221	-2.24773
V10M	1.03566	-5.12298
V10F	0.89954	-3.56779
V10Y	1.17327	-5.49901
V10W	0.906247	-3.72801
V10S	1.15336	-1.78787
V10T	0.876563	-2.7392
V10N	0.991211	-5.60679
V10Q	1.07311	-4.11731
V10C	0.868297	-5.52642
V10G	1.02261	-2.62413
V10P	1.0996	-1.54054
V10R	0.985719	-3.89496
V10H	0.933977	-4.23027
V10K	1.04076	-6.1866
V10D	1.03175	-4.04372
P11A	1.14665	-4.63682
P11V	0.969854	-6.09996
P11I	1.06079	-7.53681
P11L	0.930833	-4.34106
P11M	0.983054	-6.79927
P11F	0.721875	-6.52643
P11Y	0.827567	-7.93185
P11W	0.813664	-5.3844
P11S	1.10645	-4.19271
P11T	0.930612	-4.64941
P11N	1.08049	-7.50283
P11Q	0.944344	-5.84445
P11G	1.15162	-5.13941
P11R	0.934897	-5.76493
P11H	1.0284	-6.4549
P11K	1.04602	-8.29342
P11D	1.10315	-6.39814
P11E	1.08673	-6.29199
G12A	1.10308	-2.98546
G12V	1.01913	-3.97294
G12I	1.09429	-5.36615
G12L	0.84882	-2.90353
G12M	1.01186	-5.70443
G12F	0.922021	-3.98325
G12Y	0.939158	-5.91829
G12W	0.918163	-4.30504
G12S	1.09706	-2.48762
G12T	1.02937	-3.18551
G12Q	1.06361	-4.37172
G12C	0.855151	-6.30427
G12P	0.986333	-2.67512
G12R	0.962326	-4.54296
G12H	0.800502	-4.67837
G12K	0.941524	-6.75669
G12D	1.06136	-4.38411
G12E	1.10071	-4.23926
H13A	1.07517	-1.38086
H13V	0.994192	-2.42529
H13L	0.903185	-1.53671
H13M	1.12899	-4.14039
H13F	0.830027	-3.18995
H13Y	1.04744	-5.11968
H13W	0.922711	-3.34341
H13S	1.09818	-1.05474
H13T	1.11475	-1.81365
H13Q	1.12028	-3.21299
H13G	1.02229	-1.85289
H13P	1.13588	-1.47413
H13R	0.998741	-3.05265
H13K	0.860423	-5.33496
H13D	0.844446	-2.57722
H13E	0.946432	-2.7073
P14R	1.1524	-5.22805
S15A	0.968025	-3.74844
S15V	0.897662	-5.09864
S15I	1.02754	-6.4488
S15L	0.924582	-4.18652
S15M	0.668616	-6.72959
S15T	1.11784	-3.70599
S15N	1.05378	-5.39171
S15C	0.680498	-7.48498
S15G	0.794237	-4.13969
S15H	0.766216	-5.55248
S15K	0.954049	-7.67252
S15E	1.02664	-5.26024
L16A	1.01896	-3.35519
L16F	0.95675	-5.09223
L16Y	0.998014	-6.46839
L16W	1.14717	-4.77876
L16S	1.10835	-2.94873
L16C	0.719523	-6.23157
L16G	0.948369	-3.80099
L16P	1.0804	-3.28353
L16R	1.1649	-4.92056
L16K	1.13652	-7.24745
L16E	1.07606	-4.62919
P17A	0.966465	-3.99547
P17V	0.996053	-5.41173
P17I	0.471749	-6.93706
P17L	0.763133	-4.24845
P17M	0.762245	-7.08553
P17F	0.748116	-5.50468
P17Y	0.969851	-7.35039
P17W	0.665004	-6.33073
P17S	0.965526	-3.38696
P17T	0.971817	-4.21612
P17N	0.846414	-7.32964
P17Q	0.97845	-6.58868
P17G	0.909911	-4.44188
P17R	0.837377	-6.09741
P17H	0.765789	-6.10204
P17K	0.60917	-9.30547
P17D	0.85611	-5.92763
S18A	1.01183	-3.73294
S18V	0.998686	-4.95686
S18L	0.976945	-3.93302
S18M	0.828117	-6.62708
S18F	0.960336	-5.16865
S18Y	0.91266	-6.67707
S18W	0.958879	-5.71599
S18T	1.17804	-3.90438
S18C	0.955281	-7.17364
S18G	0.931281	-4.03862
S18P	1.01962	-3.30847
S18R	0.736883	-5.51243
S18H	0.961793	-5.47055
S18D	1.1742	-4.96872
S18E	0.962186	-5.1555
L19A	0.88633	-3.5391
L19V	1.0674	-4.50153
L19I	1.04281	-6.38816
L19M	1.00983	-6.17695
L19F	0.900893	-5.13851
L19Y	1.06627	-6.72419
L19W	1.00113	-5.02278
L19S	1.00491	-3.25754
L19N	1.05187	-5.35679
L19Q	1.11419	-5.19817
L19C	0.756753	-6.55135
L19G	0.798118	-3.94454
L19P	0.894942	-3.42402
L19R	0.984918	-5.03706
L19H	0.818524	-5.30144
L19K	0.95832	-7.49521
L19D	1.01514	-5.26753
L19E	1.13456	-5.05656
P20A	0.936257	-3.68655
P20V	1.01361	-5.24002
P20I	1.04065	-6.90587
P20L	0.974663	-3.98838
P20M	0.94824	-6.75876
P20Y	0.932199	-7.18906
P20W	0.948302	-6.5684
P20S	0.999233	-3.50554
P20T	1.04157	-4.65032
P20N	0.976879	-5.9175
P20Q	1.15026	-6.58329
P20C	0.736981	-6.98177
P20G	0.953163	-3.97206
P20R	0.900766	-5.94864
P20K	1.01432	-9.0718
P20E	1.07352	-6.38788
S21A	1.00353	-3.44436
S21V	0.924649	-4.97507
S21L	1.02147	-3.96746
S21M	1.07286	-6.16303
S21F	0.95588	-5.52865
S21Y	0.988052	-6.70756
S21W	0.943901	-5.24119
S21T	1.10909	-4.38105
S21Q	0.571589	-5.43424
S21C	0.627581	-6.84132
S21G	1.04719	-3.30996
S21P	1.16033	-3.43334
S21R	0.82102	-5.14137
S21K	0.742363	-7.74674
S21D	1.08202	-5.00409
S21E	0.870516	-5.32555
N22A	0.969484	-5.1112
N22V	0.792315	-6.26475
N22L	0.636515	-5.47509
N22M	0.692234	-7.94884
N22F	0.742767	-7.09699
N22Y	0.706314	-8.58156
N22W	0.603967	-7.76024
N22S	0.855101	-3.95857
N22C	0.460391	-7.819
N22G	0.71247	-5.26098
N22P	0.747207	-4.50739
N22R	0.801846	-6.76096
N22K	0.797939	-8.69309
N22D	0.976763	-6.23226
N22E	0.730253	-6.86152
S23A	1.10215	-3.02377
S23V	0.98024	-4.52326
S23I	1.11258	-5.92671
S23L	1.0058	-4.32888
S23M	1.0091	-7.08661
S23F	0.939144	-6.06234
S23Y	0.990001	-7.35117
S23W	1.01347	-6.65305
S23N	1.059	-6.80699
S23G	0.874369	-3.21212
S23P	0.856643	-5.46507
S23R	0.957169	-5.24447
S23K	0.908655	-8.43571
S23D	1.05958	-5.65176
S23E	0.666962	-6.08481
S24A	0.477677	-7.2283
S24V	0.714151	-8.34601
S24L	0.709232	-7.64436
S24M	0.328977	-10.0628
S24F	0.581935	-8.47149
S24Y	0.804393	-9.76057
S24W	0.523346	-9.31565
S24T	1.05728	-4.05391
S24N	0.72705	-8.58959
S24Q	0.747975	-9.84306
S24C	0.742568	-8.27967
S24G	0.762268	-7.45616
S24P	0.760429	-7.01604
S24R	0.622867	-8.7498
S24H	0.836467	-9.22537
S24K	0.644802	-11.0288
S24D	0.772936	-8.99226
Q25A	0.935218	-2.42035
Q25V	1.04391	-3.91848
Q25I	0.807309	-5.88334
Q25L	0.982568	-2.23965
Q25M	0.988337	-5.19405
Q25F	1.03957	-4.4325
Q25Y	0.995519	-5.40833
Q25W	0.956937	-3.23299
Q25S	1.05211	-2.51026
Q25T	0.9823	-3.43562
Q25N	1.05871	-5.80872
Q25C	0.859942	-5.02376
Q25G	0.996262	-2.61238
Q25P	1.18123	-2.44346
Q25R	0.86155	-3.44582
Q25K	1.0357	-5.78794
Q25D	1.01088	-4.29495
Q25E	0.945644	-3.4136
E26A	0.918815	-2.37385
E26V	0.973516	-4.05362
E26I	0.965368	-5.64857
E26L	0.733986	-2.42098
E26M	0.838235	-5.87189
E26F	0.83051	-4.88195
E26Y	0.848165	-5.49266
E26W	0.746837	-4.88903
E26S	0.87343	-2.8663
E26T	1.01435	-3.46676
E26N	0.905188	-5.06636
E26Q	0.95812	-3.94702
E26C	0.721264	-5.65933
E26G	1.02575	-2.6011
E26P	0.920905	-1.52214
E26R	0.837376	-4.13307
E26H	0.830867	-4.39335
E26K	1.00059	-6.49671
E26D	1.01265	-3.23828
R27V	0.989179	-2.39819
R27I	1.00358	-4.17112
R27L	0.978392	-1.73565
R27W	0.780192	-4.15615
R27S	0.91918	-1.70417
R27T	1.05237	-2.36349
R27C	0.684615	-5.56605
R27G	0.962172	-1.51276
R27D	1.04282	-2.39363
R27E	1.05869	-1.99868
P28A	0.980832	-4.03096
P28L	0.885903	-4.13394
P28M	0.835107	-7.07921
P28F	1.02117	-6.19566
P28Y	0.913852	-6.64927
P28W	0.837139	-6.9048
P28S	0.919884	-4.27826
P28T	1.00904	-4.77173
P28G	0.984285	-4.04968
P28R	1.01283	-5.81512
P28K	1.06738	-7.88973
L29V	0.995869	-5.01598
L29M	0.654883	-6.67018
L29W	0.850104	-6.48318
L29S	1.03812	-5.83589
L29T	0.960638	-6.0153
L29G	0.947112	-5.01571
L29R	0.971511	-6.53416
L29E	0.680113	-5.59062
D30V	1.17215	-6.01868
D30I	0.695811	-8.23245
D30L	1.13028	-5.36303
D30F	0.992578	-5.68899
D30S	0.970884	-4.55747
D30T	0.972908	-5.57986
D30G	0.800565	-4.38288
D30R	0.806992	-5.68055
T31A	0.970577	-2.75356
T31V	1.02153	-4.69639
T31L	1.01702	-4.18204
T31M	0.955287	-6.5413
T31Y	0.870318	-7.41625
T31S	0.956109	-3.07899
T31N	0.963323	-6.54826
T31C	0.6771	-9.00144
T31G	0.936324	-3.32109
T31P	0.901923	-2.89514
T31R	1.08576	-3.85548
T31K	1.04029	-5.82669
T31D	1.04894	-4.68537
T31E	1.03308	-2.93356
R32A	1.1002	-10.0533
R32V	0.906832	-10.5666
R32I	0.972504	-11.6751
R32L	1.00234	-9.77862
R32M	0.882442	-11.2686
R32F	0.979277	-12.653
R32Y	1.00204	-12.7848
R32W	0.8763	-9.13289
R32S	0.879756	-9.30528
R32T	0.995774	-9.12087
R32C	0.734189	-10.7856
R32G	0.952353	-9.43565
R32H	1.03511	-8.87372
R32K	1.02834	-8.48053
R32D	0.799985	-12.1971
R32E	1.07638	-10.7868
D33A	1.00715	-8.56616
D33V	1.01289	-7.73602
D33I	0.923442	-9.15153
D33L	0.955264	-9.06587
D33M	1.04558	-11.2776
D33F	1.03977	-10.7576
D33Y	1.05179	-10.4899
D33W	0.862911	-11.6831
D33S	0.956998	-6.99733
D33T	0.940246	-8.24326
D33N	0.969844	-5.65409
D33Q	1.10092	-9.54269
D33C	0.66766	-12.2887
D33G	1.03055	-7.97714
D33P	1.07415	-9.02032
D33R	0.982062	-9.35996
D33H	1.03229	-7.75089
D33K	0.965585	-11.4441
D33E	0.991291	-7.31571
P34A	0.84214	-3.21629
P34V	0.965251	-5.85788
P34I	0.952622	-9.93577
P34L	0.933141	-5.37759
P34M	0.81735	-9.05288
P34F	0.81257	-9.61113
P34Y	0.864591	-9.52366
P34W	0.953494	-7.62045
P34S	0.942672	-5.30922
P34T	0.995765	-5.71521
P34N	0.903747	-8.28841
P34Q	0.877691	-4.6541
P34C	0.745413	-10.4629
P34G	0.999922	-4.48389
P34R	1.00907	-5.0791
P34H	0.905216	-6.65815
P34K	0.961364	-7.1664
P34D	1.05851	-4.58975
P34E	0.9715	-2.24698
L35A	0.897943	-0.401747
L35V	0.962404	-2.74124
L35I	1.01093	-6.8845
L35M	1.08197	-6.21938
L35F	0.999502	-6.20764
L35Y	0.970081	-6.95401
L35W	0.961657	-3.89905
L35S	0.947252	-2.9105
L35T	1.02799	-2.75562
L35N	0.842716	-6.34959
L35Q	0.799201	-3.05568
L35C	0.727416	-5.49666
L35G	0.902911	-1.15121
L35P	0.998629	-4.10423
L35R	0.948277	-3.39491
L35H	0.932282	-4.35113
L35K	0.856272	-6.46152
L35D	0.923648	-2.96119
L35E	0.725164	-1.41705
L36A	1.05744	-7.63109
L36V	1.0264	-5.94683
L36M	1.01815	-7.19794
L36F	0.937517	-5.75927
L36Y	1.00236	-8.42948
L36S	1.04036	-8.8807
L36T	0.574989	-8.63154
L36N	0.792085	-11.8071
L36Q	0.977392	-8.69631
L36C	0.848749	-11.3512
L36G	0.891364	-10.8765
L36P	0.949806	-10.0087
L36R	1.02571	-9.51534
L36K	0.879809	-11.3655
L36D	0.864488	-11.8817
A37V	0.611788	-7.53135
A37L	0.952111	-8.99529
A37F	0.992965	-11.3037
A37S	0.953648	-8.08479
A37T	0.869696	-8.28616
A37N	0.99807	-11.8973
A37Q	0.961679	-10.298
A37G	0.933081	-6.87641
A37P	0.787821	-10.3911	NDI
A37R	1.12145	-9.76666
A37E	1.09584	-8.62967
R38A	0.918812	-6.60899
R38V	0.87743	-7.88706
R38I	0.902559	-10.4503
R38L	0.784321	-7.89309
R38M	0.911214	-9.91591
R38F	0.954195	-10.848
R38Y	0.912791	-10.2639
R38W	0.968546	-8.0985
R38S	0.930522	-6.2097
R38T	0.962219	-6.33497
R38N	1.01773	-7.95434
R38Q	1.04677	-5.28495
R38C	0.785924	-8.66748
R38G	0.668403	-6.15648
R38P	0.855305	-9.12652
R38H	0.92716	-6.55655
R38D	0.797556	-8.52969
R38E	0.899317	-7.05808
A39V	1.02501	-4.10067
A39I	0.898883	-6.81398
A39L	1.00475	-4.7994
A39M	0.949655	-6.96539
A39F	1.04887	-7.89537
A39Y	0.9139	-11.2127
A39W	1.0273	-8.23004
A39S	0.786431	-6.21766
A39T	0.884765	-5.0738
A39N	0.529579	-10.2748
A39Q	0.532666	-8.28186
A39C	1.05125	-7.86806
A39G	0.844294	-5.85722
A39P	0.523047	-8.6023
A39R	0.396299	-8.36264
A39H	0.80281	-10.5489
A39K	0.234706	-9.83677
A39D	0.295889	-10.4059
A39E	0.43726	-7.58824
E40A	0.553686	-10.5124
E40V	0.731779	-13.0991
E40I	1.07423	-15.8007
E40L	0.852899	-13.6369
E40M	0.909355	-15.3705
E40F	0.744684	-16.167
E40Y	0.831886	-16.2617
E40W	0.848674	-15.1942
E40S	0.677172	-10.7018
E40T	0.666189	-12.326
E40N	0.670052	-14.589
E40Q	0.835558	-7.91036
E40C	0.724642	-14.6656
E40G	0.710447	-9.75769
E40P	0.566052	-11.8639
E40R	0.30303	-12.7048
E40H	0.824405	-13.4798
E40D	0.549334	-11.3602
L41A	0.737891	-6.11103
L41V	1.04134	-3.42327
L41I	1.07008	-4.15411
L41M	1.00404	-6.55136
L41F	0.817353	-9.07296
L41Y	0.76385	-12.7217
L41W	0.801011	-10.2576
L41S	0.843818	-8.83435
L41T	0.796016	-5.6303
L41N	0.706611	-10.9325
L41Q	0.886373	-9.44317
L41C	0.874739	-10.176
L41G	0.831172	-8.28793
L41P	0.744193	-9.35114
L41R	0.665037	-8.17978
L41H	0.809563	-10.6628
L41K	0.866008	-10.0904
L41D	0.799557	-11.0948
L41E	0.828569	-9.66822
A42V	1.04435	-6.34606
A42I	1.04876	-9.67865
A42L	0.965687	-8.77767
A42M	0.960179	-11.1731
A42F	0.947035	-10.303
A42Y	1.05	-12.7934
A42W	1.07658	-11.1724
A42S	0.88698	-6.44912
A42T	0.994413	-6.82992
A42N	0.564202	-14.0936
A42Q	0.351566	-14.6343
A42C	0.968825	-8.5008
A42G	0.927472	-5.4641
A42P	1.08143	-8.64439
A42R	0.18016	-11.7769
A42H	0.561041	-13.5874
A42K	0.15203	-14.9236
A42D	0.150002	-13.064
A42E	0.0163307	-13.6873
L43A	1.00478	-4.96959
L43V	1.08622	-3.66439
L43I	0.969793	-6.29223
L43M	1.05872	-4.65028
L43F	0.812405	-6.03806
L43Y	0.566322	-12.4031
L43W	0.575504	-11.4623
L43S	0.776269	-8.07915
L43T	0.747267	-6.29816
L43N	0.493597	-13.6257
L43Q	0.109523	-12.4918
L43C	0.817933	-8.69216
L43G	0.840965	-7.60906
L43P	0.296079	-11.4805	NDI
L43R	0.184891	-11.9397
L43H	0.0772439	-13.7339
L43K	0.233604	-13.3687
L43D	0.416574	-12.8846
L43E	0.364235	-11.5868
L44A	0.852031	-10.9514
L44V	0.844964	-9.94501
L44I	0.891408	-11.6352
L44M	0.888556	-8.32611
L44F	0.965655	-10.2969	NDI
L44Y	1.02087	-13.2497
L44W	0.910492	-12.8608
L44S	0.795327	-11.684
L44T	0.827592	-11.0536
L44N	0.836255	-14.5475
L44Q	0.776248	-10.4953
L44C	0.9019	-12.9779
L44G	0.720941	-13.456
L44P	0.0352139	-12.2653	NDI
L44R	0.343155	-11.598
L44H	0.74928	-11.7235
L44K	0.230873	-13.5888
L44D	0.52245	-14.9931
L44E	0.756172	-13.1489
S45A	1.16504	-1.74473
S45V	0.976388	-4.09447
S45I	0.845237	-6.57363
S45L	0.943453	-4.25511
S45M	0.831743	-7.8784
S45F	0.798555	-6.7414
S45Y	0.700213	-9.49527
S45W	0.673368	-4.36957
S45T	1.04505	-5.02919
S45N	0.622775	-11.7694
S45Q	0.58303	-12.0664
S45C	1.02085	-4.25848
S45G	1.05554	-1.98982
S45P	0.796817	-7.78154
S45R	0.163565	-8.72388
S45H	0.547152	-10.9023
S45K	0.00774479	-13.4706
S45D	0.158407	-10.1955
S45E	0.547747	-11.0887
I46A	0.923393	0.12278
I46V	0.937768	-0.0626807
I46L	0.880385	1.07853
I46F	0.937598	-2.36761
I46Y	0.20636	-10.3395
I46W	0.617701	-5.41901
I46S	0.722004	-2.33701
I46T	0.804071	-2.17538
I46N	0.257369	-10.6458
I46Q	0.149711	-8.58699
I46C	0.887142	-2.59193
I46G	0.609893	-1.63019
I46P	0.141996	-6.45761
I46R	0.285412	-7.3885	NDI
I46H	0.226828	-10.0976
I46K	0.198483	-11.5206	NDI
I46D	0.176892	-11.4219
I46E	0.418937	-9.37462
V47A	0.934437	-5.20494
V47I	0.864019	-2.4894
V47L	0.941527	-3.23996
V47M	1.11915	-6.31611
V47F	0.814181	-8.34078
V47Y	0.392994	-13.8973
V47W	0.67232	-12.4142
V47S	0.963099	-5.44455
V47T	0.872431	-3.27698
V47Q	0.834333	-10.4012
V47C	0.840274	-7.93871
V47G	0.738365	-8.07545
V47P	0.157608	-9.38368
V47R	0.183745	-10.1151
V47H	0.492585	-11.0723
V47K	-0.040767	-11.1796
V47D	0.891425	-10.449
V47E	0.806686	-10.4004
F48A	0.70139	-8.0375
F48V	0.736043	-7.09747
F48I	0.615238	-9.40769
F48L	0.854567	-2.49484
F48M	0.710367	-6.58103
F48Y	0.176869	-9.62487
F48W	0.382992	-7.96495
F48S	0.679727	-9.75426
F48T	0.561071	-9.26094
F48N	0.0623687	-14.6877
F48Q	0.125863	-12.111
F48C	0.750006	-7.29594
F48G	0.648647	-10.3472
F48P	0.314846	-12.4268
F48R	0.119608	-12.3944
F48H	0.173127	-12.1005
F48K	0.194208	-15.7865
F48D	0.0947299	-14.4477
F48E	0.181217	-14.3994
V49A	0.956963	-3.41404
V49I	0.952539	-6.95762
V49L	0.955836	-3.25693
V49M	1.00785	-8.00085
V49F	0.93575	-7.5582
V49Y	0.311079	-14.4712
V49W	0.629657	-9.71991
V49S	0.836348	-6.15273
V49T	0.942608	-5.13101
V49N	0.565404	-14.2157
V49Q	0.286245	-11.7733
V49C	0.954302	-6.6142
V49G	0.914865	-5.27724
V49P	0.787623	-8.27604
V49R	0.272343	-9.74064
V49H	0.317805	-13.2767
V49K	0.140415	-12.7776
V49D	0.144028	-14.4019
V49E	0.0240274	-13.314
A50V	0.913881	-6.0178
A50I	0.922567	-9.52758
A50L	0.929202	-4.72344
A50M	0.884937	-8.39879
A50F	0.753629	-8.11227
A50Y	0.10561	-15.8186
A50W	0.763552	-10.0587
A50S	0.928484	-5.3964
A50T	0.856106	-6.30849
A50N	0.557464	-14.1189
A50Q	0.163687	-11.8884
A50C	0.840361	-6.48058
A50G	0.931558	-5.12763
A50P	0.312971	-9.63695
A50R	0.149791	-10.6253
A50H	0.457301	-14.4394
A50K	0.304788	-12.6574
A50D	0.216293	-13.695
A50E	0.417125	-12.2922
V51A	1.05259	-0.356511
V51I	1.03046	-3.1622
V51L	0.812669	-7.50642
V51M	0.923712	-7.89299
V51F	0.198972	-9.55022
V51Y	0.463011	-14.1336
V51S	1.1482	-4.24543
V51T	1.14654	-3.01983
V51N	1.07472	-11.4735
V51Q	0.867593	-14.1402
V51C	1.16902	-6.16909
V51G	1.09091	-6.60948
V51P	0.353136	-10.3137
V51R	0.0850722	-13.2444
V51H	0.0804449	-15.451
V51K	0.176003	-13.273
V51D	1.06076	-10.5171
V51E	0.938675	-12.689
A52V	1.18574	-4.48842
A52I	0.892327	-8.44098
A52L	1.01668	-3.49787
A52M	1.04092	-8.40061
A52F	0.935726	-7.38555
A52Y	0.680104	-14.711
A52W	0.805456	-7.91178
A52S	0.962373	-6.50464
A52T	1.06804	-5.14227
A52N	0.756144	-15.0221
A52Q	0.511746	-13.6312
A52C	1.00751	-7.38847
A52G	0.890106	-5.01414
A52P	0.406576	-11.5946
A52R	0.222409	-12.2356
A52H	0.311061	-15.6392
A52K	0.294561	-15.3315
A52D	0.684412	-14.381
A52E	0.451497	-13.2829
L53A	1.03171	-3.16908
L53V	0.993515	-4.39935
L53I	1.01405	-8.0236
L53M	0.953743	-8.51061
L53F	1.00549	-7.28027
L53Y	0.477416	-13.593
L53W	0.821104	-11.0148
L53S	0.912435	-6.31741
L53T	0.812021	-6.16724
L53N	0.27678	-13.5745
L53Q	0.114141	-13.1165
L53C	0.971951	-6.46848
L53G	1.02317	-4.19848
L53P	0.123249	-9.06959
L53R	0.066251	-11.1708	NDI
L53H	0.121387	-13.91
L53K	0.341299	-15.2529
L53D	0.0579135	-11.4236
L53E	0.21841	-11.756
S54A	0.665366	-2.35347
S54V	0.144498	-8.16742
S54I	0.0490883	-11.7506
S54L	0.31505	-2.54904
S54M	0.265842	-8.65999
S54Y	0.181759	-10.4627
S54W	0.246056	-8.4385
S54T	0.721698	-5.51139
S54N	0.335749	-9.74347
S54Q	0.0226476	-6.78397
S54C	0.428517	-5.28386
S54G	0.90009	0.382467
S54P	0.793499	-7.08365
S54R	0.169256	-7.03982	NDI
S54H	-0.00678786	-7.64407
S54K	0.173166	-12.1246
S54E	0.447285	-5.34127
N55A	0.686842	-11.4829
N55V	0.138618	-13.0455
N55I	0.0475946	-12.4616
N55L	0.121175	-12.8623
N55M	0.183558	-14.3831
N55F	-0.000391665	-14.6039
N55Y	0.0166929	-11.9564
N55S	0.613147	-8.58
N55T	0.328805	-10.3987
N55Q	-0.0233533	-11.8133
N55C	0.253631	-11.7922
N55G	0.262104	-9.55468
N55P	0.433299	-13.8303
N55R	0.0178714	-12.7558
N55H	0.125932	-9.78208	NDI
N55K	0.0990682	-11.794
N55D	0.200041	-10.177	NDI
G56A	0.887653	-3.12724
G56V	1.02409	-5.8037
G56I	1.01713	-8.61118
G56L	1.03206	-5.61381
G56M	1.02973	-9.62674
G56F	0.934651	-9.43759
G56Y	0.575316	-14.9991
G56W	0.658997	-11.5393
G56S	0.933614	-4.79169
G56T	0.996668	-5.49113
G56N	0.296848	-14.134
G56Q	0.171793	-14.262
G56C	0.952069	-7.93673
G56P	0.127215	-10.893
G56R	0.06087	-10.15
G56H	0.168654	-14.6573
G56K	0.131236	-14.7014
G56D	0.163441	-12.6986
G56E	-0.0566015	-12.8972
L57A	0.818477	-4.63744
L57V	0.927744	-5.65641
L57I	0.805901	-8.72086
L57M	0.781461	-9.00937
L57F	0.803598	-7.30481
L57Y	0.616157	-9.91625
L57W	0.768346	-8.76192
L57S	0.800992	-6.30375
L57T	0.60829	-7.13507
L57N	0.190746	-15.9198
L57Q	0.147519	-15.1595
L57C	0.878029	-5.25324
L57G	0.758368	-7.11266
L57P	0.192396	-10.5373
L57R	0.203622	-11.3624	NDI
L57H	0.261859	-13.7932
L57K	0.0748973	-16.2678
L57E	0.207534	-17.2411
V58A	0.80206	-8.68483
V58I	0.853293	-9.95969
V58L	1.00574	-6.68062
V58M	1.08876	-9.9169
V58F	0.806836	-12.0112
V58Y	0.314891	-16.4081
V58W	0.71065	-13.4413
V58S	0.319976	-12.9709
V58T	0.782135	-11.3769
V58N	0.226482	-17.107
V58Q	0.297366	-15.5669
V58C	0.908037	-12.1013
V58G	0.718464	-10.1089
V58P	0.049601	-13.4926
V58R	0.226417	-12.5042
V58H	0.215637	-16.0121
V58K	0.964095	-16.1648
V58D	0.138466	-15.4725
V58E	0.138844	-13.8986
L59A	0.185216	-9.62791
L59V	0.676385	-8.14686
L59I	0.927294	-10.1297
L59M	0.900577	-8.36459
L59F	0.683738	-9.64574
L59Y	0.587396	-15.8133
L59W	0.357751	-8.73537
L59S	0.176112	-12.5347
L59T	0.164809	-12.5009
L59N	0.148334	-18.0877
L59Q	0.093236	-12.8758
L59C	0.265238	-12.015
L59G	0.349711	-12.0289
L59P	0.241115	-13.9426	NDI
L59R	0.337264	-12.0335
L59H	-0.0427547	-14.0787
L59K	0.146121	-16.626
L59D	0.0992402	-16.9664
L59E	0.293605	-14.8708
A60V	0.989715	-3.76903
A60I	1.06756	-7.1504
A60L	1.01898	-3.02978
A60M	0.992765	-8.19728
A60F	1.08579	-6.40849
A60Y	0.92044	-8.37944
A60W	0.966304	-4.3498
A60S	0.837222	-7.5568
A60T	0.943615	-6.71334
A60C	0.890554	-5.77327
A60G	0.905204	-5.23149
A60P	0.762578	-10.8296
A60R	0.791261	-7.35375
A60K	0.672841	-12.0535
A60D	0.315299	-13.6237
A60E	0.601836	-12.3838
A61V	0.974639	-6.17235	NDI
A61I	0.882618	-11.4838
A61L	0.921382	-8.90822
A61M	0.770686	-12.818
A61F	0.779622	-11.8318
A61Y	0.782094	-14.3703
A61W	0.554892	-11.5012
A61S	0.882459	-6.85595
A61T	0.783509	-6.72078
A61N	0.724261	-15.402
A61Q	0.80761	-13.9799
A61C	1.02443	-10.3766
A61G	0.903773	-8.61973
A61P	0.0458634	-12.707
A61R	0.649058	-10.4698
A61H	0.903208	-13.9959
A61K	0.709091	-15.3882
A61D	0.589981	-15.0057
A61E	0.375048	-14.0499
L62A	0.640119	-7.67057
L62V	0.885324	-4.99033
L62I	0.875355	-6.99061
L62M	1.09629	-6.56842
L62F	0.66202	-10.2888
L62Y	0.364526	-12.7275
L62W	0.930671	-10.8755
L62S	0.686444	-8.92933
L62T	0.730026	-8.09256
L62N	0.780757	-13.5649
L62Q	0.699157	-9.00377
L62C	0.698371	-11.7697
L62G	0.630187	-11.188
L62P	0.106679	-13.8235	NDI
L62R	0.612291	-8.93335
L62H	0.707626	-10.748
L62K	0.590647	-12.8797
L62D	0.470124	-14.9685
L62E	0.161231	-13.3824
A63V	0.963452	-4.74831
A63I	1.13083	-7.36536
A63L	1.05926	-3.22969
A63M	1.07682	-7.91335
A63F	1.05416	-6.86276
A63Y	0.887296	-8.74018
A63W	1.06886	-6.19849
A63S	0.940577	-6.26171
A63T	0.941197	-6.72865
A63N	1.11474	-10.8253
A63Q	1.11613	-8.61703
A63C	0.925828	-7.41783
A63G	0.997725	-5.24545
A63P	0.726725	-9.407
A63R	1.06852	-6.18143
A63H	0.991241	-7.25814
A63K	0.982351	-11.177
A63D	0.836675	-11.1659
A63E	1.03806	-10.7628
R64A	0.885256	-4.36351
R64V	0.791134	-6.6032
R64I	0.955883	-9.35674
R64L	0.860516	-5.45517
R64M	0.831391	-9.15161
R64F	0.812004	-8.19214
R64Y	0.443321	-9.11685
R64W	0.866156	-6.13714
R64S	0.85542	-5.27728
R64T	0.814354	-6.18652
R64N	0.874776	-10.6589
R64Q	0.973002	-7.30501
R64C	0.809013	-6.88978
R64G	0.650257	-5.03568
R64P	0.109174	-6.16118
R64H	0.79776	-5.55157
R64K	0.934605	-8.50415
R64D	0.222041	-12.2814
R65A	1.00823	-4.40411
R65V	0.94242	-7.06374
R65I	0.949987	-8.93731
R65L	1.00682	-6.11892
R65M	1.05333	-8.43306
R65F	0.800636	-10.3174
R65Y	0.745006	-9.7025
R65W	0.77307	-8.04284
R65S	0.795721	-4.48534
R65T	1.05843	-5.8174
R65N	0.786636	-6.72604
R65C	0.926294	-7.54057
R65G	0.813614	-4.35431
R65P	0.743607	-6.32723
R65H	0.761724	-6.07945
R65K	1.01318	-6.99132
R65D	0.620262	-8.94654
R65E	0.917258	-8.95495
G66A	0.938157	-2.61641
G66V	1.00595	-5.31762
G66L	0.869451	-4.6517
G66M	1.14228	-8.03591
G66F	0.921731	-8.27836
G66Y	0.859184	-8.8014
G66W	1.05637	-5.54528
G66S	1.09789	-4.95099
G66T	0.989048	-6.08188
G66N	0.922749	-8.08195
G66Q	1.14128	-6.25247
G66C	1.02329	-5.1014
G66P	1.03904	-4.70004
G66R	1.11644	-2.45767
G66D	0.952685	-7.09248
G66E	0.81842	-7.29617
R67A	0.986858	-7.92043
R67V	0.775894	-10.3869
R67I	0.715844	-13.0602
R67L	0.782094	-8.33456
R67M	0.533604	-12.1391
R67F	0.768734	-12.9635
R67Y	0.597647	-13.0279
R67W	0.701766	-7.68101
R67S	0.867839	-8.5376
R67T	0.870833	-9.3346
R67N	0.861321	-11.5586
R67Q	0.92934	-6.55221
R67C	0.797667	-9.25526
R67G	0.981697	-7.25987
R67P	0.929585	-6.35947
R67H	0.869679	-6.40618
R67K	0.826417	-7.90117
R67D	0.748816	-12.7314
R67E	0.859706	-11.3611
R68A	1.06721	-7.13741
R68V	0.808764	-9.89893
R68I	0.741211	-13.2628
R68L	0.678408	-8.30769
R68M	0.784757	-11.6847
R68F	0.688922	-12.4264
R68Y	0.783932	-11.9823
R68W	0.671784	-7.22751
R68S	1.05312	-7.79452
R68T	0.835111	-9.27471
R68N	0.969414	-11.2881
R68Q	0.950061	-6.38112
R68C	0.711395	-8.84081
R68G	0.868831	-5.12268
R68P	0.707667	-6.87092
R68H	0.814291	-6.49057
R68K	1.13753	-8.13607
R68D	0.857622	-10.2429
R68E	0.874269	-9.45622
G69A	0.815627	-5.36211
G69V	0.456652	-8.2393
G69I	0.719289	-11.3119
G69L	0.442429	-7.4718
G69M	0.68839	-10.9188
G69F	0.782217	-10.2816
G69Y	0.748022	-9.60986
G69W	0.500338	-5.94537
G69S	0.749587	-5.46687
G69T	0.787763	-6.83672
G69N	0.654433	-7.37744
G69Q	0.907024	-4.597
G69C	0.772899	-6.47853
G69P	0.691638	-5.73453
G69R	0.942487	-2.77364
G69K	0.85157	-6.5975
G69D	0.642189	-5.08819
G69E	0.781997	-5.26414
H70V	1.11084	-6.45332
H70I	0.913261	-9.16742
H70L	0.944751	-6.26385
H70F	0.845272	-8.62869
H70W	0.486592	-6.70968
H70S	0.915852	-2.33906
H70T	1.1406	-4.03666
H70N	0.960144	-5.05073
H70Q	0.347168	-4.56397
H70C	0.890618	-6.22402
H70G	0.958827	-3.09084
H70P	1.00159	-0.913715
H70R	0.830907	-2.14628
H70K	1.07542	-5.5156
H70D	0.7782	-5.41834
H70E	1.11253	-5.68269
W71A	0.841445	-7.0138
W71V	0.991673	-7.13288
W71I	0.926695	-9.44283
W71L	0.963095	-3.83849
W71M	1.08966	-7.3359
W71F	0.701737	-8.68207
W71Y	0.964727	-10.8874
W71S	1.02642	-7.81915
W71T	0.952435	-8.22754
W71N	1.0545	-10.978
W71Q	0.919229	-7.1373
W71C	0.963244	-9.34034
W71G	0.983619	-7.3962
W71P	0.877102	-5.66717
W71R	0.971287	-4.19951
W71H	1.07323	-7.22694
W71D	1.09128	-12.5047
W71E	1.03033	-11.4799
A72V	0.882427	-6.96791
A72L	0.799116	-6.34626
A72F	0.729684	-10.1066
A72S	1.00089	-2.20353
A72T	0.861002	-2.88906
A72N	0.698988	-6.78545
A72G	0.884091	-3.27258
A72R	1.07865	-1.83973
A72K	0.808335	-3.25593
A72D	1.05264	-8.46858
A72E	1.15845	-6.95784
P73A	0.748143	-5.39448
P73V	0.707494	-10.0716
P73L	0.0462772	-8.03367
P73M	0.498171	-11.0087
P73Y	0.464029	-11.4806
P73W	0.131608	-9.83351
P73S	0.981057	-6.07663
P73T	0.927113	-6.7427
P73C	0.747914	-9.63193
P73G	0.992909	-7.78971
P73R	0.808016	-5.23528
P73K	0.781644	-10.0212
P73E	0.962426	-10.4014
I74A	0.660125	-6.24398
I74V	1.0341	-2.26391
I74L	1.0957	-0.455533
I74M	1.18617	2.86525
I74F	1.11749	-6.63668
I74S	0.780746	-8.45201
I74T	0.827601	-2.78469
I74N	0.656473	-10.0071
I74C	1.02234	-10.1672
I74G	0.558175	-8.93918
I74R	0.772251	-6.76909
I74H	0.72619	-8.92649
I74K	0.765711	-9.55835
H75A	0.785604	-10.6603
H75V	0.499777	-10.8388
H75I	0.398873	-13.5499
H75L	0.212693	-9.82005
H75M	0.759361	-13.9342
H75F	0.393781	-10.2221
H75Y	0.788502	-8.05568
H75W	0.537366	-12.309
H75S	0.927148	-9.59766
H75T	0.898567	-10.562
H75N	0.951596	-7.62833
H75Q	1.08705	-7.9764
H75C	0.752056	-11.7714
H75G	0.936744	-10.9111
H75P	0.799023	-11.6177
H75R	0.8957	-6.94077
H75K	0.968382	-9.87457
H75D	1.10007	-10.5605
H75E	1.08724	-10.3608
V76A	0.656426	-4.17025
V76L	0.676038	-3.78438
V76M	0.802328	-7.41708
V76Y	0.51364	-9.3837
V76W	0.313249	-8.04483
V76S	0.556548	-6.49759
V76T	1.0458	-5.53723
V76N	0.869444	-10.4337
V76C	0.887718	-7.79832
V76G	0.73198	-7.05717
V76P	0.807554	-8.7212
V76R	0.621242	-5.15346
V76K	0.732206	-9.60039
V76D	0.648406	-9.52846
V76E	0.757734	-8.90517
F77A	0.534003	-14.0237
F77V	0.344658	-12.4317
F77I	0.718659	-13.8527
F77L	0.559189	-6.98575
F77M	0.774535	-13.0858
F77Y	0.986581	-8.86212
F77W	0.604292	-13.4897
F77S	0.609125	-12.1341
F77T	0.446566	-15.6786
F77N	0.991519	-16.9216
F77Q	0.659582	-13.4419
F77C	0.816384	-9.77442
F77G	0.230111	-14.9274
F77P	0.017521	-15.3226
F77R	0.358355	-12.4848
F77H	0.686185	-10.5656
F77D	0.312172	-16.371
F77E	0.324761	-17.638
I78A	1.06544	-10.578
I78V	1.10567	-5.38403
I78L	0.781069	-6.01162
I78M	0.963355	-3.70746
I78F	0.726067	-11.4992
I78Y	0.949607	-16.2712
I78W	0.703493	-15.9182
I78S	0.662821	-13.2813
I78T	0.699765	-8.51281
I78N	0.502908	-15.5838
I78Q	0.778983	-13.8042
I78C	0.882567	-15.8909
I78G	0.824419	-13.9075
I78P	0.124197	-11.1902
I78R	0.0801986	-12.3444
I78K	0.172577	-14.1313
I78D	0.149911	-16.1793
I78E	0.349809	-14.5677
G79A	1.10214	-3.05042
G79V	1.17631	-6.10555
G79I	0.919557	-8.66782
G79L	1.22216	-4.28031
G79M	1.09971	-6.72571
G79F	1.13758	-4.72221
G79Y	1.07298	-10.7126
G79W	1.16827	-7.79816
G79S	1.13637	-4.98573
G79T	1.1686	-3.78711
G79N	0.945299	-12.2519
G79Q	1.17899	-9.59093
G79C	0.923082	-4.29552
G79P	0.476012	-9.14241
G79R	1.02927	-4.48866
G79H	0.925339	-11.2186
G79K	1.10396	-7.63177
G79D	0.560121	-13.7024
G79E	1.16982	-12.0259
H80A	0.0952188	-11.1027
H80V	0.252139	-12.2341
H80I	0.109008	-13.0922
H80L	0.169433	-13.253
H80F	0.562754	-14.6184
H80Y	0.105579	-11.2902	NDI
H80W	-0.0157018	-14.9568
H80S	0.336862	-9.30233
H80T	0.257299	-12.0876
H80N	0.798804	-6.0876
H80Q	0.201588	-7.64398
H80C	0.136689	-13.6185
H80G	0.0740737	-11.6651
H80P	0.139141	-14.4203
H80R	0.216201	-12.9194	NDI
H80K	0.0394242	-14.0303
H80E	-0.158857	-11.3771
L81A	0.36365	-11.2962
L81V	0.648072	-6.92064
L81I	0.929554	-11.862
L81M	0.714447	-9.07755
L81F	0.212292	-13.2933	NDI
L81Y	0.125291	-18.1546
L81W	-0.0906606	-14.8651
L81S	0.886211	-14.0834
L81T	0.2463	-10.9349
L81N	0.432242	-16.4465
L81Q	0.370757	-12.3939
L81C	0.510086	-14.0629
L81G	0.788334	-15.5021
L81P	0.460585	-12.7411
L81R	0.724479	-12.1088
L81K	0.939585	-14.4679
L81D	0.239274	-16.4937
L81E	0.4328	-13.7871
C82A	0.758524	-9.48523
C82V	0.600676	-12.263
C82M	0.410565	-15.3635
C82F	0.470262	-13.2247
C82Y	-0.00403492	-12.2434
C82W	0.0777915	-13.8521
C82S	0.685565	-6.14362
C82T	0.548312	-11.6506
C82Q	0.228788	-14.8122
C82G	0.236046	-10.4647
C82R	-0.0353059	-12.7966
C82K	0.160163	-17.4316
L83V	1.01765	-7.57527
L83F	0.86521	-9.16235
L83Y	0.947678	-14.1064
L83S	0.650552	-9.76643
L83T	0.794261	-9.86227
L83G	0.79998	-8.46288
L83P	-0.0416649	-12.5594	NDI
L83R	0.117344	-10.7843
L83D	0.0674075	-17.0925
A84V	0.761075	-11.0795
A84I	0.170914	-15.3448
A84L	0.543818	-15.2668
A84M	0.0771065	-15.1792
A84F	0.324641	-15.7949
A84Y	-0.0474088	-18.21
A84W	0.0762829	-17.7371
A84S	0.752865	-7.43278
A84T	0.739714	-8.92863
A84G	0.233038	-8.71762
A84R	0.145908	-15.9156
A84H	0.112364	-17.8444
A84K	0.771752	-17.798
A84E	0.163971	-13.6341
D85A	0.561838	-12.4926
D85V	0.0698132	-14.2718
D85L	0.0414781	-16.9229
D85Y	0.280956	-12.0782
D85W	-0.0355455	-16.1352
D85S	0.586801	-12.6687
D85N	1.12427	-9.11444	NDI
D85Q	0.343634	-14.1497
D85C	0.240199	-14.4955
D85G	1.05717	-9.7926
D85R	0.15555	-14.9419
D85H	0.898173	-10.5636
D85E	0.277453	-9.80792	NDI
L86A	0.39301	-10.4516
L86V	0.850018	-8.61267
L86I	0.948688	-10.9057
L86M	0.993442	-8.99566
L86F	0.872411	-9.89355
L86T	0.641683	-11.4261
L86C	0.718818	-13.1385
L86H	0.415538	-15.299
L86K	0.37384	-16.3177
L86D	0.784368	-17.3064
L86E	0.414611	-16.0315
A87V	1.12999	-1.29116
A87I	1.00213	-7.42559
A87L	1.0445	-6.30142
A87M	1.10495	-7.19319
A87F	0.927958	-9.40791
A87Y	0.458479	-14.1781
A87W	1.04878	-11.8252
A87S	0.737068	-8.32247
A87T	0.919432	-6.30018
A87N	0.576797	-13.2905
A87Q	0.706655	-14.0093
A87C	1.11236	-8.82532
A87G	0.839832	-7.42084
A87P	0.0530022	-11.8795
A87R	0.278756	-12.3137
A87K	0.3522	-14.4307
A87D	0.840304	-11.9409
A87E	0.843468	-10.4848
V88A	0.454976	-10.316
V88I	1.10459	-10.3773
V88L	0.781152	-8.93075	NDI
V88F	0.708372	-11.357
V88W	0.609213	-14.9518
V88S	0.557196	-12.5246
V88T	0.780666	-9.81654
V88N	0.852997	-15.0878
V88Q	0.797925	-14.3984
V88G	0.669825	-12.9895
V88R	0.853972	-12.6322
V88H	0.942377	-14.9475
V88K	0.938512	-14.6048
V88D	0.0669619	-14.6723
V88E	0.0345974	-13.5055
A89V	0.509055	-12.0248
A89I	-0.110219	-16.2042
A89L	0.345599	-14.2916
A89M	0.280891	-16.0996
A89F	0.515523	-17.0893
A89Y	0.0656621	-17.7105
A89W	-0.091807	-18.0705
A89S	0.614635	-9.76584
A89T	0.644848	-10.8668
A89C	0.82243	-13.8005
A89G	1.14936	-4.16961
A89R	0.0497034	-15.4452
A89H	-0.102953	-16.8308
A89K	-0.0480618	-18.3011
L90A	0.893851	-8.85657
L90V	0.965192	-7.24932
L90I	0.93985	-10.514
L90M	0.898683	-10.8394
L90F	1.02479	-3.56005
L90Y	0.730624	-10.7055
L90W	0.819854	-10.8151
L90S	0.820398	-10.2303
L90T	0.929062	-11.9113
L90N	0.683028	-16.6448
L90C	1.13372	-8.32149
L90G	0.655909	-10.3187
L90P	0.187377	-11.2628	NDI
L90R	0.221641	-12.2365
L90H	0.444478	-12.192
L90K	0.31476	-17.8835
L90D	0.319603	-15.8538
L90E	0.296213	-16.1698
F91A	0.355791	-10.7051
F91V	0.129577	-7.84391
F91I	0.900362	-10.041
F91L	0.275555	-5.05166
F91M	0.687826	-11.0862
F91Y	0.0644013	-13.5151
F91W	0.354968	-11.175
F91S	0.259687	-11.2835
F91T	0.602921	-10.8128
F91N	0.371804	-17.1099
F91Q	0.0354347	-14.8909
F91C	0.219943	-9.07062
F91G	0.819845	-12.3565
F91P	0.668515	-10.6868
F91R	0.114505	-13.9265
F91H	0.442425	-14.9547
F91D	0.0511694	-16.8951
F91E	0.29634	-16.857
Q92A	0.870214	-12.0467
Q92V	0.98173	-15.0111
Q92I	1.05945	-16.15
Q92L	1.0338	-13.2579
Q92M	1.1627	-14.2065
Q92F	0.963984	-15.9869
Q92Y	1.08113	-15.5896
Q92W	1.20752	-14.6314
Q92S	0.859107	-10.6939
Q92T	0.922904	-11.0799
Q92N	0.788023	-7.43639
Q92C	0.765966	-12.8916
Q92G	0.936473	-12.3361
Q92P	0.0775453	-14.132
Q92R	0.774029	-11.0428	NDI
Q92H	1.13841	-9.40898
Q92K	0.484389	-10.1807
Q92D	0.524181	-13.8993
Q92E	0.490983	-12.0209
V93A	0.186001	-8.15761
V93L	0.957241	-7.55597
V93M	0.829169	-9.03968
V93F	0.176428	-12.7834
V93W	0.196401	-16.4168
V93S	0.231462	-12.0217
V93T	0.649973	-10.0676
V93Q	0.201123	-13.5752
V93C	0.522303	-13.3837
V93G	0.222981	-11.324
V93P	0.139412	-12.8284
V93R	0.134981	-13.1488
V93H	0.319884	-15.8511
V93K	0.173215	-14.5727
V93D	-0.0717361	-12.4768
L94A	0.91469	-8.21325
L94V	0.707934	-7.47162
L94I	0.588159	-10.816
L94M	0.771394	-8.82207
L94F	0.550916	-6.9047
L94Y	0.268521	-15.7035
L94W	0.647997	-13.6473
L94S	0.796033	-10.8091
L94T	0.281279	-10.3632
L94N	-0.0145965	-20.3676
L94C	0.50223	-10.9222
L94G	0.855977	-9.37905
L94P	0.134562	-9.87585
L94R	0.170022	-16.6185
L94H	-0.0326323	-18.3177
L94K	0.0769899	-19.9269
L94D	0.264081	-19.5385
L94E	0.130876	-18.2294
P95A	0.520493	-11.467
P95V	0.289474	-14.0919
P95I	0.0897748	-17.9104
P95L	-0.043796	-13.3658	NDI
P95M	-0.0197983	-17.0359
P95F	0.134366	-17.2089
P95Y	0.00262936	-19.5107
P95S	0.415657	-12.4345
P95N	0.157837	-17.7646
P95C	0.344055	-16.4351
P95G	0.277658	-12.7622
P95R	0.143026	-15.0044
P95H	0.333878	-15.9854
P95K	-0.0153171	-19.4138
P95E	0.131302	-17.1394
Q96A	1.05291	-11.6475
Q96V	1.15329	-12.9819
Q96I	1.14055	-16.1739
Q96L	1.15161	-13.3967
Q96M	0.985966	-14.7315
Q96F	0.926059	-16.8627
Q96Y	0.989808	-15.7759
Q96W	0.897182	-15.7186
Q96S	0.874848	-12.1053
Q96T	0.818119	-11.8553
Q96N	0.995557	-13.5136
Q96C	0.966284	-15.5012
Q96G	0.764559	-12.1727
Q96P	0.846373	-12.8934
Q96R	0.898091	-12.5295
Q96H	1.107	-10.0924
Q96K	0.797107	-14.502
Q96D	0.850224	-11.2523
Q96E	1.15159	-5.95134
L97A	0.804905	-9.43963
L97V	0.912832	-8.76812
L97I	0.986941	-12.3366
L97M	0.952938	-9.48952
L97F	0.721971	-13.0071
L97Y	0.0342937	-17.8537
L97W	0.756108	-13.5175
L97S	0.137094	-14.4496
L97T	0.302855	-13.0116
L97N	0.0735514	-19.375
L97Q	0.0982928	-12.9465
L97G	0.194259	-13.9757
L97P	0.445111	-11.7681
L97R	0.385515	-13.3031
L97H	0.0696364	-15.6148
L97K	0.113037	-16.5507
L97D	-0.0608396	-19.1825
L97E	0.161206	-16.62
A98V	1.03414	-5.43079
A98L	1.05566	-4.55354
A98F	1.02639	-9.72791
A98Y	0.916504	-13.0681
A98W	0.858403	-11.7696
A98S	0.739032	-7.39754
A98G	0.549005	-7.16547
A98R	0.0633695	-12.8901
A98K	0.257293	-17.5755
A98E	0.0879865	-14.4134
W99A	0.946821	-12.7428
W99V	1.04896	-12.6845
W99I	1.06876	-13.4909
W99L	1.11215	-9.50232
W99M	1.18449	-13.4415
W99F	1.04284	-12.0743
W99Y	1.0839	-12.7621
W99S	1.05863	-12.2501
W99T	1.11997	-14.2213
W99N	1.16283	-16.7945
W99Q	0.883721	-13.5971
W99C	0.814932	-11.8305
W99G	0.917281	-12.7721
W99P	0.158498	-17.0114
W99R	0.769956	-11.7326	NDI
W99H	0.905568	-14.1484
W99K	0.772787	-16.5056
W99D	0.865455	-16.8704
W99E	0.890728	-15.7221
K100A	0.851476	0.784383
K100V	1.00762	-0.926762
K100I	0.991333	-4.469
K100L	1.08962	-1.88762
K100M	0.980536	-4.27055
K100Y	0.581005	-0.900452
K100W	0.659034	-4.42493
K100S	1.03347	0.456126
K100T	0.96995	-1.41879
K100Q	1.04157	0.648186
K100G	0.869662	1.60229
K100R	1.14696	-2.00379
K100E	1.0565	3.10545
A101V	0.880329	-4.99443
A101I	0.796905	-5.07335
A101L	0.879793	-6.59553
A101M	0.375553	-10.4531
A101F	0.940214	-11.4824
A101Y	0.569635	-11.2544
A101W	0.812471	-11.5028
A101S	0.957838	-9.03189
A101T	0.934794	-8.64503
A101N	0.736374	-14.0081
A101Q	0.592965	-11.7324
A101C	0.73367	-11.746
A101G	0.706599	-8.86924
A101P	0.54939	-12.0756
A101R	0.622345	-10.0753
A101H	0.903742	-12.0636
A101D	0.670413	-12.3279
T102A	0.984298	-7.20258
T102V	0.753655	-8.0963
T102I	0.785313	-8.85551
T102L	0.929679	-8.35586
T102M	0.833751	-10.565
T102F	0.856522	-11.6985
T102W	0.681233	-11.5381
T102S	0.980661	-7.16078
T102N	0.918888	-11.54
T102C	0.588063	-11.6918
T102G	0.895181	-9.99611
T102P	0.679902	-11.4034
T102R	0.660613	-9.34262
T102H	0.851933	-12.2526
T102K	0.583488	-12.0254
T102D	0.852019	-12.6552
T102E	0.737451	-12.3031
D103A	0.834317	-5.42885
D103V	0.855826	-6.33076
D103I	0.851129	-8.89142
D103L	0.901365	-5.09922
D103M	0.873723	-8.62997
D103F	0.836315	-1.54456
D103Y	0.805885	-3.19643
D103W	0.793162	-4.38695
D103S	0.947488	-4.75163
D103T	0.94636	-7.55655
D103N	1.0364	-7.10343
D103Q	0.75115	-6.64866
D103C	0.310947	-6.81653
D103G	0.701868	-3.47178
D103P	0.751939	-6.3964
D103R	0.665856	-6.81362
D103E	0.512957	-4.70371
R104V	1.0019	-9.96013
R104I	0.916806	-13.4025
R104L	0.794354	-9.38081
R104M	0.94112	-11.9874
R104F	1.01084	-12.9558
R104Y	0.933286	-12.2452
R104W	0.814077	-10.0239
R104S	1.09763	-6.93295
R104T	1.03627	-9.44673
R104N	1.00239	-12.2973
R104Q	0.881525	-7.11467
R104G	1.14219	-7.65436
R104P	0.938625	-10.3841
R104H	0.947183	-8.03871
R104D	0.885906	-11.0622
R104E	0.844366	-9.93249
F105A	0.798514	-10.4964
F105V	0.773833	-9.97287	NDI
F105I	0.676376	-11.9211
F105L	0.911838	-7.52671
F105M	0.927609	-12.309
F105Y	0.729191	-8.87126
F105W	1.01822	-10.1826
F105S	0.733505	-11.0787	NDI
F105T	0.737665	-12.7898
F105N	0.661677	-14.2658
F105Q	0.849359	-11.0892
F105G	0.711426	-11.1412
F105P	0.850921	-10.602
F105R	0.73901	-9.6044
F105H	0.652859	-10.3486
F105K	0.625644	-15.0715
F105E	0.625342	-12.9424
R106A	0.834609	-5.91032
R106V	1.01363	-6.62997
R106I	0.956712	-9.34382
R106L	1.06826	-5.23032
R106M	0.953036	-8.44123
R106F	0.940776	-8.56863
R106W	0.823152	-5.58958
R106S	0.971396	-6.02327
R106T	0.722583	-6.20527
R106N	1.01041	-9.60916
R106Q	1.10779	-2.69792
R106C	0.945908	-8.17249	NDI
R106G	0.871146	-7.10954
R106P	1.09682	-6.99965
R106H	1.06207	-4.80795
R106D	0.92523	-8.34591
R106E	0.941544	-6.30851
G107A	0.860748	-7.25236
G107V	0.629551	-13.2273
G107I	0.703923	-17.3214
G107L	0.766604	-13.6262
G107M	1.02639	-15.6707
G107F	0.918375	-15.022
G107Y	0.961628	-14.5603
G107W	0.92564	-13.0777	NDI
G107S	0.814339	-11.1715
G107T	0.940732	-14.1728
G107N	0.637788	-15.1678
G107Q	0.75482	-13.5342
G107C	0.858645	-13.0644
G107R	0.469503	-11.1612	NDI
G107H	0.816627	-13.474
G107K	0.842097	-15.1166
G107E	0.743445	-11.6097	NDI
P108A	0.77296	-8.92769
P108V	0.80936	-11.5584
P108I	0.631571	-13.7655
P108L	0.807316	-10.3937
P108M	0.793101	-14.1541
P108F	0.682114	-13.472
P108Y	0.83889	-13.6275
P108W	0.660667	-12.873
P108S	0.952646	-7.86457
P108T	0.847022	-10.9102
P108N	0.929988	-12.8383
P108Q	0.799888	-11.213
P108C	0.693849	-13.1485
P108G	0.922033	-6.82491
P108R	0.476736	-10.3708
P108H	0.809595	-10.8902
P108E	0.828372	-11.673
D109A	0.800799	-7.85614
D109V	0.838628	-9.62236
D109I	0.704984	-13.197
D109L	0.821274	-10.7006
D109M	0.816193	-12.7883
D109F	0.732364	-13.9025
D109Y	0.733331	-11.9252
D109W	0.804463	-12.5285
D109S	0.829071	-9.09971
D109T	0.815219	-8.85396
D109Q	0.638865	-10.3723
D109C	0.474581	-13.9263
D109G	0.595097	-7.20913
D109P	0.906469	-8.4785
D109R	0.45153	-12.0276
D109H	0.694005	-9.78277
D109K	0.241544	-13.5803
D109E	0.902886	-5.94171
A110V	1.00681	-4.75148
A110I	0.608841	-7.68547
A110L	1.04381	-2.1136
A110F	1.04076	-4.27246
A110Y	1.16997	-9.44028
A110W	0.932409	-5.92048
A110S	0.999362	-7.07047
A110T	1.07279	-6.87519
A110G	0.831572	-5.14381
A110P	0.931229	-4.77331
A110R	0.58016	-7.54775
A110H	0.716523	-9.56819
A110K	0.642825	-12.396
L111A	0.877665	-5.95039
L111V	1.04009	-5.89337
L111I	0.926106	-10.2192
L111M	0.796056	-9.32836
L111F	0.666361	-9.15268
L111Y	0.784787	-13.3351
L111W	0.709794	-10.8202
L111S	0.433926	-10.9945
L111T	0.593619	-9.75948
L111N	0.191169	-17.026
L111Q	0.417629	-11.7279
L111C	0.253913	-11.5695
L111G	0.429919	-9.66445
L111P	0.48874	-10.248
L111R	0.139191	-12.0704
L111K	0.131482	-14.8839
L111E	0.092319	-12.3996
C112A	0.892786	-13.6225
C112V	1.16138	-16.4997
C112I	1.18058	-16.86
C112L	1.0644	-14.0943
C112M	0.925855	-18.6802
C112F	1.19778	-11.9302
C112Y	1.01659	-11.5866	NDI
C112W	1.05998	-10.2222
C112S	0.800436	-10.1413
C112T	0.996496	-15.3982
C112N	0.91593	-17.7038
C112Q	0.647565	-16.4804
C112G	0.831613	-10.2727
C112P	0.657733	-14.8349
C112R	0.73601	-10.5154	NDI
C112H	0.95167	-14.0394
C112K	0.554712	-19.0456
C112D	0.807886	-16.1379
C112E	1.03732	-18.1336
R113A	1.11879	-11.005
R113V	0.835449	-11.7825
R113L	0.772138	-11.8834
R113S	0.980543	-10.9003
R113T	0.847376	-10.8171
R113N	0.69693	-14.6905
R113C	0.757923	-11.598
R113G	0.801514	-11.2635
R113P	0.710891	-12.1044
R113K	1.02213	-9.09143
R113D	0.415117	-16.0397
R113E	0.660605	-14.1285
A114V	0.802379	-5.97824
A114I	1.2505	-8.77118
A114L	1.05606	-5.48405
A114M	0.99121	-9.06941
A114F	0.967412	-8.64994
A114Y	0.698086	-13.987
A114W	0.73416	-11.9101
A114S	0.800823	-5.92579
A114T	0.694366	-4.81112
A114Q	0.21782	-14.0427
A114C	1.08131	-9.35093
A114G	0.970723	-5.09378
A114P	0.518532	-10.6577
A114R	0.203818	-12.3755
A114H	0.352794	-14.9904
A114D	0.119126	-13.198
V115A	0.749758	-6.71581
V115L	1.00143	-9.05025
V115M	0.881421	-9.24519
V115F	0.87151	-11.6263
V115W	0.842928	-14.6088
V115S	0.497912	-8.89245
V115T	0.847668	-7.32813
V115G	0.761459	-10.2322
V115P	0.0551272	-14.5212
V115R	0.266934	-14.0261
V115K	0.00495747	-15.5597
V115D	0.0901828	-12.6727
V115E	0.726159	-11.9198
K116V	0.762875	-13.232
K116W	0.799204	-15.1163
K116N	1.11293	-10.4414	NDI
K116Q	1.14083	-11.3101
K116C	1.1103	-12.1643
K116G	0.999772	-13.0869
K116P	0.726149	-13.2418
K116R	0.926098	-7.32305
K116H	1.05267	-12.7646
Y117V	-0.0149144	-10.3206
Y117I	0.0920046	-13.3406
Y117L	0.257424	-8.69514
Y117F	1.05915	-7.02862
Y117W	0.684494	-8.95112
Y117S	0.0137186	-8.81364
Y117T	0.203513	-11.4163
Y117Q	0.0921393	-9.54539
Y117C	0.25169	-7.69841
Y117G	0.0461683	-9.39838
Y117P	-0.0280559	-11.9509
Y117R	0.113484	-10.1256
Y117E	0.112434	-11.5089
L118A	0.833709	-6.9474
L118V	0.683261	-7.94098
L118I	0.39966	-9.67618
L118M	0.906131	-8.6978
L118Y	0.210778	-17.7176
L118W	0.809855	-11.9372
L118S	0.576133	-9.10719
L118T	0.412583	-9.3993
L118N	-0.0489233	-17.4145
L118Q	-0.0160651	-16.3022
L118C	1.03884	-10.2907
L118G	1.0482	-8.57837
L118P	0.239928	-13.0529
L118R	0.0941718	-17.0036
L118H	0.0684553	-17.2641
L118D	-0.0617118	-18.8247
L118E	0.173846	-16.9646
Q119A	0.874555	-13.0469
Q119V	0.20131	-15.2161
Q119L	0.152962	-12.0531
Q119M	0.740393	-13.913
Q119F	0.0149943	-14.1765
Q119Y	0.413395	-13.1149
Q119W	0.563676	-13.7331
Q119S	0.826749	-11.9389
Q119T	0.214799	-13.0767
Q119N	0.835485	-13.502
Q119C	0.450814	-12.5193
Q119G	1.00437	-11.9946
Q119R	0.618828	-8.99077
Q119H	0.784637	-8.4027	NDI
Q119K	0.629302	-11.9101
Q119D	0.886811	-13.6343
Q119E	1.22043	-9.20434
M120A	0.972479	-8.21685
M120V	0.740439	-5.50707
M120L	0.991139	-6.70502
M120F	0.930349	-13.1763
M120Y	0.738894	-14.457
M120W	0.165116	-14.8687
M120S	0.935795	-10.8731
M120T	0.901123	-9.51955
M120N	0.95373	-12.5867
M120Q	0.803857	-8.24066
M120C	0.965779	-11.7222
M120G	0.980913	-11.2682
M120P	0.629726	-9.20512
M120R	0.108456	-13.3713
M120H	1.08916	-11.1776
M120K	0.0990094	-13.8526
M120D	0.817312	-14.1448
M120E	1.05258	-10.2837
V121A	0.434664	-6.06356
V121L	0.414397	-3.86263
V121M	0.353788	-6.86496
V121F	0.192473	-9.27576
V121Y	0.0697914	-13.3672
V121W	-0.0427905	-9.15393
V121S	0.119145	-7.32186
V121T	0.854408	-7.21648
V121Q	-0.0118081	-9.18033
V121G	0.0622415	-7.41745
V121R	0.056099	-8.8562
V121H	0.166994	-11.9622
V121E	-0.102014	-9.97036
G122A	1.21413	-7.65576
G122V	0.537994	-12.1559
G122I	0.421065	-16.3415
G122L	0.295317	-14.8059
G122M	0.279997	-15.5904
G122F	0.102826	-14.34
G122Y	0.151599	-17.9261
G122W	0.297491	-13.8627
G122S	1.09694	-7.80167
G122T	0.780863	-11.3894
G122N	-0.0760402	-14.428
G122Q	0.142514	-16.7677
G122C	0.767877	-11.5103
G122P	0.6371	-13.9252
G122R	0.118366	-12.5355	NDI
G122H	-0.00326981	-16.8512
G122K	0.0868171	-16.8151
G122D	-0.0258887	-12.1563	NDI
M123V	0.87855	-8.95086
M123L	0.919336	-7.10883
M123F	0.408888	-12.6584
M123Y	0.677228	-16.9049
M123W	1.06561	-16.221
M123T	0.907795	-8.48971
M123C	0.895157	-15.5438
M123G	0.413006	-13.0289
M123P	0.625706	-11.9429
M123R	0.760275	-13.1771	NDI
M123H	0.583631	-15.0711
M123K	0.404205	-13.4005	NDI
M123E	0.639701	-13.6987
Y124A	0.773404	-9.87769
Y124V	0.854232	-9.91673
Y124L	0.289083	-5.7981
Y124W	-0.00567614	-10.5878
Y124T	1.10129	-9.87759
Y124C	1.07066	-7.09557
Y124G	0.758237	-11.5912
Y124P	0.0796901	-9.15341
Y124R	0.0871488	-11.2722
Y124H	1.02307	-6.92999
A125V	0.422087	-10.9741
A125I	0.496785	-15.8716
A125L	0.646953	-15.2323
A125M	0.233691	-15.2797
A125F	0.273524	-16.3215
A125Y	0.043473	-20.5434
A125W	0.14212	-18.214
A125S	0.899705	-6.94392
A125T	0.288173	-9.6009
A125Q	0.0927741	-18.2843
A125C	0.538089	-12.3766
A125G	0.741415	-9.79085
A125P	0.508439	-13.5851
A125R	0.116823	-17.8069
A125K	0.028929	-19.5822
A125D	0.274078	-15.9001
A125E	0.449912	-15.5606
S126V	1.07534	-15.0318
S126L	0.743229	-13.1326
S126M	1.05238	-16.8625
S126F	-0.020529	-14.0211	NDI
S126Y	0.318822	-15.1296
S126W	-0.035389	-15.3784
S126T	0.994895	-12.2974
S126N	0.933628	-11.8477
S126C	0.775945	-10.0075
[truncated: 4,213 more rows]

## Sheet: ED_Fig. 2c
	ctrls_comb	EVE	HGMD
P28A	0.980832	0.0979281
P28L	0.885903	0.0837565
P28M	0.835107	0.216844
P28F	1.02117	0.175317
P28Y	0.913852	0.165235
P28W	0.837139	0.183055
P28S	0.919884	0.0826297
P28T	1.00904	0.100241
P28G	0.984285	0.100152
P28R	1.01283	0.170157
P28K	1.06738	0.144526
L29V	0.995869	0.108318
L29M	0.654883	0.191726
L29W	0.850104	0.185744
L29S	1.03812	0.0834556
L29T	0.960638	0.116287
L29G	0.947112	0.11892
L29R	0.971511	0.110349
L29E	0.680113	0.0942341
D30V	1.17215	0.181552
D30I	0.695811	0.230266
D30L	1.13028	0.132259
D30F	0.992578	0.190342
D30S	0.970884	0.169318
D30T	0.972908	0.212265
D30G	0.800565	0.205753
D30R	0.806992	0.205415
T31A	0.970577	0.107643
T31V	1.02153	0.109189
T31L	1.01702	0.141371
T31M	0.955287	0.163491
T31Y	0.870318	0.259878
T31S	0.956109	0.113951
T31N	0.963323	0.127392
T31C	0.6771	0.306336
T31G	0.936324	0.0968336
T31P	0.901923	0.0843225
T31R	1.08576	0.156383
T31K	1.04029	0.0825183
T31D	1.04894	0.0643368
T31E	1.03308	0.0680912
R32A	1.1002	0.637218
R32V	0.906832	0.499076
R32I	0.972504	0.559346
R32L	1.00234	0.643723
R32M	0.882442	0.791327
R32F	0.979277	0.665273
R32Y	1.00204	0.605599
R32W	0.8763	0.687434
R32S	0.879756	0.388372
R32T	0.995774	0.537661
R32C	0.734189	0.857348
R32G	0.952353	0.527264
R32H	1.03511	0.72452
R32K	1.02834	0.512283
R32D	0.799985	0.729457
R32E	1.07638	0.601864
D33A	1.00715	0.489071
D33V	1.01289	0.420169
D33I	0.923442	0.540225
D33L	0.955264	0.561824
D33M	1.04558	0.659859
D33F	1.03977	0.348498
D33Y	1.05179	0.487109
D33W	0.862911	0.71986
D33S	0.956998	0.404965
D33T	0.940246	0.710475
D33N	0.969844	0.144958
D33Q	1.10092	0.529443
D33C	0.66766	0.808805
D33G	1.03055	0.756649
D33P	1.07415	0.838314
D33R	0.982062	0.736336
D33H	1.03229	0.684158
D33K	0.965585	0.519638
D33E	0.991291	0.303068
P34A	0.84214	0.103834
P34V	0.965251	0.127182
P34I	0.952622	0.162105
P34L	0.933141	0.127137
P34M	0.81735	0.285862
P34F	0.81257	0.164924
P34Y	0.864591	0.133643
P34W	0.953494	0.227823
P34S	0.942672	0.137179
P34T	0.995765	0.122735
P34N	0.903747	0.10367
P34Q	0.877691	0.122805
P34C	0.745413	0.41227
P34G	0.999922	0.154556
P34R	1.00907	0.140295
P34H	0.905216	0.102349
P34K	0.961364	0.139022
P34D	1.05851	0.102787
P34E	0.9715	0.0760316
L35A	0.897943	0.0854499
L35V	0.962404	0.12652
L35I	1.01093	0.166335
L35M	1.08197	0.241658
L35F	0.999502	0.149066
L35Y	0.970081	0.107693
L35W	0.961657	0.13603
L35S	0.947252	0.10869
L35T	1.02799	0.105683
L35N	0.842716	0.0997825
L35Q	0.799201	0.0911335
L35C	0.727416	0.378037
L35G	0.902911	0.134859
L35P	0.998629	0.224311
L35R	0.948277	0.102624
L35H	0.932282	0.124132
L35K	0.856272	0.117268
L35D	0.923648	0.0983792
L35E	0.725164	0.0913973
L36A	1.05744	0.472239
L36V	1.0264	0.20334
L36M	1.01815	0.456591
L36F	0.937517	0.314749
L36Y	1.00236	0.488651
L36S	1.04036	0.704074
L36T	0.574989	0.736983
L36N	0.792085	0.651406
L36Q	0.977392	0.62367
L36C	0.848749	0.865326
L36G	0.891364	0.557029
L36P	0.949806	0.71819
L36R	1.02571	0.676454
L36K	0.879809	0.799532
L36D	0.864488	0.680267
A37V	0.611788	0.298397
A37L	0.952111	0.634521
A37F	0.992965	0.873205
A37S	0.953648	0.487032
A37T	0.869696	0.457639
A37N	0.99807	0.675728
A37Q	0.961679	0.516518
A37G	0.933081	0.70733
A37P	0.787821	0.72012	NDI
A37R	1.12145	0.544683
A37E	1.09584	0.563053
R38A	0.918812	0.178373
R38V	0.87743	0.109847
R38I	0.902559	0.185725
R38L	0.784321	0.15471
R38M	0.911214	0.182928
R38F	0.954195	0.19201
R38Y	0.912791	0.247529
R38W	0.968546	0.223197
R38S	0.930522	0.207984
R38T	0.962219	0.143472
R38N	1.01773	0.176945
R38Q	1.04677	0.0926545
R38C	0.785924	0.509371
R38G	0.668403	0.349252
R38P	0.855305	0.438247
R38H	0.92716	0.199919
R38D	0.797556	0.221121
R38E	0.899317	0.342973
A39V	1.02501	0.0934641
A39I	0.898883	0.163079
A39L	1.00475	0.189582
A39M	0.949655	0.361084
A39F	1.04887	0.325179
A39Y	0.9139	0.605677
A39W	1.0273	0.182631
A39S	0.786431	0.411867
A39T	0.884765	0.299972
A39N	0.529579	0.705369
A39Q	0.532666	0.365495
A39C	1.05125	0.519732
A39G	0.844294	0.409309
A39P	0.523047	0.374646
A39R	0.396299	0.605943
A39H	0.80281	0.628836
A39K	0.234706	0.71688
A39D	0.295889	0.702799
A39E	0.43726	0.292497
E40A	0.553686	0.687023
E40V	0.731779	0.622416
E40I	1.07423	0.716898
E40L	0.852899	0.784337
E40M	0.909355	0.820518
E40F	0.744684	0.828449
E40Y	0.831886	0.800894
E40W	0.848674	0.841947
E40S	0.677172	0.395324
E40T	0.666189	0.501957
E40N	0.670052	0.483153
E40Q	0.835558	0.246833
E40C	0.724642	0.840075
E40G	0.710447	0.552531
E40P	0.566052	0.82843
E40R	0.30303	0.289623
E40H	0.824405	0.709603
E40D	0.549334	0.725315
L41A	0.737891	0.12728
L41V	1.04134	0.0626989
L41I	1.07008	0.0520769
L41M	1.00404	0.143504
L41F	0.817353	0.14466
L41Y	0.76385	0.543629
L41W	0.801011	0.493631
L41S	0.843818	0.32881
L41T	0.796016	0.267429
L41N	0.706611	0.4779
L41Q	0.886373	0.343251
L41C	0.874739	0.22696
L41G	0.831172	0.462301
L41P	0.744193	0.462419
L41R	0.665037	0.322448
L41H	0.809563	0.41663
L41K	0.866008	0.417044
L41D	0.799557	0.443205
L41E	0.828569	0.410595
A42V	1.04435	0.195078
A42I	1.04876	0.202309
A42L	0.965687	0.228502
A42M	0.960179	0.530371
A42F	0.947035	0.485781
A42Y	1.05	0.585722
A42W	1.07658	0.782097
A42S	0.88698	0.251464
A42T	0.994413	0.154698
A42N	0.564202	0.586191
A42Q	0.351566	0.808162
A42C	0.968825	0.441575
A42G	0.927472	0.184102
A42P	1.08143	0.662704
A42R	0.18016	0.792532
A42H	0.561041	0.761643
A42K	0.15203	0.786616
A42D	0.150002	0.773307
A42E	0.0163307	0.741022
L43A	1.00478	0.233712
L43V	1.08622	0.0771021
L43I	0.969793	0.0887127
L43M	1.05872	0.199062
L43F	0.812405	0.210954
L43Y	0.566322	0.659031
L43W	0.575504	0.699024
L43S	0.776269	0.466243
L43T	0.747267	0.144017
L43N	0.493597	0.71886
L43Q	0.109523	0.638611
L43C	0.817933	0.710152
L43G	0.840965	0.564222
L43P	0.296079	0.66878	NDI
L43R	0.184891	0.666151
L43H	0.0772439	0.683625
L43K	0.233604	0.703869
L43D	0.416574	0.645729
L43E	0.364235	0.713715
L44A	0.852031	0.823431
L44V	0.844964	0.617056
L44I	0.891408	0.601248
L44M	0.888556	0.449396
L44F	0.965655	0.899878	NDI
L44Y	1.02087	0.634625
L44W	0.910492	0.869767
L44S	0.795327	0.534855
L44T	0.827592	0.553385
L44N	0.836255	0.882316
L44Q	0.776248	0.310117
L44C	0.9019	0.892426
L44G	0.720941	0.844762
L44P	0.0352139	0.890692	NDI
L44R	0.343155	0.883758
L44H	0.74928	0.871067
L44K	0.230873	0.878599
L44D	0.52245	0.828863
L44E	0.756172	0.893724
S45A	1.16504	0.0683768
S45V	0.976388	0.139461
S45I	0.845237	0.18282
S45L	0.943453	0.19885
S45M	0.831743	0.445273
S45F	0.798555	0.181341
S45Y	0.700213	0.418133
S45W	0.673368	0.179953
S45T	1.04505	0.139746
S45N	0.622775	0.589781
S45Q	0.58303	0.631519
S45C	1.02085	0.167735
S45G	1.05554	0.0992655
S45P	0.796817	0.605599
S45R	0.163565	0.529341
S45H	0.547152	0.620503
S45K	0.00774479	0.606233
S45D	0.158407	0.614352
S45E	0.547747	0.590752
I46A	0.923393	0.102927
I46V	0.937768	0.0792682
I46L	0.880385	0.0929248
I46F	0.937598	0.163603
I46Y	0.20636	0.611426
I46W	0.617701	0.586981
I46S	0.722004	0.129624
I46T	0.804071	0.110316
I46N	0.257369	0.44405
I46Q	0.149711	0.621136
I46C	0.887142	0.239452
I46G	0.609893	0.521235
I46P	0.141996	0.602227
I46R	0.285412	0.578541	NDI
I46H	0.226828	0.620243
I46K	0.198483	0.620892	NDI
I46D	0.176892	0.559371
I46E	0.418937	0.595563
V47A	0.934437	0.306907
V47I	0.864019	0.0699397
V47L	0.941527	0.129396
V47M	1.11915	0.137538
V47F	0.814181	0.257896
V47Y	0.392994	0.643818
V47W	0.67232	0.680067
V47S	0.963099	0.616971
V47T	0.872431	0.19392
V47Q	0.834333	0.656061
V47C	0.840274	0.280156
V47G	0.738365	0.692466
V47P	0.157608	0.688027
V47R	0.183745	0.67775
V47H	0.492585	0.668458
V47K	-0.040767	0.675775
V47D	0.891425	0.672895
V47E	0.806686	0.672202
F48A	0.70139	0.672813
F48V	0.736043	0.454427
F48I	0.615238	0.585835
F48L	0.854567	0.117584
F48M	0.710367	0.243649
F48Y	0.176869	0.53678
F48W	0.382992	0.714491
F48S	0.679727	0.831281
F48T	0.561071	0.682614
F48N	0.0623687	0.798913
F48Q	0.125863	0.836588
F48C	0.750006	0.489105
F48G	0.648647	0.810696
F48P	0.314846	0.842297
F48R	0.119608	0.826584
F48H	0.173127	0.828411
F48K	0.194208	0.815445
F48D	0.0947299	0.810431
F48E	0.181217	0.830388
V49A	0.956963	0.0970899
V49I	0.952539	0.148935
V49L	0.955836	0.135468
V49M	1.00785	0.301395
V49F	0.93575	0.163949
V49Y	0.311079	0.291634
V49W	0.629657	0.686605
V49S	0.836348	0.2029
V49T	0.942608	0.176921
V49N	0.565404	0.706296
V49Q	0.286245	0.672521
V49C	0.954302	0.301202
V49G	0.914865	0.241174
V49P	0.787623	0.601643
V49R	0.272343	0.74535
V49H	0.317805	0.677052
V49K	0.140415	0.692402
V49D	0.144028	0.703235
V49E	0.0240274	0.716146
A50V	0.913881	0.0850495
A50I	0.922567	0.12093
A50L	0.929202	0.0581431
A50M	0.884937	0.0774248
A50F	0.753629	0.0849949
A50Y	0.10561	0.419158
A50W	0.763552	0.412367
A50S	0.928484	0.115614
A50T	0.856106	0.0917482
A50N	0.557464	0.468226
A50Q	0.163687	0.434482
A50C	0.840361	0.108797
A50G	0.931558	0.165493
A50P	0.312971	0.395269
A50R	0.149791	0.457098
A50H	0.457301	0.446708
A50K	0.304788	0.4282
A50D	0.216293	0.425446
A50E	0.417125	0.400817
V51A	1.05259	0.0382585
V51I	1.03046	0.0878415
V51L	0.812669	0.342052
V51M	0.923712	0.1628
V51F	0.198972	0.343626
V51Y	0.463011	0.318643
V51S	1.1482	0.0967516
V51T	1.14654	0.0535693
V51N	1.07472	0.150032
V51Q	0.867593	0.313965
V51C	1.16902	0.344447
V51G	1.09091	0.126983
V51P	0.353136	0.338473
V51R	0.0850722	0.305044
V51H	0.0804449	0.34065
V51K	0.176003	0.338637
V51D	1.06076	0.334398
V51E	0.938675	0.349719
A52V	1.18574	0.109523
A52I	0.892327	0.137025
A52L	1.01668	0.0787997
A52M	1.04092	0.219718
A52F	0.935726	0.184984
A52Y	0.680104	0.532045
A52W	0.805456	0.520817
A52S	0.962373	0.133967
A52T	1.06804	0.0737045
A52N	0.756144	0.577366
A52Q	0.511746	0.492242
A52C	1.00751	0.599058
A52G	0.890106	0.168756
A52P	0.406576	0.563898
A52R	0.222409	0.559471
A52H	0.311061	0.478029
A52K	0.294561	0.523676
A52D	0.684412	0.517621
A52E	0.451497	0.510844
L53A	1.03171	0.19044
L53V	0.993515	0.12249
L53I	1.01405	0.164562
L53M	0.953743	0.28153
L53F	1.00549	0.130217
L53Y	0.477416	0.714125
L53W	0.821104	0.740703
L53S	0.912435	0.203831
L53T	0.812021	0.190699
L53N	0.27678	0.69332
L53Q	0.114141	0.729205
L53C	0.971951	0.212679
L53G	1.02317	0.217431
L53P	0.123249	0.455965
L53R	0.066251	0.675188	NDI
L53H	0.121387	0.713595
L53K	0.341299	0.74951
L53D	0.0579135	0.702929
L53E	0.21841	0.721879
S54A	0.665366	0.414467
S54V	0.144498	0.742436
S54I	0.0490883	0.728684
S54L	0.31505	0.18403
S54M	0.265842	0.725646
S54Y	0.181759	0.677823
S54W	0.246056	0.732467
S54T	0.721698	0.236694
S54N	0.335749	0.54683
S54Q	0.0226476	0.756462
S54C	0.428517	0.321338
S54G	0.90009	0.0775781
S54P	0.793499	0.734599
S54R	0.169256	0.707373	NDI
S54H	-0.00678786	0.692273
S54K	0.173166	0.688262
S54E	0.447285	0.334933
N55A	0.686842	0.969365
N55V	0.138618	0.965405
N55I	0.0475946	0.971914
N55L	0.121175	0.961135
N55M	0.183558	0.968177
N55F	-0.000391665	0.967945
N55Y	0.0166929	0.961866
N55S	0.613147	0.96354
N55T	0.328805	0.96552
N55Q	-0.0233533	0.965091
N55C	0.253631	0.969842
N55G	0.262104	0.968353
N55P	0.433299	0.97244
N55R	0.0178714	0.966234
N55H	0.125932	0.96327	NDI
N55K	0.0990682	0.970219
N55D	0.200041	0.967708	NDI
G56A	0.887653	0.124863
G56V	1.02409	0.139689
G56I	1.01713	0.19087
G56L	1.03206	0.112445
G56M	1.02973	0.206687
G56F	0.934651	0.151799
G56Y	0.575316	0.670928
G56W	0.658997	0.604885
G56S	0.933614	0.107866
G56T	0.996668	0.126281
G56N	0.296848	0.611348
G56Q	0.171793	0.609536
G56C	0.952069	0.129542
G56P	0.127215	0.63389
G56R	0.06087	0.589235
G56H	0.168654	0.636575
G56K	0.131236	0.671133
G56D	0.163441	0.611278
G56E	-0.0566015	0.627059
L57A	0.818477	0.180775
L57V	0.927744	0.161485
L57I	0.805901	0.174558
L57M	0.781461	0.384063
L57F	0.803598	0.143375
L57Y	0.616157	0.576002
L57W	0.768346	0.717262
L57S	0.800992	0.247113
L57T	0.60829	0.207796
L57N	0.190746	0.768086
L57Q	0.147519	0.758993
L57C	0.878029	0.207299
L57G	0.758368	0.182001
L57P	0.192396	0.598297
L57R	0.203622	0.710116	NDI
L57H	0.261859	0.742944
L57K	0.0748973	0.71017
L57E	0.207534	0.719056
V58A	0.80206	0.761882
V58I	0.853293	0.27571
V58L	1.00574	0.194622
V58M	1.08876	0.554021
V58F	0.806836	0.429544
V58Y	0.314891	0.851209
V58W	0.71065	0.841422
V58S	0.319976	0.847692
V58T	0.782135	0.649426
V58N	0.226482	0.84774
V58Q	0.297366	0.838625
V58C	0.908037	0.814122
V58G	0.718464	0.840039
V58P	0.049601	0.831453
V58R	0.226417	0.850254
V58H	0.215637	0.877782
V58K	0.964095	0.847901
V58D	0.138466	0.849148
V58E	0.138844	0.851202
L59A	0.185216	0.734374
L59V	0.676385	0.340154
L59I	0.927294	0.288862
L59M	0.900577	0.823408
L59F	0.683738	0.388767
L59Y	0.587396	0.833988
L59W	0.357751	0.900649
L59S	0.176112	0.895097
L59T	0.164809	0.87819
L59N	0.148334	0.894057
L59Q	0.093236	0.891777
L59C	0.265238	0.905822
L59G	0.349711	0.892182
L59P	0.241115	0.9018	NDI
L59R	0.337264	0.904497
L59H	-0.0427547	0.895544
L59K	0.146121	0.879268
L59D	0.0992402	0.883698
L59E	0.293605	0.892038
A60V	0.989715	0.0752019
A60I	1.06756	0.11347
A60L	1.01898	0.0828141
A60M	0.992765	0.133202
A60F	1.08579	0.090302
A60Y	0.92044	0.127633
A60W	0.966304	0.114003
A60S	0.837222	0.213282
A60T	0.943615	0.121059
A60C	0.890554	0.184918
A60G	0.905204	0.100968
A60P	0.762578	0.372289
A60R	0.791261	0.185507
A60K	0.672841	0.427122
A60D	0.315299	0.367466
A60E	0.601836	0.394689
A61V	0.974639	0.0849609	NDI
A61I	0.882618	0.139895
A61L	0.921382	0.162357
A61M	0.770686	0.260879
A61F	0.779622	0.378537
A61Y	0.782094	0.416703
A61W	0.554892	0.407746
A61S	0.882459	0.161862
A61T	0.783509	0.126175
A61N	0.724261	0.468396
A61Q	0.80761	0.462114
A61C	1.02443	0.675182
A61G	0.903773	0.203311
A61P	0.0458634	0.625663
A61R	0.649058	0.619387
A61H	0.903208	0.401625
A61K	0.709091	0.679967
A61D	0.589981	0.346474
A61E	0.375048	0.649195
L62A	0.640119	0.69869
L62V	0.885324	0.319537
L62I	0.875355	0.264357
L62M	1.09629	0.358876
L62F	0.66202	0.680626
L62Y	0.364526	0.897528
L62W	0.930671	0.890941
L62S	0.686444	0.890264
L62T	0.730026	0.642929
L62N	0.780757	0.885702
L62Q	0.699157	0.882909
L62C	0.698371	0.838697
L62G	0.630187	0.879744
L62P	0.106679	0.894775	NDI
L62R	0.612291	0.885602
L62H	0.707626	0.804655
L62K	0.590647	0.886853
L62D	0.470124	0.882365
L62E	0.161231	0.872363
A63V	0.963452	0.113765
A63I	1.13083	0.106325
A63L	1.05926	0.0574215
A63M	1.07682	0.157887
A63F	1.05416	0.087873
A63Y	0.887296	0.105239
A63W	1.06886	0.0826825
A63S	0.940577	0.120064
A63T	0.941197	0.121646
A63N	1.11474	0.219885
A63Q	1.11613	0.175843
A63C	0.925828	0.130078
A63G	0.997725	0.122332
A63P	0.726725	0.325789
A63R	1.06852	0.115678
A63H	0.991241	0.142889
A63K	0.982351	0.144357
A63D	0.836675	0.40757
A63E	1.03806	0.406921
R64A	0.885256	0.296383
R64V	0.791134	0.320362
R64I	0.955883	0.426522
R64L	0.860516	0.263512
R64M	0.831391	0.392859
R64F	0.812004	0.436167
R64Y	0.443321	0.475056
R64W	0.866156	0.545753
R64S	0.85542	0.325421
R64T	0.814354	0.234267
R64N	0.874776	0.332982
R64Q	0.973002	0.38567
R64C	0.809013	0.408884
R64G	0.650257	0.419867
R64P	0.109174	0.655622
R64H	0.79776	0.525492
R64K	0.934605	0.226155
R64D	0.222041	0.792232
R65A	1.00823	0.362398
R65V	0.94242	0.455965
R65I	0.949987	0.400263
R65L	1.00682	0.333264
R65M	1.05333	0.39769
R65F	0.800636	0.795665
R65Y	0.745006	0.53511
R65W	0.77307	0.772971
R65S	0.795721	0.263552
R65T	1.05843	0.230177
R65N	0.786636	0.324274
R65C	0.926294	0.765181
R65G	0.813614	0.364149
R65P	0.743607	0.437806
R65H	0.761724	0.358434
R65K	1.01318	0.211229
R65D	0.620262	0.664719
R65E	0.917258	0.501872
R68A	1.06721	0.576484
R68V	0.808764	0.694101
R68I	0.741211	0.763605
R68L	0.678408	0.518442
R68M	0.784757	0.819592
R68F	0.688922	0.482083
R68Y	0.783932	0.614584
R68W	0.671784	0.770757
R68S	1.05312	0.525611
R68T	0.835111	0.346964
R68N	0.969414	0.387004
R68Q	0.950061	0.419476
R68C	0.711395	0.823229
R68G	0.868831	0.232418
R68P	0.707667	0.477858
R68H	0.814291	0.342841
R68K	1.13753	0.18996
R68D	0.857622	0.793084
R68E	0.874269	0.549621
G69A	0.815627	0.119433
G69V	0.456652	0.368712
G69I	0.719289	0.132631
G69L	0.442429	0.137433
G69M	0.68839	0.179569
G69F	0.782217	0.333514
G69Y	0.748022	0.258044
G69W	0.500338	0.350476
G69S	0.749587	0.145474
G69T	0.787763	0.131613
G69N	0.654433	0.145658
G69Q	0.907024	0.0853474
G69C	0.772899	0.18701
G69P	0.691638	0.231249
G69R	0.942487	0.0708418
G69K	0.85157	0.0486642
G69D	0.642189	0.360255
G69E	0.781997	0.167117
H70V	1.11084	0.295189
H70I	0.913261	0.287448
H70L	0.944751	0.272887
H70F	0.845272	0.560494
H70W	0.486592	0.389659
H70S	0.915852	0.208627
H70T	1.1406	0.33119
H70N	0.960144	0.170118
H70Q	0.347168	0.150289
H70C	0.890618	0.493074
H70G	0.958827	0.239779
H70P	1.00159	0.199368
H70R	0.830907	0.108763
H70K	1.07542	0.135417
H70D	0.7782	0.441917
H70E	1.11253	0.386919
W71A	0.841445	0.0632636
W71V	0.991673	0.0635529
W71I	0.926695	0.0883805
W71L	0.963095	0.0539714
W71M	1.08966	0.0544317
W71F	0.701737	0.104117
W71Y	0.964727	0.126028
W71S	1.02642	0.0654981
W71T	0.952435	0.0758428
W71N	1.0545	0.0442741
W71Q	0.919229	0.0765652
W71C	0.963244	0.127174
W71G	0.983619	0.101025
W71P	0.877102	0.0848386
W71R	0.971287	0.0655745
W71H	1.07323	0.056498
W71D	1.09128	0.161693
W71E	1.03033	0.179738
A72V	0.882427	0.632825
A72L	0.799116	0.246996
A72F	0.729684	0.582534
A72S	1.00089	0.0906689
A72T	0.861002	0.118932
A72N	0.698988	0.137749
A72G	0.884091	0.262219
A72R	1.07865	0.151137
A72K	0.808335	0.442444
A72D	1.05264	0.631706
A72E	1.15845	0.654934
P73A	0.748143	0.691674
P73V	0.707494	0.693346
P73L	0.0462772	0.139525
P73M	0.498171	0.707177
P73Y	0.464029	0.68971
P73W	0.131608	0.693544
P73S	0.981057	0.398359
P73T	0.927113	0.372222
P73C	0.747914	0.712737
P73G	0.992909	0.564661
P73R	0.808016	0.105678
P73K	0.781644	0.218557
P73E	0.962426	0.677622
I74A	0.660125	0.394509
I74V	1.0341	0.0846682
I74L	1.0957	0.0668294
I74M	1.18617	0.0349944
I74F	1.11749	0.329574
I74S	0.780746	0.201508
I74T	0.827601	0.0763961
I74N	0.656473	0.354903
I74C	1.02234	0.150291
I74G	0.558175	0.361821
I74R	0.772251	0.374631
I74H	0.72619	0.42727
I74K	0.765711	0.359238
H75A	0.785604	0.787081
H75V	0.499777	0.838134
H75I	0.398873	0.807621
H75L	0.212693	0.574127
H75M	0.759361	0.809892
H75F	0.393781	0.419777
H75Y	0.788502	0.190273
H75W	0.537366	0.832144
H75S	0.927148	0.543637
H75T	0.898567	0.538922
H75N	0.951596	0.276002
H75Q	1.08705	0.254636
H75C	0.752056	0.614784
H75G	0.936744	0.75204
H75P	0.799023	0.794849
H75R	0.8957	0.244673
H75K	0.968382	0.47468
H75D	1.10007	0.570201
H75E	1.08724	0.806974
V76A	0.656426	0.167854
V76L	0.676038	0.0994608
V76M	0.802328	0.149313
V76Y	0.51364	0.132273
V76W	0.313249	0.148282
V76S	0.556548	0.54205
V76T	1.0458	0.101327
V76N	0.869444	0.507555
V76C	0.887718	0.477772
V76G	0.73198	0.490365
V76P	0.807554	0.2414
V76R	0.621242	0.13443
V76K	0.732206	0.473161
V76D	0.648406	0.523002
V76E	0.757734	0.489448
F77A	0.534003	0.907138
F77V	0.344658	0.905953
F77I	0.718659	0.904808
F77L	0.559189	0.309601
F77M	0.774535	0.359666
F77Y	0.986581	0.714161
F77W	0.604292	0.867028
F77S	0.609125	0.908552
F77T	0.446566	0.925449
F77N	0.991519	0.915616
F77Q	0.659582	0.924844
F77C	0.816384	0.919388
F77G	0.230111	0.898503
F77P	0.017521	0.913546
F77R	0.358355	0.917309
F77H	0.686185	0.893887
F77D	0.312172	0.918781
F77E	0.324761	0.915196
I78A	1.06544	0.735922
I78V	1.10567	0.130151
I78L	0.781069	0.123611
I78M	0.963355	0.0684517
I78F	0.726067	0.584664
I78Y	0.949607	0.752235
I78W	0.703493	0.706339
I78S	0.662821	0.78158
I78T	0.699765	0.770874
I78N	0.502908	0.754289
I78Q	0.778983	0.734543
I78C	0.882567	0.730188
I78G	0.824419	0.758566
I78P	0.124197	0.716283
I78R	0.0801986	0.740643
I78K	0.172577	0.761679
I78D	0.149911	0.747875
I78E	0.349809	0.742507
G79A	1.10214	0.0710187
G79V	1.17631	0.0526305
G79I	0.919557	0.0549706
G79L	1.22216	0.0529882
G79M	1.09971	0.0587974
G79F	1.13758	0.0682497
G79Y	1.07298	0.168253
G79W	1.16827	0.246447
G79S	1.13637	0.117116
G79T	1.1686	0.0597559
G79N	0.945299	0.260383
G79Q	1.17899	0.0996288
G79C	0.923082	0.103873
G79P	0.476012	0.192883
G79R	1.02927	0.0919754
G79H	0.925339	0.228045
G79K	1.10396	0.0837041
G79D	0.560121	0.25385
G79E	1.16982	0.232573
H80A	0.0952188	0.818179
H80V	0.252139	0.815745
H80I	0.109008	0.837783
H80L	0.169433	0.839294
H80F	0.562754	0.811435
H80Y	0.105579	0.72645	NDI
H80W	-0.0157018	0.808266
H80S	0.336862	0.28143
H80T	0.257299	0.815186
H80N	0.798804	0.0961955
H80Q	0.201588	0.271598
H80C	0.136689	0.862204
H80G	0.0740737	0.611418
H80P	0.139141	0.840222
H80R	0.216201	0.808496	NDI
H80K	0.0394242	0.819512
H80E	-0.158857	0.808972
L81A	0.36365	0.949531
L81V	0.648072	0.950766
L81I	0.929554	0.895308
L81M	0.714447	0.95572
L81F	0.212292	0.95896	NDI
L81Y	0.125291	0.962359
L81W	-0.0906606	0.954193
L81S	0.886211	0.946113
L81T	0.2463	0.90205
L81N	0.432242	0.954382
L81Q	0.370757	0.953131
L81C	0.510086	0.962203
L81G	0.788334	0.955214
L81P	0.460585	0.948419
L81R	0.724479	0.953995
L81K	0.939585	0.960479
L81D	0.239274	0.954493
L81E	0.4328	0.958698
C82A	0.758524	0.23823
C82V	0.600676	0.628295
C82M	0.410565	0.860246
C82F	0.470262	0.855214
C82Y	-0.00403492	0.8555
C82W	0.0777915	0.842134
C82S	0.685565	0.170547
C82T	0.548312	0.372297
C82Q	0.228788	0.860319
C82G	0.236046	0.42465
C82R	-0.0353059	0.849804
C82K	0.160163	0.857847
L83V	1.01765	0.102031
L83F	0.86521	0.174438
L83Y	0.947678	0.732122
L83S	0.650552	0.375625
L83T	0.794261	0.323177
L83G	0.79998	0.761404
L83P	-0.0416649	0.749079	NDI
L83R	0.117344	0.769679
L83D	0.0674075	0.709078
A84V	0.761075	0.800613
A84I	0.170914	0.937451
A84L	0.543818	0.913244
A84M	0.0771065	0.90552
A84F	0.324641	0.901395
A84Y	-0.0474088	0.912002
A84W	0.0762829	0.896835
A84S	0.752865	0.358021
A84T	0.739714	0.288177
A84G	0.233038	0.567365
A84R	0.145908	0.894325
A84H	0.112364	0.889675
A84K	0.771752	0.903581
A84E	0.163971	0.910526
D85A	0.561838	0.954051
D85V	0.0698132	0.9676
D85L	0.0414781	0.955292
D85Y	0.280956	0.965573
D85W	-0.0355455	0.969499
D85S	0.586801	0.957429
D85N	1.12427	0.896184	NDI
D85Q	0.343634	0.962965
D85C	0.240199	0.963527
D85G	1.05717	0.95772
D85R	0.15555	0.962084
D85H	0.898173	0.95566
D85E	0.277453	0.96606	NDI
L86A	0.39301	0.882901
L86V	0.850018	0.608718
L86I	0.948688	0.336494
L86M	0.993442	0.366365
L86F	0.872411	0.711271
L86T	0.641683	0.910206
L86C	0.718818	0.826319
L86H	0.415538	0.890178
L86K	0.37384	0.888056
L86D	0.784368	0.882953
L86E	0.414611	0.888209
A87V	1.12999	0.059641
A87I	1.00213	0.137895
A87L	1.0445	0.135255
A87M	1.10495	0.121129
A87F	0.927958	0.122771
A87Y	0.458479	0.623625
A87W	1.04878	0.491685
A87S	0.737068	0.151132
A87T	0.919432	0.122777
A87N	0.576797	0.580763
A87Q	0.706655	0.543502
A87C	1.11236	0.173426
A87G	0.839832	0.184087
A87P	0.0530022	0.571583
A87R	0.278756	0.554164
A87K	0.3522	0.555568
A87D	0.840304	0.552582
A87E	0.843468	0.459443
V88A	0.454976	0.439889
V88I	1.10459	0.571846
V88L	0.781152	0.767649	NDI
V88F	0.708372	0.895079
V88W	0.609213	0.893561
V88S	0.557196	0.786188
V88T	0.780666	0.235125
V88N	0.852997	0.667378
V88Q	0.797925	0.895182
V88G	0.669825	0.888363
V88R	0.853972	0.90661
V88H	0.942377	0.874448
V88K	0.938512	0.8701
V88D	0.0669619	0.898086
V88E	0.0345974	0.908206
A89V	0.509055	0.504803
A89I	-0.110219	0.880116
A89L	0.345599	0.870505
A89M	0.280891	0.880338
A89F	0.515523	0.792784
A89Y	0.0656621	0.873862
A89W	-0.091807	0.86603
A89S	0.614635	0.647545
A89T	0.644848	0.260178
A89C	0.82243	0.548924
A89G	1.14936	0.262138
A89R	0.0497034	0.88831
A89H	-0.102953	0.864904
A89K	-0.0480618	0.871279
L90A	0.893851	0.288993
L90V	0.965192	0.170016
L90I	0.93985	0.222418
L90M	0.898683	0.560087
L90F	1.02479	0.085979
L90Y	0.730624	0.686062
L90W	0.819854	0.533472
L90S	0.820398	0.778235
L90T	0.929062	0.293445
L90N	0.683028	0.760163
L90C	1.13372	0.413836
L90G	0.655909	0.366299
L90P	0.187377	0.443908	NDI
L90R	0.221641	0.739331
L90H	0.444478	0.768279
L90K	0.31476	0.728781
L90D	0.319603	0.776854
L90E	0.296213	0.755026
F91A	0.355791	0.698967
F91V	0.129577	0.334628
F91I	0.900362	0.386441
F91L	0.275555	0.246894
F91M	0.687826	0.594607
F91Y	0.0644013	0.875414
F91W	0.354968	0.716904
F91S	0.259687	0.690616
F91T	0.602921	0.767813
F91N	0.371804	0.857052
F91Q	0.0354347	0.868949
F91C	0.219943	0.583563
F91G	0.819845	0.52878
F91P	0.668515	0.846476
F91R	0.114505	0.873622
F91H	0.442425	0.830144
F91D	0.0511694	0.867832
F91E	0.29634	0.867795
Q92A	0.870214	0.844171
Q92V	0.98173	0.458825
Q92I	1.05945	0.651241
Q92L	1.0338	0.549151
Q92M	1.1627	0.57547
Q92F	0.963984	0.662593
Q92Y	1.08113	0.557721
Q92W	1.20752	0.826354
Q92S	0.859107	0.319736
Q92T	0.922904	0.412367
Q92N	0.788023	0.199452
Q92C	0.765966	0.534126
Q92G	0.936473	0.528473
Q92P	0.0775453	0.817559
Q92R	0.774029	0.793892	NDI
Q92H	1.13841	0.369626
Q92K	0.484389	0.825114
Q92D	0.524181	0.514996
Q92E	0.490983	0.465877
V93A	0.186001	0.809858
V93L	0.957241	0.404463
V93M	0.829169	0.332323
V93F	0.176428	0.754973
V93W	0.196401	0.877728
V93S	0.231462	0.692209
V93T	0.649973	0.427978
V93Q	0.201123	0.764276
V93C	0.522303	0.868567
V93G	0.222981	0.86408
V93P	0.139412	0.875344
V93R	0.134981	0.865134
V93H	0.319884	0.866036
V93K	0.173215	0.880001
V93D	-0.0717361	0.757084
L94A	0.91469	0.821483
L94V	0.707934	0.653319
L94I	0.588159	0.798856
L94M	0.771394	0.562256
L94F	0.550916	0.331866
L94Y	0.268521	0.870109
L94W	0.647997	0.90213
L94S	0.796033	0.456912
L94T	0.281279	0.634848
L94N	-0.0145965	0.884168
L94C	0.50223	0.292764
L94G	0.855977	0.60963
L94P	0.134562	0.42783
L94R	0.170022	0.869269
L94H	-0.0326323	0.843006
L94K	0.0769899	0.888559
L94D	0.264081	0.882152
L94E	0.130876	0.893658
P95A	0.520493	0.727903
P95V	0.289474	0.66002
P95I	0.0897748	0.686866
P95L	-0.043796	0.567943	NDI
P95M	-0.0197983	0.780417
P95F	0.134366	0.838361
P95Y	0.00262936	0.883908
P95S	0.415657	0.625027
P95N	0.157837	0.901115
P95C	0.344055	0.915295
P95G	0.277658	0.917177
P95R	0.143026	0.914541
P95H	0.333878	0.86607
P95K	-0.0153171	0.896604
P95E	0.131302	0.913726
Q96A	1.05291	0.913111
Q96V	1.15329	0.926936
Q96I	1.14055	0.932217
Q96L	1.15161	0.914274
Q96M	0.985966	0.9343
Q96F	0.926059	0.916676
Q96Y	0.989808	0.928119
Q96W	0.897182	0.924413
Q96S	0.874848	0.887957
Q96T	0.818119	0.862103
Q96N	0.995557	0.869046
Q96C	0.966284	0.926072
Q96G	0.764559	0.938017
Q96P	0.846373	0.927353
Q96R	0.898091	0.918347
Q96H	1.107	0.915465
Q96K	0.797107	0.927128
Q96D	0.850224	0.430997
Q96E	1.15159	0.376334
L97A	0.804905	0.518142
L97V	0.912832	0.651871
L97I	0.986941	0.308733
L97M	0.952938	0.306581
L97F	0.721971	0.388527
L97Y	0.0342937	0.895496
L97W	0.756108	0.76751
L97S	0.137094	0.781622
L97T	0.302855	0.788824
L97N	0.0735514	0.807935
L97Q	0.0982928	0.884395
L97G	0.194259	0.870064
L97P	0.445111	0.884122
L97R	0.385515	0.866045
L97H	0.0696364	0.883014
L97K	0.113037	0.901514
L97D	-0.0608396	0.885872
L97E	0.161206	0.876768
A98V	1.03414	0.0732383
A98L	1.05566	0.0816976
A98F	1.02639	0.134336
A98Y	0.916504	0.527707
A98W	0.858403	0.347695
A98S	0.739032	0.138707
A98G	0.549005	0.150289
A98R	0.0633695	0.404806
A98K	0.257293	0.486021
A98E	0.0879865	0.463965
W99A	0.946821	0.892631
W99V	1.04896	0.629572
W99I	1.06876	0.644974
W99L	1.11215	0.661819
W99M	1.18449	0.491565
W99F	1.04284	0.558288
W99Y	1.0839	0.820218
W99S	1.05863	0.546249
W99T	1.11997	0.679014
W99N	1.16283	0.816632
W99Q	0.883721	0.580357
W99C	0.814932	0.870139
W99G	0.917281	0.872689
W99P	0.158498	0.868154
W99R	0.769956	0.893291	NDI
W99H	0.905568	0.656464
W99K	0.772787	0.873163
W99D	0.865455	0.798839
W99E	0.890728	0.575233
K100A	0.851476	0.188684
K100V	1.00762	0.127906
K100I	0.991333	0.38404
K100L	1.08962	0.323908
K100M	0.980536	0.312769
K100Y	0.581005	0.312335
K100W	0.659034	0.396651
K100S	1.03347	0.178481
K100T	0.96995	0.43032
K100Q	1.04157	0.31003
K100G	0.869662	0.191663
K100R	1.14696	0.124577
K100E	1.0565	0.0799472
A101V	0.880329	0.0956836
A101I	0.796905	0.0644734
A101L	0.879793	0.140903
A101M	0.375553	0.216625
A101F	0.940214	0.207248
A101Y	0.569635	0.267165
A101W	0.812471	0.477507
A101S	0.957838	0.204237
A101T	0.934794	0.244448
A101N	0.736374	0.388078
A101Q	0.592965	0.355248
A101C	0.73367	0.449951
A101G	0.706599	0.608523
A101P	0.54939	0.618836
A101R	0.622345	0.585173
A101H	0.903742	0.523974
A101D	0.670413	0.672772
T102A	0.984298	0.505309
T102V	0.753655	0.714726
T102I	0.785313	0.617686
T102L	0.929679	0.496289
T102M	0.833751	0.558996
T102F	0.856522	0.361901
T102W	0.681233	0.805008
T102S	0.980661	0.336936
T102N	0.918888	0.338459
T102C	0.588063	0.778292
T102G	0.895181	0.634581
T102P	0.679902	0.790342
T102R	0.660613	0.550578
T102H	0.851933	0.774737
T102K	0.583488	0.298981
T102D	0.852019	0.631399
T102E	0.737451	0.421099
D103A	0.834317	0.658158
D103V	0.855826	0.227285
D103I	0.851129	0.270064
D103L	0.901365	0.263196
D103M	0.873723	0.598027
D103F	0.836315	0.167671
D103Y	0.805885	0.181362
D103W	0.793162	0.370393
D103S	0.947488	0.575233
D103T	0.94636	0.354753
D103N	1.0364	0.456328
D103Q	0.75115	0.499634
D103C	0.310947	0.733343
D103G	0.701868	0.152377
D103P	0.751939	0.499479
D103R	0.665856	0.316718
D103E	0.512957	0.178475
R104V	1.0019	0.233232
R104I	0.916806	0.56548
R104L	0.794354	0.286603
R104M	0.94112	0.746694
R104F	1.01084	0.752314
R104Y	0.933286	0.32806
R104W	0.814077	0.688632
R104S	1.09763	0.316654
R104T	1.03627	0.35174
R104N	1.00239	0.465801
R104Q	0.881525	0.203079
R104G	1.14219	0.372334
R104P	0.938625	0.764658
R104H	0.947183	0.291235
R104D	0.885906	0.39165
R104E	0.844366	0.329601
F105A	0.798514	0.79324
F105V	0.773833	0.910257	NDI
F105I	0.676376	0.861923
F105L	0.911838	0.460443
F105M	0.927609	0.913935
F105Y	0.729191	0.899305
F105W	1.01822	0.335271
F105S	0.733505	0.897814	NDI
F105T	0.737665	0.888101
F105N	0.661677	0.890707
F105Q	0.849359	0.889841
F105G	0.711426	0.893204
F105P	0.850921	0.915654
F105R	0.73901	0.900865
F105H	0.652859	0.877342
F105K	0.625644	0.910162
F105E	0.625342	0.894575
R106A	0.834609	0.219965
R106V	1.01363	0.126361
R106I	0.956712	0.144876
R106L	1.06826	0.105097
R106M	0.953036	0.112437
R106F	0.940776	0.183469
R106W	0.823152	0.207123
R106S	0.971396	0.261649
R106T	0.722583	0.210762
R106N	1.01041	0.166401
R106Q	1.10779	0.0838436
R106C	0.945908	0.558505	NDI
R106G	0.871146	0.523497
R106P	1.09682	0.109736
R106H	1.06207	0.12768
R106D	0.92523	0.326033
R106E	0.941544	0.192664
G107A	0.860748	0.244457
G107V	0.629551	0.763595
G107I	0.703923	0.904166
G107L	0.766604	0.626826
G107M	1.02639	0.905236
G107F	0.918375	0.694728
G107Y	0.961628	0.900887
G107W	0.92564	0.895697	NDI
G107S	0.814339	0.655317
G107T	0.940732	0.72735
G107N	0.637788	0.826599
G107Q	0.75482	0.904701
G107C	0.858645	0.886537
G107R	0.469503	0.893691	NDI
G107H	0.816627	0.892739
G107K	0.842097	0.879685
G107E	0.743445	0.905007	NDI
P108A	0.77296	0.855447
P108V	0.80936	0.833981
P108I	0.631571	0.839215
P108L	0.807316	0.833984
P108M	0.793101	0.836362
P108F	0.682114	0.762131
P108Y	0.83889	0.855365
P108W	0.660667	0.862554
P108S	0.952646	0.242266
P108T	0.847022	0.268058
P108N	0.929988	0.301281
P108Q	0.799888	0.726814
P108C	0.693849	0.822052
P108G	0.922033	0.203791
P108R	0.476736	0.837076
P108H	0.809595	0.830678
P108E	0.828372	0.854165
D109A	0.800799	0.420218
D109V	0.838628	0.652064
D109I	0.704984	0.662405
D109L	0.821274	0.657651
D109M	0.816193	0.788116
D109F	0.732364	0.551333
D109Y	0.733331	0.692935
D109W	0.804463	0.71031
D109S	0.829071	0.64867
D109T	0.815219	0.755807
D109Q	0.638865	0.675788
D109C	0.474581	0.842071
D109G	0.595097	0.667626
D109P	0.906469	0.38712
D109R	0.45153	0.559346
D109H	0.694005	0.845576
D109K	0.241544	0.808592
D109E	0.902886	0.391619
A110V	1.00681	0.0740938
A110I	0.608841	0.0889939
A110L	1.04381	0.0753237
A110F	1.04076	0.0811294
A110Y	1.16997	0.214759
A110W	0.932409	0.20275
A110S	0.999362	0.199532
A110T	1.07279	0.190254
A110G	0.831572	0.153031
A110P	0.931229	0.130927
A110R	0.58016	0.548226
A110H	0.716523	0.505489
A110K	0.642825	0.48056
L111A	0.877665	0.248868
L111V	1.04009	0.156717
L111I	0.926106	0.329541
L111M	0.796056	0.252274
L111F	0.666361	0.589468
L111Y	0.784787	0.8427
L111W	0.709794	0.824387
L111S	0.433926	0.515817
L111T	0.593619	0.366934
L111N	0.191169	0.844524
L111Q	0.417629	0.825211
L111C	0.253913	0.825558
L111G	0.429919	0.419101
L111P	0.48874	0.817134
L111R	0.139191	0.816869
L111K	0.131482	0.839078
L111E	0.092319	0.778244
C112A	0.892786	0.958831
C112V	1.16138	0.960803
C112I	1.18058	0.955218
C112L	1.0644	0.969205
C112M	0.925855	0.964211
C112F	1.19778	0.963886
C112Y	1.01659	0.960091	NDI
C112W	1.05998	0.970284
C112S	0.800436	0.968133
C112T	0.996496	0.968112
C112N	0.91593	0.921601
C112Q	0.647565	0.965499
C112G	0.831613	0.958038
C112P	0.657733	0.961511
C112R	0.73601	0.967107	NDI
C112H	0.95167	0.964879
C112K	0.554712	0.96177
C112D	0.807886	0.965159
C112E	1.03732	0.959768
R113A	1.11879	0.882161
R113V	0.835449	0.74078
R113L	0.772138	0.887244
R113S	0.980543	0.814537
R113T	0.847376	0.894575
R113N	0.69693	0.868952
R113C	0.757923	0.881939
R113G	0.801514	0.654266
R113P	0.710891	0.68884
R113K	1.02213	0.172096
R113D	0.415117	0.865802
R113E	0.660605	0.887785
A114V	0.802379	0.15065
A114I	1.2505	0.143665
A114L	1.05606	0.0929544
A114M	0.99121	0.126917
A114F	0.967412	0.144297
A114Y	0.698086	0.418101
A114W	0.73416	0.632392
A114S	0.800823	0.121173
A114T	0.694366	0.163135
A114Q	0.21782	0.570152
A114C	1.08131	0.621304
A114G	0.970723	0.16645
A114P	0.518532	0.492182
A114R	0.203818	0.56572
A114H	0.352794	0.638906
A114D	0.119126	0.556362
V115A	0.749758	0.649828
V115L	1.00143	0.335143
V115M	0.881421	0.485815
V115F	0.87151	0.603502
V115W	0.842928	0.86342
V115S	0.497912	0.658855
V115T	0.847668	0.604916
V115G	0.761459	0.863733
V115P	0.0551272	0.835324
V115R	0.266934	0.857685
V115K	0.00495747	0.782827
V115D	0.0901828	0.881819
V115E	0.726159	0.858248
K116V	0.762875	0.528618
K116W	0.799204	0.81865
K116N	1.11293	0.586449	NDI
K116Q	1.14083	0.403746
K116C	1.1103	0.630164
K116G	0.999772	0.853884
K116P	0.726149	0.763352
K116R	0.926098	0.17291
K116H	1.05267	0.846176
Y117V	-0.0149144	0.61554
Y117I	0.0920046	0.909178
Y117L	0.257424	0.779347
Y117F	1.05915	0.253261
Y117W	0.684494	0.752619
Y117S	0.0137186	0.843038
Y117T	0.203513	0.878156
Y117Q	0.0921393	0.771688
Y117C	0.25169	0.735121
Y117G	0.0461683	0.891351
Y117P	-0.0280559	0.88284
Y117R	0.113484	0.885697
Y117E	0.112434	0.880858
L118A	0.833709	0.353272
L118V	0.683261	0.384516
L118I	0.39966	0.453305
L118M	0.906131	0.266695
L118Y	0.210778	0.705672
L118W	0.809855	0.725733
L118S	0.576133	0.429148
L118T	0.412583	0.420903
L118N	-0.0489233	0.844479
L118Q	-0.0160651	0.830914
L118C	1.03884	0.569938
L118G	1.0482	0.260303
L118P	0.239928	0.862475
L118R	0.0941718	0.817963
L118H	0.0684553	0.827024
L118D	-0.0617118	0.836588
L118E	0.173846	0.844713
Q119A	0.874555	0.777529
Q119V	0.20131	0.917704
Q119L	0.152962	0.933178
Q119M	0.740393	0.860734
Q119F	0.0149943	0.917969
Q119Y	0.413395	0.924516
Q119W	0.563676	0.918484
Q119S	0.826749	0.728058
Q119T	0.214799	0.838488
Q119N	0.835485	0.798564
Q119C	0.450814	0.922281
Q119G	1.00437	0.889079
Q119R	0.618828	0.655523
Q119H	0.784637	0.923134	NDI
Q119K	0.629302	0.57016
Q119D	0.886811	0.926345
Q119E	1.22043	0.778482
M120A	0.972479	0.109167
M120V	0.740439	0.0479449
M120L	0.991139	0.0784547
M120F	0.930349	0.32033
M120Y	0.738894	0.440214
M120W	0.165116	0.398612
M120S	0.935795	0.142587
M120T	0.901123	0.110379
M120N	0.95373	0.416817
M120Q	0.803857	0.256605
M120C	0.965779	0.162555
M120G	0.980913	0.141449
M120P	0.629726	0.106164
M120R	0.108456	0.348357
M120H	1.08916	0.356053
M120K	0.0990094	0.38302
M120D	0.817312	0.453423
M120E	1.05258	0.256875
V121A	0.434664	0.390024
V121L	0.414397	0.149571
V121M	0.353788	0.362274
V121F	0.192473	0.227969
V121Y	0.0697914	0.570786
V121W	-0.0427905	0.749809
V121S	0.119145	0.54683
V121T	0.854408	0.492311
V121Q	-0.0118081	0.860064
V121G	0.0622415	0.771566
V121R	0.056099	0.847163
V121H	0.166994	0.814757
V121E	-0.102014	0.808872
G122A	1.21413	0.248858
G122V	0.537994	0.275786
G122I	0.421065	0.628483
G122L	0.295317	0.513541
G122M	0.279997	0.810277
G122F	0.102826	0.851501
G122Y	0.151599	0.837021
G122W	0.297491	0.876912
G122S	1.09694	0.232779
G122T	0.780863	0.397784
G122N	-0.0760402	0.782242
G122Q	0.142514	0.833014
G122C	0.767877	0.620083
G122P	0.6371	0.489851
G122R	0.118366	0.837634	NDI
G122H	-0.00326981	0.821809
G122K	0.0868171	0.832282
G122D	-0.0258887	0.872224	NDI
M123V	0.87855	0.493297
M123L	0.919336	0.292184
M123F	0.408888	0.595882
M123Y	0.677228	0.885139
M123W	1.06561	0.893912
M123T	0.907795	0.4364
M123C	0.895157	0.86619
M123G	0.413006	0.883884
M123P	0.625706	0.345843
M123R	0.760275	0.885099	NDI
M123H	0.583631	0.757276
M123K	0.404205	0.887206	NDI
M123E	0.639701	0.877207
Y124A	0.773404	0.296212
Y124V	0.854232	0.654316
Y124L	0.289083	0.302626
Y124W	-0.00567614	0.741066
Y124T	1.10129	0.575781
Y124C	1.07066	0.691797
Y124G	0.758237	0.720114
Y124P	0.0796901	0.762126
Y124R	0.0871488	0.723302
Y124H	1.02307	0.27862
A125V	0.422087	0.449093
A125I	0.496785	0.60068
A125L	0.646953	0.21104
A125M	0.233691	0.864289
A125F	0.273524	0.861061
A125Y	0.043473	0.714918
A125W	0.14212	0.86834
A125S	0.899705	0.210818
A125T	0.288173	0.58682
A125Q	0.0927741	0.857159
A125C	0.538089	0.874634
A125G	0.741415	0.396895
A125P	0.508439	0.852496
A125R	0.116823	0.85133
A125K	0.028929	0.859657
A125D	0.274078	0.846352
A125E	0.449912	0.874342
S126V	1.07534	0.913933
S126L	0.743229	0.903457
S126M	1.05238	0.923513
S126F	-0.020529	0.923702	NDI
S126Y	0.318822	0.835895
S126W	-0.035389	0.912408
S126T	0.994895	0.629076
S126N	0.933628	0.673864
S126C	0.775945	0.797973
S126G	0.516615	0.834905
S126P	0.848588	0.821884
S126R	1.13964	0.920964
S126E	1.03513	0.92382
S127A	0.734061	0.19333
S127V	0.571084	0.84586
S127I	0.436045	0.749089
S127L	0.243925	0.864491
S127M	0.18178	0.860504
S127F	0.214339	0.848404	NDI
S127Y	0.24505	0.842678
S127W	0.238986	0.853831
S127T	0.311437	0.1709
S127N	0.589948	0.444436
S127Q	0.208316	0.850622
S127C	0.552894	0.673532
S127G	0.662163	0.635738
S127P	0.763211	0.56748
S127R	0.085841	0.842007
S127K	-0.157746	0.859808
S127D	0.368706	0.812885
S127E	0.113556	0.851414
Y128A	0.102174	0.903623
Y128V	0.278102	0.910455
Y128I	0.106743	0.904506
Y128L	0.725618	0.656294
Y128M	0.206235	0.687265
Y128F	0.818628	0.329188
Y128W	0.694754	0.604673
Y128S	0.181325	0.849471	NDI
Y128N	0.43358	0.558772
Y128Q	0.115791	0.9116
Y128C	0.115651	0.722916
Y128G	0.167992	0.900524
Y128P	0.0431584	0.882086
Y128R	0.202129	0.906779
Y128K	0.120067	0.894244
Y128D	0.00955013	0.913737	NDI
M129A	0.118511	0.34467
M129V	0.566101	0.14477
M129I	1.11309	0.19305
M129L	0.977632	0.252404
M129F	0.132203	0.839067
M129Y	0.299161	0.809268
M129W	0.162383	0.803153
M129S	0.0793695	0.801361
M129T	0.680523	0.249808
M129N	0.491677	0.808015
M129Q	0.921057	0.609988
M129C	0.343705	0.811579
M129G	0.139229	0.829585
M129R	0.147122	0.818769
M129K	0.071005	0.80651
M129D	0.0754801	0.814367
M129E	0.122993	0.834372
I130A	0.215333	0.67724
I130V	0.86679	0.559404
I130L	1.01452	0.15988	NDI
I130M	0.693181	0.325987
I130F	0.157684	0.835679	NDI
I130Y	0.107953	0.873857
I130W	0.168426	0.862235
I130S	0.190913	0.871907
I130T	0.614482	0.29857
I130N	0.726266	0.862702	NSIAD
I130Q	0.58727	0.840336
I130C	0.731886	0.868513
I130G	0.1201	0.845128
I130P	0.528731	0.848131
I130R	1.01484	0.861717
I130H	0.672586	0.869655
I130K	1.11945	0.838801
I130D	0.0215404	0.831898
I130E	0.50212	0.851195
L131A	0.664507	0.221659
L131V	0.870684	0.0460366
L131I	0.324195	0.124659
L131M	0.68203	0.109888
L131F	1.03298	0.59821
L131Y	0.373557	0.62022
L131W	0.755452	0.62669
L131S	0.263922	0.589066
L131T	0.643948	0.129252
L131N	0.224178	0.541991
L131Q	0.140961	0.600348
L131C	0.726326	0.315624
L131G	0.660731	0.623161
L131P	-0.0242487	0.573554	NDI
L131R	0.318248	0.573431
L131H	0.229505	0.55377
L131K	0.110747	0.59249
L131D	0.288193	0.58569
L131E	0.144775	0.610509
A132V	0.870688	0.178157
A132I	0.615117	0.468106
A132L	0.323458	0.348166
A132M	0.728141	0.241789
A132F	0.46098	0.471199
A132Y	0.083824	0.824542
A132W	0.210116	0.819024
A132S	0.597575	0.338761
A132T	0.711193	0.380545
A132N	0.0571089	0.803342
A132C	0.760586	0.446062
A132G	0.770906	0.422905
A132P	-0.0024182	0.837341
A132R	0.165809	0.771771
A132K	0.0477512	0.841084
A132E	0.302167	0.830749
M133A	0.131865	0.413578
M133V	0.668443	0.5851
M133I	0.760256	0.334047
M133L	1.07227	0.342772
M133F	0.817106	0.800907
M133Y	0.134538	0.838513
M133W	0.383953	0.847321
M133S	0.198248	0.624497
M133T	0.509135	0.215784
M133N	0.0596107	0.869673
M133Q	0.19345	0.877691
M133C	0.260822	0.670826
M133G	0.0951062	0.720827
M133P	0.0570508	0.872052
M133R	0.142835	0.856811
M133H	0.413195	0.862727
M133K	0.0923559	0.853176
M133D	0.020479	0.862336
M133E	0.0565662	0.861932
T134A	0.736363	0.189241
T134V	1.12332	0.890397
T134I	0.776562	0.86347
T134L	0.525428	0.882172
T134M	0.660165	0.865131
T134F	0.0782568	0.894767
T134Y	0.213246	0.887763
T134W	0.0864236	0.86992
T134S	1.04585	0.265248
T134N	0.99847	0.891027
T134Q	0.517473	0.871919
T134C	1.10554	0.886072
T134G	0.389731	0.408435
T134P	0.80391	0.89431
T134R	0.147674	0.878332
T134K	0.30118	0.86936
T134D	0.133843	0.864985
T134E	0.32608	0.894034
L135A	0.604944	0.19014
L135V	0.906386	0.0976235
L135M	0.920314	0.12659
L135F	0.983867	0.0747036
L135Y	0.966342	0.137859
L135W	0.922783	0.367267
L135S	0.575472	0.507777
L135T	0.656412	0.434051
L135N	0.121981	0.591193
L135Q	0.535991	0.592426
L135C	0.761626	0.3215
L135G	0.193105	0.583838
L135P	0.103788	0.585068	NDI
L135R	0.390152	0.550872
L135H	0.860363	0.596248
L135K	0.633413	0.551526
D136A	0.328678	0.957463
D136V	0.451439	0.951485
D136L	0.268811	0.959224
D136M	-0.0116834	0.958838
D136F	0.343507	0.953696
D136Y	0.40143	0.957376
D136W	0.707417	0.956443
D136S	0.782439	0.953717
D136T	0.348886	0.957677
D136Q	0.313538	0.956609
D136C	-0.0208336	0.945773
D136G	0.498948	0.954492
D136R	0.171717	0.950847
D136K	0.0505073	0.948522
R137V	0.411905	0.939155
R137I	0.410835	0.951271
R137L	0.745956	0.949798	NSIAD
R137M	0.527364	0.954377
R137F	0.276267	0.938112
R137Y	0.119704	0.949466
R137W	0.0870904	0.952394
R137S	0.670444	0.95118
R137T	0.575661	0.937023
R137N	0.780499	0.943619
R137Q	0.587793	0.805581
R137C	0.529124	0.936652	NSIAD
R137G	0.609797	0.940392	NDI
R137P	0.175957	0.942778
R137E	0.314934	0.9353
H138A	0.805907	0.46399
H138V	0.914867	0.545828
H138I	0.295967	0.818271
H138L	0.966556	0.355708
H138M	0.908442	0.821231
H138F	1.11049	0.210379
H138Y	1.17429	0.140686
H138W	1.16915	0.75942
H138S	0.477801	0.802802
H138T	0.814407	0.829838
H138N	0.18323	0.805543
H138C	0.870162	0.26744
H138G	0.280107	0.799419
H138P	0.317252	0.797605
H138R	0.858537	0.616095
H138K	0.997446	0.831375
H138D	0.0165502	0.779854
H138E	0.409942	0.829974
R139A	0.875011	0.207508
R139V	0.706999	0.186277
R139I	0.695743	0.135546
R139L	0.711653	0.126569
R139M	0.697039	0.184757
R139F	0.743409	0.171195
R139Y	0.726956	0.0920767
R139W	0.734889	0.497044
R139S	0.742569	0.217859
R139T	0.816062	0.24601
R139N	0.863633	0.204605
R139Q	0.849522	0.0684985
R139C	0.517705	0.364759
R139G	0.693274	0.325323
R139P	-0.00128939	0.4886
R139K	0.936691	0.228519
R139D	0.478925	0.16867
R139E	0.512789	0.183662
A140V	0.918058	0.432494
A140I	0.888566	0.914246
A140L	0.891333	0.920478
A140M	0.811038	0.917614
A140F	0.967825	0.936479
A140W	0.647242	0.924003
A140S	0.903622	0.311009
A140T	0.850798	0.606249	NDI
A140N	0.779821	0.924724
A140Q	1.00023	0.919948
A140C	0.904265	0.919415
A140G	0.230822	0.918084
A140P	0.320464	0.903659
A140R	1.00934	0.907374
A140H	0.858306	0.917663
A140K	0.89525	0.926411
A140D	0.457293	0.917969
A140E	0.660612	0.927198
I141A	0.716817	0.900394
I141V	1.10353	0.171556
I141L	0.833833	0.900669
I141M	0.693118	0.921882
I141F	0.335027	0.897071
I141Y	0.375873	0.914884
I141W	0.312966	0.918231
I141S	0.346629	0.923868
I141T	0.716831	0.795873
I141N	0.305445	0.905273
I141Q	0.480022	0.906438
I141C	0.769118	0.789802
I141G	0.0414016	0.90593
I141P	-0.114983	0.914048
I141R	0.212914	0.90333
I141H	0.0883371	0.923035
I141K	0.234237	0.912377
I141D	0.0632036	0.922525
I141E	0.0987717	0.915219
C142A	0.86216	0.568702
C142V	0.96254	0.469426
C142I	0.922287	0.579103
C142L	0.783525	0.568157
C142M	0.871618	0.791912
C142F	0.896837	0.873093	NDI
C142Y	0.87475	0.704236
C142W	0.62424	0.731889
C142S	0.979439	0.693999
C142T	0.930525	0.474193
C142N	0.838235	0.813135
C142Q	0.847442	0.647068
C142G	0.727796	0.867499
C142P	0.134279	0.87344
C142R	1.06587	0.443356
C142H	0.962542	0.800474
C142K	0.841551	0.675889
C142D	0.282504	0.86659
C142E	0.221395	0.888477
R143A	0.750796	0.492208
R143V	0.641992	0.436616
R143I	0.553311	0.565662
R143L	0.739442	0.438922
R143M	0.786234	0.545887
R143F	0.692118	0.167098
R143Y	0.651388	0.14006
R143W	0.75096	0.318669
R143S	0.732166	0.385262
R143T	0.787857	0.286428
R143N	0.805395	0.172542
R143Q	0.845999	0.157862
R143C	0.613816	0.114013	NDI
R143G	0.809114	0.32759
R143P	0.22383	0.653284	NDI
R143H	0.844458	0.115947
R143K	0.93884	0.173103
R143D	0.624235	0.247627
R143E	0.597212	0.568982
P144A	0.723142	0.873163
P144V	0.657067	0.942734
P144I	0.417695	0.94059
P144L	0.368624	0.941946
P144M	0.508858	0.932686
P144F	0.486968	0.942571
P144Y	0.736048	0.94538
P144W	0.612014	0.939853
P144S	0.927873	0.742977
P144T	0.788372	0.938755
P144N	0.920435	0.935119
P144Q	0.859581	0.935966
P144C	0.674083	0.931827
P144G	1.01103	0.935931
P144R	1.01891	0.875761
P144H	0.984978	0.935893
P144K	1.1608	0.942559
P144D	0.813352	0.936995
P144E	0.665454	0.93162
M145A	1.13478	0.463404
M145V	0.948759	0.411287
M145I	0.951213	0.363848
M145L	0.987517	0.0997019
M145F	0.859648	0.221478
M145Y	0.906732	0.809875
M145W	0.931719	0.782509
M145S	1.09278	0.578981
M145T	1.14591	0.565265
M145N	1.16866	0.773535
M145Q	1.17286	0.761562
M145C	1.00251	0.760414
M145G	1.02477	0.802295
M145P	1.08463	0.803431
M145R	1.10001	0.804821
M145H	1.14741	0.772806
M145K	1.17516	0.770358
M145D	0.959329	0.816732
M145E	0.593896	0.784848
L146A	1.05727	0.0781487
L146V	1.05718	0.0676194
L146I	1.02308	0.19561
L146M	0.897362	0.0684592
L146F	0.988453	0.186962
L146Y	1.00854	0.314433
L146W	0.997832	0.15511
L146S	1.01401	0.0797388
L146T	1.07338	0.0882714
L146N	0.855197	0.0910598
L146Q	1.03821	0.0651564
L146C	0.923575	0.252663
L146G	1.06163	0.0861415
L146P	0.931151	0.251857
L146R	1.07425	0.0829895
L146H	1.18333	0.114238
L146K	1.07955	0.0873226
L146D	1.00635	0.13675
L146E	0.813979	0.138879
A147V	1.03638	0.206281
A147I	0.958039	0.264429
A147L	0.862865	0.339213
A147M	0.695746	0.444201
A147F	0.994857	0.197351
A147Y	1.01733	0.218048
A147S	1.07145	0.124271
A147T	1.12203	0.0962741
A147Q	1.18729	0.42065
A147C	0.959048	0.667055
A147G	1.07435	0.26886
A147P	1.06386	0.564139
A147H	0.959089	0.666241
A147K	0.938822	0.291831
A147D	0.810112	0.68834
A147E	0.976764	0.535687
Y148A	1.19429	0.223181
Y148V	0.95203	0.246917
Y148I	1.07974	0.182442
Y148L	1.01357	0.130326
Y148M	1.08826	0.239496
Y148F	1.02574	0.0810353
Y148W	0.882055	0.427994
Y148S	0.918335	0.173103
Y148T	1.1019	0.247482
Y148N	1.06979	0.247183
Y148Q	0.967939	0.159937
Y148C	1.06437	0.152352
Y148G	1.07489	0.280574
Y148P	1.07686	0.359434
Y148R	1.14657	0.26102
Y148H	0.957934	0.11892
Y148K	1.12883	0.339268
Y148D	0.812541	0.561417
Y148E	1.04212	0.593498
R149A	0.803878	0.238408
R149V	0.816189	0.308201
R149I	0.816825	0.412141
R149L	0.732774	0.226366
R149M	0.76802	0.478849
R149F	0.744795	0.303231
R149Y	0.819649	0.330608
R149W	0.893458	0.481381
R149S	0.855181	0.179125
R149T	0.75396	0.179972
R149N	0.874266	0.23189
R149Q	0.930264	0.136566
R149C	0.840667	0.617094
R149G	0.906524	0.163758
R149P	0.826765	0.602841
R149H	0.913709	0.17233
R149K	0.948823	0.113579
R149D	0.726368	0.27826
R149E	0.876011	0.39669
H150A	1.02376	0.0907134
H150V	0.885735	0.096876
H150I	0.863228	0.133873
H150L	0.916757	0.107718
H150M	0.927888	0.136767
H150F	0.898095	0.136313
H150Y	0.956142	0.233469
H150W	0.926315	0.0658259
H150S	1.04959	0.0565743
H150T	0.941214	0.0826743
H150N	0.959175	0.118765
H150Q	1.03771	0.0771269
[truncated: 3,417 more rows]

## Sheet: ED_Fig. 2d
var	ctrls_comb	RaSP	HGMD
L2A	1.00641	2.63932
L2V	0.976175	1.61834
L2I	0.798449	1.09446
L2M	1.07678	1.92337
L2S	1.05538	3.07325
L2T	1.18506	2.59811
L2N	1.16043	2.27055
L2Q	1.1828	2.61743
L2C	0.431744	2.7264
L2G	1.20241	4.02359
L2R	0.885523	3.2313
L2K	1.10214	3.75114
L2D	0.847009	2.96937
M3V	0.801888	0.126205
M3L	0.716164	-0.172576
M3Y	1.08412	0.0227492
M3S	1.32431	1.2495
M3N	1.26639	0.819491
M3C	0.304254	1.09819
M3P	1.24711	2.18653
M3K	0.983675	1.41285
A4V	0.918507	-0.232377
A4I	0.966294	-0.225515
A4L	0.943745	-0.182048
A4F	0.807743	0.103287
A4Y	1.01701	0.42764
A4W	0.788072	0.733807
A4S	1.12782	1.02019
A4T	1.17402	0.417654
A4C	0.381628	0.839333
A4G	1.13448	1.8653
A4R	0.903883	0.697252
A4K	1.00058	1.40358
A4D	0.840584	0.987596
S5A	0.818745	-0.121299
S5V	0.766505	-0.255994
S5I	0.737738	-0.525399
S5L	0.770492	-0.938854
S5M	0.767411	-0.614692
S5F	0.670026	-0.423539
S5Y	0.654908	-0.0431639
S5W	0.563085	-0.244553
S5N	1.24889	-0.274025
S5Q	0.820801	-0.188039
S5C	0.247224	0.0472196
S5G	0.764534	1.05247
S5P	0.830382	1.27871
S5R	0.715911	0.430236
S5H	0.775625	-0.0960824
S5K	0.762377	1.09018
S5D	0.609179	0.448895
T6A	0.792566	0.442893
T6V	0.707134	-0.326928
T6I	0.582593	-0.458726
T6L	0.67157	-0.961407
T6M	0.784324	-0.36093
T6F	0.671732	-0.793481
T6Y	0.654277	-0.598149
T6W	0.554025	-0.959598
T6S	0.714031	0.985822
T6N	1.06099	0.338438
T6C	0.222159	0.53048
T6G	0.704682	1.54156
T6P	0.681897	4.58095
T6R	0.515189	0.175242
T6H	0.631333	-0.0946598
T6K	0.864698	0.706522
T6E	0.49413	0.606953
T7A	0.93772	0.211315
T7V	0.953298	-0.62055
T7I	0.918771	-0.782079
T7L	0.958906	-0.833202
T7M	0.91327	-0.434682
T7F	0.985068	-0.830307
T7Y	1.04778	-0.626494
T7W	0.799074	-1.11992
T7S	0.971215	0.240033
T7Q	1.0606	0.118173
T7C	0.673668	0.438796
T7G	0.775826	0.791121
T7P	1.06079	2.67667
T7R	0.834597	-0.303324
T7H	0.825582	-0.453966
T7K	0.97305	0.0285021
T7D	0.893668	0.201903
T7E	0.687407	0.0441531
S8A	1.03392	0.453674
S8V	0.99227	0.459192
S8I	0.886883	0.431208
S8L	1.00175	-0.42491
S8M	0.67138	-0.10929
S8F	0.988331	-0.138478
S8Y	0.975747	0.0031033
S8W	0.921703	-0.447306
S8T	1.03669	0.285324
S8N	1.15428	-0.333204
S8Q	0.952469	0.319402
S8C	0.456235	0.777881
S8G	1.05681	0.181912
S8P	1.0307	2.0331
S8R	1.01018	-0.0924119
S8H	1.03206	-0.464994
S8K	1.00588	-0.0393143
S8D	0.918537	-0.254421
S8E	1.00533	0.104142
A9V	1.01252	-0.123714
A9I	1.04922	-0.0461054
A9L	1.03065	-0.644016
A9M	0.886025	-0.420789
A9Y	0.747976	-0.278321
A9W	0.995556	-0.527168
A9T	1.016	-0.0176179
A9N	1.15184	-0.301125
A9C	0.664287	0.19486
A9G	1.12728	-0.014748
A9P	1.01756	2.29167
A9R	0.907388	-0.626826
A9K	0.951369	-0.417809
A9D	1.08405	0.0258401
A9E	0.927154	-0.0703565
V10A	1.07849	0.52031
V10I	1.00691	0.0381504
V10L	0.94221	0.0267249
V10M	1.03566	0.372793
V10F	0.89954	0.330773
V10Y	1.17327	0.382255
V10W	0.906247	-0.0801933
V10S	1.15336	0.219703
V10T	0.876563	0.295352
V10N	0.991211	0.247079
V10Q	1.07311	0.42335
V10C	0.868297	1.05369
V10G	1.02261	0.643112
V10P	1.0996	0.326476
V10R	0.985719	0.122097
V10H	0.933977	0.185477
V10K	1.04076	0.175479
V10D	1.03175	0.0760075
P11A	1.14665	-0.504087
P11V	0.969854	-0.763138
P11I	1.06079	-0.810767
P11L	0.930833	-0.896434
P11M	0.983054	-0.697097
P11F	0.721875	-0.773162
P11Y	0.827567	-0.722545
P11W	0.813664	-1.15599
P11S	1.10645	-0.485732
P11T	0.930612	-0.441008
P11N	1.08049	-0.488676
P11Q	0.944344	-0.466906
P11G	1.15162	0.121738
P11R	0.934897	-0.805069
P11H	1.0284	-0.804095
P11K	1.04602	-0.658552
P11D	1.10315	-0.481796
P11E	1.08673	-0.702027
G12A	1.10308	-0.452964
G12V	1.01913	-0.524679
G12I	1.09429	-0.456288
G12L	0.84882	-0.815672
G12M	1.01186	-0.540651
G12F	0.922021	-0.532812
G12Y	0.939158	-0.458022
G12W	0.918163	-0.793607
G12S	1.09706	-0.519009
G12T	1.02937	-0.466045
G12Q	1.06361	-0.425353
G12C	0.855151	0.254858
G12P	0.986333	0.171033
G12R	0.962326	-0.560185
G12H	0.800502	-0.750332
G12K	0.941524	-0.536596
G12D	1.06136	-0.791617
G12E	1.10071	-0.836526
H13A	1.07517	0.627709
H13V	0.994192	0.368979
H13L	0.903185	0.071459
H13M	1.12899	0.407481
H13F	0.830027	0.304041
H13Y	1.04744	0.325891
H13W	0.922711	-0.0514815
H13S	1.09818	0.496685
H13T	1.11475	0.377182
H13Q	1.12028	0.575801
H13G	1.02229	1.06678
H13P	1.13588	0.920821
H13R	0.998741	0.342459
H13K	0.860423	0.472233
H13D	0.844446	0.397723
H13E	0.946432	0.349853
P14R	1.1524	-0.431749
S15A	0.968025	0.286239
S15V	0.897662	-0.0785552
S15I	1.02754	-0.223975
S15L	0.924582	-0.324052
S15M	0.668616	0.0260965
S15T	1.11784	0.0603274
S15N	1.05378	-0.0793498
S15C	0.680498	0.777904
S15G	0.794237	0.659749
S15H	0.766216	-0.382192
S15K	0.954049	-0.115002
S15E	1.02664	-0.108961
L16A	1.01896	1.43503
L16F	0.95675	0.553879
L16Y	0.998014	0.632427
L16W	1.14717	0.168049
L16S	1.10835	1.11438
L16C	0.719523	1.61794
L16G	0.948369	1.8244
L16P	1.0804	0.841825
L16R	1.1649	0.763269
L16K	1.13652	0.891883
L16E	1.07606	0.917171
P17A	0.966465	-0.476727
P17V	0.996053	-0.549041
P17I	0.471749	-0.659654
P17L	0.763133	-0.778099
P17M	0.762245	-0.645716
P17F	0.748116	-0.733085
P17Y	0.969851	-0.772979
P17W	0.665004	-1.09308
P17S	0.965526	-0.558075
P17T	0.971817	-0.417488
P17N	0.846414	-0.66141
P17Q	0.97845	-0.547166
P17G	0.909911	-0.155553
P17R	0.837377	-0.77526
P17H	0.765789	-0.953326
P17K	0.60917	-0.704801
P17D	0.85611	-0.783734
S18A	1.01183	0.453881
S18V	0.998686	0.361326
S18L	0.976945	-0.0413728
S18M	0.828117	0.289501
S18F	0.960336	0.124089
S18Y	0.91266	0.173618
S18W	0.958879	-0.150114
S18T	1.17804	0.212974
S18C	0.955281	0.857374
S18G	0.931281	0.647645
S18P	1.01962	1.44416
S18R	0.736883	0.0344028
S18H	0.961793	-0.0440312
S18D	1.1742	0.10006
S18E	0.962186	0.209023
L19A	0.88633	0.60253
L19V	1.0674	0.398538
L19I	1.04281	0.345728
L19M	1.00983	0.236963
L19F	0.900893	0.0292108
L19Y	1.06627	0.0696647
L19W	1.00113	-0.340209
L19S	1.00491	0.3249
L19N	1.05187	0.275602
L19Q	1.11419	0.36725
L19C	0.756753	1.01457
L19G	0.798118	0.849242
L19P	0.894942	0.639984
L19R	0.984918	0.136176
L19H	0.818524	-0.0357637
L19K	0.95832	0.131917
L19D	1.01514	0.103592
L19E	1.13456	0.0511663
P20A	0.936257	-0.275101
P20V	1.01361	-0.314359
P20I	1.04065	-0.396505
P20L	0.974663	-0.418405
P20M	0.94824	-0.34206
P20Y	0.932199	-0.564089
P20W	0.948302	-0.892758
P20S	0.999233	-0.453741
P20T	1.04157	-0.319672
P20N	0.976879	-0.464249
P20Q	1.15026	-0.349653
P20C	0.736981	0.324019
P20G	0.953163	-0.00611792
P20R	0.900766	-0.546791
P20K	1.01432	-0.542026
P20E	1.07352	-0.737285
S21A	1.00353	0.193763
S21V	0.924649	-0.110671
S21L	1.02147	-0.452021
S21M	1.07286	-0.114858
S21F	0.95588	-0.289525
S21Y	0.988052	-0.248209
S21W	0.943901	-0.564327
S21T	1.10909	0.103954
S21Q	0.571589	0.235832
S21C	0.627581	0.6519
S21G	1.04719	0.471178
S21P	1.16033	1.89071
S21R	0.82102	-0.413165
S21K	0.742363	-0.246556
S21D	1.08202	0.0690527
S21E	0.870516	-0.0600202
N22A	0.969484	0.414653
N22V	0.792315	0.48304
N22L	0.636515	-0.400064
N22M	0.692234	0.0877524
N22F	0.742767	0.251363
N22Y	0.706314	0.485419
N22W	0.603967	0.113355
N22S	0.855101	0.335857
N22C	0.460391	0.746684
N22G	0.71247	0.635182
N22P	0.747207	1.00236
N22R	0.801846	0.173455
N22K	0.797939	0.424447
N22D	0.976763	0.0504204
N22E	0.730253	0.299314
S23A	1.10215	0.588712
S23V	0.98024	0.577815
S23I	1.11258	0.630038
S23L	1.0058	-0.00650124
S23M	1.0091	0.329521
S23F	0.939144	0.467478
S23Y	0.990001	0.619797
S23W	1.01347	0.193068
S23N	1.059	-0.0292613
S23G	0.874369	0.384654
S23P	0.856643	1.51109
S23R	0.957169	0.169168
S23K	0.908655	0.396482
S23D	1.05958	0.108489
S23E	0.666962	0.458686
S24A	0.477677	0.574939
S24V	0.714151	0.419047
S24L	0.709232	0.0837434
S24M	0.328977	0.306919
S24F	0.581935	0.298471
S24Y	0.804393	0.290464
S24W	0.523346	0.0264898
S24T	1.05728	0.402597
S24N	0.72705	0.246038
S24Q	0.747975	0.655495
S24C	0.742568	0.998006
S24G	0.762268	0.728133
S24P	0.760429	1.04846
S24R	0.622867	0.180796
S24H	0.836467	0.120623
S24K	0.644802	0.333256
S24D	0.772936	0.157402
Q25A	0.935218	-0.00603195
Q25V	1.04391	-0.162496
Q25I	0.807309	-0.242786
Q25L	0.982568	-0.847039
Q25M	0.988337	-0.350146
Q25F	1.03957	-0.478591
Q25Y	0.995519	-0.288816
Q25W	0.956937	-0.806799
Q25S	1.05211	-0.115054
Q25T	0.9823	0.049201
Q25N	1.05871	-0.394055
Q25C	0.859942	0.369467
Q25G	0.996262	-0.0522716
Q25P	1.18123	1.42554
Q25R	0.86155	-0.606532
Q25K	1.0357	-0.471705
Q25D	1.01088	-0.481696
Q25E	0.945644	-0.342098
E26A	0.918815	0.533725
E26V	0.973516	0.241499
E26I	0.965368	0.17786
E26L	0.733986	0.0421089
E26M	0.838235	0.383036
E26F	0.83051	0.278575
E26Y	0.848165	0.360184
E26W	0.746837	-0.0085335
E26S	0.87343	0.426888
E26T	1.01435	0.428493
E26N	0.905188	0.340203
E26Q	0.95812	0.526989
E26C	0.721264	1.09689
E26G	1.02575	1.06021
E26P	0.920905	0.71003
E26R	0.837376	0.232857
E26H	0.830867	0.112606
E26K	1.00059	0.272273
E26D	1.01265	0.115269
R27V	0.989179	0.0959278
R27I	1.00358	0.0131918
R27L	0.978392	-0.0766578
R27W	0.780192	-0.2563
R27S	0.91918	0.385839
R27T	1.05237	0.318356
R27C	0.684615	0.95039
R27G	0.962172	0.92801
R27D	1.04282	0.237986
R27E	1.05869	0.112613
P28A	0.980832	-0.197703
P28L	0.885903	-0.502442
P28M	0.835107	-0.310775
P28F	1.02117	-0.284039
P28Y	0.913852	-0.261846
P28W	0.837139	-0.734254
P28S	0.919884	-0.143809
P28T	1.00904	-0.209359
P28G	0.984285	0.431941
P28R	1.01283	-0.442761
P28K	1.06738	-0.332002
L29V	0.995869	0.291194
L29M	0.654883	0.584384
L29W	0.850104	0.0531843
L29S	1.03812	0.532777
L29T	0.960638	0.34511
L29G	0.947112	1.26258
L29R	0.971511	0.392852
L29E	0.680113	0.213671
D30V	1.17215	0.506107
D30I	0.695811	0.440163
D30L	1.13028	0.205922
D30F	0.992578	0.173892
D30S	0.970884	0.527285
D30T	0.972908	0.637373
D30G	0.800565	1.16694
D30R	0.806992	0.346633
T31A	0.970577	0.309641
T31V	1.02153	-0.261843
T31L	1.01702	-0.232555
T31M	0.955287	0.112715
T31Y	0.870318	0.13195
T31S	0.956109	0.39178
T31N	0.963323	0.366412
T31C	0.6771	0.729844
T31G	0.936324	1.05084
T31P	0.901923	3.28958
T31R	1.08576	-0.0318259
T31K	1.04029	0.190698
T31D	1.04894	0.324363
T31E	1.03308	0.0969743
R32A	1.1002	1.49694
R32V	0.906832	1.01825
R32I	0.972504	0.775933
R32L	1.00234	0.389227
R32M	0.882442	0.925358
R32F	0.979277	0.500349
R32Y	1.00204	0.571918
R32W	0.8763	0.380412
R32S	0.879756	1.6013
R32T	0.995774	1.30552
R32C	0.734189	2.04343
R32G	0.952353	2.20929
R32H	1.03511	0.821038
R32K	1.02834	1.06
R32D	0.799985	2.38311
R32E	1.07638	1.93195
D33A	1.00715	1.23413
D33V	1.01289	1.09874
D33I	0.923442	0.934711
D33L	0.955264	0.701586
D33M	1.04558	1.02405
D33F	1.03977	1.03827
D33Y	1.05179	1.13216
D33W	0.862911	0.768626
D33S	0.956998	1.15532
D33T	0.940246	1.36655
D33N	0.969844	0.798678
D33Q	1.10092	1.40793
D33C	0.66766	1.77471
D33G	1.03055	1.9622
D33P	1.07415	0.840648
D33R	0.982062	1.16527
D33H	1.03229	0.76513
D33K	0.965585	1.33313
D33E	0.991291	0.970939
P34A	0.84214	-0.4174
P34V	0.965251	-0.480712
P34I	0.952622	-0.645029
P34L	0.933141	-0.716111
P34M	0.81735	-0.379936
P34F	0.81257	-0.540049
P34Y	0.864591	-0.526741
P34W	0.953494	-0.994258
P34S	0.942672	-0.351171
P34T	0.995765	-0.361539
P34N	0.903747	-0.165679
P34Q	0.877691	-0.239037
P34C	0.745413	0.597776
P34G	0.999922	0.356537
P34R	1.00907	-0.35039
P34H	0.905216	-0.6525
P34K	0.961364	-0.345562
P34D	1.05851	-0.470205
P34E	0.9715	-0.672038
L35A	0.897943	0.771247
L35V	0.962404	0.490053
L35I	1.01093	0.293237
L35M	1.08197	0.422137
L35F	0.999502	0.211063
L35Y	0.970081	0.212166
L35W	0.961657	-0.203797
L35S	0.947252	0.681642
L35T	1.02799	0.625516
L35N	0.842716	0.560934
L35Q	0.799201	0.563112
L35C	0.727416	1.59005
L35G	0.902911	1.09689
L35P	0.998629	1.36033
L35R	0.948277	0.578829
L35H	0.932282	0.111499
L35K	0.856272	0.580857
L35D	0.923648	0.18695
L35E	0.725164	0.0681027
L36A	1.05744	2.26066
L36V	1.0264	1.35832
L36M	1.01815	1.09746
L36F	0.937517	0.674774
L36Y	1.00236	0.916294
L36S	1.04036	2.50755
L36T	0.574989	1.90921
L36N	0.792085	2.23739
L36Q	0.977392	1.94201
L36C	0.848749	2.57588
L36G	0.891364	3.12423
L36P	0.949806	6.2722
L36R	1.02571	1.5306
L36K	0.879809	1.92318
L36D	0.864488	2.20634
A37V	0.611788	0.352309
A37L	0.952111	-0.177316
A37F	0.992965	0.0399079
A37S	0.953648	0.973159
A37T	0.869696	0.628869
A37N	0.99807	0.809756
A37Q	0.961679	0.497236
A37G	0.933081	1.22481
A37P	0.787821	6.78339	NDI
A37R	1.12145	0.140097
A37E	1.09584	0.67328
R38A	0.918812	0.503358
R38V	0.87743	0.281435
R38I	0.902559	0.0230931
R38L	0.784321	-0.218042
R38M	0.911214	0.308109
R38F	0.954195	0.17252
R38Y	0.912791	0.307218
R38W	0.968546	-0.350441
R38S	0.930522	1.16457
R38T	0.962219	0.691119
R38N	1.01773	0.805081
R38Q	1.04677	0.582697
R38C	0.785924	1.54953
R38G	0.668403	1.50754
R38P	0.855305	7.59957
R38H	0.92716	0.394923
R38D	0.797556	0.923205
R38E	0.899317	0.404269
A39V	1.02501	-0.289057
A39I	0.898883	-0.546292
A39L	1.00475	-0.723155
A39M	0.949655	-0.365787
A39F	1.04887	-0.544784
A39Y	0.9139	-0.444765
A39W	1.0273	-1.24088
A39S	0.786431	0.543253
A39T	0.884765	-0.0643169
A39N	0.529579	0.132916
A39Q	0.532666	0.0407797
A39C	1.05125	0.850728
A39G	0.844294	1.01411
A39P	0.523047	6.9467
A39R	0.396299	-0.290737
A39H	0.80281	-0.265918
A39K	0.234706	-0.0342796
A39D	0.295889	0.433988
A39E	0.43726	-0.199594
E40A	0.553686	1.21358
E40V	0.731779	0.692361
E40I	1.07423	0.39897
E40L	0.852899	0.210324
E40M	0.909355	0.498351
E40F	0.744684	0.412321
E40Y	0.831886	0.642148
E40W	0.848674	0.124086
E40S	0.677172	1.88143
E40T	0.666189	1.54379
E40N	0.670052	1.34231
E40Q	0.835558	0.80233
E40C	0.724642	1.95209
E40G	0.710447	2.48555
E40P	0.566052	4.08217
E40R	0.30303	1.32208
E40H	0.824405	0.821775
E40D	0.549334	1.45742
L41A	0.737891	2.20839
L41V	1.04134	1.15116
L41I	1.07008	0.786104
L41M	1.00404	1.22683
L41F	0.817353	0.957815
L41Y	0.76385	1.13048
L41W	0.801011	0.682543
L41S	0.843818	2.84655
L41T	0.796016	2.23143
L41N	0.706611	2.31591
L41Q	0.886373	2.09554
L41C	0.874739	2.56112
L41G	0.831172	3.31152
L41P	0.744193	8.4638
L41R	0.665037	1.60581
L41H	0.809563	1.7414
L41K	0.866008	1.8687
L41D	0.799557	2.68753
L41E	0.828569	2.01835
A42V	1.04435	0.119538
A42I	1.04876	-0.0224829
A42L	0.965687	-0.277664
A42M	0.960179	0.205615
A42F	0.947035	0.104092
A42Y	1.05	0.179528
A42W	1.07658	-0.42035
A42S	0.88698	0.571445
A42T	0.994413	0.330125
A42N	0.564202	0.456443
A42Q	0.351566	0.368666
A42C	0.968825	1.06112
A42G	0.927472	0.937645
A42P	1.08143	6.28616
A42R	0.18016	0.0335326
A42H	0.561041	0.0865774
A42K	0.15203	0.212795
A42D	0.150002	0.441499
A42E	0.0163307	0.0471775
L43A	1.00478	1.18679
L43V	1.08622	0.51485
L43I	0.969793	0.174727
L43M	1.05872	0.79005
L43F	0.812405	0.694045
L43Y	0.566322	0.80712
L43W	0.575504	0.193016
L43S	0.776269	2.02554
L43T	0.747267	1.34352
L43N	0.493597	1.46019
L43Q	0.109523	1.32217
L43C	0.817933	2.04102
L43G	0.840965	2.53246
L43P	0.296079	9.15923	NDI
L43R	0.184891	0.725299
L43H	0.0772439	0.887019
L43K	0.233604	1.10628
L43D	0.416574	1.74655
L43E	0.364235	1.27405
L44A	0.852031	2.68936
L44V	0.844964	1.47723
L44I	0.891408	0.990062
L44M	0.888556	1.22173
L44F	0.965655	0.629457	NDI
L44Y	1.02087	1.08563
L44W	0.910492	0.720914
L44S	0.795327	3.80195
L44T	0.827592	2.66322
L44N	0.836255	2.64553
L44Q	0.776248	2.35842
L44C	0.9019	3.04356
L44G	0.720941	4.35751
L44P	0.0352139	10.4058	NDI
L44R	0.343155	2.39788
L44H	0.74928	1.75444
L44K	0.230873	3.29156
L44D	0.52245	3.48558
L44E	0.756172	2.87837
S45A	1.16504	-0.69897
S45V	0.976388	-0.6785
S45I	0.845237	-0.722556
S45L	0.943453	-1.15973
S45M	0.831743	-0.803276
S45F	0.798555	-1.35613
S45Y	0.700213	-1.12856
S45W	0.673368	-1.63758
S45T	1.04505	-0.284308
S45N	0.622775	-0.563767
S45Q	0.58303	-0.456424
S45C	1.02085	0.075425
S45G	1.05554	0.33245
S45P	0.796817	6.49212
S45R	0.163565	-0.742563
S45H	0.547152	-0.971011
S45K	0.00774479	-0.426581
S45D	0.158407	-0.231084
S45E	0.547747	-0.506339
I46A	0.923393	0.393841
I46V	0.937768	-0.0207836
I46L	0.880385	-0.319184
I46F	0.937598	-0.0720483
I46Y	0.20636	-0.016099
I46W	0.617701	-0.572502
I46S	0.722004	1.03824
I46T	0.804071	0.521223
I46N	0.257369	0.674431
I46Q	0.149711	0.518406
I46C	0.887142	1.28977
I46G	0.609893	1.48014
I46P	0.141996	7.25816
I46R	0.285412	0.00578621	NDI
I46H	0.226828	0.249012
I46K	0.198483	0.323525	NDI
I46D	0.176892	0.907406
I46E	0.418937	0.42321
V47A	0.934437	2.00087
V47I	0.864019	-0.259825
V47L	0.941527	0.218565
V47M	1.11915	0.892692
V47F	0.814181	0.594087
V47Y	0.392994	0.967706
V47W	0.67232	0.279408
V47S	0.963099	2.79982
V47T	0.872431	1.8596
V47Q	0.834333	1.92084
V47C	0.840274	2.35061
V47G	0.738365	3.78758
V47P	0.157608	7.78157
V47R	0.183745	1.91251
V47H	0.492585	1.73425
V47K	-0.040767	2.66651
V47D	0.891425	2.83746
V47E	0.806686	2.20702
F48A	0.70139	3.30287
F48V	0.736043	3.00203
F48I	0.615238	2.72196
F48L	0.854567	1.82013
F48M	0.710367	2.28127
F48Y	0.176869	0.000175938
F48W	0.382992	0.228196
F48S	0.679727	4.66288
F48T	0.561071	3.63503
F48N	0.0623687	3.92583
F48Q	0.125863	3.85173
F48C	0.750006	4.23642
F48G	0.648647	5.42835
F48P	0.314846	10.6068
F48R	0.119608	3.66011
F48H	0.173127	1.92655
F48K	0.194208	4.67954
F48D	0.0947299	5.10274
F48E	0.181217	4.62223
V49A	0.956963	0.830802
V49I	0.952539	-0.349414
V49L	0.955836	-0.188888
V49M	1.00785	0.235869
V49F	0.93575	0.0526844
V49Y	0.311079	0.110669
V49W	0.629657	-0.393555
V49S	0.836348	1.31154
V49T	0.942608	0.702194
V49N	0.565404	1.01269
V49Q	0.286245	0.738361
V49C	0.954302	1.45828
V49G	0.914865	1.83564
V49P	0.787623	6.74475
V49R	0.272343	0.208421
V49H	0.317805	0.357279
V49K	0.140415	0.586648
V49D	0.144028	1.08
V49E	0.0240274	0.523286
A50V	0.913881	-0.0496601
A50I	0.922567	-0.172725
A50L	0.929202	-0.438649
A50M	0.884937	-0.0706791
A50F	0.753629	-0.208916
A50Y	0.10561	-0.147885
A50W	0.763552	-0.779777
A50S	0.928484	0.806432
A50T	0.856106	0.303561
A50N	0.557464	0.419829
A50Q	0.163687	0.269604
A50C	0.840361	1.01613
A50G	0.931558	1.15401
A50P	0.312971	7.48326
A50R	0.149791	-0.0718324
A50H	0.457301	-0.0127269
A50K	0.304788	0.188012
A50D	0.216293	0.521211
A50E	0.417125	0.0499331
V51A	1.05259	1.81041
V51I	1.03046	0.0122664
V51L	0.812669	-0.016674
V51M	0.923712	0.767282
V51F	0.198972	0.698289
V51Y	0.463011	1.07026
V51S	1.1482	2.72081
V51T	1.14654	1.73221
V51N	1.07472	1.84053
V51Q	0.867593	1.72379
V51C	1.16902	2.27758
V51G	1.09091	3.58953
V51P	0.353136	6.98681
V51R	0.0850722	1.42861
V51H	0.0804449	1.51931
V51K	0.176003	2.4342
V51D	1.06076	2.99101
V51E	0.938675	2.51107
A52V	1.18574	0.316296
A52I	0.892327	0.30291
A52L	1.01668	-0.0752564
A52M	1.04092	0.248683
A52F	0.935726	-0.256965
A52Y	0.680104	-0.0129566
A52W	0.805456	-0.794514
A52S	0.962373	1.36241
A52T	1.06804	0.681776
A52N	0.756144	0.776812
A52Q	0.511746	0.844545
A52C	1.00751	0.940397
A52G	0.890106	1.55775
A52P	0.406576	7.23896
A52R	0.222409	0.176884
A52H	0.311061	0.645773
A52K	0.294561	0.607541
A52D	0.684412	1.4051
A52E	0.451497	1.05213
L53A	1.03171	0.922716
L53V	0.993515	0.479848
L53I	1.01405	0.277256
L53M	0.953743	0.769373
L53F	1.00549	0.513434
L53Y	0.477416	0.65414
L53W	0.821104	0.054825
L53S	0.912435	1.61503
L53T	0.812021	0.893764
L53N	0.27678	1.13144
L53Q	0.114141	1.15077
L53C	0.971951	1.82479
L53G	1.02317	2.02241
L53P	0.123249	7.8516
L53R	0.066251	0.579256	NDI
L53H	0.121387	0.703028
L53K	0.341299	0.848698
L53D	0.0579135	1.47912
L53E	0.21841	0.865559
S54A	0.665366	-1.10259
S54V	0.144498	-1.16299
S54I	0.0490883	-1.28741
S54L	0.31505	-2.13667
S54M	0.265842	-1.53875
S54Y	0.181759	-1.81313
S54W	0.246056	-2.50165
S54T	0.721698	-0.889369
S54N	0.335749	-1.22505
S54Q	0.0226476	-0.843709
S54C	0.428517	-0.177885
S54G	0.90009	0.479771
S54P	0.793499	5.83086
S54R	0.169256	-1.37801	NDI
S54H	-0.00678786	-1.60063
S54K	0.173166	-0.733442
S54E	0.447285	-0.770369
N55A	0.686842	1.06759
N55V	0.138618	0.628158
N55I	0.0475946	1.20332
N55L	0.121175	1.08041
N55M	0.183558	1.39537
N55F	-0.000391665	3.23502
N55Y	0.0166929	4.22467
N55S	0.613147	1.79454
N55T	0.328805	1.26283
N55Q	-0.0233533	1.88782
N55C	0.253631	1.05906
N55G	0.262104	2.62739
N55P	0.433299	6.13524
N55R	0.0178714	4.04458
N55H	0.125932	2.90555	NDI
N55K	0.0990682	4.83377
N55D	0.200041	2.70824	NDI
G56A	0.887653	-0.286383
G56V	1.02409	-0.876253
G56I	1.01713	-0.915341
G56L	1.03206	-1.36817
G56M	1.02973	-0.915032
G56F	0.934651	-1.32002
G56Y	0.575316	-1.15313
G56W	0.658997	-1.76968
G56S	0.933614	0.228037
G56T	0.996668	-0.242969
G56N	0.296848	-0.287624
G56Q	0.171793	-0.368595
G56C	0.952069	0.184674
G56P	0.127215	5.49606
G56R	0.06087	-0.764773
G56H	0.168654	-0.748741
G56K	0.131236	-0.502299
G56D	0.163441	-0.103564
G56E	-0.0566015	-0.429359
L57A	0.818477	1.22112
L57V	0.927744	1.18206
L57I	0.805901	0.841807
L57M	0.781461	0.900787
L57F	0.803598	0.844746
L57Y	0.616157	0.96859
L57W	0.768346	0.274248
L57S	0.800992	2.34172
L57T	0.60829	1.56401
L57N	0.190746	1.7677
L57Q	0.147519	1.39233
L57C	0.878029	2.26637
L57G	0.758368	2.77811
L57P	0.192396	10.818
L57R	0.203622	0.968936	NDI
L57H	0.261859	1.18232
L57K	0.0748973	1.36678
L57E	0.207534	1.59751
V58A	0.80206	2.49569
V58I	0.853293	0.499806
V58L	1.00574	1.19096
V58M	1.08876	2.08671
V58F	0.806836	3.22543
V58Y	0.314891	4.41315
V58W	0.71065	4.83975
V58S	0.319976	3.54214
V58T	0.782135	1.99223
V58N	0.226482	2.89447
V58Q	0.297366	3.35063
V58C	0.908037	2.55759
V58G	0.718464	4.67224
V58P	0.049601	7.62816
V58R	0.226417	5.64163
V58H	0.215637	3.65514
V58K	0.964095	6.53753
V58D	0.138466	4.16539
V58E	0.138844	4.16767
L59A	0.185216	2.4465
L59V	0.676385	1.60212
L59I	0.927294	1.07169
L59M	0.900577	1.04687
L59F	0.683738	1.26382
L59Y	0.587396	1.6613
L59W	0.357751	1.24893
L59S	0.176112	3.24814
L59T	0.164809	2.61984
L59N	0.148334	2.24243
L59Q	0.093236	2.14773
L59C	0.265238	2.82758
L59G	0.349711	3.66436
L59P	0.241115	8.17405	NDI
L59R	0.337264	2.04738
L59H	-0.0427547	2.04509
L59K	0.146121	2.55651
L59D	0.0992402	3.11445
L59E	0.293605	2.49352
A60V	0.989715	0.0912132
A60I	1.06756	-0.0646968
A60L	1.01898	-0.407984
A60M	0.992765	-0.0439069
A60F	1.08579	0.0108021
A60Y	0.92044	0.0386594
A60W	0.966304	-0.774629
A60S	0.837222	0.586918
A60T	0.943615	0.318012
A60C	0.890554	0.828872
A60G	0.905204	0.90794
A60P	0.762578	5.74342
A60R	0.791261	-0.158624
A60K	0.672841	-0.0243412
A60D	0.315299	0.24891
A60E	0.601836	-0.00539079
A61V	0.974639	1.4251	NDI
A61I	0.882618	2.5652
A61L	0.921382	3.09019
A61M	0.770686	3.58146
A61F	0.779622	5.23268
A61Y	0.782094	6.04476
A61W	0.554892	7.07969
A61S	0.882459	2.08786
A61T	0.783509	2.03177
A61N	0.724261	2.71687
A61Q	0.80761	4.25619
A61C	1.02443	1.81805
A61G	0.903773	2.54495
A61P	0.0458634	8.43264
A61R	0.649058	7.0104
A61H	0.903208	5.43174
A61K	0.709091	7.93819
A61D	0.589981	3.85458
A61E	0.375048	5.23139
L62A	0.640119	3.38562
L62V	0.885324	1.90377
L62I	0.875355	1.48717
L62M	1.09629	2.07624
L62F	0.66202	2.71381
L62Y	0.364526	3.99206
L62W	0.930671	4.98778
L62S	0.686444	4.19372
L62T	0.730026	3.2112
L62N	0.780757	3.22106
L62Q	0.699157	3.00322
L62C	0.698371	3.40998
L62G	0.630187	5.02327
L62P	0.106679	9.4439	NDI
L62R	0.612291	4.93972
L62H	0.707626	3.16057
L62K	0.590647	6.00596
L62D	0.470124	4.18198
L62E	0.161231	3.58927
A63V	0.963452	0.435811
A63I	1.13083	0.186748
A63L	1.05926	-0.172957
A63M	1.07682	0.239033
A63F	1.05416	0.254875
A63Y	0.887296	0.277725
A63W	1.06886	-0.26901
A63S	0.940577	0.638638
A63T	0.941197	0.396258
A63N	1.11474	0.434589
A63Q	1.11613	0.369221
A63C	0.925828	1.01566
A63G	0.997725	0.993802
A63P	0.726725	4.37227
A63R	1.06852	0.0129312
A63H	0.991241	0.244463
A63K	0.982351	0.159367
A63D	0.836675	0.564635
A63E	1.03806	0.224407
R64A	0.885256	1.29387
R64V	0.791134	0.985449
R64I	0.955883	0.678563
R64L	0.860516	0.346517
R64M	0.831391	0.917375
R64F	0.812004	0.979955
R64Y	0.443321	1.11899
R64W	0.866156	0.523969
R64S	0.85542	2.03665
R64T	0.814354	1.47827
R64N	0.874776	1.76067
R64Q	0.973002	1.51079
R64C	0.809013	2.2998
R64G	0.650257	2.64524
R64P	0.109174	7.63786
R64H	0.79776	1.33306
R64K	0.934605	1.28435
R64D	0.222041	2.29871
R65A	1.00823	0.886439
R65V	0.94242	0.318078
R65I	0.949987	-0.0283601
R65L	1.00682	-0.901518
R65M	1.05333	-0.698745
R65F	0.800636	-0.498796
R65Y	0.745006	0.0994802
R65W	0.77307	-0.36895
R65S	0.795721	2.26772
R65T	1.05843	1.63786
R65N	0.786636	1.54975
R65C	0.926294	1.57023
R65G	0.813614	2.72548
R65P	0.743607	6.51838
R65H	0.761724	0.701915
R65K	1.01318	1.65325
R65D	0.620262	2.96447
R65E	0.917258	2.24765
G66A	0.938157	-0.97797
G66V	1.00595	-0.995131
G66L	0.869451	0.0507838
G66M	1.14228	-0.578202
G66F	0.921731	-0.196098
G66Y	0.859184	0.112378
G66W	1.05637	-0.837081
G66S	1.09789	0.0636326
G66T	0.989048	0.0877884
G66N	0.922749	0.120867
G66Q	1.14128	-0.0286945
G66C	1.02329	-0.0354481
G66P	1.03904	3.51226
G66R	1.11644	-0.344096
G66D	0.952685	0.88704
G66E	0.81842	0.759842
R67A	0.986858	0.878213
R67V	0.775894	0.73649
R67I	0.715844	0.557198
R67L	0.782094	0.193675
R67M	0.533604	0.635722
R67F	0.768734	0.607967
R67Y	0.597647	0.670857
R67W	0.701766	0.0645679
R67S	0.867839	1.18252
R67T	0.870833	1.03533
R67N	0.861321	0.98212
R67Q	0.92934	0.886482
R67C	0.797667	1.48831
R67G	0.981697	1.51806
R67P	0.929585	5.76334
R67H	0.869679	0.743824
R67K	0.826417	0.656586
R67D	0.748816	1.18066
R67E	0.859706	0.82892
R68A	1.06721	0.776728
R68V	0.808764	0.752451
R68I	0.741211	0.581214
R68L	0.678408	-0.104673
R68M	0.784757	0.375559
R68F	0.688922	0.476042
R68Y	0.783932	0.60456
R68W	0.671784	0.235476
R68S	1.05312	1.03702
R68T	0.835111	1.04669
R68N	0.969414	0.633182
R68Q	0.950061	0.668551
R68C	0.711395	1.30903
R68G	0.868831	1.33948
R68P	0.707667	4.24446
R68H	0.814291	0.498386
R68K	1.13753	0.486786
R68D	0.857622	0.880005
R68E	0.874269	0.73081
G69A	0.815627	1.63352
G69V	0.456652	2.36546
G69I	0.719289	2.58452
G69L	0.442429	0.785862
G69M	0.68839	1.06364
G69F	0.782217	1.02696
G69Y	0.748022	1.17935
G69W	0.500338	0.818134
G69S	0.749587	1.52528
G69T	0.787763	2.19513
G69N	0.654433	0.1069
G69Q	0.907024	1.1321
G69C	0.772899	1.91095
G69P	0.691638	7.0891
G69R	0.942487	0.667841
G69K	0.85157	0.676498
G69D	0.642189	0.636129
G69E	0.781997	1.00637
H70V	1.11084	0.720703
H70I	0.913261	0.595945
H70L	0.944751	-0.236346
H70F	0.845272	-0.130131
H70W	0.486592	-0.199199
H70S	0.915852	1.04181
H70T	1.1406	1.03857
H70N	0.960144	0.286859
H70Q	0.347168	0.661313
H70C	0.890618	1.39002
H70G	0.958827	1.51314
H70P	1.00159	3.98514
H70R	0.830907	0.285866
H70K	1.07542	0.559036
H70D	0.7782	0.576384
H70E	1.11253	0.694018
W71A	0.841445	1.96432
W71V	0.991673	1.32681
W71I	0.926695	1.30533
W71L	0.963095	0.854669
W71M	1.08966	1.2221
W71F	0.701737	0.722854
W71Y	0.964727	0.838112
W71S	1.02642	1.72129
W71T	0.952435	1.59484
W71N	1.0545	1.50165
W71Q	0.919229	1.68045
W71C	0.963244	2.35314
W71G	0.983619	2.79575
W71P	0.877102	3.15225
W71R	0.971287	1.23128
W71H	1.07323	0.976395
W71D	1.09128	1.47942
W71E	1.03033	1.42276
A72V	0.882427	0.0780351
A72L	0.799116	-0.172797
A72F	0.729684	0.11416
A72S	1.00089	0.448042
A72T	0.861002	0.23291
A72N	0.698988	0.188576
A72G	0.884091	1.04054
A72R	1.07865	0.0917036
A72K	0.808335	0.205336
A72D	1.05264	0.161585
A72E	1.15845	0.148573
P73A	0.748143	-0.488516
P73V	0.707494	-0.343151
P73L	0.0462772	-0.960549
P73M	0.498171	-0.60668
P73Y	0.464029	-0.732929
P73W	0.131608	-1.48134
P73S	0.981057	-0.303881
P73T	0.927113	-0.39392
P73C	0.747914	0.482722
P73G	0.992909	0.554894
P73R	0.808016	-0.740933
P73K	0.781644	-0.202138
P73E	0.962426	-0.515356
I74A	0.660125	1.29428
I74V	1.0341	0.352654
I74L	1.0957	-0.0834526
I74M	1.18617	0.523396
I74F	1.11749	0.631255
I74S	0.780746	1.6743
I74T	0.827601	1.32177
I74N	0.656473	1.37739
I74C	1.02234	1.61547
I74G	0.558175	2.31687
I74R	0.772251	1.25426
I74H	0.72619	1.24091
I74K	0.765711	1.87156
H75A	0.785604	0.806051
H75V	0.499777	0.510732
H75I	0.398873	0.529211
H75L	0.212693	-0.0777409
H75M	0.759361	0.170651
H75F	0.393781	-1.20557
H75Y	0.788502	-0.940505
H75W	0.537366	-1.14065
H75S	0.927148	1.61149
H75T	0.898567	1.33259
H75N	0.951596	0.559824
H75Q	1.08705	0.803438
H75C	0.752056	1.14518
H75G	0.936744	2.38673
H75P	0.799023	3.53891
H75R	0.8957	1.57998
H75K	0.968382	2.5725
H75D	1.10007	1.16291
H75E	1.08724	1.22593
V76A	0.656426	1.21884
V76L	0.676038	-0.342192
V76M	0.802328	0.16096
V76Y	0.51364	0.0340738
V76W	0.313249	-0.581662
V76S	0.556548	1.87006
V76T	1.0458	1.1329
V76N	0.869444	1.07306
V76C	0.887718	1.89823
V76G	0.73198	2.51527
V76P	0.807554	5.0623
V76R	0.621242	0.527475
V76K	0.732206	1.20356
V76D	0.648406	1.5814
V76E	0.757734	1.29845
F77A	0.534003	4.47851
F77V	0.344658	3.45859
F77I	0.718659	3.0548
F77L	0.559189	1.88399
F77M	0.774535	2.39592
F77Y	0.986581	0.577567
F77W	0.604292	0.478907
F77S	0.609125	5.20479
F77T	0.446566	4.52814
F77N	0.991519	4.3655
F77Q	0.659582	4.35206
F77C	0.816384	4.78998
F77G	0.230111	5.78006
F77P	0.017521	8.0221
F77R	0.358355	4.50806
F77H	0.686185	2.26584
F77D	0.312172	5.0063
F77E	0.324761	4.69353
I78A	1.06544	3.04079
I78V	1.10567	0.829106
I78L	0.781069	0.570795
I78M	0.963355	1.5937
I78F	0.726067	1.64551
I78Y	0.949607	2.55008
I78W	0.703493	3.48583
I78S	0.662821	4.44983
I78T	0.699765	3.06262
I78N	0.502908	3.51881
I78Q	0.778983	3.13977
I78C	0.882567	3.57802
I78G	0.824419	5.38246
I78P	0.124197	9.59681
I78R	0.0801986	4.42839
I78K	0.172577	5.82945
I78D	0.149911	4.84357
I78E	0.349809	4.0037
G79A	1.10214	0.113373
G79V	1.17631	0.382615
G79I	0.919557	0.460183
G79L	1.22216	-0.334265
G79M	1.09971	-0.236571
G79F	1.13758	-0.668272
G79Y	1.07298	-0.232935
G79W	1.16827	-0.57268
G79S	1.13637	1.11603
G79T	1.1686	0.951794
G79N	0.945299	1.1138
G79Q	1.17899	0.657522
G79C	0.923082	0.960726
G79P	0.476012	6.81346
G79R	1.02927	0.586296
G79H	0.925339	0.501757
G79K	1.10396	1.33153
G79D	0.560121	2.09698
G79E	1.16982	1.35762
H80A	0.0952188	0.234037
H80V	0.252139	0.510624
H80I	0.109008	0.498041
H80L	0.169433	-0.103091
H80F	0.562754	-0.660479
H80Y	0.105579	-0.413025	NDI
H80W	-0.0157018	-0.686578
H80S	0.336862	1.66792
H80T	0.257299	1.10903
H80N	0.798804	0.59648
H80Q	0.201588	0.558004
H80C	0.136689	1.28481
H80G	0.0740737	2.41981
H80P	0.139141	5.85193
H80R	0.216201	0.907198	NDI
H80K	0.0394242	1.56357
H80E	-0.158857	1.1106
L81A	0.36365	2.76065
L81V	0.648072	1.81452
L81I	0.929554	1.42349
L81M	0.714447	1.78991
L81F	0.212292	2.10074	NDI
L81Y	0.125291	3.00191
L81W	-0.0906606	2.64651
L81S	0.886211	3.7637
L81T	0.2463	3.06768
L81N	0.432242	2.98793
L81Q	0.370757	2.73225
L81C	0.510086	3.25874
L81G	0.788334	4.47349
L81P	0.460585	9.89873
L81R	0.724479	3.60216
L81K	0.939585	4.30747
L81D	0.239274	4.14546
L81E	0.4328	3.58477
C82A	0.758524	0.022987
C82V	0.600676	-0.555695
C82M	0.410565	0.455283
C82F	0.470262	1.96032
C82Y	-0.00403492	3.38314
C82W	0.0777915	4.64879
C82S	0.685565	1.60467
C82T	0.548312	0.435356
C82Q	0.228788	1.32269
C82G	0.236046	2.27776
C82R	-0.0353059	4.31351
C82K	0.160163	5.39763
L83V	1.01765	0.215698
L83F	0.86521	0.128816
L83Y	0.947678	0.236712
L83S	0.650552	1.40229
L83T	0.794261	1.13537
L83G	0.79998	1.97038
L83P	-0.0416649	7.51153	NDI
L83R	0.117344	0.257055
L83D	0.0674075	1.06115
A84V	0.761075	1.69766
A84I	0.170914	4.02572
A84L	0.543818	4.21091
A84M	0.0771065	4.03511
A84F	0.324641	4.61511
A84Y	-0.0474088	5.21222
A84W	0.0762829	6.03957
A84S	0.752865	2.01177
A84T	0.739714	2.07325
A84G	0.233038	2.57133
A84R	0.145908	6.0249
A84H	0.112364	4.96304
A84K	0.771752	7.21443
A84E	0.163971	5.92311
D85A	0.561838	0.87317
D85V	0.0698132	0.610972
D85L	0.0414781	0.44988
D85Y	0.280956	2.17924
D85W	-0.0355455	2.18
D85S	0.586801	1.39771
D85N	1.12427	0.735337	NDI
D85Q	0.343634	1.42981
D85C	0.240199	1.25479
D85G	1.05717	1.86777
D85R	0.15555	2.444
D85H	0.898173	1.52145
D85E	0.277453	1.70441	NDI
L86A	0.39301	2.17745
L86V	0.850018	0.985193
L86I	0.948688	0.702149
L86M	0.993442	1.14915
L86F	0.872411	1.02769
L86T	0.641683	2.27986
L86C	0.718818	2.70143
L86H	0.415538	1.77127
L86K	0.37384	2.25271
L86D	0.784368	3.04169
L86E	0.414611	2.25457
A87V	1.12999	0.276396
A87I	1.00213	0.138753
A87L	1.0445	-0.717104
A87M	1.10495	-0.365302
A87F	0.927958	-0.718523
A87Y	0.458479	-0.602167
A87W	1.04878	-1.24063
A87S	0.737068	0.942832
A87T	0.919432	0.879748
A87N	0.576797	0.436682
A87Q	0.706655	0.404131
A87C	1.11236	0.913601
A87G	0.839832	1.18631
A87P	0.0530022	7.89961
A87R	0.278756	0.115888
A87K	0.3522	0.425891
A87D	0.840304	0.730548
A87E	0.843468	0.387348
V88A	0.454976	1.83488
V88I	1.10459	0.291821
V88L	0.781152	0.467819	NDI
V88F	0.708372	0.925736
V88W	0.609213	0.949677
V88S	0.557196	2.68791
V88T	0.780666	1.76652
V88N	0.852997	2.11709
V88Q	0.797925	1.69258
V88G	0.669825	3.54787
V88R	0.853972	1.30255
V88H	0.942377	1.50503
V88K	0.938512	2.1114
V88D	0.0669619	3.3235
V88E	0.0345974	2.47089
A89V	0.509055	1.30175
A89I	-0.110219	2.38397
A89L	0.345599	2.61507
A89M	0.280891	2.15295
A89F	0.515523	3.68209
A89Y	0.0656621	4.31324
A89W	-0.091807	4.68943
A89S	0.614635	1.60581
A89T	0.644848	1.97302
A89C	0.82243	1.35794
A89G	1.14936	2.09737
A89R	0.0497034	4.76995
A89H	-0.102953	3.95196
A89K	-0.0480618	5.64527
L90A	0.893851	1.02754
L90V	0.965192	0.282345
L90I	0.93985	-0.0528634
L90M	0.898683	0.199978
L90F	1.02479	-0.243171
L90Y	0.730624	-0.0686573
L90W	0.819854	-0.543469
L90S	0.820398	1.69579
L90T	0.929062	1.01665
L90N	0.683028	1.0547
L90C	1.13372	1.57773
L90G	0.655909	2.20939
L90P	0.187377	8.64126	NDI
L90R	0.221641	0.378968
L90H	0.444478	0.381598
L90K	0.31476	0.748865
L90D	0.319603	1.31057
L90E	0.296213	0.842377
F91A	0.355791	2.24425
F91V	0.129577	1.36744
F91I	0.900362	1.33573
F91L	0.275555	0.507343
F91M	0.687826	1.01914
F91Y	0.0644013	-0.340397
F91W	0.354968	-0.580155
F91S	0.259687	2.85837
F91T	0.602921	2.37927
F91N	0.371804	1.84333
F91Q	0.0354347	1.96088
F91C	0.219943	2.57164
F91G	0.819845	3.69691
F91P	0.668515	5.95899
F91R	0.114505	1.46738
F91H	0.442425	0.699473
F91D	0.0511694	2.21358
F91E	0.29634	2.22965
Q92A	0.870214	0.33478
Q92V	0.98173	0.00217718
Q92I	1.05945	0.514968
Q92L	1.0338	-0.318538
Q92M	1.1627	0.115777
Q92F	0.963984	-0.388938
Q92Y	1.08113	-0.170769
Q92W	1.20752	-0.452446
Q92S	0.859107	1.37567
Q92T	0.922904	1.00577
Q92N	0.788023	0.46587
Q92C	0.765966	0.847301
Q92G	0.936473	1.94468
Q92P	0.0775453	6.54802
Q92R	0.774029	0.41117	NDI
Q92H	1.13841	0.0502408
Q92K	0.484389	1.10577
Q92D	0.524181	1.39191
Q92E	0.490983	1.13988
V93A	0.186001	2.31372
V93L	0.957241	0.560178
V93M	0.829169	1.51888
V93F	0.176428	1.21342
V93W	0.196401	2.61571
V93S	0.231462	2.8473
V93T	0.649973	1.69615
V93Q	0.201123	2.47942
V93C	0.522303	2.1661
V93G	0.222981	4.20522
V93P	0.139412	6.43275
V93R	0.134981	3.55111
V93H	0.319884	2.19883
V93K	0.173215	4.56767
V93D	-0.0717361	2.91681
L94A	0.91469	1.4211
L94V	0.707934	0.849188
L94I	0.588159	0.582339
L94M	0.771394	0.791364
L94F	0.550916	0.584591
L94Y	0.268521	0.688109
L94W	0.647997	0.11413
L94S	0.796033	2.13878
L94T	0.281279	1.56257
L94N	-0.0145965	1.76123
L94C	0.50223	2.21616
L94G	0.855977	2.39824
L94P	0.134562	7.6323
L94R	0.170022	0.875586
L94H	-0.0326323	0.960257
L94K	0.0769899	1.25709
L94D	0.264081	2.11202
L94E	0.130876	1.56603
P95A	0.520493	0.486158
P95V	0.289474	0.121586
P95I	0.0897748	0.0812837
P95L	-0.043796	0.0821373	NDI
P95M	-0.0197983	0.248123
P95F	0.134366	-0.288897
P95Y	0.00262936	0.0261854
P95S	0.415657	1.13772
P95N	0.157837	0.724292
P95C	0.344055	1.30504
P95G	0.277658	1.99756
P95R	0.143026	0.849422
P95H	0.333878	0.0523819
P95K	-0.0153171	1.259
P95E	0.131302	1.00373
Q96A	1.05291	0.157778
Q96V	1.15329	-0.413026
Q96I	1.14055	-0.618063
Q96L	1.15161	-0.876313
Q96M	0.985966	-0.44009
Q96F	0.926059	-0.783856
Q96Y	0.989808	-0.591362
Q96W	0.897182	-1.3663
Q96S	0.874848	1.1086
Q96T	0.818119	0.411766
Q96N	0.995557	0.45639
Q96C	0.966284	1.10156
Q96G	0.764559	1.84417
Q96P	0.846373	7.61487
Q96R	0.898091	-0.270712
Q96H	1.107	-0.110931
Q96K	0.797107	0.130264
Q96D	0.850224	0.93236
Q96E	1.15159	0.25537
L97A	0.804905	2.05123
L97V	0.912832	0.771809
L97I	0.986941	0.51045
L97M	0.952938	1.11499
L97F	0.721971	0.965819
L97Y	0.0342937	1.39861
L97W	0.756108	1.00424
L97S	0.137094	2.96766
L97T	0.302855	1.9447
L97N	0.0735514	2.38894
L97Q	0.0982928	1.95858
L97G	0.194259	3.67785
L97P	0.445111	8.83577
L97R	0.385515	1.66057
L97H	0.0696364	1.59809
L97K	0.113037	2.27996
L97D	-0.0608396	3.42851
L97E	0.161206	2.6117
A98V	1.03414	-0.698528
A98L	1.05566	-0.727712
A98F	1.02639	-0.975987
A98Y	0.916504	-0.887054
A98W	0.858403	-1.34555
A98S	0.739032	0.633307
A98G	0.549005	1.17865
A98R	0.0633695	-0.273738
A98K	0.257293	-0.0116836
A98E	0.0879865	-0.171207
W99A	0.946821	3.46493
W99V	1.04896	2.9153
W99I	1.06876	2.32708
W99L	1.11215	2.00112
W99M	1.18449	2.42284
W99F	1.04284	1.02444
W99Y	1.0839	1.23363
W99S	1.05863	4.0423
W99T	1.11997	3.40525
W99N	1.16283	3.60433
W99Q	0.883721	3.49811
W99C	0.814932	4.3983
W99G	0.917281	4.87821
W99P	0.158498	7.68906
W99R	0.769956	2.74371	NDI
W99H	0.905568	2.33728
W99K	0.772787	3.35715
W99D	0.865455	4.00837
W99E	0.890728	3.43042
K100A	0.851476	0.19659
K100V	1.00762	-0.460854
K100I	0.991333	-0.84225
K100L	1.08962	-1.0887
K100M	0.980536	-0.434738
K100Y	0.581005	-0.539101
K100W	0.659034	-1.15148
K100S	1.03347	1.10693
K100T	0.96995	0.264689
K100Q	1.04157	0.206306
K100G	0.869662	1.78565
K100R	1.14696	-0.372034
K100E	1.0565	0.51985
A101V	0.880329	0.455877
A101I	0.796905	0.263269
A101L	0.879793	-0.093904
A101M	0.375553	0.18257
A101F	0.940214	0.167073
A101Y	0.569635	0.29851
A101W	0.812471	-0.251283
A101S	0.957838	1.14106
A101T	0.934794	0.771474
A101N	0.736374	0.932976
A101Q	0.592965	0.526268
A101C	0.73367	1.24961
A101G	0.706599	1.4417
A101P	0.54939	7.61295
A101R	0.622345	0.193394
A101H	0.903742	0.447889
A101D	0.670413	1.35671
T102A	0.984298	0.068119
T102V	0.753655	-0.750764
T102I	0.785313	-0.873421
T102L	0.929679	-1.05281
T102M	0.833751	-0.401801
T102F	0.856522	-0.650936
T102W	0.681233	-0.871451
T102S	0.980661	0.365529
T102N	0.918888	0.0568687
T102C	0.588063	0.372701
T102G	0.895181	1.05038
T102P	0.679902	3.83201
T102R	0.660613	-0.247169
T102H	0.851933	-0.16006
T102K	0.583488	0.139201
T102D	0.852019	0.312048
T102E	0.737451	0.135811
D103A	0.834317	-0.14771
D103V	0.855826	0.182564
D103I	0.851129	0.0901394
D103L	0.901365	-0.715288
D103M	0.873723	-0.282373
D103F	0.836315	-0.370443
D103Y	0.805885	-0.404545
D103W	0.793162	-0.958219
D103S	0.947488	-0.0416989
D103T	0.94636	0.176916
D103N	1.0364	-0.519531
D103Q	0.75115	0.0647652
D103C	0.310947	0.665484
D103G	0.701868	0.401977
D103P	0.751939	2.88012
D103R	0.665856	-0.628549
D103E	0.512957	-0.253042
R104V	1.0019	1.18711
R104I	0.916806	1.15852
R104L	0.794354	0.804116
R104M	0.94112	1.51138
R104F	1.01084	1.10526
R104Y	0.933286	1.23662
R104W	0.814077	0.950897
R104S	1.09763	2.38138
R104T	1.03627	1.65734
R104N	1.00239	1.63314
R104Q	0.881525	2.05592
R104G	1.14219	3.2519
R104P	0.938625	5.41215
R104H	0.947183	1.34922
R104D	0.885906	2.73066
R104E	0.844366	2.50816
F105A	0.798514	3.38046
F105V	0.773833	2.84448	NDI
F105I	0.676376	3.07884
F105L	0.911838	2.2458
F105M	0.927609	2.48518
F105Y	0.729191	0.461089
F105W	1.01822	0.316929
F105S	0.733505	4.28541	NDI
F105T	0.737665	3.64661
F105N	0.661677	3.69664
F105Q	0.849359	3.47976
F105G	0.711426	4.95782
F105P	0.850921	7.53589
F105R	0.73901	3.62497
F105H	0.652859	2.18229
F105K	0.625644	4.46384
F105E	0.625342	3.9099
R106A	0.834609	0.763903
R106V	1.01363	-0.127594
R106I	0.956712	-0.361041
R106L	1.06826	-0.131348
R106M	0.953036	0.293355
R106F	0.940776	-0.112223
R106W	0.823152	-0.25561
R106S	0.971396	0.728138
R106T	0.722583	0.392304
R106N	1.01041	0.49195
R106Q	1.10779	0.610413
R106C	0.945908	0.913854	NDI
R106G	0.871146	1.35791
R106P	1.09682	2.47332
R106H	1.06207	0.139167
R106D	0.92523	0.598416
R106E	0.941544	0.578159
G107A	0.860748	3.22289
G107V	0.629551	5.83706
G107I	0.703923	5.91638
G107L	0.766604	4.49162
G107M	1.02639	4.25468
G107F	0.918375	3.88966
G107Y	0.961628	3.92479
G107W	0.92564	3.66356	NDI
G107S	0.814339	3.43631
G107T	0.940732	4.8021
G107N	0.637788	3.59813
G107Q	0.75482	4.42638
G107C	0.858645	4.14528
G107R	0.469503	4.17534	NDI
G107H	0.816627	3.76912
G107K	0.842097	4.43929
G107E	0.743445	4.24044	NDI
P108A	0.77296	0.479398
P108V	0.80936	0.708458
P108I	0.631571	0.601851
P108L	0.807316	0.352025
P108M	0.793101	0.592306
P108F	0.682114	0.302348
P108Y	0.83889	0.286596
P108W	0.660667	-0.205072
P108S	0.952646	0.117441
P108T	0.847022	0.486539
P108N	0.929988	0.426077
P108Q	0.799888	0.743354
P108C	0.693849	1.18707
P108G	0.922033	0.97974
P108R	0.476736	0.461833
P108H	0.809595	-0.0295494
P108E	0.828372	0.214789
D109A	0.800799	1.85413
D109V	0.838628	1.26654
D109I	0.704984	1.29678
D109L	0.821274	1.38021
D109M	0.816193	1.74974
D109F	0.732364	1.77015
D109Y	0.733331	1.88079
D109W	0.804463	1.55839
D109S	0.829071	2.10169
D109T	0.815219	1.80269
D109Q	0.638865	2.27025
D109C	0.474581	2.30434
D109G	0.595097	2.86198
D109P	0.906469	5.36228
D109R	0.45153	2.45328
D109H	0.694005	1.75127
D109K	0.241544	2.91491
D109E	0.902886	1.73561
A110V	1.00681	-0.0203966
A110I	0.608841	-0.289442
A110L	1.04381	-0.610569
A110F	1.04076	-0.525544
A110Y	1.16997	-0.467299
A110W	0.932409	-1.00105
A110S	0.999362	-0.106597
A110T	1.07279	-0.0720461
A110G	0.831572	0.559427
A110P	0.931229	1.79182
A110R	0.58016	-0.359396
A110H	0.716523	-0.598535
A110K	0.642825	-0.237324
L111A	0.877665	1.15455
L111V	1.04009	0.612738
L111I	0.926106	0.511149
L111M	0.796056	0.847879
L111F	0.666361	0.651525
L111Y	0.784787	0.608865
L111W	0.709794	0.077552
L111S	0.433926	1.75348
L111T	0.593619	1.16522
L111N	0.191169	1.697
L111Q	0.417629	1.29054
L111C	0.253913	1.96089
L111G	0.429919	2.36238
L111P	0.48874	5.21616
L111R	0.139191	0.600228
L111K	0.131482	0.817847
L111E	0.092319	1.078
C112A	0.892786	0.462997
C112V	1.16138	-0.0212283
C112I	1.18058	0.277225
C112L	1.0644	0.172964
C112M	0.925855	0.863858
C112F	1.19778	2.10077
C112Y	1.01659	2.97573	NDI
C112W	1.05998	3.81591
C112S	0.800436	1.67974
C112T	0.996496	0.658679
C112N	0.91593	1.10176
C112Q	0.647565	1.61455
C112G	0.831613	2.74138
C112P	0.657733	7.69131
C112R	0.73601	4.44416	NDI
C112H	0.95167	1.81895
C112K	0.554712	5.26744
C112D	0.807886	2.68349
C112E	1.03732	2.84406
R113A	1.11879	1.68969
R113V	0.835449	1.67341
R113L	0.772138	0.671331
R113S	0.980543	2.80085
R113T	0.847376	2.24385
R113N	0.69693	2.05504
R113C	0.757923	2.63407
R113G	0.801514	3.42717
R113P	0.710891	8.9841
R113K	1.02213	1.79809
R113D	0.415117	4.0127
R113E	0.660605	2.77446
A114V	0.802379	0.201125
A114I	1.2505	0.0898931
A114L	1.05606	-0.404875
A114M	0.99121	-0.0136469
A114F	0.967412	-0.016004
A114Y	0.698086	0.102692
A114W	0.73416	-0.605632
A114S	0.800823	1.07459
A114T	0.694366	0.624322
A114Q	0.21782	0.46664
A114C	1.08131	1.19656
A114G	0.970723	1.40238
A114P	0.518532	8.67545
A114R	0.203818	0.0668438
A114H	0.352794	0.171393
A114D	0.119126	0.822371
V115A	0.749758	1.40467
V115L	1.00143	-0.251312
V115M	0.881421	0.300382
V115F	0.87151	-0.0505604
V115W	0.842928	-0.086354
V115S	0.497912	2.43295
V115T	0.847668	1.51486
V115G	0.761459	3.15528
V115P	0.0551272	8.51887
V115R	0.266934	1.5165
V115K	0.00495747	2.13794
V115D	0.0901828	2.32575
V115E	0.726159	1.84972
K116V	0.762875	-0.122549
K116W	0.799204	-0.93868
K116N	1.11293	0.33723	NDI
K116Q	1.14083	-0.0289221
K116C	1.1103	0.759737
K116G	0.999772	1.18966
K116P	0.726149	5.96737
K116R	0.926098	-0.200046
K116H	1.05267	-0.26351
Y117V	-0.0149144	2.56255
Y117I	0.0920046	2.43472
Y117L	0.257424	1.79601
Y117F	1.05915	-0.413747
Y117W	0.684494	-0.0520607
Y117S	0.0137186	3.9854
Y117T	0.203513	3.37192
Y117Q	0.0921393	3.26774
Y117C	0.25169	3.66356
Y117G	0.0461683	5.18408
Y117P	-0.0280559	8.69256
Y117R	0.113484	3.37831
Y117E	0.112434	3.91823
L118A	0.833709	1.68228
L118V	0.683261	1.22358
L118I	0.39966	1.04749
L118M	0.906131	0.667536
L118Y	0.210778	0.678165
L118W	0.809855	0.101768
L118S	0.576133	2.33369
L118T	0.412583	2.21173
L118N	-0.0489233	1.69117
L118Q	-0.0160651	1.59741
L118C	1.03884	2.22645
L118G	1.0482	3.05284
L118P	0.239928	7.9113
L118R	0.0941718	0.94935
L118H	0.0684553	1.19592
L118D	-0.0617118	2.31432
L118E	0.173846	1.91499
Q119A	0.874555	0.358326
Q119V	0.20131	-0.158118
Q119L	0.152962	-0.217277
Q119M	0.740393	0.0449857
Q119F	0.0149943	0.313455
Q119Y	0.413395	0.793892
Q119W	0.563676	0.177925
Q119S	0.826749	1.22029
Q119T	0.214799	0.60897
Q119N	0.835485	0.787956
Q119C	0.450814	0.876552
Q119G	1.00437	2.19138
Q119R	0.618828	1.27017
Q119H	0.784637	0.765461	NDI
Q119K	0.629302	1.80767
Q119D	0.886811	1.33045
Q119E	1.22043	1.14256
M120A	0.972479	2.20967
M120V	0.740439	1.2549
M120L	0.991139	0.444379
M120F	0.930349	0.874969
M120Y	0.738894	1.51845
M120W	0.165116	0.725895
M120S	0.935795	3.25184
M120T	0.901123	2.60036
M120N	0.95373	2.42625
M120Q	0.803857	2.04294
M120C	0.965779	2.75591
M120G	0.980913	3.90482
M120P	0.629726	9.13547
M120R	0.108456	2.20536
M120H	1.08916	1.92609
M120K	0.0990094	3.32651
M120D	0.817312	3.43983
M120E	1.05258	2.65292
V121A	0.434664	2.04586
V121L	0.414397	1.01929
V121M	0.353788	1.83466
V121F	0.192473	1.98894
V121Y	0.0697914	2.34571
V121W	-0.0427905	2.6593
V121S	0.119145	3.07294
V121T	0.854408	2.02123
V121Q	-0.0118081	2.52806
V121G	0.0622415	3.94248
V121R	0.056099	2.58441
V121H	0.166994	2.81054
V121E	-0.102014	3.31207
G122A	1.21413	-0.897342
G122V	0.537994	1.28106
G122I	0.421065	2.97975
G122L	0.295317	3.2906
G122M	0.279997	3.4109
G122F	0.102826	4.35271
G122Y	0.151599	5.19306
G122W	0.297491	6.01655
G122S	1.09694	0.465984
G122T	0.780863	0.99345
G122N	-0.0760402	2.14549
G122Q	0.142514	3.91725
G122C	0.767877	0.821749
G122P	0.6371	5.77808
G122R	0.118366	5.78047	NDI
G122H	-0.00326981	4.98419
G122K	0.0868171	6.49931
G122D	-0.0258887	3.80011	NDI
M123V	0.87855	0.524257
M123L	0.919336	-0.298212
M123F	0.408888	0.741015
M123Y	0.677228	1.19095
M123W	1.06561	0.259272
M123T	0.907795	1.45133
M123C	0.895157	1.72035
M123G	0.413006	3.10291
M123P	0.625706	6.35645
M123R	0.760275	1.10503	NDI
M123H	0.583631	1.45431
M123K	0.404205	1.81042	NDI
M123E	0.639701	1.51904
Y124A	0.773404	4.2688
Y124V	0.854232	3.62828
Y124L	0.289083	1.68365
Y124W	-0.00567614	0.225787
Y124T	1.10129	4.85848
Y124C	1.07066	4.65924
Y124G	0.758237	6.17992
Y124P	0.0796901	9.65027
Y124R	0.0871488	4.09134
Y124H	1.02307	2.11917
A125V	0.422087	1.62774
A125I	0.496785	3.16938
A125L	0.646953	3.58766
A125M	0.233691	3.54606
A125F	0.273524	3.79699
A125Y	0.043473	4.17327
A125W	0.14212	4.87367
A125S	0.899705	1.94202
A125T	0.288173	2.00546
A125Q	0.0927741	3.97679
A125C	0.538089	1.43772
A125G	0.741415	2.35268
A125P	0.508439	7.68403
A125R	0.116823	5.3176
A125K	0.028929	6.15423
A125D	0.274078	4.47597
A125E	0.449912	5.30325
S126V	1.07534	-2.51161
S126L	0.743229	-1.60393
S126M	1.05238	-1.03984
S126F	-0.020529	-1.26745	NDI
S126Y	0.318822	-0.819361
S126W	-0.035389	-0.799491
S126T	0.994895	-1.52381
S126N	0.933628	-0.541489
S126C	0.775945	-1.10645
[truncated: 4,213 more rows]

## Sheet: ED_Fig. 2e
var	ctrls_comb	ThermoMPNN	HGMD
L2A	1.00641	0.6944
L2V	0.976175	0.2474
L2I	0.798449	0.0461
L2M	1.07678	0.1121
L2S	1.05538	0.577
L2T	1.18506	0.5211
L2N	1.16043	0.864
L2Q	1.1828	0.6476
L2C	0.431744	0.1555
L2G	1.20241	0.765
L2R	0.885523	0.9018
L2K	1.10214	0.9017
L2D	0.847009	0.5346
M3V	0.801888	0.2336
M3L	0.716164	-0.0406
M3Y	1.08412	0.2414
M3S	1.32431	0.8051
M3N	1.26639	0.9268
M3C	0.304254	0.2907
M3P	1.24711	0.8577
M3K	0.983675	1.2543
A4V	0.918507	0.0668
A4I	0.966294	0.0472
A4L	0.943745	-0.0539
A4F	0.807743	0.2905
A4Y	1.01701	0.1948
A4W	0.788072	0.0107
A4S	1.12782	0.1042
A4T	1.17402	0.0715
A4C	0.381628	-0.0244
A4G	1.13448	0.5416
A4R	0.903883	0.3818
A4K	1.00058	0.4181
A4D	0.840584	0.2002
S5A	0.818745	0.0107
S5V	0.766505	0.2004
S5I	0.737738	0.1973
S5L	0.770492	0.1288
S5M	0.767411	-0.0278
S5F	0.670026	-0.1063
S5Y	0.654908	-0.1229
S5W	0.563085	-0.2381
S5N	1.24889	0.3892
S5Q	0.820801	0.1494
S5C	0.247224	-0.1982
S5G	0.764534	0.0551
S5P	0.830382	1.0263
S5R	0.715911	0.2593
S5H	0.775625	0.1231
S5K	0.762377	0.2682
S5D	0.609179	0.61
T6A	0.792566	-0.0145
T6V	0.707134	0.0632
T6I	0.582593	0.0807
T6L	0.67157	0.0724
T6M	0.784324	0.0133
T6F	0.671732	0.1895
T6Y	0.654277	0.1187
T6W	0.554025	-0.1431
T6S	0.714031	0.0039
T6N	1.06099	0.5475
T6C	0.222159	-0.1608
T6G	0.704682	0.5434
T6P	0.681897	0.9741
T6R	0.515189	0.7229
T6H	0.631333	0.3349
T6K	0.864698	0.7754
T6E	0.49413	0.4194
T7A	0.93772	0.1679
T7V	0.953298	0.0213
T7I	0.918771	-0.1065
T7L	0.958906	0.0605
T7M	0.91327	0.0693
T7F	0.985068	-0.0601
T7Y	1.04778	-0.0615
T7W	0.799074	-0.1941
T7S	0.971215	0.0806
T7Q	1.0606	0.2719
T7C	0.673668	-0.1041
T7G	0.775826	0.3323
T7P	1.06079	0.2286
T7R	0.834597	0.0456
T7H	0.825582	0.0549
T7K	0.97305	0.1322
T7D	0.893668	0.3504
T7E	0.687407	0.3496
S8A	1.03392	0.1555
S8V	0.99227	0.2846
S8I	0.886883	0.2589
S8L	1.00175	0.1999
S8M	0.67138	0.2686
S8F	0.988331	0.2141
S8Y	0.975747	0.3059
S8W	0.921703	0.1639
S8T	1.03669	0.0778
S8N	1.15428	0.0782
S8Q	0.952469	0.3352
S8C	0.456235	0.0094
S8G	1.05681	0.0162
S8P	1.0307	0.3517
S8R	1.01018	0.316
S8H	1.03206	0.2475
S8K	1.00588	0.315
S8D	0.918537	0.0666
S8E	1.00533	0.2725
A9V	1.01252	0.0525
A9I	1.04922	0.0669
A9L	1.03065	-0.0114
A9M	0.886025	0.0686
A9Y	0.747976	0.2002
A9W	0.995556	0.0686
A9T	1.016	0.0759
A9N	1.15184	0.1277
A9C	0.664287	-0.131
A9G	1.12728	0.0786
A9P	1.01756	0.1412
A9R	0.907388	0.2292
A9K	0.951369	0.2154
A9D	1.08405	0.0376
A9E	0.927154	0.0772
V10A	1.07849	0.0268
V10I	1.00691	-0.0186
V10L	0.94221	-0.0666
V10M	1.03566	0.0427
V10F	0.89954	-0.0662
V10Y	1.17327	0.0042
V10W	0.906247	-0.0072
V10S	1.15336	0.0472
V10T	0.876563	0.0172
V10N	0.991211	0.0295
V10Q	1.07311	0.1136
V10C	0.868297	-0.1912
V10G	1.02261	0.1803
V10P	1.0996	-0.0085
V10R	0.985719	0.0411
V10H	0.933977	0.0002
V10K	1.04076	0.0432
V10D	1.03175	0.0214
P11A	1.14665	0.094
P11V	0.969854	0.1172
P11I	1.06079	0.1163
P11L	0.930833	0.0326
P11M	0.983054	0.141
P11F	0.721875	0.1307
P11Y	0.827567	0.1755
P11W	0.813664	0.1017
P11S	1.10645	0.2101
P11T	0.930612	0.1905
P11N	1.08049	0.2371
P11Q	0.944344	0.234
P11G	1.15162	0.2734
P11R	0.934897	0.1976
P11H	1.0284	0.1984
P11K	1.04602	0.1911
P11D	1.10315	0.1689
P11E	1.08673	0.2377
G12A	1.10308	-0.1586
G12V	1.01913	-0.1359
G12I	1.09429	-0.0879
G12L	0.84882	-0.0567
G12M	1.01186	-0.0201
G12F	0.922021	-0.1414
G12Y	0.939158	-0.042
G12W	0.918163	-0.0848
G12S	1.09706	-0.1843
G12T	1.02937	-0.1727
G12Q	1.06361	-0.0277
G12C	0.855151	-0.2905
G12P	0.986333	-0.1572
G12R	0.962326	-0.0365
G12H	0.800502	-0.0944
G12K	0.941524	-0.0347
G12D	1.06136	-0.0839
G12E	1.10071	-0.063
H13A	1.07517	-0.0959
H13V	0.994192	0.0785
H13L	0.903185	0.053
H13M	1.12899	0.1878
H13F	0.830027	0.1275
H13Y	1.04744	0.0721
H13W	0.922711	0.0483
H13S	1.09818	-0.0492
H13T	1.11475	0.0742
H13Q	1.12028	0.0859
H13G	1.02229	0.2878
H13P	1.13588	-0.3545
H13R	0.998741	0.023
H13K	0.860423	-0.0558
H13D	0.844446	0.1497
H13E	0.946432	0.1415
P14R	1.1524	0.39
S15A	0.968025	-0.1043
S15V	0.897662	0.0423
S15I	1.02754	0.0712
S15L	0.924582	0.01
S15M	0.668616	0.0676
S15T	1.11784	0.0647
S15N	1.05378	0.1005
S15C	0.680498	-0.1805
S15G	0.794237	0.0938
S15H	0.766216	0.1004
S15K	0.954049	0.019
S15E	1.02664	0.1374
L16A	1.01896	0.0327
L16F	0.95675	0.0619
L16Y	0.998014	0.0891
L16W	1.14717	0.0131
L16S	1.10835	0.0185
L16C	0.719523	-0.0331
L16G	0.948369	0.2407
L16P	1.0804	0.2917
L16R	1.1649	-0.0085
L16K	1.13652	-0.0207
L16E	1.07606	0.1261
P17A	0.966465	0.0484
P17V	0.996053	0.1209
P17I	0.471749	0.1153
P17L	0.763133	-0.0545
P17M	0.762245	0.0669
P17F	0.748116	0.1687
P17Y	0.969851	0.2591
P17W	0.665004	0.0328
P17S	0.965526	0.1912
P17T	0.971817	0.2197
P17N	0.846414	0.1695
P17Q	0.97845	0.2076
P17G	0.909911	0.2383
P17R	0.837377	0.2371
P17H	0.765789	0.2132
P17K	0.60917	0.2369
P17D	0.85611	0.0355
S18A	1.01183	0.0064
S18V	0.998686	0.1162
S18L	0.976945	0.1689
S18M	0.828117	0.1373
S18F	0.960336	0.2873
S18Y	0.91266	0.3839
S18W	0.958879	0.1925
S18T	1.17804	0.1105
S18C	0.955281	-0.0917
S18G	0.931281	0.1568
S18P	1.01962	0.3762
S18R	0.736883	0.2227
S18H	0.961793	0.2497
S18D	1.1742	0.2036
S18E	0.962186	0.0651
L19A	0.88633	-0.0712
L19V	1.0674	0.0766
L19I	1.04281	0.1103
L19M	1.00983	0.1237
L19F	0.900893	0.0831
L19Y	1.06627	0.1582
L19W	1.00113	0.0934
L19S	1.00491	0.0433
L19N	1.05187	0.0906
L19Q	1.11419	0.1064
L19C	0.756753	-0.1431
L19G	0.798118	0.1602
L19P	0.894942	-0.1987
L19R	0.984918	0.101
L19H	0.818524	0.1068
L19K	0.95832	0.0514
L19D	1.01514	-0.0359
L19E	1.13456	0.1338
P20A	0.936257	0.0473
P20V	1.01361	0.0544
P20I	1.04065	0.0482
P20L	0.974663	-0.0886
P20M	0.94824	0.045
P20Y	0.932199	0.1799
P20W	0.948302	0.0291
P20S	0.999233	0.1761
P20T	1.04157	0.1636
P20N	0.976879	0.1346
P20Q	1.15026	0.1448
P20C	0.736981	-0.1712
P20G	0.953163	0.1911
P20R	0.900766	0.1828
P20K	1.01432	0.1755
P20E	1.07352	0.1024
S21A	1.00353	0.0252
S21V	0.924649	0.1495
S21L	1.02147	0.1158
S21M	1.07286	0.1272
S21F	0.95588	0.2533
S21Y	0.988052	0.3637
S21W	0.943901	0.1732
S21T	1.10909	0.0754
S21Q	0.571589	0.113
S21C	0.627581	-0.0582
S21G	1.04719	0.1646
S21P	1.16033	0.3488
S21R	0.82102	0.1653
S21K	0.742363	0.1681
S21D	1.08202	0.0595
S21E	0.870516	-0.0145
N22A	0.969484	0.0252
N22V	0.792315	0.1981
N22L	0.636515	0.0883
N22M	0.692234	0.194
N22F	0.742767	0.2132
N22Y	0.706314	0.3579
N22W	0.603967	0.2237
N22S	0.855101	0.0732
N22C	0.460391	-0.1135
N22G	0.71247	0.1339
N22P	0.747207	0.1025
N22R	0.801846	0.2909
N22K	0.797939	0.2569
N22D	0.976763	-0.1094
N22E	0.730253	-0.0276
S23A	1.10215	-0.0156
S23V	0.98024	0.1269
S23I	1.11258	0.1034
S23L	1.0058	0.021
S23M	1.0091	0.0559
S23F	0.939144	0.1702
S23Y	0.990001	0.3133
S23W	1.01347	0.1106
S23N	1.059	0.0253
S23G	0.874369	0.0753
S23P	0.856643	0.1854
S23R	0.957169	0.1897
S23K	0.908655	0.1503
S23D	1.05958	-0.0428
S23E	0.666962	-0.1026
S24A	0.477677	-0.0822
S24V	0.714151	0.0408
S24L	0.709232	-0.0225
S24M	0.328977	0.0382
S24F	0.581935	0.1023
S24Y	0.804393	0.2243
S24W	0.523346	0.0698
S24T	1.05728	0.0351
S24N	0.72705	0.0101
S24Q	0.747975	-0.0038
S24C	0.742568	-0.1641
S24G	0.762268	0.0294
S24P	0.760429	0.1051
S24R	0.622867	0.1047
S24H	0.836467	0.0763
S24K	0.644802	0.065
S24D	0.772936	-0.0502
Q25A	0.935218	-0.0475
Q25V	1.04391	0.0832
Q25I	0.807309	0.0571
Q25L	0.982568	0.011
Q25M	0.988337	0.0936
Q25F	1.03957	0.049
Q25Y	0.995519	0.195
Q25W	0.956937	0.0544
Q25S	1.05211	0.0042
Q25T	0.9823	0.0749
Q25N	1.05871	0.0028
Q25C	0.859942	-0.185
Q25G	0.996262	0.1177
Q25P	1.18123	0.0072
Q25R	0.86155	0.1934
Q25K	1.0357	0.1733
Q25D	1.01088	-0.2
Q25E	0.945644	-0.1581
E26A	0.918815	0.077
E26V	0.973516	0.2348
E26I	0.965368	0.161
E26L	0.733986	0.1059
E26M	0.838235	0.1503
E26F	0.83051	0.099
E26Y	0.848165	0.2649
E26W	0.746837	0.1553
E26S	0.87343	0.1481
E26T	1.01435	0.1874
E26N	0.905188	0.1906
E26Q	0.95812	0.1777
E26C	0.721264	-0.0988
E26G	1.02575	0.2533
E26P	0.920905	0.1856
E26R	0.837376	0.2325
E26H	0.830867	0.1514
E26K	1.00059	0.2536
E26D	1.01265	0.0291
R27V	0.989179	0.0623
R27I	1.00358	0.0392
R27L	0.978392	0.0307
R27W	0.780192	0.1606
R27S	0.91918	-0.0308
R27T	1.05237	-0.0677
R27C	0.684615	-0.1482
R27G	0.962172	0.1625
R27D	1.04282	0.1268
R27E	1.05869	0.0729
P28A	0.980832	0.1864
P28L	0.885903	0.1887
P28M	0.835107	0.3276
P28F	1.02117	0.3831
P28Y	0.913852	0.4212
P28W	0.837139	0.3517
P28S	0.919884	0.3169
P28T	1.00904	0.3531
P28G	0.984285	0.4379
P28R	1.01283	0.3886
P28K	1.06738	0.3296
L29V	0.995869	0.0327
L29M	0.654883	0.1068
L29W	0.850104	0.0328
L29S	1.03812	-0.0328
L29T	0.960638	-0.0254
L29G	0.947112	0.1152
L29R	0.971511	-0.0611
L29E	0.680113	0.0618
D30V	1.17215	-0.1795
D30I	0.695811	-0.2249
D30L	1.13028	-0.2888
D30F	0.992578	-0.3591
D30S	0.970884	-0.1595
D30T	0.972908	-0.1609
D30G	0.800565	-0.1185
D30R	0.806992	-0.4971
T31A	0.970577	-0.0306
T31V	1.02153	-0.0009
T31L	1.01702	0.001
T31M	0.955287	0.0279
T31Y	0.870318	0.0048
T31S	0.956109	-0.0074
T31N	0.963323	0.0976
T31C	0.6771	-0.1635
T31G	0.936324	0.133
T31P	0.901923	-0.08
T31R	1.08576	-0.0097
T31K	1.04029	-0.001
T31D	1.04894	0.1448
T31E	1.03308	0.0983
R32A	1.1002	0.4989
R32V	0.906832	0.4645
R32I	0.972504	0.2899
R32L	1.00234	0.4297
R32M	0.882442	0.5395
R32F	0.979277	0.428
R32Y	1.00204	0.382
R32W	0.8763	0.5306
R32S	0.879756	0.5582
R32T	0.995774	0.5106
R32C	0.734189	0.3629
R32G	0.952353	0.7628
R32H	1.03511	0.372
R32K	1.02834	0.0358
R32D	0.799985	0.9178
R32E	1.07638	0.8353
D33A	1.00715	0.5036
D33V	1.01289	0.6222
D33I	0.923442	0.5643
D33L	0.955264	0.373
D33M	1.04558	0.6547
D33F	1.03977	0.4155
D33Y	1.05179	0.2774
D33W	0.862911	0.1788
D33S	0.956998	0.2715
D33T	0.940246	0.7287
D33N	0.969844	0.0609
D33Q	1.10092	0.7878
D33C	0.66766	0.1448
D33G	1.03055	0.9604
D33P	1.07415	0.1515
D33R	0.982062	0.8073
D33H	1.03229	0.2618
D33K	0.965585	0.7977
D33E	0.991291	0.8357
P34A	0.84214	0.1634
P34V	0.965251	0.0582
P34I	0.952622	-0.0575
P34L	0.933141	-0.1026
P34M	0.81735	0.0667
P34F	0.81257	0.0353
P34Y	0.864591	0.04
P34W	0.953494	0.0236
P34S	0.942672	0.4185
P34T	0.995765	0.3981
P34N	0.903747	0.4733
P34Q	0.877691	0.2964
P34C	0.745413	-0.0108
P34G	0.999922	0.5591
P34R	1.00907	0.2633
P34H	0.905216	0.2475
P34K	0.961364	0.21
P34D	1.05851	0.4974
P34E	0.9715	0.3645
L35A	0.897943	0.2746
L35V	0.962404	0.1502
L35I	1.01093	-0.0126
L35M	1.08197	0.2158
L35F	0.999502	0.1697
L35Y	0.970081	0.1517
L35W	0.961657	0.1203
L35S	0.947252	0.4546
L35T	1.02799	0.4142
L35N	0.842716	0.5385
L35Q	0.799201	0.4671
L35C	0.727416	0.1342
L35G	0.902911	0.6681
L35P	0.998629	0.6872
L35R	0.948277	0.2693
L35H	0.932282	0.3937
L35K	0.856272	0.3163
L35D	0.923648	0.5397
L35E	0.725164	0.5806
L36A	1.05744	0.4935
L36V	1.0264	0.1878
L36M	1.01815	0.156
L36F	0.937517	0.3039
L36Y	1.00236	0.2905
L36S	1.04036	0.7297
L36T	0.574989	0.625
L36N	0.792085	0.9183
L36Q	0.977392	0.5999
L36C	0.848749	0.2947
L36G	0.891364	1.243
L36P	0.949806	1.3902
L36R	1.02571	0.7303
L36K	0.879809	0.7588
L36D	0.864488	0.8353
A37V	0.611788	-0.3775
A37L	0.952111	-0.1561
A37F	0.992965	-0.0902
A37S	0.953648	0.229
A37T	0.869696	0.0749
A37N	0.99807	0.3489
A37Q	0.961679	0.0052
A37G	0.933081	0.5826
A37P	0.787821	1.0191	NDI
A37R	1.12145	-0.1796
A37E	1.09584	0.2909
R38A	0.918812	-0.016
R38V	0.87743	-0.1403
R38I	0.902559	-0.3575
R38L	0.784321	-0.5751
R38M	0.911214	-0.2205
R38F	0.954195	-0.2179
R38Y	0.912791	-0.2645
R38W	0.968546	-0.2912
R38S	0.930522	0.3467
R38T	0.962219	0.2223
R38N	1.01773	0.4273
R38Q	1.04677	0.2214
R38C	0.785924	-0.1877
R38G	0.668403	0.4773
R38P	0.855305	0.9371
R38H	0.92716	0.147
R38D	0.797556	0.5943
R38E	0.899317	0.3512
A39V	1.02501	-0.4857
A39I	0.898883	-0.7079
A39L	1.00475	-0.4858
A39M	0.949655	-0.2073
A39F	1.04887	-0.3239
A39Y	0.9139	-0.1814
A39W	1.0273	-0.113
A39S	0.786431	0.43
A39T	0.884765	0.0902
A39N	0.529579	0.7761
A39Q	0.532666	0.6279
A39C	1.05125	-0.2291
A39G	0.844294	0.7478
A39P	0.523047	1.0514
A39R	0.396299	0.566
A39H	0.80281	0.5201
A39K	0.234706	0.5814
A39D	0.295889	1.029
A39E	0.43726	0.6642
E40A	0.553686	0.7774
E40V	0.731779	0.1531
E40I	1.07423	0.0764
E40L	0.852899	-0.1071
E40M	0.909355	0.2733
E40F	0.744684	0.3271
E40Y	0.831886	0.4949
E40W	0.848674	0.2846
E40S	0.677172	0.9053
E40T	0.666189	0.6691
E40N	0.670052	1.0248
E40Q	0.835558	0.6766
E40C	0.724642	0.163
E40G	0.710447	1.4818
E40P	0.566052	1.9286
E40R	0.30303	1.4064
E40H	0.824405	1.0039
E40D	0.549334	0.5303
L41A	0.737891	1.3083
L41V	1.04134	0.5478
L41I	1.07008	0.1185
L41M	1.00404	0.6166
L41F	0.817353	1.0377
L41Y	0.76385	1.0286
L41W	0.801011	0.9955
L41S	0.843818	1.6837
L41T	0.796016	1.146
L41N	0.706611	1.8614
L41Q	0.886373	1.4557
L41C	0.874739	0.9787
L41G	0.831172	2.0306
L41P	0.744193	2.2009
L41R	0.665037	1.2493
L41H	0.809563	1.527
L41K	0.866008	1.3038
L41D	0.799557	2.0708
L41E	0.828569	1.6435
A42V	1.04435	-0.5752
A42I	1.04876	-0.8874
A42L	0.965687	-0.7231
A42M	0.960179	-0.3116
A42F	0.947035	-0.4962
A42Y	1.05	-0.416
A42W	1.07658	-0.2592
A42S	0.88698	0.4537
A42T	0.994413	0.0422
A42N	0.564202	0.6081
A42Q	0.351566	0.4262
A42C	0.968825	-0.2509
A42G	0.927472	0.7552
A42P	1.08143	1.0936
A42R	0.18016	0.3881
A42H	0.561041	0.269
A42K	0.15203	0.3997
A42D	0.150002	0.7986
A42E	0.0163307	0.3852
L43A	1.00478	0.8459
L43V	1.08622	0.5015
L43I	0.969793	0.106
L43M	1.05872	0.4521
L43F	0.812405	0.4007
L43Y	0.566322	0.6134
L43W	0.575504	0.7025
L43S	0.776269	1.2218
L43T	0.747267	0.9672
L43N	0.493597	1.5401
L43Q	0.109523	1.4726
L43C	0.817933	0.5281
L43G	0.840965	1.4927
L43P	0.296079	1.7559	NDI
L43R	0.184891	1.5896
L43H	0.0772439	1.2387
L43K	0.233604	1.5429
L43D	0.416574	1.7008
L43E	0.364235	1.5436
L44A	0.852031	2.1529
L44V	0.844964	1.3057
L44I	0.891408	0.939
L44M	0.888556	0.9246
L44F	0.965655	1.3164	NDI
L44Y	1.02087	1.6121
L44W	0.910492	1.4758
L44S	0.795327	2.3227
L44T	0.827592	2.0037
L44N	0.836255	2.4999
L44Q	0.776248	2.2572
L44C	0.9019	1.3261
L44G	0.720941	2.755
L44P	0.0352139	2.8484	NDI
L44R	0.343155	2.3122
L44H	0.74928	2.3003
L44K	0.230873	2.3329
L44D	0.52245	2.5819
L44E	0.756172	2.4391
S45A	1.16504	-0.4488
S45V	0.976388	-0.9626
S45I	0.845237	-1.2098
S45L	0.943453	-1.4525
S45M	0.831743	-0.8394
S45F	0.798555	-0.9641
S45Y	0.700213	-0.5466
S45W	0.673368	-0.467
S45T	1.04505	-0.238
S45N	0.622775	0.6314
S45Q	0.58303	0.5584
S45C	1.02085	-0.8733
S45G	1.05554	0.0577
S45P	0.796817	0.9102
S45R	0.163565	0.6168
S45H	0.547152	0.2981
S45K	0.00774479	0.6455
S45D	0.158407	0.8304
S45E	0.547747	0.5799
I46A	0.923393	2.0287
I46V	0.937768	0.7863
I46L	0.880385	0.4507
I46F	0.937598	1.0767
I46Y	0.20636	1.3961
I46W	0.617701	1.6347
I46S	0.722004	2.5243
I46T	0.804071	2.0941
I46N	0.257369	2.7662
I46Q	0.149711	2.643
I46C	0.887142	1.3564
I46G	0.609893	2.7496
I46P	0.141996	2.8657
I46R	0.285412	2.4921	NDI
I46H	0.226828	2.3048
I46K	0.198483	2.4655	NDI
I46D	0.176892	3.0126
I46E	0.418937	2.7295
V47A	0.934437	1.055
V47I	0.864019	-0.3563
V47L	0.941527	-0.3862
V47M	1.11915	0.1885
V47F	0.814181	0.5443
V47Y	0.392994	0.8465
V47W	0.67232	0.8281
V47S	0.963099	1.524
V47T	0.872431	0.9437
V47Q	0.834333	1.3592
V47C	0.840274	0.5534
V47G	0.738365	1.9624
V47P	0.157608	2.1366
V47R	0.183745	1.5534
V47H	0.492585	1.4815
V47K	-0.040767	1.4717
V47D	0.891425	1.7512
V47E	0.806686	1.5844
F48A	0.70139	1.245
F48V	0.736043	0.9194
F48I	0.615238	0.6411
F48L	0.854567	0.0928
F48M	0.710367	0.435
F48Y	0.176869	0.9565
F48W	0.382992	0.8119
F48S	0.679727	1.4828
F48T	0.561071	1.4593
F48N	0.0623687	1.6163
F48Q	0.125863	1.6148
F48C	0.750006	0.5898
F48G	0.648647	1.2668
F48P	0.314846	2.1616
F48R	0.119608	1.6867
F48H	0.173127	1.6721
F48K	0.194208	1.6605
F48D	0.0947299	1.8401
F48E	0.181217	1.7388
V49A	0.956963	1.0197
V49I	0.952539	-0.433
V49L	0.955836	-0.4172
V49M	1.00785	0.4721
V49F	0.93575	0.3276
V49Y	0.311079	0.5678
V49W	0.629657	0.8866
V49S	0.836348	1.7403
V49T	0.942608	1.2469
V49N	0.565404	1.9084
V49Q	0.286245	1.9518
V49C	0.954302	0.461
V49G	0.914865	1.916
V49P	0.787623	2.6663
V49R	0.272343	1.8571
V49H	0.317805	1.585
V49K	0.140415	1.832
V49D	0.144028	2.3532
V49E	0.0240274	2.0151
A50V	0.913881	-0.7924
A50I	0.922567	-1.1057
A50L	0.929202	-0.9725
A50M	0.884937	-0.6548
A50F	0.753629	-0.7126
A50Y	0.10561	-0.4696
A50W	0.763552	-0.4511
A50S	0.928484	0.3401
A50T	0.856106	-0.1217
A50N	0.557464	0.814
A50Q	0.163687	0.5248
A50C	0.840361	-0.5142
A50G	0.931558	1.0333
A50P	0.312971	1.4046
A50R	0.149791	0.7204
A50H	0.457301	0.432
A50K	0.304788	0.7675
A50D	0.216293	1.1644
A50E	0.417125	0.6305
V51A	1.05259	1.511
V51I	1.03046	-0.2625
V51L	0.812669	0.5102
V51M	0.923712	0.9646
V51F	0.198972	1.2329
V51Y	0.463011	1.5256
V51S	1.1482	1.8744
V51T	1.14654	1.3773
V51N	1.07472	1.8739
V51Q	0.867593	1.8749
V51C	1.16902	0.9925
V51G	1.09091	2.1937
V51P	0.353136	2.6136
V51R	0.0850722	1.7338
V51H	0.0804449	1.7999
V51K	0.176003	1.8522
V51D	1.06076	2.2866
V51E	0.938675	2.2799
A52V	1.18574	-1.0181
A52I	0.892327	-1.0784
A52L	1.01668	-1.7779
A52M	1.04092	-0.9642
A52F	0.935726	-0.34
A52Y	0.680104	0.3515
A52W	0.805456	0.442
A52S	0.962373	0.8065
A52T	1.06804	0.5858
A52N	0.756144	1.3382
A52Q	0.511746	1.369
A52C	1.00751	-0.8266
A52G	0.890106	1.082
A52P	0.406576	2.2418
A52R	0.222409	1.4079
A52H	0.311061	1.2755
A52K	0.294561	1.4007
A52D	0.684412	2.1388
A52E	0.451497	1.588
L53A	1.03171	1.4589
L53V	0.993515	0.691
L53I	1.01405	0.2527
L53M	0.953743	0.8187
L53F	1.00549	0.6204
L53Y	0.477416	1.0751
L53W	0.821104	1.2391
L53S	0.912435	1.9531
L53T	0.812021	1.5979
L53N	0.27678	2.3732
L53Q	0.114141	2.3637
L53C	0.971951	0.8927
L53G	1.02317	1.9801
L53P	0.123249	2.4316
L53R	0.066251	2.3864	NDI
L53H	0.121387	2.0019
L53K	0.341299	2.3475
L53D	0.0579135	2.6209
L53E	0.21841	2.3337
S54A	0.665366	0.1571
S54V	0.144498	0.3882
S54I	0.0490883	0.1939
S54L	0.31505	-0.6645
S54M	0.265842	-0.4437
S54Y	0.181759	0.1192
S54W	0.246056	0.1772
S54T	0.721698	0.0061
S54N	0.335749	0.2673
S54Q	0.0226476	0.4026
S54C	0.428517	-0.3697
S54G	0.90009	-0.3977
S54P	0.793499	1.3919
S54R	0.169256	0.5384	NDI
S54H	-0.00678786	0.3209
S54K	0.173166	0.4682
S54E	0.447285	0.9416
N55A	0.686842	0.9337
N55V	0.138618	1.3329
N55I	0.0475946	1.546
N55L	0.121175	1.0132
N55M	0.183558	1.0779
N55F	-0.000391665	1.2991
N55Y	0.0166929	1.2427
N55S	0.613147	0.6033
N55T	0.328805	1.1025
N55Q	-0.0233533	1.1718
N55C	0.253631	0.6081
N55G	0.262104	1.2172
N55P	0.433299	2.052
N55R	0.0178714	1.0492
N55H	0.125932	0.7432	NDI
N55K	0.0990682	1.1566
N55D	0.200041	1.0385	NDI
G56A	0.887653	0.4293
G56V	1.02409	0.4107
G56I	1.01713	0.2157
G56L	1.03206	-0.0705
G56M	1.02973	0.2026
G56F	0.934651	0.175
G56Y	0.575316	0.4622
G56W	0.658997	0.3655
G56S	0.933614	0.6395
G56T	0.996668	0.6224
G56N	0.296848	1.2226
G56Q	0.171793	1.196
G56C	0.952069	-0.011
G56P	0.127215	1.5922
G56R	0.06087	1.4175
G56H	0.168654	1.0544
G56K	0.131236	1.3497
G56D	0.163441	1.3535
G56E	-0.0566015	1.3429
L57A	0.818477	1.1504
L57V	0.927744	1.4336
L57I	0.805901	0.9539
L57M	0.781461	0.5248
L57F	0.803598	0.8898
L57Y	0.616157	1.161
L57W	0.768346	1.0395
L57S	0.800992	1.5713
L57T	0.60829	1.6742
L57N	0.190746	1.8433
L57Q	0.147519	1.631
L57C	0.878029	0.829
L57G	0.758368	1.6542
L57P	0.192396	2.3692
L57R	0.203622	1.965	NDI
L57H	0.261859	1.616
L57K	0.0748973	1.8658
L57E	0.207534	1.8328
V58A	0.80206	2.1974
V58I	0.853293	0.1664
V58L	1.00574	1.2177
V58M	1.08876	1.9161
V58F	0.806836	2.1312
V58Y	0.314891	2.4434
V58W	0.71065	2.4531
V58S	0.319976	2.8146
V58T	0.782135	1.7723
V58N	0.226482	3.2725
V58Q	0.297366	2.9296
V58C	0.908037	1.5811
V58G	0.718464	3.1638
V58P	0.049601	3.1079
V58R	0.226417	2.906
V58H	0.215637	3.0013
V58K	0.964095	2.9454
V58D	0.138466	3.264
V58E	0.138844	3.0763
L59A	0.185216	1.7224
L59V	0.676385	1.1009
L59I	0.927294	0.6785
L59M	0.900577	0.9348
L59F	0.683738	1.288
L59Y	0.587396	1.6411
L59W	0.357751	1.5506
L59S	0.176112	2.2071
L59T	0.164809	2.147
L59N	0.148334	2.3787
L59Q	0.093236	2.3081
L59C	0.265238	1.0961
L59G	0.349711	2.3292
L59P	0.241115	2.3831	NDI
L59R	0.337264	2.2086
L59H	-0.0427547	2.2446
L59K	0.146121	2.1885
L59D	0.0992402	2.4219
L59E	0.293605	2.2262
A60V	0.989715	0.0271
A60I	1.06756	-0.2347
A60L	1.01898	-0.6599
A60M	0.992765	-0.2979
A60F	1.08579	-0.2479
A60Y	0.92044	-0.1512
A60W	0.966304	-0.234
A60S	0.837222	0.6358
A60T	0.943615	0.6322
A60C	0.890554	-0.1756
A60G	0.905204	1.0423
A60P	0.762578	1.3591
A60R	0.791261	0.7479
A60K	0.672841	0.7053
A60D	0.315299	0.814
A60E	0.601836	0.5871
A61V	0.974639	0.211	NDI
A61I	0.882618	0.3422
A61L	0.921382	0.4186
A61M	0.770686	0.6553
A61F	0.779622	0.6577
A61Y	0.782094	0.6782
A61W	0.554892	0.6157
A61S	0.882459	0.9329
A61T	0.783509	1.1635
A61N	0.724261	1.4706
A61Q	0.80761	1.4592
A61C	1.02443	0.3064
A61G	0.903773	1.4695
A61P	0.0458634	1.7359
A61R	0.649058	1.576
A61H	0.903208	1.2482
A61K	0.709091	1.5279
A61D	0.589981	1.687
A61E	0.375048	1.4085
L62A	0.640119	2.0933
L62V	0.885324	0.9675
L62I	0.875355	0.0396
L62M	1.09629	1.0091
L62F	0.66202	1.2003
L62Y	0.364526	1.5689
L62W	0.930671	1.6954
L62S	0.686444	2.7111
L62T	0.730026	2.332
L62N	0.780757	2.676
L62Q	0.699157	2.6991
L62C	0.698371	1.3872
L62G	0.630187	2.8944
L62P	0.106679	2.8181	NDI
L62R	0.612291	2.4814
L62H	0.707626	2.5038
L62K	0.590647	2.4724
L62D	0.470124	2.8252
L62E	0.161231	2.7657
A63V	0.963452	-0.1043
A63I	1.13083	-0.1573
A63L	1.05926	-0.2807
A63M	1.07682	0.0066
A63F	1.05416	-0.1667
A63Y	0.887296	-0.0874
A63W	1.06886	-0.0249
A63S	0.940577	0.4691
A63T	0.941197	0.4358
A63N	1.11474	0.5865
A63Q	1.11613	0.5548
A63C	0.925828	-0.1328
A63G	0.997725	0.3467
A63P	0.726725	0.9533
A63R	1.06852	0.5401
A63H	0.991241	0.3747
A63K	0.982351	0.5619
A63D	0.836675	0.5943
A63E	1.03806	0.5149
R64A	0.885256	0.7338
R64V	0.791134	0.5318
R64I	0.955883	0.1578
R64L	0.860516	-0.1146
R64M	0.831391	0.3408
R64F	0.812004	0.4224
R64Y	0.443321	0.4245
R64W	0.866156	0.5267
R64S	0.85542	0.9892
R64T	0.814354	0.8878
R64N	0.874776	0.9126
R64Q	0.973002	0.8239
R64C	0.809013	0.545
R64G	0.650257	1.2739
R64P	0.109174	1.4962
R64H	0.79776	0.7284
R64K	0.934605	0.2399
R64D	0.222041	1.3589
R65A	1.00823	0.6375
R65V	0.94242	-0.1663
R65I	0.949987	-0.5511
R65L	1.00682	-0.5512
R65M	1.05333	-0.0347
R65F	0.800636	0.2574
R65Y	0.745006	0.3174
R65W	0.77307	0.2534
R65S	0.795721	0.7825
R65T	1.05843	0.5884
R65N	0.786636	0.7649
R65C	0.926294	0.2294
R65G	0.813614	1.3841
R65P	0.743607	1.6102
R65H	0.761724	0.7228
R65K	1.01318	0.391
R65D	0.620262	1.0925
R65E	0.917258	1.1178
G66A	0.938157	0.2616
G66V	1.00595	0.5456
G66L	0.869451	-0.0048
G66M	1.14228	0.1636
G66F	0.921731	-0.2092
G66Y	0.859184	-0.1639
G66W	1.05637	-0.0907
G66S	1.09789	0.647
G66T	0.989048	0.7351
G66N	0.922749	0.6154
G66Q	1.14128	0.5813
G66C	1.02329	-0.0897
G66P	1.03904	1.1194
G66R	1.11644	0.4544
G66D	0.952685	0.8172
G66E	0.81842	0.6382
R67A	0.986858	0.3762
R67V	0.775894	0.4708
R67I	0.715844	0.3803
R67L	0.782094	0.1175
R67M	0.533604	0.2798
R67F	0.768734	0.3595
R67Y	0.597647	0.4488
R67W	0.701766	0.4482
R67S	0.867839	0.5246
R67T	0.870833	0.6797
R67N	0.861321	0.548
R67Q	0.92934	0.4393
R67C	0.797667	0.3314
R67G	0.981697	0.5671
R67P	0.929585	1.2278
R67H	0.869679	0.4751
R67K	0.826417	0.1553
R67D	0.748816	0.8351
R67E	0.859706	0.8789
R68A	1.06721	0.4685
R68V	0.808764	0.6859
R68I	0.741211	0.5577
R68L	0.678408	0.2943
R68M	0.784757	0.3662
R68F	0.688922	0.5111
R68Y	0.783932	0.6292
R68W	0.671784	0.6739
R68S	1.05312	0.6549
R68T	0.835111	0.6405
R68N	0.969414	0.596
R68Q	0.950061	0.459
R68C	0.711395	0.4718
R68G	0.868831	0.8791
R68P	0.707667	1.8888
R68H	0.814291	0.547
R68K	1.13753	0.2311
R68D	0.857622	0.8542
R68E	0.874269	0.7277
G69A	0.815627	1.1253
G69V	0.456652	1.5146
G69I	0.719289	1.5778
G69L	0.442429	1.0982
G69M	0.68839	1.0313
G69F	0.782217	1.0065
G69Y	0.748022	1.1009
G69W	0.500338	1.176
G69S	0.749587	1.2029
G69T	0.787763	1.4159
G69N	0.654433	0.8966
G69Q	0.907024	1.1268
G69C	0.772899	0.6242
G69P	0.691638	1.732
G69R	0.942487	1.1226
G69K	0.85157	1.1383
G69D	0.642189	1.1475
G69E	0.781997	1.1974
H70V	1.11084	0.1953
H70I	0.913261	-0.0118
H70L	0.944751	-0.2312
H70F	0.845272	0.1765
H70W	0.486592	0.2027
H70S	0.915852	0.2034
H70T	1.1406	0.2925
H70N	0.960144	0.0644
H70Q	0.347168	-0.1575
H70C	0.890618	-0.0749
H70G	0.958827	0.5891
H70P	1.00159	1.3869
H70R	0.830907	-0.2659
H70K	1.07542	-0.2183
H70D	0.7782	0.3681
H70E	1.11253	0.0442
W71A	0.841445	1.5094
W71V	0.991673	0.6313
W71I	0.926695	0.4584
W71L	0.963095	0.8319
W71M	1.08966	0.7953
W71F	0.701737	0.46
W71Y	0.964727	0.5069
W71S	1.02642	1.3469
W71T	0.952435	1.1458
W71N	1.0545	1.6265
W71Q	0.919229	1.462
W71C	0.963244	0.6985
W71G	0.983619	1.7574
W71P	0.877102	1.7264
W71R	0.971287	1.3265
W71H	1.07323	1.3181
W71D	1.09128	1.9745
W71E	1.03033	1.6779
A72V	0.882427	-0.2156
A72L	0.799116	-0.1416
A72F	0.729684	0.1006
A72S	1.00089	-0.0844
A72T	0.861002	-0.195
A72N	0.698988	-0.2492
A72G	0.884091	0.5219
A72R	1.07865	-0.2092
A72K	0.808335	-0.3049
A72D	1.05264	-0.0546
A72E	1.15845	-0.3659
P73A	0.748143	0.366
P73V	0.707494	0.4061
P73L	0.0462772	0.2754
P73M	0.498171	0.3426
P73Y	0.464029	0.2425
P73W	0.131608	0.3185
P73S	0.981057	0.528
P73T	0.927113	0.6014
P73C	0.747914	0.2404
P73G	0.992909	0.6888
P73R	0.808016	-0.1026
P73K	0.781644	-0.062
P73E	0.962426	0.6901
I74A	0.660125	0.5084
I74V	1.0341	0.2107
I74L	1.0957	0.1713
I74M	1.18617	0.324
I74F	1.11749	0.2635
I74S	0.780746	0.5259
I74T	0.827601	0.4305
I74N	0.656473	0.7087
I74C	1.02234	0.207
I74G	0.558175	1.0351
I74R	0.772251	0.694
I74H	0.72619	0.5471
I74K	0.765711	0.7797
H75A	0.785604	0.9066
H75V	0.499777	1.1032
H75I	0.398873	0.9536
H75L	0.212693	0.5777
H75M	0.759361	0.5039
H75F	0.393781	0.5577
H75Y	0.788502	0.0236
H75W	0.537366	0.4098
H75S	0.927148	1.0203
H75T	0.898567	1.3383
H75N	0.951596	0.7025
H75Q	1.08705	0.5651
H75C	0.752056	0.2676
H75G	0.936744	1.713
H75P	0.799023	1.7499
H75R	0.8957	1.3999
H75K	0.968382	1.4012
H75D	1.10007	0.3532
H75E	1.08724	0.4877
V76A	0.656426	1.0155
V76L	0.676038	-0.4054
V76M	0.802328	0.3707
V76Y	0.51364	0.438
V76W	0.313249	0.4788
V76S	0.556548	1.2982
V76T	1.0458	1.0587
V76N	0.869444	1.3654
V76C	0.887718	0.2968
V76G	0.73198	1.252
V76P	0.807554	1.5787
V76R	0.621242	1.4347
V76K	0.732206	1.3882
V76D	0.648406	1.2996
V76E	0.757734	1.2864
F77A	0.534003	1.6779
F77V	0.344658	1.2684
F77I	0.718659	1.1492
F77L	0.559189	1.0261
F77M	0.774535	1.2929
F77Y	0.986581	0.0049
F77W	0.604292	0.4302
F77S	0.609125	2.0354
F77T	0.446566	1.9161
F77N	0.991519	1.9381
F77Q	0.659582	1.9047
F77C	0.816384	1.0489
F77G	0.230111	1.8659
F77P	0.017521	2.0849
F77R	0.358355	1.7968
F77H	0.686185	1.3528
F77D	0.312172	2.2695
F77E	0.324761	2.1749
I78A	1.06544	2.0752
I78V	1.10567	0.9102
I78L	0.781069	0.3778
I78M	0.963355	1.015
I78F	0.726067	1.3146
I78Y	0.949607	1.5341
I78W	0.703493	1.5832
I78S	0.662821	2.8241
I78T	0.699765	2.08
I78N	0.502908	2.9147
I78Q	0.778983	2.447
I78C	0.882567	1.5137
I78G	0.824419	3.2407
I78P	0.124197	3.5877
I78R	0.0801986	2.5932
I78K	0.172577	2.5607
I78D	0.149911	3.1698
I78E	0.349809	2.7973
G79A	1.10214	-0.2216
G79V	1.17631	-0.612
G79I	0.919557	-0.6694
G79L	1.22216	-0.6453
G79M	1.09971	-0.4484
G79F	1.13758	-0.8993
G79Y	1.07298	-0.5369
G79W	1.16827	-0.445
G79S	1.13637	0.2771
G79T	1.1686	0.1304
G79N	0.945299	0.8811
G79Q	1.17899	0.6818
G79C	0.923082	-0.6318
G79P	0.476012	1.3359
G79R	1.02927	0.6795
G79H	0.925339	0.4198
G79K	1.10396	0.8265
G79D	0.560121	1.1537
G79E	1.16982	0.6479
H80A	0.0952188	-0.2903
H80V	0.252139	0.3579
H80I	0.109008	0.7324
H80L	0.169433	0.2241
H80F	0.562754	0.0404
H80Y	0.105579	-0.3931	NDI
H80W	-0.0157018	-0.3527
H80S	0.336862	0.4975
H80T	0.257299	0.7415
H80N	0.798804	0.8245
H80Q	0.201588	0.6078
H80C	0.136689	-0.2179
H80G	0.0740737	0.8183
H80P	0.139141	1.4752
H80R	0.216201	0.9103	NDI
H80K	0.0394242	1.0769
H80E	-0.158857	0.7521
L81A	0.36365	2.1386
L81V	0.648072	1.488
L81I	0.929554	0.9907
L81M	0.714447	0.693
L81F	0.212292	1.3833	NDI
L81Y	0.125291	1.619
L81W	-0.0906606	1.3849
L81S	0.886211	2.3675
L81T	0.2463	1.9762
L81N	0.432242	2.4511
L81Q	0.370757	1.8147
L81C	0.510086	1.5364
L81G	0.788334	3.1418
L81P	0.460585	3.4299
L81R	0.724479	1.0899
L81K	0.939585	1.3495
L81D	0.239274	3.2847
L81E	0.4328	2.7835
C82A	0.758524	-0.0865
C82V	0.600676	0.8359
C82M	0.410565	-0.0458
C82F	0.470262	0.7789
C82Y	-0.00403492	0.9982
C82W	0.0777915	0.9703
C82S	0.685565	0.3816
C82T	0.548312	0.9324
C82Q	0.228788	0.7166
C82G	0.236046	0.8146
C82R	-0.0353059	0.9808
C82K	0.160163	0.7835
L83V	1.01765	1.069
L83F	0.86521	1.4072
L83Y	0.947678	1.7062
L83S	0.650552	2.7758
L83T	0.794261	2.417
L83G	0.79998	2.6555
L83P	-0.0416649	2.9961	NDI
L83R	0.117344	2.7366
L83D	0.0674075	3.1991
A84V	0.761075	0.5142
A84I	0.170914	0.6
A84L	0.543818	0.5811
A84M	0.0771065	0.7597
A84F	0.324641	0.8229
A84Y	-0.0474088	0.8708
A84W	0.0762829	0.887
A84S	0.752865	0.8187
A84T	0.739714	1.1064
A84G	0.233038	1.5165
A84R	0.145908	1.6252
A84H	0.112364	1.3716
A84K	0.771752	1.6305
A84E	0.163971	1.6409
D85A	0.561838	1.0253
D85V	0.0698132	1.4131
D85L	0.0414781	1.3085
D85Y	0.280956	1.0997
D85W	-0.0355455	1.1883
D85S	0.586801	0.7976
D85N	1.12427	0.1332	NDI
D85Q	0.343634	1.2673
D85C	0.240199	0.388
D85G	1.05717	1.1244
D85R	0.15555	1.2975
D85H	0.898173	0.7294
D85E	0.277453	1.3478	NDI
L86A	0.39301	2.23
L86V	0.850018	1.0543
L86I	0.948688	0.6374
L86M	0.993442	0.9768
L86F	0.872411	1.4789
L86T	0.641683	2.3229
L86C	0.718818	1.4427
L86H	0.415538	2.7179
L86K	0.37384	2.5172
L86D	0.784368	3.204
L86E	0.414611	2.8593
A87V	1.12999	-0.9802
A87I	1.00213	-1.3459
A87L	1.0445	-1.6953
A87M	1.10495	-1.1181
A87F	0.927958	-0.7265
A87Y	0.458479	-0.0999
A87W	1.04878	-0.1594
A87S	0.737068	0.6546
A87T	0.919432	0.1283
A87N	0.576797	1.063
A87Q	0.706655	0.7225
A87C	1.11236	-0.63
A87G	0.839832	0.9672
A87P	0.0530022	1.4743
A87R	0.278756	0.9301
A87K	0.3522	0.9491
A87D	0.840304	1.392
A87E	0.843468	0.9062
V88A	0.454976	0.8034
V88I	1.10459	-0.211
V88L	0.781152	0.0452	NDI
V88F	0.708372	0.5442
V88W	0.609213	0.8343
V88S	0.557196	0.9758
V88T	0.780666	0.8744
V88N	0.852997	0.6088
V88Q	0.797925	0.9078
V88G	0.669825	1.3256
V88R	0.853972	0.3414
V88H	0.942377	0.5673
V88K	0.938512	0.4715
V88D	0.0669619	1.3195
V88E	0.0345974	1.3725
A89V	0.509055	0.5196
A89I	-0.110219	0.5918
A89L	0.345599	0.5819
A89M	0.280891	0.8576
A89F	0.515523	0.8788
A89Y	0.0656621	0.9839
A89W	-0.091807	1.0877
A89S	0.614635	1.0511
A89T	0.644848	1.0314
A89C	0.82243	0.417
A89G	1.14936	1.4813
A89R	0.0497034	1.9152
A89H	-0.102953	1.6743
A89K	-0.0480618	1.8928
L90A	0.893851	1.8011
L90V	0.965192	1.4709
L90I	0.93985	0.8994
L90M	0.898683	1.0122
L90F	1.02479	0.8083
L90Y	0.730624	1.5052
L90W	0.819854	1.7791
L90S	0.820398	2.7086
L90T	0.929062	2.511
L90N	0.683028	2.7527
L90C	1.13372	1.2002
L90G	0.655909	2.3145
L90P	0.187377	3.1279	NDI
L90R	0.221641	2.766
L90H	0.444478	2.6067
L90K	0.31476	2.6869
L90D	0.319603	3.3107
L90E	0.296213	3.011
F91A	0.355791	0.9448
F91V	0.129577	1.6343
F91I	0.900362	1.792
F91L	0.275555	0.7341
F91M	0.687826	0.7279
F91Y	0.0644013	0.8797
F91W	0.354968	0.8111
F91S	0.259687	1.1949
F91T	0.602921	1.6457
F91N	0.371804	0.9197
F91Q	0.0354347	1.3691
F91C	0.219943	0.055
F91G	0.819845	0.7613
F91P	0.668515	2.0852
F91R	0.114505	1.3657
F91H	0.442425	1.059
F91D	0.0511694	1.696
F91E	0.29634	1.9181
Q92A	0.870214	-0.1987
Q92V	0.98173	0.1077
Q92I	1.05945	-0.026
Q92L	1.0338	-0.4245
Q92M	1.1627	-0.4803
Q92F	0.963984	-0.4955
Q92Y	1.08113	-0.5229
Q92W	1.20752	-0.5581
Q92S	0.859107	0.0393
Q92T	0.922904	0.1623
Q92N	0.788023	0.4793
Q92C	0.765966	-0.3736
Q92G	0.936473	0.4304
Q92P	0.0775453	1.5181
Q92R	0.774029	0.064	NDI
Q92H	1.13841	0.0281
Q92K	0.484389	0.1628
Q92D	0.524181	0.7219
Q92E	0.490983	0.6382
V93A	0.186001	1.5158
V93L	0.957241	0.0984
V93M	0.829169	0.7681
V93F	0.176428	0.7941
V93W	0.196401	1.0674
V93S	0.231462	1.9828
V93T	0.649973	1.2319
V93Q	0.201123	1.8461
V93C	0.522303	0.8703
V93G	0.222981	2.312
V93P	0.139412	2.4702
V93R	0.134981	1.8964
V93H	0.319884	1.6447
V93K	0.173215	1.8592
V93D	-0.0717361	2.1968
L94A	0.91469	1.9736
L94V	0.707934	2.1066
L94I	0.588159	1.549
L94M	0.771394	1.1316
L94F	0.550916	1.3771
L94Y	0.268521	1.9
L94W	0.647997	1.8958
L94S	0.796033	2.8266
L94T	0.281279	2.9816
L94N	-0.0145965	2.7424
L94C	0.50223	1.3457
L94G	0.855977	2.2376
L94P	0.134562	3.2033
L94R	0.170022	2.6706
L94H	-0.0326323	2.6076
L94K	0.0769899	2.6381
L94D	0.264081	2.897
L94E	0.130876	2.7629
P95A	0.520493	0.9882
P95V	0.289474	0.7565
P95I	0.0897748	0.8072
P95L	-0.043796	0.696	NDI
P95M	-0.0197983	0.8854
P95F	0.134366	0.7156
P95Y	0.00262936	0.7191
P95S	0.415657	1.2382
P95N	0.157837	1.5458
P95C	0.344055	0.3612
P95G	0.277658	1.4454
P95R	0.143026	1.3681
P95H	0.333878	1.4263
P95K	-0.0153171	1.3401
P95E	0.131302	1.596
Q96A	1.05291	0.1819
Q96V	1.15329	0.1163
Q96I	1.14055	-0.0728
Q96L	1.15161	-0.3014
Q96M	0.985966	-0.4061
Q96F	0.926059	-0.2195
Q96Y	0.989808	-0.0834
Q96W	0.897182	-0.238
Q96S	0.874848	0.4984
Q96T	0.818119	0.4479
Q96N	0.995557	0.7663
Q96C	0.966284	0.0386
Q96G	0.764559	1.1468
Q96P	0.846373	1.8823
Q96R	0.898091	0.5536
Q96H	1.107	0.3841
Q96K	0.797107	0.5857
Q96D	0.850224	0.622
Q96E	1.15159	0.4165
L97A	0.804905	1.69
L97V	0.912832	1.0782
L97I	0.986941	0.6799
L97M	0.952938	0.7049
L97F	0.721971	0.7375
L97Y	0.0342937	1.1507
L97W	0.756108	1.0921
L97S	0.137094	2.0697
L97T	0.302855	1.813
L97N	0.0735514	2.2626
L97Q	0.0982928	2.0548
L97G	0.194259	2.169
L97P	0.445111	2.3093
L97R	0.385515	2.0371
L97H	0.0696364	1.9264
L97K	0.113037	2.035
L97D	-0.0608396	2.4175
L97E	0.161206	2.125
A98V	1.03414	-0.6834
A98L	1.05566	-0.8696
A98F	1.02639	-0.5609
A98Y	0.916504	-0.5307
A98W	0.858403	-0.3868
A98S	0.739032	0.6129
A98G	0.549005	0.9202
A98R	0.0633695	0.5754
A98K	0.257293	0.513
A98E	0.0879865	0.5661
W99A	0.946821	1.5776
W99V	1.04896	0.8198
W99I	1.06876	0.589
W99L	1.11215	0.4236
W99M	1.18449	0.7192
W99F	1.04284	0.3121
W99Y	1.0839	0.3382
W99S	1.05863	1.6111
W99T	1.11997	1.3769
W99N	1.16283	1.6816
W99Q	0.883721	1.4838
W99C	0.814932	0.7708
W99G	0.917281	2.0233
W99P	0.158498	1.9369
W99R	0.769956	0.9812	NDI
W99H	0.905568	1.2408
W99K	0.772787	1.2093
W99D	0.865455	2.0483
W99E	0.890728	1.7344
K100A	0.851476	0.0955
K100V	1.00762	-0.1006
K100I	0.991333	-0.4108
K100L	1.08962	-0.7727
K100M	0.980536	-0.4655
K100Y	0.581005	-0.1796
K100W	0.659034	-0.1336
K100S	1.03347	0.5727
K100T	0.96995	0.4414
K100Q	1.04157	0.1488
K100G	0.869662	1.2124
K100R	1.14696	0.0303
K100E	1.0565	0.7011
A101V	0.880329	-0.2948
A101I	0.796905	-0.4334
A101L	0.879793	-0.7339
A101M	0.375553	-0.2578
A101F	0.940214	-0.2372
A101Y	0.569635	-0.0314
A101W	0.812471	-0.0084
A101S	0.957838	0.6264
A101T	0.934794	0.4027
A101N	0.736374	0.7647
A101Q	0.592965	0.6459
A101C	0.73367	-0.1419
A101G	0.706599	0.6588
A101P	0.54939	1.1937
A101R	0.622345	0.6164
A101H	0.903742	0.5698
A101D	0.670413	0.9758
T102A	0.984298	0.3412
T102V	0.753655	0.23
T102I	0.785313	0.3125
T102L	0.929679	-0.339
T102M	0.833751	-0.1245
T102F	0.856522	-0.306
T102W	0.681233	-0.2972
T102S	0.980661	0.2082
T102N	0.918888	0.4585
T102C	0.588063	-0.2872
T102G	0.895181	0.788
T102P	0.679902	1.9473
T102R	0.660613	0.8526
T102H	0.851933	0.274
T102K	0.583488	0.887
T102D	0.852019	1.0479
T102E	0.737451	0.8738
D103A	0.834317	0.3635
D103V	0.855826	1.0044
D103I	0.851129	1.0551
D103L	0.901365	0.5555
D103M	0.873723	0.3681
D103F	0.836315	0.2095
D103Y	0.805885	0.4689
D103W	0.793162	0.353
D103S	0.947488	0.1893
D103T	0.94636	0.6708
D103N	1.0364	-0.1511
D103Q	0.75115	0.3018
D103C	0.310947	-0.2372
D103G	0.701868	-0.8573
D103P	0.751939	1.3465
D103R	0.665856	0.3467
D103E	0.512957	0.4844
R104V	1.0019	0.6027
R104I	0.916806	0.6335
R104L	0.794354	0.8291
R104M	0.94112	0.7957
R104F	1.01084	0.7311
R104Y	0.933286	0.7317
R104W	0.814077	0.9325
R104S	1.09763	0.7964
R104T	1.03627	0.5869
R104N	1.00239	1.0449
R104Q	0.881525	0.8955
R104G	1.14219	1.1628
R104P	0.938625	1.6864
R104H	0.947183	0.848
R104D	0.885906	1.6517
R104E	0.844366	1.4102
F105A	0.798514	2.2276
F105V	0.773833	1.5499	NDI
F105I	0.676376	1.5576
F105L	0.911838	1.4846
F105M	0.927609	1.5425
F105Y	0.729191	0.4
F105W	1.01822	-0.0823
F105S	0.733505	1.9953	NDI
F105T	0.737665	1.9309
F105N	0.661677	2.1835
F105Q	0.849359	2.3016
F105G	0.711426	2.6182
F105P	0.850921	2.2091
F105R	0.73901	2.1104
F105H	0.652859	1.8893
F105K	0.625644	2.2693
F105E	0.625342	2.266
R106A	0.834609	-0.0108
R106V	1.01363	-1.0056
R106I	0.956712	-1.2465
R106L	1.06826	-0.661
R106M	0.953036	-0.3453
R106F	0.940776	-0.5163
R106W	0.823152	-0.4212
R106S	0.971396	0.0004
R106T	0.722583	-0.2651
R106N	1.01041	0.08
R106Q	1.10779	0.0682
R106C	0.945908	-0.6327	NDI
R106G	0.871146	0.5901
R106P	1.09682	0.7612
R106H	1.06207	-0.1906
R106D	0.92523	0.1742
R106E	0.941544	0.1509
G107A	0.860748	1.5016
G107V	0.629551	1.7638
G107I	0.703923	1.8219
G107L	0.766604	1.7404
G107M	1.02639	1.6134
G107F	0.918375	1.4145
G107Y	0.961628	1.5754
G107W	0.92564	1.6115	NDI
G107S	0.814339	1.8038
G107T	0.940732	1.9209
G107N	0.637788	2.0175
G107Q	0.75482	1.9975
G107C	0.858645	1.2831
G107R	0.469503	1.9749	NDI
G107H	0.816627	1.8699
G107K	0.842097	2.077
G107E	0.743445	2.117	NDI
P108A	0.77296	0.1084
P108V	0.80936	0.4626
P108I	0.631571	0.5479
P108L	0.807316	0.4203
P108M	0.793101	0.4748
P108F	0.682114	0.5556
P108Y	0.83889	0.5829
P108W	0.660667	0.2845
P108S	0.952646	-0.1832
P108T	0.847022	0.0189
P108N	0.929988	0.2424
P108Q	0.799888	0.4043
P108C	0.693849	0.0111
P108G	0.922033	0.2764
P108R	0.476736	0.7048
P108H	0.809595	0.4787
P108E	0.828372	0.2885
D109A	0.800799	1.8319
D109V	0.838628	2.1703
D109I	0.704984	2.1099
D109L	0.821274	2.1697
D109M	0.816193	2.23
D109F	0.732364	2.0941
D109Y	0.733331	2.1222
D109W	0.804463	1.7886
D109S	0.829071	1.4108
D109T	0.815219	2.1046
D109Q	0.638865	2.0154
D109C	0.474581	1.4196
D109G	0.595097	2.3448
D109P	0.906469	1.6183
D109R	0.45153	2.382
D109H	0.694005	1.8604
D109K	0.241544	2.4318
D109E	0.902886	1.2386
A110V	1.00681	-0.0344
A110I	0.608841	0.0292
A110L	1.04381	0.0954
A110F	1.04076	-0.2492
A110Y	1.16997	-0.1459
A110W	0.932409	-0.4614
A110S	0.999362	0.1777
A110T	1.07279	0.4132
A110G	0.831572	0.4214
A110P	0.931229	0.5008
A110R	0.58016	0.5616
A110H	0.716523	0.3012
A110K	0.642825	0.598
L111A	0.877665	1.4076
L111V	1.04009	0.9249
L111I	0.926106	0.5432
L111M	0.796056	0.7268
L111F	0.666361	0.807
L111Y	0.784787	0.9949
L111W	0.709794	0.9375
L111S	0.433926	1.9276
L111T	0.593619	1.591
L111N	0.191169	1.9949
L111Q	0.417629	1.7549
L111C	0.253913	0.9051
L111G	0.429919	2.3549
L111P	0.48874	2.3893
L111R	0.139191	1.9896
L111K	0.131482	1.8238
L111E	0.092319	1.8915
C112A	0.892786	0.5099
C112V	1.16138	0.3146
C112I	1.18058	0.4291
C112L	1.0644	0.5267
C112M	0.925855	0.8103
C112F	1.19778	-0.7164
C112Y	1.01659	-0.2672	NDI
C112W	1.05998	0.085
C112S	0.800436	1.1221
C112T	0.996496	1.2198
C112N	0.91593	1.4387
C112Q	0.647565	1.5411
C112G	0.831613	1.0157
C112P	0.657733	0.6332
C112R	0.73601	1.4316	NDI
C112H	0.95167	0.9301
C112K	0.554712	1.2875
C112D	0.807886	1.3842
C112E	1.03732	1.9549
R113A	1.11879	1.4337
R113V	0.835449	0.9792
R113L	0.772138	0.9562
R113S	0.980543	1.4292
R113T	0.847376	1.3301
R113N	0.69693	1.4846
R113C	0.757923	1.2226
R113G	0.801514	1.7851
R113P	0.710891	2.3012
R113K	1.02213	0.2711
R113D	0.415117	2.2178
R113E	0.660605	2.2376
A114V	0.802379	-0.6742
A114I	1.2505	-1.1092
A114L	1.05606	-1.0819
A114M	0.99121	-0.5664
A114F	0.967412	-0.5545
A114Y	0.698086	-0.1048
A114W	0.73416	0.0327
A114S	0.800823	0.7043
A114T	0.694366	0.297
A114Q	0.21782	0.9939
A114C	1.08131	-0.3145
A114G	0.970723	1.2858
A114P	0.518532	1.6073
A114R	0.203818	1.0403
A114H	0.352794	0.9401
A114D	0.119126	1.6181
V115A	0.749758	0.8085
V115L	1.00143	-0.2935
V115M	0.881421	0.0062
V115F	0.87151	-0.071
V115W	0.842928	-0.1129
V115S	0.497912	1.1816
V115T	0.847668	0.7808
V115G	0.761459	1.5404
V115P	0.0551272	2.02
V115R	0.266934	1.2344
V115K	0.00495747	1.2135
V115D	0.0901828	1.7704
V115E	0.726159	1.3271
K116V	0.762875	0.5186
K116W	0.799204	0.6727
K116N	1.11293	0.7833	NDI
K116Q	1.14083	0.2267
K116C	1.1103	-0.0719
K116G	0.999772	0.6025
K116P	0.726149	2.1887
K116R	0.926098	-0.0771
K116H	1.05267	0.2589
Y117V	-0.0149144	1.1793
Y117I	0.0920046	0.9144
Y117L	0.257424	0.7281
Y117F	1.05915	-0.141
Y117W	0.684494	0.5577
Y117S	0.0137186	2.1444
Y117T	0.203513	1.8817
Y117Q	0.0921393	1.9739
Y117C	0.25169	1.0332
Y117G	0.0461683	2.1451
Y117P	-0.0280559	2.4785
Y117R	0.113484	1.9156
Y117E	0.112434	2.0099
L118A	0.833709	1.4862
L118V	0.683261	1.8629
L118I	0.39966	1.4031
L118M	0.906131	0.7387
L118Y	0.210778	1.3563
L118W	0.809855	1.3009
L118S	0.576133	2.0901
L118T	0.412583	2.2072
L118N	-0.0489233	2.173
L118Q	-0.0160651	2.203
L118C	1.03884	0.8263
L118G	1.0482	1.9527
L118P	0.239928	2.8739
L118R	0.0941718	2.4997
L118H	0.0684553	2.0155
L118D	-0.0617118	2.7189
L118E	0.173846	2.4951
Q119A	0.874555	-0.5748
Q119V	0.20131	0.1921
Q119L	0.152962	0.0019
Q119M	0.740393	-0.2805
Q119F	0.0149943	-0.064
Q119Y	0.413395	-0.1191
Q119W	0.563676	-0.2244
Q119S	0.826749	-0.2918
Q119T	0.214799	0.1805
Q119N	0.835485	0.6953
Q119C	0.450814	-0.2063
Q119G	1.00437	0.4362
Q119R	0.618828	0.249
Q119H	0.784637	0.2698	NDI
Q119K	0.629302	0.2917
Q119D	0.886811	0.7201
Q119E	1.22043	0.5416
M120A	0.972479	1.128
M120V	0.740439	0.8091
M120L	0.991139	-0.079
M120F	0.930349	0.3574
M120Y	0.738894	0.5711
M120W	0.165116	0.6097
M120S	0.935795	1.5056
M120T	0.901123	1.279
M120N	0.95373	1.5154
M120Q	0.803857	1.3038
M120C	0.965779	0.5901
M120G	0.980913	2.0364
M120P	0.629726	2.7621
M120R	0.108456	1.6823
M120H	1.08916	1.2593
M120K	0.0990094	1.6862
M120D	0.817312	2.0473
M120E	1.05258	1.7844
V121A	0.434664	1.5713
V121L	0.414397	0.1049
V121M	0.353788	0.8859
V121F	0.192473	0.5952
V121Y	0.0697914	1.3594
V121W	-0.0427905	1.5734
V121S	0.119145	2.3611
V121T	0.854408	1.8514
V121Q	-0.0118081	2.5022
V121G	0.0622415	2.4161
V121R	0.056099	2.6324
V121H	0.166994	2.3256
V121E	-0.102014	2.4043
G122A	1.21413	1.1376
G122V	0.537994	1.0843
G122I	0.421065	1.1373
G122L	0.295317	1.1053
G122M	0.279997	1.2054
G122F	0.102826	0.9138
G122Y	0.151599	1.1728
G122W	0.297491	1.0726
G122S	1.09694	1.3973
G122T	0.780863	1.4426
G122N	-0.0760402	1.7318
G122Q	0.142514	1.6686
G122C	0.767877	0.9317
G122P	0.6371	1.6921
G122R	0.118366	1.6046	NDI
G122H	-0.00326981	1.6293
G122K	0.0868171	1.6721
G122D	-0.0258887	1.9391	NDI
M123V	0.87855	1.1343
M123L	0.919336	-0.2333
M123F	0.408888	0.5102
M123Y	0.677228	0.7247
M123W	1.06561	0.5465
M123T	0.907795	1.5478
M123C	0.895157	0.5547
M123G	0.413006	1.8086
M123P	0.625706	2.8748
M123R	0.760275	1.1429	NDI
M123H	0.583631	1.1837
M123K	0.404205	1.2435	NDI
M123E	0.639701	1.6327
Y124A	0.773404	0.9583
Y124V	0.854232	0.4394
Y124L	0.289083	-0.4913
Y124W	-0.00567614	0.2731
Y124T	1.10129	0.7874
Y124C	1.07066	-0.0631
Y124G	0.758237	1.2248
Y124P	0.0796901	1.6401
Y124R	0.0871488	1.1629
Y124H	1.02307	0.8787
A125V	0.422087	0.1833
A125I	0.496785	-0.0858
A125L	0.646953	-0.8507
A125M	0.233691	-0.4172
A125F	0.273524	0.102
A125Y	0.043473	0.4308
A125W	0.14212	0.4301
A125S	0.899705	0.6601
A125T	0.288173	0.6662
A125Q	0.0927741	0.9968
A125C	0.538089	-0.1338
A125G	0.741415	0.9661
A125P	0.508439	1.9067
A125R	0.116823	1.0917
A125K	0.028929	1.0489
A125D	0.274078	1.718
A125E	0.449912	1.4333
S126V	1.07534	-0.4235
S126L	0.743229	-0.4314
S126M	1.05238	-0.4938
S126F	-0.020529	0.3533	NDI
S126Y	0.318822	0.5948
S126W	-0.035389	0.5036
S126T	0.994895	-0.26
S126N	0.933628	0.544
S126C	0.775945	-0.0181
[truncated: 4,213 more rows]
