# Supplementary material for: A small molecule stabilizer rescues the surface expression of nearly all missense variants in a GPCR
Source: Nat Struct Mol Biol. 2025 Sep 22;32(12):2429–40. doi: 10.1038/s41594-025-01659-6 (PMC12700812; doi:10.1038/s41594-025-01659-6)
Supplement: Supplementary file 10 — Numerical Source Data. [file 41594_2025_1659_MOESM10_ESM.xlsx]

## Sheet: ED_Fig. 3c
var	27A_norm_score	27B_norm_score
L2A	0.935755	0.928567
L2V	0.982037	0.983528
L2I	0.884659	0.816928
L2M	1.23675	1.18108
L2S	1.1483	0.908248
L2T	1.24097	1.11289
L2N	1.09555	1.1605
L2Q	1.30481	1.20659
L2C	0.403589	0.616522
L2G	1.24877	1.13572
L2R	0.774934	0.934396
L2K	1.00937	1.15611
L2D	0.753201	0.47543
M3V	0.754261	0.629685
M3L	0.820323	0.997378
M3Y	1.08506	1.16916
M3S	1.16352	0.771352
M3N	1.07691	1.21453
M3C	0.540072	0.74347
M3P	1.23435	1.18616
M3K	1.08869	1.22254
A4V	0.849516	0.855668
A4L	0.977032	1.11706
A4F	0.671229	0.724137
A4Y	0.829292	1.07473
A4W	0.772588	0.747554
A4S	1.07897	1.15082
A4T	1.1833	1.23188
A4C	0.442296	0.503604
A4G	0.984618	1.17609
A4R	1.15101	1.0745
A4K	1.04655	0.811865
A4D	0.772085	0.795065
S5A	0.750358	0.795431
S5V	0.814242	0.827875
S5I	0.837996	0.640513
S5L	0.795938	0.70285
S5M	0.800755	0.69844
S5F	0.554149	0.691983
S5Y	0.790672	0.533697
S5W	0.523361	0.462838
S5N	1.042	0.970187
S5Q	0.912033	0.859709
S5C	0.406334	0.364201
S5G	0.828439	0.736961
S5P	0.711303	0.633967
S5R	0.823018	0.728744
S5H	0.853665	0.96958
S5K	0.83896	0.807574
S5D	0.59249	0.448572
T6A	0.758298	0.727618
T6V	0.678016	0.616514
T6I	0.985835	0.291
T6L	0.372757	0.578058
T6M	0.69911	0.714383
T6F	0.562854	0.640967
T6Y	0.817588	0.823577
T6W	0.504192	0.474333
T6S	0.782044	0.851746
T6N	1.01863	1.12401
T6C	0.410953	0.478617
T6G	0.771802	0.782934
T6P	0.73742	0.372468
T6R	0.543096	0.560962
T6H	0.560844	0.726235
T6K	0.903702	0.805408
T6E	0.453624	0.534613
T7A	0.47637	0.828986
T7V	0.913819	0.86781
T7I	0.920368	0.961108
T7L	0.963951	1.03584
T7M	0.895763	0.963191
T7F	0.935058	0.968595
T7W	0.560144	0.685951
T7S	0.988943	0.999865
T7Q	0.876204	1.00029
T7C	1.09018	0.797624
T7G	0.605575	0.756588
T7R	0.875639	0.838855
T7H	0.896865	0.816297
T7K	0.9964	0.956831
T7D	0.825335	0.890338
T7E	0.484814	0.602471
S8A	0.958915	0.917924
S8V	1.00865	0.986067
S8I	0.997289	0.925664
S8L	1.00813	0.911038
S8M	0.412502	0.418572
S8F	0.975522	0.999984
S8Y	1.00976	0.942569
S8W	0.982119	0.839321
S8T	1.15548	1.08797
S8N	0.871866	1.13664
S8Q	1.05321	0.970676
S8C	0.577577	0.578715
S8G	1.06174	0.986239
S8P	0.917101	0.950935
S8R	1.00178	1.03478
S8H	1.10663	1.08204
S8K	1.04307	1.01439
S8D	1.04202	0.94981
S8E	1.04247	1.10942
A9V	1.13875	1.029
A9I	1.05937	0.930385
A9L	0.949012	1.03918
A9M	0.481589	0.796219
A9Y	0.674464	0.558065
A9W	1.00634	0.92412
A9T	0.920441	0.672866
A9N	1.08994	1.1665
A9G	1.17081	1.22796
A9P	0.907098	0.669611
A9R	0.965706	0.961508
A9K	1.07062	0.891107
A9D	1.08321	0.676082
A9E	0.747502	0.826157
V10A	1.05639	0.973006
V10I	1.0451	1.05879
V10L	0.940723	0.969413
V10M	1.03629	1.01645
V10F	0.830297	0.929406
V10Y	1.05199	0.963041
V10W	1.0617	0.838228
V10S	1.07717	1.05799
V10T	0.939082	0.781055
V10N	1.05386	0.985522
V10Q	1.02656	1.11139
V10C	0.950874	0.770918
V10G	1.08894	0.872765
V10P	0.934224	0.890266
V10R	0.826326	0.89127
V10H	0.822855	0.851318
V10K	0.969315	1.02775
V10D	0.871679	0.914287
P11A	1.18744	1.05112
P11V	1.09067	1.03798
P11I	1.04685	1.08848
P11L	1.02169	0.889689
P11M	0.761045	1.08684
P11F	0.760762	0.460503
P11Y	0.648272	0.718655
P11W	0.808235	0.879779
P11S	1.17011	0.987129
P11T	0.849092	0.766512
P11Q	0.955387	1.13783
P11G	1.086	1.03069
P11R	0.911929	1.02594
P11H	1.00351	1.02316
P11K	1.1944	1.10421
P11D	1.08067	1.21579
P11E	1.05138	0.941736
G12A	1.1393	1.06769
G12V	1.08529	1.02899
G12I	1.03495	1.11886
G12L	0.84996	0.886655
G12M	0.9955	0.98726
G12F	0.917338	0.968309
G12Y	1.04353	0.931016
G12W	0.934048	0.904534
G12S	1.14405	1.10072
G12T	0.921836	1.08674
G12Q	1.0865	1.02889
G12C	1.04229	1.0376
G12P	0.925639	0.887855
G12R	0.963402	0.901023
G12H	1.06628	0.711925
G12K	0.894691	0.900986
G12D	1.0756	0.915899
G12E	1.07835	1.04415
H13A	1.14601	1.06784
H13V	1.00092	1.04195
H13L	0.77572	0.795133
H13M	1.12063	1.04226
H13F	0.953472	0.644082
H13Y	1.03369	1.08629
H13W	1.03985	1.01743
H13S	0.961719	1.08241
H13T	0.945706	1.02873
H13Q	1.14351	1.08788
H13G	0.892777	1.00303
H13P	1.12098	1.08843
H13R	0.812663	0.999275
H13D	0.733333	0.855992
H13E	0.910677	1.00426
P14R	1.12906	1.19675
S15A	1.08297	1.0556
S15V	0.981769	1.16509
S15I	0.89275	0.800294
S15L	1.09164	1.06432
S15M	0.543626	0.99562
S15T	1.00609	0.998997
S15N	1.00051	1.10516
S15C	1.04225	1.02069
S15G	0.657448	0.725138
S15H	0.854858	0.599438
S15K	1.05472	1.10306
S15E	1.09439	1.15184
L16A	0.952935	0.958715
L16F	1.07488	1.14394
L16Y	1.02136	1.11091
L16W	1.19207	1.18802
L16S	1.00804	0.985533
L16C	0.836974	0.91759
L16G	1.07735	0.972031
L16P	0.931472	1.08801
L16R	0.955126	1.06312
L16K	1.18895	1.03046
L16E	0.771131	0.947872
P17A	0.950802	0.919384
P17V	1.10019	1.06596
P17I	0.747903	0.253147
P17L	0.76236	0.946672
P17M	1.03226	1.02547
P17F	0.894427	0.919172
P17W	0.727198	0.827213
P17S	1.11697	1.05508
P17T	0.972533	1.08567
P17N	1.01714	0.87974
P17Q	1.03551	1.08419
P17G	1.0152	0.905707
P17R	0.893569	0.996446
P17H	1.06349	1.01679
P17K	1.01636	0.629933
P17D	0.970215	0.965281
S18A	1.11166	0.997538
S18V	0.929005	0.965188
S18L	1.01961	1.00764
S18M	0.892448	0.92007
S18F	1.05268	0.878592
S18Y	0.85902	0.852357
S18T	1.03604	1.0726
S18C	1.07724	1.03665
S18G	0.910802	0.939381
S18P	1.03238	0.949802
S18R	0.822758	0.803475
S18H	1.03416	1.09917
S18D	1.14129	1.18169
S18E	1.14829	0.703247
L19A	1.03867	1.00479
L19V	1.04175	1.03283
L19I	1.00986	1.03413
L19M	0.900525	1.13363
L19F	0.837408	0.945767
L19Y	1.09265	1.02283
L19W	1.03611	1.01607
L19S	1.02439	1.02405
L19N	0.978295	1.12842
L19Q	0.774092	1.10362
L19C	0.59425	0.764765
L19G	0.634455	0.681276
L19P	1.06516	1.02172
L19R	1.00872	0.923844
L19H	0.865159	1.00515
L19K	0.970696	0.845097
L19D	1.08377	1.18341
L19E	1.17882	1.20346
P20A	0.902943	1.03489
P20V	1.11344	0.789608
P20I	1.13657	1.11664
P20L	0.992282	0.919157
P20M	0.907197	0.837695
P20W	1.08629	1.00116
P20S	1.07504	1.12907
P20T	1.1054	1.1316
P20Q	1.1305	0.96973
P20C	0.786329	0.832443
P20G	1.00179	1.02699
P20R	0.906676	1.06348
P20K	1.12346	1.05455
P20E	1.07404	1.10896
S21A	1.04878	1.11382
S21V	0.626172	1.01691
S21L	1.11078	1.11449
S21M	1.02921	1.18466
S21Y	1.13605	1.08884
S21W	1.13028	1.03393
S21T	1.04405	1.0966
S21Q	0.926563	0.701358
S21C	0.642373	0.746218
S21G	1.02821	1.05201
S21P	1.13791	1.1472
S21R	0.874753	0.830266
S21K	0.602718	0.797554
S21D	0.973588	1.06279
S21E	0.950182	0.700278
N22V	0.844804	1.15232
N22L	0.933307	0.92187
N22M	0.969992	0.985397
N22F	0.677279	1.00748
N22Y	0.772519	0.875885
N22W	0.956789	0.803444
N22S	0.958034	0.96404
N22C	0.665626	0.948925
N22G	0.827631	0.791454
N22P	0.800963	0.82236
N22R	0.878536	1.05716
N22K	0.93784	0.959406
N22D	1.06179	0.999437
N22E	0.999347	0.942025
S23A	1.15721	1.0207
S23V	1.02459	1.01856
S23I	1.18389	1.16951
S23L	0.811979	0.900866
S23M	0.770124	1.02455
S23F	0.923339	0.820947
S23Y	0.991693	1.01805
S23W	0.947576	0.967072
S23N	1.09774	1.01467
S23G	0.851452	0.684684
S23P	0.984338	0.963537
S23R	0.998396	0.993425
S23K	0.940195	0.868344
S23D	0.855854	0.730119
S23E	0.648651	0.668548
S24A	0.548208	1.0251
S24V	1.06377	1.02754
S24L	0.982679	0.908416
S24Y	1.09113	1.00385
S24W	0.711947	0.658847
S24T	0.899392	1.1096
S24N	0.986464	0.937138
S24Q	1.02114	0.849458
S24C	0.874639	0.894417
S24G	0.878444	0.972536
S24P	0.949766	1.07787
S24R	0.616924	0.796631
S24H	0.995589	0.957536
S24K	0.901879	1.04265
S24D	0.858754	0.991374
Q25A	0.96282	0.849823
Q25V	0.995839	1.02035
Q25I	0.898494	0.753534
Q25L	1.02801	1.0908
Q25M	1.08122	0.888325
Q25F	0.998942	1.04646
Q25Y	1.11657	1.00754
Q25W	0.968922	0.998948
Q25S	1.05405	1.05102
Q25T	0.991625	0.776545
Q25N	0.979328	0.963719
Q25C	0.800476	0.831827
Q25G	1.02326	0.956781
Q25P	1.03278	1.13094
Q25R	0.975697	0.900534
Q25K	1.08168	1.07406
Q25D	1.04274	0.862841
Q25E	0.887146	1.03879
E26A	1.00958	0.960499
E26V	1.04483	1.08076
E26I	1.00177	0.976419
E26L	0.87216	0.91725
E26M	1.0032	0.892114
E26F	0.988998	0.979534
E26Y	0.85649	0.902924
E26W	0.953879	0.764473
E26S	0.991579	0.925452
E26T	0.965009	0.971957
E26N	1.10363	0.99392
E26Q	0.834848	0.979015
E26C	0.793367	0.679753
E26G	0.970878	1.01738
E26P	0.943451	0.935838
E26R	0.936292	0.968716
E26H	0.499161	0.361614
E26K	1.09435	1.09731
E26D	1.20827	1.09088
R27V	0.923052	1.03276
R27I	1.01397	1.08767
R27L	1.05916	0.835579
R27W	0.786435	0.623037
R27S	0.96297	1.02353
R27T	0.674551	1.07563
R27C	0.778277	0.718094
R27G	0.951612	1.00916
R27D	1.098	1.06674
R27E	1.09058	0.986337
P28A	1.0218	1.01709
P28L	0.975721	1.02139
P28M	0.765313	0.743233
P28F	1.02123	1.02925
P28Y	0.910337	0.966912
P28S	1.10479	0.956648
P28T	1.14805	1.06176
P28G	0.978105	0.858327
P28R	0.964316	0.879041
L29V	1.0389	1.08586
L29W	1.01958	0.855647
L29S	1.17942	1.09624
L29T	0.865865	0.887955
L29G	1.10879	1.06883
L29R	1.0791	0.994578
L29E	0.45891	0.693766
D30V	1.09095	1.19434
D30L	1.04013	1.13394
D30F	1.18157	1.03204
D30S	1.09235	1.09746
D30T	1.01364	0.959069
D30G	0.816468	0.952652
D30R	0.861641	0.793259
T31A	0.924224	1.15099
T31V	0.949819	1.03839
T31L	0.798997	0.883557
T31M	1.02729	0.845127
T31Y	0.876533	0.991465
T31S	1.00257	0.934857
T31N	0.90257	1.0609
T31C	0.779793	0.848822
T31G	0.966263	0.960166
T31P	0.768925	1.11475
T31R	1.16708	1.09523
T31K	1.05124	1.0214
T31E	0.988816	1.03779
R32A	1.11283	1.01915
R32V	1.03829	1.0093
R32I	1.07724	0.985511
R32L	0.988934	0.843675
R32M	0.919165	0.585703
R32F	0.976093	0.949155
R32Y	1.02051	0.958202
R32W	0.975027	0.984434
R32S	1.06381	0.959102
R32T	1.04551	1.04181
R32C	0.804114	0.819331
R32G	0.960699	1.04054
R32H	1.09894	1.08012
R32K	1.09998	0.966566
R32D	0.951641	0.950364
R32E	1.04276	1.09909
D33A	0.926631	1.04185
D33V	0.975834	0.99485
D33I	0.956197	0.903462
D33L	0.987421	1.02093
D33M	1.02463	1.03854
D33F	1.15885	1.0393
D33Y	1.00737	0.968063
D33W	0.872691	0.875896
D33S	0.962217	0.935646
D33T	0.90062	1.05205
D33N	0.976818	0.992387
D33Q	0.935248	1.09961
D33C	0.915875	0.869757
D33G	0.979643	0.980923
D33P	0.996574	1.12524
D33R	0.97243	0.93175
D33H	1.02693	0.992606
D33K	0.980498	1.04984
D33E	1.06527	0.97699
P34A	0.965467	0.942685
P34V	1.00752	0.879715
P34I	0.909487	0.892733
P34L	0.884387	0.922026
P34M	0.846867	0.654628
P34F	0.904097	0.901782
P34Y	0.871027	0.88935
P34W	0.967639	0.869947
P34S	0.92674	0.92974
P34T	1.08583	1.01918
P34N	0.746783	1.00535
P34Q	1.00842	0.811826
P34C	0.935783	0.80943
P34G	0.939974	0.992811
P34R	1.05889	0.998431
P34H	0.921672	0.919044
P34K	0.919955	0.849475
P34D	1.01941	0.982013
P34E	0.752919	0.905697
L35A	0.968224	1.03124
L35V	1.02736	1.00381
L35I	1.07823	1.07541
L35M	1.0792	1.07634
L35F	1.07929	1.02933
L35Y	1.01109	0.989793
L35W	1.02988	1.00633
L35S	0.990928	1.06559
L35T	0.881509	0.981291
L35N	0.985116	0.86447
L35Q	0.956325	0.925324
L35C	0.908561	0.907153
L35G	0.95483	0.914213
L35P	1.08647	0.981068
L35R	1.04731	1.00542
L35H	0.930026	1.03418
L35K	0.751877	0.78403
L35D	0.878661	0.687158
L35E	0.738558	0.732522
L36A	1.16178	1.1115
L36V	1.01515	0.900907
L36M	1.1358	1.15291
L36F	0.988074	0.991578
L36Y	0.984823	0.999673
L36S	0.999816	1.13304
L36T	0.534712	0.703248
L36Q	0.922698	1.16106
L36C	0.847002	0.876988
L36G	0.859882	0.953274
L36P	0.973634	0.982004
L36R	1.13126	1.10455
L36D	0.801597	1.03162
A37V	0.647086	0.444572
A37L	0.951666	0.864511
A37F	1.16455	1.07104
A37S	1.05525	0.997617
A37T	1.0247	0.957293
A37N	0.935229	0.912722
A37Q	0.894624	0.990378
A37G	1.04434	1.02277
A37P	1.03936	1.03757
A37R	1.17788	1.21469
R38A	1.0369	0.985223
R38V	0.780517	0.830141
R38I	0.995366	1.00419
R38L	0.934125	0.864569
R38M	0.962089	0.912993
R38F	0.877411	0.850915
R38Y	0.921937	0.956621
R38W	1.03382	1.05396
R38S	0.976321	1.07425
R38T	1.04808	0.990732
R38N	1.04497	1.09106
R38Q	1.22462	0.94298
R38C	0.818806	0.819892
R38G	0.575721	0.413199
R38P	0.690745	0.761921
R38H	0.963422	1.04691
R38D	0.809643	0.812178
R38E	0.905576	0.922503
A39V	0.95366	0.952098
A39I	0.931982	0.922521
A39L	1.00924	0.952575
A39M	0.996401	1.1498
A39F	1.05135	1.06986
A39Y	0.909146	0.913883
A39W	1.20276	1.11281
A39S	0.879641	0.896338
A39T	0.930828	0.913817
A39N	0.688902	0.681298
A39Q	0.817482	0.751644
A39C	1.05544	1.02827
A39G	0.884882	0.9985
A39P	0.652967	0.690512
A39R	0.761819	0.667028
A39H	0.926585	0.711571
A39K	0.921936	0.803119
A39D	0.750836	0.167608
A39E	0.634801	0.72597
E40A	0.681281	0.82238
E40V	0.750794	0.823878
E40I	0.899308	0.947846
E40L	0.864775	0.755176
E40M	1.06163	1.00328
E40F	0.82359	0.722794
E40Y	0.938041	0.890171
E40W	1.0232	0.952248
E40S	0.77986	0.806119
E40T	0.815609	0.687916
E40N	0.769349	0.759989
E40Q	0.875961	0.832862
E40C	0.806834	0.698048
E40G	0.804578	0.898131
E40P	0.77008	0.678966
E40R	0.640286	0.674033
E40H	0.83771	0.796399
E40D	0.572894	0.632064
L41A	0.623785	0.849979
L41V	1.07751	0.922656
L41I	1.16931	1.04016
L41M	1.00957	0.995908
L41F	0.758347	0.803799
L41Y	0.844098	0.888527
L41W	0.825988	0.857483
L41S	0.914713	0.942839
L41N	0.899701	0.750033
L41Q	0.957663	0.823424
L41C	1.07563	1.05814
L41G	0.911578	0.901005
L41P	0.959506	0.760997
L41R	0.759934	0.716097
L41K	0.799592	0.758852
L41D	0.962091	0.890009
L41E	0.941521	0.898852
A42V	1.05032	1.00228
A42I	1.06206	1.19968
A42L	0.99656	1.03846
A42M	1.017	0.940975
A42F	1.02563	0.992096
A42Y	1.04192	0.891802
A42W	1.10742	1.0777
A42S	1.00568	0.949194
A42T	0.979613	0.99919
A42N	0.804412	0.649436
A42Q	0.341028	0.611681
A42C	1.09369	0.919909
A42G	0.996211	0.847127
A42P	1.1187	1.08719
A42R	0.271845	0.237757
A42H	0.881845	0.817197
A42K	0.45398	0.457614
A42D	0.275759	0.0369033
A42E	0.338288	0.198778
L43A	1.12623	1.02463
L43V	0.799503	1.1301
L43I	1.13864	1.10847
L43M	0.967423	1.11417
L43F	0.895962	0.818167
L43Y	0.852114	0.639873
L43W	0.822471	0.748741
L43S	0.852495	0.830193
L43T	0.809475	0.869299
L43N	0.259192	0.631453
L43Q	0.158487	0.0920658
L43C	0.943336	1.0925
L43G	0.939109	0.90291
L43P	0.246261	0.209287
L43R	0.111732	0.128922
L43H	0.00665334	0.198614
L43K	0.175296	0.132592
L43D	0.277999	0.339484
L43E	0.183968	0.396196
L44A	1.04427	0.875638
L44V	0.869986	0.950823
L44I	0.954594	1.01193
L44M	0.893156	0.812992
L44F	0.971494	0.98587
L44Y	1.05916	1.09958
L44W	1.02848	1.02526
L44S	0.990897	0.929876
L44T	0.852051	0.831895
L44N	0.95773	0.778039
L44Q	0.877618	0.82324
L44C	0.889059	0.968312
L44G	0.880784	0.840979
L44P	0.443394	0.556
L44R	0.678942	0.651214
L44H	0.829847	0.906863
L44K	0.46129	0.267587
L44D	0.570071	0.716402
L44E	0.779169	0.746501
S45A	1.03974	1.1048
S45V	1.05398	0.981782
S45I	0.949175	0.966038
S45L	0.995547	1.00706
S45M	0.981344	0.963708
S45F	0.911869	0.907122
S45Y	0.782786	0.75708
S45W	0.784302	0.868219
S45T	1.02227	1.08504
S45N	0.764849	0.761303
S45Q	0.673478	0.735327
S45C	0.943636	1.10046
S45G	1.03727	1.07707
S45P	1.00427	1.04311
S45R	0.274895	0.232862
S45H	0.740246	0.716594
S45K	0.446908	0.37645
S45D	0.250693	0.0879666
S45E	0.804594	0.716122
I46A	0.847499	0.938894
I46V	0.925207	0.830184
I46L	0.880923	0.924688
I46F	0.965209	0.884498
I46Y	0.36423	0.273317
I46W	0.775738	0.783502
I46S	0.745772	0.752116
I46T	0.820818	0.872063
I46N	0.345321	0.504657
I46Q	0.33132	0.188177
I46C	0.87786	0.768185
I46G	0.626275	0.645081
I46P	0.237605	0.154779
I46R	0.326399	0.284094
I46H	0.481406	0.198517
I46K	0.129975	0.0194501
I46D	0.0598139	0.132435
I46E	0.321889	0.228845
V47A	0.992582	1.07238
V47I	1.03997	0.994223
V47L	0.954716	0.973978
V47M	1.12356	0.953731
V47F	0.926816	0.962798
V47Y	0.825278	0.803167
V47W	0.857703	0.856033
V47S	1.00201	0.99575
V47T	0.880637	1.02465
V47Q	0.730819	0.926157
V47C	0.989613	0.95065
V47G	0.796119	0.761689
V47P	0.0222788	0.27511
V47R	-0.00777601	0.160616
V47H	0.874106	0.6557
V47K	0.0175426	-0.0297819
V47D	0.937735	0.910841
V47E	0.864617	0.807929
F48A	0.870754	0.987545
F48V	0.778896	0.769599
F48I	0.842918	0.830447
F48L	0.949706	0.956283
F48M	0.832413	0.810975
F48Y	0.339046	0.109297
F48W	0.664032	0.705908
F48S	0.728723	0.832398
F48T	0.639769	0.779415
F48N	0.0829373	-0.0498586
F48Q	0.10986	0.125873
F48C	0.848628	0.720702
F48G	0.806314	0.764991
F48P	0.620275	0.549914
F48R	0.0462422	0.0810871
F48H	0.016465	0.229841
F48K	0.166795	0.13781
F48D	0.252993	0.0156174
F48E	0.296069	0.13358
V49A	1.02502	1.01762
V49I	0.950564	1.0671
V49L	1.00885	1.03955
V49M	0.96112	0.96872
V49F	0.777384	0.967233
V49Y	0.573116	0.449475
V49W	0.844114	0.839339
V49S	0.828347	0.886937
V49T	0.856856	1.06409
V49N	0.692715	0.743483
V49Q	0.458776	0.180459
V49C	1.01741	1.00696
V49G	0.966603	0.908761
V49P	0.88953	0.815554
V49R	0.244166	0.192796
V49H	0.619033	0.561267
V49K	0.349993	0.185547
V49D	0.179704	0.207101
V49E	-0.107166	0.0266823
A50V	0.91202	0.93302
A50I	1.10112	0.757342
A50L	0.919584	0.968456
A50M	0.875979	0.889342
A50F	0.863658	0.82725
A50Y	0.60681	0.575695
A50W	0.837992	0.792052
A50S	1.00376	0.974663
A50T	0.931061	0.807848
A50N	0.664783	0.718155
A50Q	0.551284	0.404564
A50C	1.03781	0.96976
A50G	0.979356	0.868418
A50P	0.151622	0.0823339
A50R	0.147648	0.202797
A50H	0.633821	0.778656
A50K	0.618145	0.638956
A50D	0.557608	0.397116
A50E	0.635559	0.571948
V51A	0.909209	0.870969
V51I	0.91103	0.918899
V51L	0.901233	0.843984
V51M	0.97134	0.894528
V51F	0.0684259	0.132646
V51Y	0.103966	0.34826
V51S	0.942592	1.0904
V51T	1.06108	1.07511
V51N	1.08153	1.01488
V51Q	0.765057	0.730502
V51C	1.14006	1.08053
V51G	1.10806	1.13429
V51P	0.740892	0.458565
V51R	0.0762585	0.302892
V51H	0.250859	0.293274
V51K	0.169655	0.190751
V51D	1.09522	0.82009
V51E	0.858346	0.884548
A52V	1.08795	1.12874
A52I	1.05956	1.11086
A52L	1.03949	1.08908
A52M	1.17858	1.17942
A52F	0.963959	1.0616
A52Y	0.794078	0.785152
A52W	0.609834	0.65586
A52S	0.872299	0.963636
A52T	1.09849	1.08233
A52N	0.847917	0.839927
A52Q	0.726228	0.719981
A52C	0.949503	0.862606
A52G	0.891085	0.948476
A52P	0.705934	0.663672
A52R	0.194254	0.29874
A52H	0.815461	0.630449
A52K	0.341348	0.570786
A52D	0.672349	0.519072
A52E	0.514169	0.558049
L53A	1.00213	1.16512
L53V	0.932813	0.926016
L53I	0.892418	0.960717
L53M	1.06691	1.0518
L53F	1.04801	1.07
L53Y	0.566367	0.629311
L53W	0.857568	0.863406
L53S	0.87801	0.86966
L53T	1.03145	0.880588
L53N	0.393969	0.245994
L53Q	0.136248	0.313967
L53C	1.02392	0.983739
L53G	0.926369	0.88411
L53P	0.270021	0.323154
L53R	0.0626051	0.219845
L53H	0.0141904	0.37572
L53K	0.431721	0.00889195
L53D	-0.0232805	0.250417
L53E	0.279399	0.0513713
S54A	0.73887	0.79409
S54V	0.507375	0.321985
S54I	0.301748	0.275932
S54L	0.682683	0.717751
S54M	0.644171	0.816213
S54Y	0.215087	0.53552
S54W	0.201225	-0.0823729
S54T	0.726208	0.876332
S54N	0.629615	0.477455
S54Q	0.268959	0.330594
S54C	0.716617	0.669317
S54G	1.00907	0.963184
S54P	0.747881	0.820029
S54R	0.221681	0.0885304
S54H	0.0636464	-0.0399672
S54E	0.565688	0.904299
N55A	0.724499	0.729052
N55V	0.562344	0.492062
N55I	0.00714725	0.0655688
N55L	0.0431604	0.097163
N55M	0.269237	0.225576
N55F	0.238593	0.0616729
N55Y	0.19351	0.181672
N55S	0.873005	0.807218
N55T	0.494473	0.600369
N55Q	0.129215	-0.102328
N55C	0.674801	0.658477
N55G	0.594743	0.409502
N55P	0.716273	0.789346
N55R	0.0594013	0.272193
N55H	-0.155761	-0.0535359
N55K	0.00890326	-0.0297423
N55D	0.249727	0.272018
G56A	0.868162	0.944986
G56V	1.0577	1.1029
G56I	1.20198	0.96085
G56L	1.02638	1.06433
G56M	1.01431	0.97729
G56F	1.06267	1.09952
G56Y	0.821477	0.645492
G56W	0.607521	0.647399
G56S	0.971978	1.00661
G56T	1.03465	1.03558
G56N	0.511516	0.679998
G56Q	0.230458	0.00490336
G56C	0.82323	0.826504
G56P	0.270442	0.189526
G56R	0.0796052	0.0363364
G56H	0.127687	0.137002
G56K	0.227483	0.0339804
G56D	0.272477	0.209072
G56E	-0.086195	0.16098
L57A	0.822819	0.879449
L57V	1.00625	0.874255
L57I	0.864549	1.02895
L57M	0.839903	0.86602
L57F	0.805913	0.922586
L57Y	0.574014	0.610271
L57W	0.942724	0.947765
L57S	0.818274	0.807929
L57T	0.798669	0.755968
L57N	0.0227666	0.186383
L57Q	0.0659106	0.168805
L57C	0.887956	0.870477
L57G	0.847871	0.784722
L57P	0.182834	0.218095
L57R	0.3524	0.211009
L57H	0.552217	0.589507
L57K	0.14675	0.0759267
L57E	0.103389	0.236658
V58A	0.823983	0.707103
V58I	0.925763	0.86487
V58L	0.96925	1.00708
V58M	1.08027	0.884704
V58F	0.89268	0.919923
V58Y	0.666291	0.622529
V58W	0.708669	0.806929
V58S	0.508962	0.488044
V58T	0.817362	0.830875
V58N	0.294173	0.153978
V58Q	0.635211	0.803071
V58C	1.02281	0.967298
V58G	0.830085	0.704673
V58P	-0.0959522	0.0111849
V58R	0.186028	0.138306
V58H	0.324923	0.34619
V58K	0.856176	0.883624
V58D	-0.0195663	0.228732
V58E	0.0759743	0.133771
L59A	0.525682	0.541798
L59V	0.689861	0.817803
L59I	0.811574	0.986519
L59M	1.03102	0.864205
L59F	0.710778	0.719095
L59Y	0.60162	0.784066
L59W	0.722523	0.694986
L59S	0.184813	0.163819
L59T	0.216871	0.111765
L59N	0.256079	0.0443584
L59Q	0.0902342	-0.0386869
L59C	0.561508	0.538864
L59G	0.641837	0.470399
L59P	0.0203306	0.093751
L59R	0.415704	0.290685
L59H	-0.0653049	-0.142901
L59K	0.204051	0.163143
L59D	-0.0183775	0.110319
L59E	0.444236	0.243505
A60V	1.03516	1.04803
A60I	1.14533	1.06676
A60L	1.15021	1.01483
A60M	0.987632	0.94598
A60F	1.17122	1.0257
A60Y	0.927622	1.02066
A60W	1.0395	0.801971
A60S	0.854383	0.908296
A60T	0.97957	0.768055
A60G	0.874466	0.8722
A60R	0.74909	0.897138
A60K	0.729714	0.981018
A60D	0.432194	0.678245
A61V	1.03602	1.06001
A61I	0.758402	0.986252
A61L	0.962294	0.949207
A61M	0.770776	0.812893
A61F	0.817327	0.911912
A61Y	0.909416	0.889172
A61W	0.58569	0.664025
A61S	0.799125	0.892236
A61T	0.854346	0.92762
A61N	0.807378	0.761187
A61Q	0.819758	1.00522
A61C	1.08391	1.03524
A61G	0.954066	0.961038
A61P	0.105153	0.108913
A61R	0.745096	0.777969
A61H	0.968968	0.93802
A61K	0.707481	0.854686
A61D	0.628952	0.726877
A61E	0.615413	0.616994
L62A	0.679465	0.793942
L62V	0.999796	0.988661
L62I	1.05642	1.01852
L62M	1.01357	1.05339
L62F	0.758106	0.681038
L62Y	0.625826	0.619885
L62W	0.756047	0.750292
L62S	0.692517	0.690697
L62T	0.856829	0.862163
L62N	0.822867	0.840298
L62Q	0.678191	0.640918
L62C	0.690203	0.770515
L62G	0.625084	0.604476
L62P	0.28517	0.0539328
L62R	0.615784	0.695169
L62H	0.777488	0.745794
L62K	0.66797	0.474185
L62D	0.303616	0.246029
L62E	0.217907	0.17279
A63V	1.11544	0.84799
A63I	1.12865	1.07887
A63L	1.05269	1.11696
A63M	1.02941	1.12602
A63F	1.08754	1.13169
A63Y	0.93747	0.788789
A63W	1.12296	1.03448
A63S	0.918231	0.851295
A63T	0.987109	1.0666
A63N	0.760884	1.06492
A63Q	1.12249	1.09935
A63C	1.07775	0.853714
A63G	0.986402	1.01094
A63P	0.59584	0.658994
A63R	0.966802	1.01465
A63H	0.808684	0.437579
A63K	0.950936	1.00439
A63D	0.890055	0.841635
A63E	1.03287	0.997876
R64A	1.01503	0.999962
R64V	0.819998	0.821557
R64I	0.859918	0.975605
R64L	0.966085	1.01345
R64M	0.973821	1.08533
R64F	0.90103	1.00981
R64Y	0.691352	0.55307
R64W	0.873061	0.988711
R64S	1.00415	0.985747
R64T	0.815585	0.821868
R64N	0.779559	0.970788
R64Q	0.998976	1.00784
R64C	1.02875	0.955208
R64G	0.881053	0.934314
R64P	0.20907	0.22005
R64H	0.958694	0.946151
R64D	0.590892	0.6341
R65A	1.03121	0.917044
R65V	1.04694	0.999407
R65I	0.627698	0.780374
R65L	0.913192	1.02718
R65M	1.1139	1.15832
R65F	0.928404	0.773992
R65Y	0.756047	0.78334
R65W	0.626363	0.731351
R65S	1.06934	0.927963
R65T	1.11871	1.10618
R65N	0.825947	0.937936
R65C	0.975389	1.09152
R65G	0.952886	0.91642
R65P	0.797106	0.827243
R65H	0.965111	0.805248
R65K	1.02797	1.0032
R65D	0.698421	0.739203
R65E	1.06835	1.03414
G66A	0.974032	0.93442
G66V	1.06111	1.08223
G66L	0.99742	0.925434
G66M	1.0025	1.09551
G66F	0.990643	0.948416
G66W	1.07106	1.00946
G66S	1.04021	1.0573
G66T	0.996557	1.01299
G66N	0.845847	0.596781
G66Q	1.07156	1.15582
G66C	1.05493	1.15008
G66P	1.20437	1.12466
G66R	1.13427	1.08023
G66D	1.04764	1.12676
G66E	1.12514	0.89146
R67A	1.027	0.936756
R67V	0.839209	0.858921
R67I	0.793864	0.88795
R67L	0.832807	0.956037
R67M	0.25289	0.903485
R67F	0.843433	0.95521
R67Y	0.505258	0.907868
R67W	0.831457	0.915019
R67S	0.973566	0.873209
R67T	0.866399	1.01149
R67N	1.04747	1.01556
R67Q	1.02574	0.843218
R67C	0.773664	0.845651
R67G	0.81617	0.897204
R67P	0.865874	0.96854
R67H	0.959885	0.912889
R67K	1.01279	1.07819
R67E	0.929353	0.880066
R68A	1.1786	1.24436
R68V	0.874577	0.856968
R68I	0.92122	0.800232
R68L	0.748931	0.878131
R68M	0.85874	0.741277
R68F	1.04733	0.948299
R68Y	0.892314	0.937065
R68W	0.762952	0.812916
R68S	1.12384	1.10045
R68T	1.05812	0.966945
R68N	1.04552	0.952401
R68Q	1.19933	1.02695
R68C	0.814724	0.803527
R68G	0.918201	0.909012
R68P	0.76948	0.779753
R68H	0.903347	0.877328
R68K	1.23927	1.07615
R68D	0.916125	0.87758
R68E	0.70631	1.16313
G69A	0.963294	0.96915
G69V	0.728224	0.656737
G69I	0.820118	0.794084
G69L	0.517083	0.674312
G69M	0.746396	0.838454
G69F	0.908067	0.891986
G69Y	0.940448	0.856464
G69W	0.76393	0.702765
G69S	0.854619	0.829797
G69T	0.876495	0.934674
G69N	0.716917	0.929977
G69Q	0.985924	1.03821
G69C	0.854782	0.993451
G69P	0.784599	0.758698
G69R	0.979206	0.90472
G69K	0.950005	1.01775
G69D	0.622601	0.640167
G69E	0.707341	0.917813
H70V	1.11953	1.0306
H70I	1.00436	0.95781
H70L	1.01453	0.900798
H70F	0.909113	0.86963
H70W	0.737071	0.855996
H70S	0.67114	0.561323
H70T	1.09162	1.11949
H70N	1.13237	1.03109
H70Q	0.535719	0.470751
H70C	0.950285	0.884838
H70G	0.951558	0.917737
H70P	1.16249	0.97538
H70R	0.885819	0.947112
H70D	0.975345	0.963537
H70E	1.04329	1.02951
W71A	0.835552	0.874134
W71V	1.07933	1.03309
W71I	1.12683	0.975222
W71L	0.987717	0.872001
W71M	1.21712	1.20648
W71F	0.945307	0.755344
W71Y	0.718421	0.99392
W71S	1.07907	1.03833
W71T	0.909114	0.989671
W71N	0.865069	0.917626
W71Q	0.893391	0.743264
W71C	0.979404	0.893289
W71G	0.972221	0.942807
W71P	0.793097	0.876128
W71R	0.882158	0.800156
W71H	1.12077	0.94907
W71D	1.11814	1.14293
W71E	1.04994	1.03327
A72V	0.9883	0.833631
A72L	0.843111	0.997121
A72F	0.725108	0.8478
A72S	1.03185	1.09047
A72T	0.972906	0.950157
A72N	0.561362	0.657091
A72G	0.882317	0.960628
A72R	0.947821	0.98498
A72K	0.894278	0.866414
A72D	0.991174	1.02829
A72E	1.31386	1.16736
P73A	0.800445	0.73477
P73V	0.594369	0.726096
P73L	0.282316	0.132307
P73M	0.75008	0.737555
P73Y	0.609561	0.824432
P73W	0.453675	0.534976
P73S	1.02323	1.00213
P73T	0.966014	0.777188
P73C	0.789163	0.79228
P73G	1.04059	0.97679
P73R	0.847655	0.85966
P73K	1.07659	1.02523
P73E	0.962757	0.971858
I74A	0.746275	0.785474
I74V	0.95299	1.02113
I74L	1.10979	1.10536
I74M	0.512796	1.13377
I74F	1.06492	1.06132
I74S	0.79248	0.982236
I74T	0.892029	0.955817
I74N	0.709074	0.777079
I74C	0.837591	0.950333
I74G	0.829824	0.864651
I74R	0.773383	0.714345
I74H	1.10983	0.632895
I74K	0.989181	0.855131
H75A	0.87078	0.819805
H75V	0.725418	0.702573
H75I	0.543589	0.376788
H75L	0.593909	0.471806
H75M	0.74186	0.847123
H75F	0.644702	0.663412
H75Y	0.866833	0.697756
H75W	0.260798	0.664059
H75S	0.868027	0.940211
H75T	0.936719	1.01886
H75N	0.884177	0.810554
H75Q	1.04707	1.00333
H75C	0.913004	0.790874
H75G	0.880962	0.805082
H75P	0.764183	0.623177
H75R	0.871318	0.817586
H75K	1.0572	0.972613
H75D	1.22384	1.18951
H75E	1.17926	1.20559
V76A	0.793401	0.77846
V76L	0.743265	0.676723
V76M	0.764749	0.81668
V76Y	0.764665	0.669751
V76W	0.439881	0.455181
V76S	0.737993	0.776911
V76T	1.02731	1.02835
V76N	1.12495	0.161679
V76C	0.963389	0.990687
V76G	0.806298	0.781512
V76P	0.78965	1.02193
V76R	0.6204	0.745906
V76K	0.736417	0.66271
V76D	0.856636	0.835628
V76E	0.803407	0.938418
F77A	0.779923	0.658624
F77V	0.612788	0.614107
F77I	0.901901	0.611698
F77L	0.757559	0.731761
F77M	0.808522	0.963242
F77Y	1.02672	0.879074
F77W	0.645066	0.721938
F77S	0.714989	0.756943
F77T	0.769147	0.732235
F77N	0.92046	0.758138
F77Q	0.756984	0.685376
F77C	0.885141	0.875721
F77G	0.484915	0.403905
F77P	0.578579	0.596412
F77R	0.391563	0.300083
F77H	0.794486	0.818685
F77D	0.652566	0.656598
F77E	0.354827	0.436789
I78A	1.05827	0.98418
I78V	1.13437	1.02878
I78L	0.889268	0.910943
I78M	1.12292	0.775498
I78F	0.686773	0.871944
I78Y	0.701338	0.796817
I78W	0.700963	0.875517
I78S	0.853914	0.748128
I78T	0.519978	0.642412
I78N	0.4256	0.510292
I78Q	0.835791	0.843124
I78C	1.09079	0.906734
I78G	0.85946	0.939068
I78P	-0.125643	0.081539
I78R	-0.0262737	0.0805515
I78K	0.301486	0.253305
I78D	-0.11376	0.0362461
I78E	0.616642	0.66348
G79A	0.987778	1.145
G79V	1.1655	1.14727
G79I	0.706086	0.721638
G79L	1.15384	1.19996
G79M	0.981199	0.869884
G79Y	1.01107	0.941756
G79W	1.08621	1.03976
G79S	1.15018	1.13233
G79T	1.1945	1.08136
G79N	0.975404	0.96543
G79Q	1.07335	0.984682
G79C	0.863825	0.936259
G79P	0.384148	0.8371
G79R	1.04733	1.03668
G79H	1.06664	0.938248
G79K	1.10153	0.837059
G79D	0.777222	0.521756
G79E	1.04417	1.05034
H80A	0.269768	0.346589
H80V	0.0965503	0.00126756
H80I	0.173608	0.00726037
H80L	0.138591	0.0327333
H80F	1.06684	1.04299
H80Y	0.213455	0.0634117
H80W	0.281446	-0.0151665
H80S	0.399483	0.265873
H80T	0.211413	-0.0305034
H80N	0.765302	0.803686
H80Q	0.52175	0.609047
H80C	0.301446	0.172562
H80G	0.530103	0.256328
H80P	0.453951	0.37035
H80R	0.159396	0.275761
H80K	0.00609561	0.0213427
H80E	-0.0085916	-0.246026
L81A	0.789449	0.501333
L81V	0.738529	0.738709
L81I	0.940537	1.01905
L81M	1.02552	0.484652
L81F	0.149198	0.333261
L81Y	0.165568	-0.0432769
L81W	-0.0436564	-0.102829
L81S	0.810286	0.894447
L81T	0.649482	0.228014
L81N	0.532933	0.708718
L81Q	0.733018	0.68844
L81C	0.690479	0.796356
L81G	0.84882	0.869927
L81P	0.438224	0.452613
L81R	0.882967	0.709562
L81K	0.945155	0.993165
L81D	0.361401	0.301173
L81E	0.404432	0.674973
C82A	0.934739	0.978204
C82V	1.00586	0.926859
C82M	0.252505	0.0584369
C82F	0.604799	0.689665
C82Y	0.210884	0.245165
C82W	0.0773808	0.171549
C82S	0.567717	0.788539
C82T	0.688583	0.639491
C82Q	0.469341	0.538498
C82G	0.508768	0.515839
C82R	-0.0722296	0.0939397
C82K	0.263747	0.311352
L83V	1.11494	1.04927
L83F	0.938961	0.888253
L83Y	0.953745	0.957199
L83S	0.761896	0.751805
L83T	0.975209	0.974508
L83G	0.813564	0.814586
L83P	0.221302	-0.0568675
L83R	0.332463	0.474931
L83D	-0.0322444	-0.0486654
A84V	0.930752	0.888053
A84I	0.706484	0.448343
A84L	0.526545	0.718973
A84M	-0.00156618	0.156131
A84F	0.557315	0.437684
A84Y	-0.0202421	0.00433471
A84W	0.140153	0.0721651
A84S	0.888935	0.659324
A84T	0.932458	0.939634
A84G	0.64729	0.602146
A84R	0.0560501	0.0389381
A84K	1.09984	1.06667
A84E	0.0774088	0.113576
D85A	0.806198	0.900183
D85V	0.184323	0.189712
D85L	0.114892	0.342269
D85W	0.042335	0.168399
D85S	0.918511	0.943074
D85N	1.10905	1.13338
D85Q	0.523842	0.755679
D85C	0.291811	-0.0882887
D85G	0.979905	1.01264
D85R	0.223802	0.0888154
D85H	1.12114	0.942501
D85E	0.6084	0.514006
L86A	0.732291	0.758063
L86V	1.07041	1.09266
L86I	1.00112	1.09548
L86M	0.729778	1.17688
L86F	0.952426	0.790769
L86T	0.631123	0.718225
L86C	0.858838	0.70889
L86H	0.221278	0.165697
L86K	0.685071	0.508256
A87V	1.10635	1.00733
A87I	0.931804	1.0813
A87L	0.873489	0.937275
A87M	1.17422	1.11776
A87F	0.843636	0.852197
A87Y	0.69786	0.78567
A87W	1.05739	0.981213
A87S	0.904926	0.83278
A87T	1.07943	1.01035
A87N	0.864399	0.807965
A87Q	0.786987	0.890999
A87C	1.15225	1.0956
A87G	0.898199	0.837435
A87P	0.00277761	-0.0865051
A87R	0.194623	0.250351
A87K	0.461433	0.462538
A87D	0.858127	0.728922
A87E	0.786625	0.708637
V88A	0.473732	0.526337
V88I	1.14778	1.10698
V88L	0.822456	1.00424
V88F	0.931511	0.667641
V88W	0.977487	0.65654
V88S	0.785171	0.668198
V88N	1.07426	0.991344
V88Q	0.986276	1.02057
V88G	0.797869	0.73231
V88R	0.971779	0.905834
V88K	1.06531	0.745796
V88D	0.450986	0.11621
V88E	0.0482328	-0.0963041
A89V	0.705245	0.863082
A89I	0.136997	0.0984202
A89L	0.729531	0.681545
A89M	0.525598	0.64148
A89F	0.951058	0.965354
A89Y	-0.174116	0.112448
A89W	-0.0549331	0.146418
A89S	0.583873	0.729071
A89T	0.555131	0.713354
A89C	0.944658	0.988101
A89G	0.848709	0.964824
A89R	0.191646	-0.00623216
A89H	0.155869	0.114937
A89K	-0.0394593	-0.140734
L90A	1.0319	1.05756
L90V	1.06484	1.02842
L90I	1.0689	0.950603
L90M	0.757451	0.969683
L90F	0.980657	0.890312
L90Y	0.821438	0.809337
L90W	0.810558	0.903797
L90S	0.865259	0.940512
L90T	0.970873	0.865553
L90N	0.763897	0.757698
L90C	1.03129	1.04657
L90G	0.803866	0.749541
L90P	0.366393	0.351725
L90R	0.0103368	0.0634514
L90H	0.548514	0.414249
L90K	0.0935351	0.49341
L90D	0.442593	0.235868
L90E	0.784239	0.773963
F91A	0.551665	0.698128
F91V	0.282241	0.220709
F91I	0.830281	0.827424
F91L	0.444184	0.297895
F91M	0.892233	0.777593
F91Y	0.451568	0.0718453
F91W	1.00996	0.823344
F91S	0.680105	0.651887
F91T	0.771225	0.708469
F91N	0.297938	0.568318
F91Q	-0.171177	0.313883
F91C	0.735674	0.675032
F91G	0.934808	0.845042
F91P	0.80835	0.852434
F91R	-0.0741677	0.137399
F91D	-0.0114843	-0.058549
F91E	0.284657	0.294076
Q92A	0.657421	0.986723
Q92V	1.07951	1.008
Q92I	1.07586	1.09013
Q92L	1.09253	1.0154
Q92M	1.11179	0.963108
Q92F	0.917047	0.821581
Q92Y	1.19041	1.15406
Q92W	1.13221	1.16099
Q92S	0.900507	0.886727
Q92T	0.924559	1.00197
Q92N	0.924313	1.08898
Q92C	0.875637	0.862239
Q92G	1.04957	0.984585
Q92P	0.116622	0.0086588
Q92R	0.876507	0.787686
Q92H	1.22422	1.12639
Q92K	0.763515	0.650304
Q92D	0.797022	0.865344
Q92E	0.606226	0.472624
V93A	0.322291	0.36831
V93L	0.981178	1.0463
V93M	0.751878	0.730484
V93F	0.578004	0.561693
V93W	0.427485	0.707441
V93S	0.205725	0.148006
V93T	0.798314	0.734311
V93Q	0.550986	0.534773
V93C	0.673277	0.769653
V93G	0.0829714	0.168826
V93P	0.165889	0.0317694
V93R	0.0767119	0.176305
V93H	0.523077	0.462546
V93K	0.0675139	-0.0933024
V93D	0.0521585	-0.106179
L94A	0.789874	1.0201
L94V	0.788949	0.860093
L94I	0.545378	0.795638
L94M	0.904851	1.00606
L94F	0.768435	0.638589
L94Y	0.278562	0.438327
L94W	0.638363	0.71683
L94S	0.93339	0.931521
L94T	0.591035	0.628918
L94N	-0.0266756	0.0652649
L94C	0.801613	0.70721
L94G	1.05583	0.85613
L94P	0.148104	0.155803
L94R	0.116259	0.203946
L94H	-0.0159878	0.0483124
L94K	0.184057	0.259121
L94D	0.326879	0.38201
L94E	0.0655552	0.0742545
P95A	0.715489	0.63382
P95V	0.321658	0.185095
P95I	0.0509436	0.183852
P95L	0.148916	-0.107906
P95M	-0.16043	0.0532659
P95F	0.0849342	0.120396
P95Y	0.141413	0.0661119
P95S	0.364913	0.239892
P95N	0.245244	0.190649
P95C	0.202845	0.229853
P95G	0.574587	0.468582
P95R	0.0901189	-0.0722465
P95H	0.187868	0.360474
P95K	-0.00289874	0.129402
P95E	0.220538	0.202054
Q96A	1.1511	0.842139
Q96V	1.03271	1.19069
Q96I	1.06306	0.989051
Q96L	1.10714	1.14186
Q96F	0.982925	0.961046
Q96Y	0.939453	0.938293
Q96W	1.0605	1.09386
Q96S	0.94546	0.948583
Q96T	0.622606	0.682523
Q96N	1.09299	1.07915
Q96C	0.984528	0.975422
Q96G	0.91694	0.902604
Q96P	0.950376	0.847935
Q96R	0.964641	0.919529
Q96H	0.377075	0.921256
Q96K	0.840613	0.777257
Q96D	0.769914	0.914642
Q96E	1.11128	1.10894
L97A	0.886271	0.891871
L97V	1.06317	0.999655
L97I	0.941724	0.763673
L97M	0.876851	0.92552
L97F	0.952739	1.00834
L97Y	0.805482	0.472902
L97W	0.837475	0.815498
L97S	0.114246	0.0602765
L97T	0.676063	0.616597
L97N	0.134376	0.153526
L97Q	-0.0537505	0.0112516
L97G	0.430687	0.483744
L97P	0.410244	0.183547
L97R	0.280427	0.247817
L97H	-0.0808839	0.0787711
L97K	0.380884	0.218722
L97D	0.00559423	0.0308632
L97E	0.309498	0.571019
A98V	1.05085	1.19487
A98L	0.928312	1.01514
A98F	1.13606	1.0977
A98Y	1.14644	1.05317
A98W	0.940993	1.00002
A98S	0.777691	0.816118
A98G	0.878591	0.910543
A98R	-0.0292191	0.345732
A98K	0.520998	0.76703
A98E	0.0303198	0.211031
W99A	0.953111	0.901001
W99V	1.04212	1.06541
W99I	0.962235	0.906695
W99L	1.14425	1.12173
W99M	1.23072	1.20572
W99F	1.07734	1.14098
W99Y	1.04912	1.06498
W99S	1.09191	1.03424
W99T	1.13367	1.09739
W99N	1.13978	1.18714
W99Q	0.995414	0.977217
W99C	0.763701	0.871915
W99G	1.0242	0.995664
W99P	0.730887	0.738572
W99R	0.815249	0.826378
W99H	1.04749	1.00361
W99K	0.65422	0.734255
W99D	0.897469	1.10224
W99E	0.935445	0.928796
K100A	0.835854	0.843336
K100V	1.0962	1.0575
K100I	1.22772	1.19411
K100L	1.16997	1.10572
K100M	1.14905	1.07473
K100Y	0.772238	0.870411
K100W	0.796591	0.718839
K100S	1.04819	1.01345
K100T	0.963032	0.81638
K100Q	1.05068	1.08208
K100G	0.97961	0.965657
K100R	1.09472	1.02267
K100E	1.23837	1.19573
A101V	0.906044	0.808699
A101I	1.00327	0.565663
A101L	0.995465	0.969131
A101M	0.812057	0.568893
A101F	1.08993	0.838708
A101Y	0.0646142	0.283101
A101W	0.652414	0.892343
A101S	0.943072	1.03934
A101T	0.966865	1.05451
A101N	0.800786	0.964854
A101Q	0.691939	0.861728
A101C	0.725367	0.664882
A101G	0.861587	0.734035
A101P	0.74451	0.690134
A101R	0.691267	0.75812
A101H	0.867882	0.956552
A101D	0.878666	0.839372
T102A	1.09687	1.0796
T102V	0.756367	0.818685
T102I	0.847627	0.83273
T102L	1.01082	0.975668
T102M	0.912286	1.01034
T102F	0.918139	0.859518
T102W	0.684423	0.605967
T102S	0.969452	1.02078
T102N	0.987034	0.962577
T102C	0.416515	0.59686
T102G	0.807387	1.07456
T102P	0.80421	0.746149
T102R	0.728885	0.708071
T102K	0.606401	0.610363
T102D	1.15554	1.19911
T102E	0.934333	0.93223
D103A	0.987668	0.992849
D103V	0.933628	0.902014
D103I	0.820137	0.874444
D103L	0.911841	0.871658
D103M	0.949034	0.905193
D103F	0.827957	0.828132
D103Y	0.853326	0.937601
D103W	0.842257	0.877301
D103S	0.989081	0.952191
D103T	0.972483	1.01379
D103N	1.0801	1.07735
D103Q	0.573849	0.648845
D103G	0.67293	0.804699
D103P	0.59691	0.670278
D103R	0.643683	0.772236
D103E	0.638205	0.532109
R104V	1.11843	1.12316
R104I	0.961238	1.03679
R104L	0.863997	1.13511
R104M	1.10035	1.11567
R104F	1.16268	1.14849
R104Y	0.873098	0.996481
R104W	1.02607	1.01696
R104S	1.17048	1.13046
R104T	1.15976	1.22584
R104N	1.0442	0.941757
R104Q	0.96181	0.824122
R104G	1.07004	1.08151
R104P	0.762494	1.05185
R104H	1.12739	1.18448
R104D	0.560017	0.852909
R104E	1.1284	1.08107
F105A	0.904346	0.949979
F105V	0.859855	0.864108
F105I	0.980677	0.561168
F105L	1.00909	0.989909
F105M	1.00487	0.976266
F105Y	0.17839	0.988077
F105W	0.928809	0.962686
F105S	0.899037	0.917053
F105T	0.835267	0.918301
F105N	0.676415	0.842902
F105Q	0.949001	0.981623
F105G	0.950112	0.844424
F105P	0.98081	0.956294
F105R	0.83679	0.80261
F105H	0.872446	0.441711
F105K	0.705751	0.678479
F105E	0.773121	0.790168
R106A	0.881995	0.948651
R106V	1.01495	0.999906
R106I	1.04365	1.15174
R106L	1.14407	1.042
R106M	0.847988	1.16445
R106F	0.994024	0.984579
R106W	0.983836	0.965741
R106S	1.01021	1.03533
R106T	0.968885	0.853159
R106N	1.06195	1.0875
R106Q	1.09469	1.1404
R106C	1.07272	1.11174
R106G	1.15963	1.05365
R106P	1.172	1.15905
R106H	0.993836	1.16966
R106D	1.23926	1.13745
R106E	0.942076	0.994363
G107A	0.826717	0.929825
G107V	0.670398	0.679686
G107I	0.721319	0.830173
G107L	0.840691	0.779443
G107M	0.968771	0.975952
G107F	1.01608	0.999947
G107Y	1.15141	1.09113
G107W	0.940442	0.834015
G107S	0.930304	0.991727
G107T	1.02168	1.05785
G107N	0.758814	0.766184
G107Q	0.941906	1.05107
G107C	0.911571	0.818745
G107R	0.745631	0.91093
G107H	0.868265	0.900472
G107K	0.933272	0.831567
G107E	0.964375	0.905803
P108A	0.863265	0.911515
P108V	0.977999	0.889009
P108I	0.936086	0.683607
P108L	0.82288	0.968814
P108M	0.985349	0.878935
P108F	0.994945	1.12077
P108Y	0.94128	0.994259
P108W	0.55043	0.683699
P108S	0.98152	0.988834
P108T	1.0175	0.866019
P108N	0.929551	0.967094
P108Q	0.73817	1.00199
P108C	0.740869	0.855023
P108G	1.00395	0.904883
P108R	0.709749	0.646634
P108H	0.872915	0.853126
P108E	1.11857	1.10454
D109A	0.808801	0.881794
D109V	0.805477	1.00533
D109I	0.919963	0.679088
D109L	1.01489	0.898605
D109M	0.80483	0.87928
D109F	0.813787	0.782539
D109Y	0.86996	0.867498
D109W	0.926519	0.711182
D109S	0.842696	0.880837
D109T	0.944366	0.904133
D109Q	0.595487	0.546196
D109C	0.633281	0.643303
D109G	0.361488	0.577758
D109P	0.872067	0.950468
D109R	0.491569	0.567981
D109H	0.729317	0.777715
D109K	0.664591	0.626409
D109E	1.17039	1.03832
A110I	0.543828	0.614102
A110L	1.12782	1.07925
A110F	1.1475	1.0771
A110Y	1.11703	1.1872
A110W	1.00739	0.900431
A110S	0.969816	1.04629
A110T	0.973282	0.863132
A110G	1.09968	0.948934
A110P	0.998146	1.10802
A110R	0.905502	0.693905
A110H	0.587764	0.901965
A110K	0.605668	0.745838
L111A	1.03305	1.05072
L111V	0.923805	1.11988
L111I	1.03521	0.918639
L111M	0.991323	1.00341
L111F	0.761026	0.602643
L111Y	0.910857	0.874196
L111W	0.825149	0.888021
L111S	0.725336	0.751656
L111T	0.809409	0.933406
L111N	0.755537	0.622209
L111Q	0.738355	0.520862
L111C	0.680551	0.613833
L111G	0.642298	0.655375
L111P	0.764187	0.730302
L111R	0.224813	0.181371
L111K	0.0782898	0.111662
L111E	0.688481	0.641411
C112A	0.86355	0.910063
C112V	1.05199	1.11096
C112I	1.20431	1.1746
C112L	1.00314	1.02629
C112M	0.841407	1.02157
C112F	1.10495	1.10962
C112Y	1.09584	0.997965
C112W	0.926316	0.880426
C112S	0.862513	1.01529
C112T	0.998312	0.993529
C112N	0.80067	0.743986
C112Q	0.631282	0.567407
C112G	0.891648	0.879757
C112P	0.781379	0.764786
C112R	0.790263	0.820432
C112K	0.576045	0.685099
C112D	0.994833	0.8847
C112E	0.998844	0.988917
R113A	1.29279	1.15377
R113V	1.17432	1.19708
R113L	1.15501	0.996837
R113S	0.996715	1.06116
R113T	1.07184	0.804424
R113N	1.07219	0.850504
R113C	0.979348	0.975281
R113G	1.00189	1.1276
R113P	0.576437	0.741245
R113K	1.07436	1.12047
R113D	0.857465	0.902682
R113E	1.07195	1.06187
A114V	0.543058	0.768075
A114I	1.19789	1.25658
A114L	1.02492	0.838081
A114M	1.09445	0.954498
A114F	0.857345	1.07418
A114Y	0.745942	0.929519
A114W	0.654945	0.927617
A114S	0.883444	0.841946
A114T	1.0125	0.635523
A114Q	0.394857	0.268507
A114C	1.14114	1.04428
A114G	0.899339	1.04393
A114P	0.665894	1.0206
A114R	0.241796	0.319553
A114H	0.557524	0.475516
A114D	0.201451	0.298545
V115L	0.894339	1.06234
V115M	0.791584	0.905301
V115F	1.01982	1.12311
V115W	0.465147	0.774349
V115S	0.530056	0.846102
V115T	1.09	1.0116
V115G	0.850453	1.06825
V115P	0.183966	-0.102949
V115R	0.380408	0.26262
V115K	0.390344	0.0979324
V115D	0.307757	0.00292054
V115E	0.793787	0.969107
K116V	0.988548	0.978013
K116W	0.854084	0.942777
K116N	1.01195	1.15524
K116C	1.00696	1.10487
K116G	1.11769	0.885291
K116P	1.14716	1.0008
K116R	1.00148	0.98626
K116H	1.04736	1.14251
Y117V	0.0568483	-0.0137143
Y117I	-0.0569969	-0.126708
Y117L	0.310947	0.54208
Y117F	1.20539	1.04206
Y117W	0.863536	0.698214
Y117S	0.115406	-0.0736339
Y117T	0.678606	0.44696
Y117C	0.177933	0.449134
Y117G	0.137187	0.25365
Y117P	-0.020936	0.0810196
Y117R	0.0557794	0.0713977
Y117E	0.14343	0.314055
L118A	1.05434	0.955583
L118V	0.833047	0.800364
L118I	0.53228	0.598717
L118M	0.737907	0.944309
L118Y	0.558412	0.242367
L118W	1.05492	1.03507
L118S	0.876717	0.894234
L118T	0.663221	0.752743
L118N	0.273837	0.0135323
L118Q	-0.155268	-0.176572
L118C	1.08413	1.04731
L118G	0.954175	1.01808
L118P	0.394189	0.502888
L118R	0.0315707	0.106222
L118H	0.268393	0.20248
L118D	-0.0375136	-0.0659054
L118E	0.269723	0.169902
Q119A	0.994062	0.884034
Q119V	0.12293	0.241057
Q119L	0.353074	0.0485127
Q119M	0.879377	0.833325
Q119F	0.259736	0.30998
Q119Y	0.606615	0.66029
Q119W	0.887233	0.732435
Q119S	0.801089	0.898597
Q119T	0.773156	0.673489
Q119N	0.892144	0.910302
Q119C	0.596546	0.811572
Q119G	1.10952	1.03886
Q119R	0.768955	0.870038
Q119H	0.806649	0.701704
Q119K	0.806968	0.785951
Q119D	1.04149	1.04334
Q119E	1.26455	1.14122
M120A	1.0664	0.97284
M120V	0.900774	0.913358
M120L	0.934133	0.863986
M120F	0.854493	0.943733
M120Y	0.926021	0.900337
M120W	0.820831	0.57945
M120S	0.870867	0.98412
M120T	0.815611	1.03201
M120N	1.08188	0.898221
M120Q	0.834381	0.788179
M120C	0.849676	1.03928
M120G	0.929528	1.07646
M120P	0.934584	0.87234
M120R	0.254583	0.160772
M120H	1.21839	1.09766
M120K	0.381188	0.231904
M120D	0.875724	0.966497
M120E	1.1712	1.2578
V121A	0.767598	0.838951
V121L	0.826177	0.534657
V121M	0.636389	0.585906
V121F	0.315559	0.305588
V121Y	0.113053	-0.20717
V121W	0.161126	0.0039619
V121S	0.605995	0.378612
V121T	0.856096	0.825794
V121Q	0.0116266	-0.116838
V121G	0.142704	0.0142386
V121R	-0.0132029	0.130183
V121H	0.527643	0.268539
V121E	0.0890323	0.130787
G122A	1.14035	1.1277
G122V	0.619613	0.750704
G122I	0.552548	0.0560053
G122L	0.351896	0.339075
G122F	-0.00391781	0.277132
G122Y	-0.00829401	0.182194
G122S	1.04822	0.976497
G122T	0.939547	0.944419
G122N	0.917842	0.375395
G122Q	0.459263	0.338196
G122C	0.621501	0.91501
G122P	0.797323	0.72433
G122R	0.208929	0.183339
G122H	-0.133803	0.0613146
G122K	-0.16914	0.0960709
G122D	0.495167	0.451064
M123V	1.02508	0.999609
M123L	1.10783	0.811529
M123F	0.52241	0.634453
M123Y	0.766124	0.69132
M123W	0.499098	0.788586
M123T	0.750359	1.03255
M123C	0.841445	0.960318
M123G	0.724207	0.775866
M123P	1.00667	0.845776
M123R	0.648996	0.76708
M123H	0.79192	0.199655
M123K	0.612141	0.708309
M123E	0.761551	0.567101
Y124A	0.762981	0.858506
Y124V	0.944261	1.04027
Y124L	0.574576	0.498409
Y124W	0.0433824	0.202038
Y124T	0.932692	1.1881
Y124C	0.580965	0.778186
Y124G	0.916752	0.954843
Y124P	0.204178	-0.0834783
Y124R	0.220432	0.239486
Y124H	1.11207	1.01942
A125V	0.618164	0.717055
A125I	0.554486	0.648849
A125L	0.718995	0.75365
A125M	0.731907	0.608881
A125F	0.148662	0.39609
A125Y	0.245595	0.320064
A125W	0.100938	-0.118231
A125S	1.05224	1.02211
A125T	0.230888	0.0820956
A125Q	0.318519	0.287199
A125C	0.789849	0.780657
A125G	0.775084	0.889048
A125P	0.590902	0.740803
A125R	0.0805618	0.183301
A125K	0.341486	0.238374
A125D	0.355939	0.328192
A125E	0.397438	0.270912
S126V	1.09863	1.06444
S126L	0.776154	0.750295
S126M	1.15385	1.10539
S126F	0.00240923	-0.000393524
S126Y	0.0891451	0.217941
S126W	0.258871	0.0227882
S126T	1.06144	1.04786
S126N	0.943163	0.863689
S126C	0.828013	0.932228
S126G	0.711394	0.72853
S126P	0.992827	1.11232
S126R	1.06175	0.779133
S126E	0.943006	1.03076
S127A	0.85304	0.931425
S127V	0.780567	0.768198
S127I	0.753816	0.842992
S127L	0.237389	0.222671
S127M	0.321372	0.547895
S127F	0.220547	0.254576
S127Y	0.226235	0.291271
S127W	0.105493	0.20357
S127T	0.720915	0.628015
S127N	0.890802	0.726417
S127Q	0.686168	0.542567
S127C	0.789457	0.789224
S127G	0.76586	0.822608
S127R	-0.039655	0.169021
S127K	0.0361623	0.052743
S127D	0.420137	0.107802
S127E	0.262973	0.462491
Y128A	0.284914	0.13999
Y128V	0.100647	0.231735
Y128I	0.0771928	0.0832112
Y128L	0.884716	0.822498
Y128M	0.449161	0.757076
Y128F	1.02971	0.988199
Y128W	0.846775	0.739195
Y128S	0.393448	0.344379
Y128N	0.591566	0.63218
Y128Q	0.707416	0.687223
Y128C	0.161513	-0.0789059
Y128G	0.437533	0.394877
Y128P	-0.186757	-0.0283611
Y128R	0.250615	0.343824
Y128K	-0.0699606	0.320494
Y128D	0.0544193	0.212757
M129A	0.173566	0.159532
M129V	0.671818	0.504073
M129I	1.1388	1.10242
M129L	0.948121	0.968304
M129F	0.647645	0.578013
M129Y	0.223973	0.110564
M129W	0.381609	0.0453724
M129S	0.412274	0.228869
M129T	0.901178	0.664825
M129N	0.842565	0.794501
M129Q	1.04087	1.02216
M129C	0.624341	0.59294
M129G	0.172202	0.172636
[truncated: 4,099 more rows]

## Sheet: ED_Fig. 3d
var	TolA_norm_score	TolB_norm_score
L2A	1.21725	1.05133
L2V	1.1711	1.07348
L2I	0.919773	0.904282
L2M	1.11537	1.18125
L2S	1.06132	1.27934
L2T	1.01279	1.30789
L2N	1.0066	1.18054
L2Q	1.21328	1.14736
L2C	0.210673	0.71938
L2G	1.08313	1.11188
L2R	0.791894	0.830245
L2K	1.14348	1.04926
L2D	0.313408	0.760955
M3V	0.926603	0.602673
M3L	1.18523	1.08525
M3Y	0.82432	1.17393
M3S	0.852016	1.25156
M3N	1.06785	1.40137
M3C	0.537433	0.470118
M3P	1.20643	1.23636
M3K	0.906584	0.832904
A4V	0.92576	1.05767
A4L	0.87524	0.999032
A4F	0.779138	0.889611
A4Y	1.23542	1.15324
A4W	0.847224	0.871655
A4S	1.15714	1.11432
A4T	1.20366	1.13833
A4C	0.410436	0.465741
A4G	0.874007	1.10464
A4R	1.05842	1.04875
A4K	1.03343	0.998127
A4D	1.10499	0.760983
S5A	0.85529	0.798263
S5V	0.823425	0.71971
S5I	0.903792	0.892557
S5L	0.853345	0.746469
S5M	0.856679	0.90329
S5F	0.687278	0.668355
S5Y	0.780133	0.623176
S5W	0.764531	0.694767
S5N	1.15041	1.2749
S5Q	0.756578	0.832005
S5C	0.521955	0.339695
S5G	0.82729	0.790049
S5P	0.928533	0.772666
S5R	0.717597	0.776661
S5H	0.817372	0.753679
S5K	0.699287	0.734912
S5D	0.720101	0.664619
T6A	0.734251	0.80278
T6V	0.765505	0.769437
T6I	0.840853	0.82244
T6L	0.676616	0.683827
T6M	0.853059	0.718796
T6F	0.745261	0.636606
T6Y	0.765532	0.741701
T6W	0.739096	0.658408
T6S	0.86546	0.802228
T6N	1.16151	1.09422
T6C	0.344682	0.254598
T6G	0.756207	0.768682
T6P	0.69626	0.480465
T6R	0.474359	0.46527
T6H	0.812253	0.379979
T6K	0.927775	0.626997
T6E	0.913439	0.755406
T7A	0.909572	0.951733
T7V	1.04511	0.954739
T7I	1.21155	1.00562
T7L	1.14456	1.05069
T7M	0.921439	0.945625
T7F	1.05774	1.0411
T7W	0.982684	0.927518
T7S	0.855523	1.00946
T7Q	0.956112	1.0365
T7C	0.713962	0.846688
T7G	0.900145	0.813405
T7R	0.848942	0.848629
T7H	0.790826	1.14296
T7K	0.97012	0.926506
T7D	0.899825	0.940514
T7E	0.756714	0.665766
S8A	0.971224	1.0266
S8V	0.935665	1.00198
S8I	0.966041	0.992369
S8L	1.06366	1.06726
S8M	0.682118	0.860574
S8F	1.2193	1.1694
S8Y	1.11174	1.00549
S8W	0.982612	0.993052
S8T	0.989445	0.997296
S8N	0.998263	0.994839
S8Q	1.04563	1.05339
S8C	0.683307	0.716509
S8G	1.03335	1.07907
S8P	1.1012	1.01092
S8R	1.04106	0.980724
S8H	1.29844	1.05716
S8K	0.940184	0.95965
S8D	1.1221	0.923866
S8E	1.0433	1.13462
A9V	0.908301	1.09067
A9I	1.01904	0.998156
A9L	1.157	1.17492
A9M	0.651336	0.642505
A9Y	0.953509	1.05469
A9W	1.21607	1.03481
A9T	1.00656	1.16709
A9N	1.27705	1.06103
A9G	1.21296	1.14271
A9P	1.19935	1.17303
A9R	0.863201	0.956255
A9K	0.791611	0.906896
A9D	1.09684	1.20902
A9E	0.881979	1.01444
V10A	1.13409	1.05412
V10I	1.07661	1.10529
V10L	1.01951	0.955167
V10M	1.19234	1.1527
V10F	0.852301	0.831293
V10Y	1.13915	1.23435
V10W	0.938219	0.994969
V10S	1.1049	1.06614
V10T	0.985682	0.912377
V10N	1.0178	1.26764
V10Q	1.01659	1.12218
V10C	0.908603	0.783092
V10G	0.936503	0.948709
V10P	0.732137	1.10562
V10R	0.85654	0.95239
V10H	0.759185	0.709957
V10K	1.04868	1.05567
V10D	0.933629	0.927995
P11A	1.02171	1.01449
P11V	1.20708	1.1051
P11I	1.02699	1.153
P11L	0.963025	0.995581
P11M	1.0195	1.05768
P11F	0.978172	0.544283
P11Y	0.903704	0.806009
P11W	0.662345	0.697772
P11S	1.19689	1.14321
P11T	0.951717	0.971199
P11Q	1.15449	1.22911
P11G	1.11192	1.13889
P11R	0.857111	0.897648
P11H	0.889198	1.02524
P11K	0.979792	1.18997
P11D	0.644446	1.09365
P11E	1.03967	1.17545
G12A	1.01983	1.23091
G12V	1.0088	1.05726
G12I	1.12325	0.99086
G12L	0.719792	0.944246
G12M	1.07731	1.0146
G12F	0.882774	0.8871
G12Y	0.973059	1.20175
G12W	0.974928	1.11123
G12S	0.922815	1.13257
G12T	0.925837	1.25241
G12Q	1.24397	1.10426
G12C	0.813608	0.895459
G12P	0.866638	1.01223
G12R	0.968297	1.1591
G12H	1.03969	0.896284
G12K	0.908073	0.835492
G12D	1.20764	1.16313
G12E	1.22811	1.18503
H13A	0.841122	1.11571
H13V	1.01091	1.19039
H13L	0.870195	0.995197
H13M	0.627444	1.23645
H13F	0.657632	0.691619
H13Y	0.954884	1.18791
H13W	0.798015	1.03802
H13S	0.65789	1.20849
H13T	1.08513	1.08367
H13Q	0.805714	0.74043
H13G	0.776384	1.04574
H13P	1.07981	0.902468
H13R	0.850647	1.06855
H13D	0.793674	0.671106
H13E	1.12273	0.946022
P14R	1.28222	1.05029
S15A	0.713862	1.03082
S15V	0.849871	0.86955
S15I	0.868213	0.827527
S15L	1.0247	1.12359
S15M	1.04661	1.03443
S15T	1.17973	1.07329
S15N	0.703893	0.843302
S15C	0.928448	0.759431
S15G	0.707273	0.565594
S15H	0.934234	0.844977
S15K	0.551787	0.765578
S15E	1.03059	1.06543
L16A	0.576288	1.26304
L16F	1.20029	1.01245
L16Y	0.675742	1.19686
L16W	1.13142	1.21051
L16S	1.13508	1.07129
L16C	0.923484	0.763492
L16G	1.02496	0.983478
L16P	0.717267	0.971122
L16R	0.860078	1.19736
L16K	0.924905	0.923192
L16E	0.615995	1.11761
P17A	1.10482	0.964681
P17V	1.13296	0.963627
P17I	0.90461	0.911326
P17L	1.01312	0.833045
P17M	0.92156	0.828744
P17F	0.512011	0.609708
P17W	0.65566	0.584843
P17S	0.89078	0.947994
P17T	0.994802	0.969168
P17N	0.769045	0.830176
P17Q	0.960716	0.885461
P17G	0.919366	0.862307
P17R	0.763324	0.840597
P17H	0.69694	0.807053
P17K	0.800123	0.752254
P17D	0.718887	0.873951
S18A	1.03308	1.15722
S18V	1.06616	1.05057
S18L	0.996929	0.965672
S18M	0.897868	0.935774
S18F	0.971786	1.05324
S18Y	0.901278	0.932506
S18T	0.986507	1.07961
S18C	0.927072	0.883704
S18G	0.991386	0.896335
S18P	0.990829	1.14112
S18R	0.784218	0.885829
S18H	0.819454	0.727794
S18D	1.02493	1.02249
S18E	1.03051	0.674303
L19A	0.946335	1.00708
L19V	1.10957	1.0395
L19I	1.03707	1.07104
L19M	0.89874	1.16312
L19F	0.92354	1.10706
L19Y	1.17122	1.05435
L19W	1.03258	1.02241
L19S	0.911463	0.994558
L19N	1.0545	0.933346
L19Q	1.13885	1.08008
L19C	0.788625	0.688941
L19G	0.894703	0.851552
L19P	1.06204	0.869218
L19R	1.05448	1.05748
L19H	0.945091	1.00795
L19K	0.713139	1.05779
L19D	1.04803	1.08475
L19E	1.15417	1.14044
P20A	0.876425	0.912819
P20V	1.22038	0.999682
P20I	0.97254	1.03528
P20L	1.0288	0.828523
P20M	0.984642	1.02924
P20W	1.07356	0.994244
P20S	1.05066	1.05109
P20T	1.05476	1.01506
P20Q	1.01119	1.1478
P20C	0.944907	0.829599
P20G	0.972595	0.94797
P20R	0.982741	0.925293
P20K	0.993488	1.01058
P20E	1.104	1.04021
S21A	0.964366	0.997298
S21V	1.00981	0.950487
S21L	1.12387	1.09386
S21M	1.17031	1.1289
S21Y	0.942126	1.03953
S21W	1.10743	0.979105
S21T	1.1672	0.925945
S21Q	0.984098	0.561689
S21C	0.921169	1.05062
S21G	0.862318	1.03367
S21P	1.1418	1.13735
S21R	0.908239	0.805753
S21K	0.783091	0.836182
S21D	0.942734	1.03793
S21E	0.892298	0.948182
N22V	0.936626	0.689109
N22L	0.943006	0.683014
N22M	0.850447	0.693818
N22F	0.559815	0.604924
N22Y	0.746546	0.523617
N22W	0.756354	0.642196
N22S	0.94713	0.865327
N22C	0.65062	0.36208
N22G	0.586372	0.620298
N22P	0.820537	0.512988
N22R	0.841191	0.910516
N22K	0.776107	0.829365
N22D	1.23668	0.938768
N22E	0.776317	0.754228
S23A	1.02386	1.05601
S23V	1.01954	0.983862
S23I	1.31011	1.00951
S23L	1.02118	1.0615
S23M	0.79611	0.891196
S23F	0.994432	0.927523
S23Y	1.063	0.914244
S23W	1.00959	0.960136
S23N	0.799968	0.969843
S23G	0.757543	0.956084
S23P	0.795642	0.857334
S23R	0.946194	1.02746
S23K	1.04937	0.78766
S23D	0.869189	0.807726
S23E	0.893188	0.637732
S24A	0.537352	0.631405
S24V	0.815514	0.757824
S24L	0.875786	0.791531
S24Y	0.78275	0.79758
S24W	0.654349	0.581482
S24T	1.14546	1.04586
S24N	0.757518	0.742783
S24Q	0.770872	0.727669
S24C	0.745894	0.774028
S24G	0.785436	0.705727
S24P	0.755582	0.708391
S24R	0.723469	0.681871
S24H	1.07881	0.891547
S24K	0.821796	0.589809
S24D	0.903557	0.724036
Q25A	1.0072	1.00046
Q25V	1.12532	1.01207
Q25I	0.941271	0.897709
Q25L	0.975008	1.00481
Q25M	0.906257	1.06576
Q25F	1.06596	0.964552
Q25Y	1.00935	1.05573
Q25W	0.932169	0.967812
Q25S	1.01319	0.944462
Q25T	0.852476	0.855715
Q25N	0.858856	0.96321
Q25C	0.92182	0.897936
Q25G	0.999685	0.929387
Q25P	0.892705	0.943593
Q25R	0.871915	0.80577
Q25K	1.10958	1.0151
Q25D	1.07204	0.992971
Q25E	1.01677	0.976297
E26A	0.994872	0.933473
E26V	0.905868	0.885752
E26I	0.95101	1.00616
E26L	0.87016	0.792397
E26M	0.96645	0.796248
E26F	0.852941	0.871049
E26Y	0.947362	0.790608
E26W	0.837961	0.779
E26S	0.908116	0.933739
E26T	0.889869	1.12786
E26N	0.848901	0.973935
E26Q	0.759833	0.910047
E26C	0.651014	0.731762
E26G	0.896031	0.959758
E26P	0.984687	0.941497
E26R	0.897295	0.786003
E26H	0.529366	0.88119
E26K	1.07801	0.841025
E26D	0.911427	0.939095
R27V	1.01426	0.962048
R27I	0.996267	0.965646
R27L	0.890381	1.05002
R27W	0.832855	0.859017
R27S	1.01659	0.992174
R27T	0.978433	1.01192
R27C	0.748745	0.818098
R27G	0.929591	0.949292
R27D	1.09244	1.08108
R27E	0.940326	1.09405
P28A	0.929633	0.938963
P28L	0.966299	0.959014
P28M	0.933558	0.583225
P28F	0.562141	1.12171
P28Y	0.99666	1.01994
P28S	0.977505	1.01444
P28T	1.00164	1.0858
P28G	0.970377	1.00652
P28R	0.907076	1.03786
L29V	1.01467	1.08161
L29W	0.612192	1.03276
L29S	1.06635	1.06478
L29T	0.807051	0.995056
L29G	1.03773	1.08455
L29R	0.952845	0.968875
L29E	0.985963	0.393911
D30V	1.20409	1.13433
D30L	1.04667	1.08883
D30F	1.0599	0.941419
D30S	0.995487	1.13117
D30T	1.02407	1.07483
D30G	0.844753	0.384924
D30R	0.85929	0.911754
T31A	1.00847	1.22412
T31V	0.921535	0.925888
T31L	1.01634	1.13871
T31M	1.12891	1.07698
T31Y	0.726694	0.970618
T31S	1.1352	1.00114
T31N	1.02858	1.05837
T31C	0.981853	0.875027
T31G	0.915756	0.893827
T31P	1.04488	0.892273
T31R	0.992207	1.11115
T31K	0.825099	1.00048
T31E	1.09947	0.952369
R32A	0.976399	1.03367
R32V	0.918105	1.01968
R32I	0.917836	0.890683
R32L	0.970523	0.987331
R32M	0.992476	0.968609
R32F	0.799311	1.02266
R32Y	0.97432	1.11148
R32W	0.93982	1.00566
R32S	1.06106	1.05135
R32T	1.02757	0.948701
R32C	0.859965	0.947489
R32G	1.0105	1.05019
R32H	0.874315	0.786125
R32K	0.942017	1.01582
R32D	1.03619	0.878017
R32E	0.906052	1.16427
D33A	1.03324	1.07121
D33V	0.927884	1.09969
D33I	0.957487	0.854279
D33L	0.937919	0.979432
D33M	1.03056	1.06613
D33F	1.1247	1.14516
D33Y	1.0034	1.00782
D33W	0.881368	0.983634
D33S	0.938642	0.900974
D33T	0.961319	0.714599
D33N	1.00655	0.954947
D33Q	0.989946	1.1001
D33C	1.05767	0.943919
D33G	0.964681	1.03103
D33P	1.10437	1.09831
D33R	0.956899	1.01118
D33H	1.02998	1.06094
D33K	0.915921	1.08409
D33E	0.897402	1.02706
P34A	0.915496	0.970839
P34V	1.00146	0.979823
P34I	1.02535	0.91831
P34L	1.01268	1.00451
P34M	0.999237	0.759615
P34F	0.933017	0.89496
P34Y	0.850886	0.934754
P34W	0.891696	0.968528
P34S	0.920648	0.950857
P34T	1.0561	1.01545
P34N	0.86718	0.957763
P34Q	0.982621	0.97112
P34C	0.829055	0.84325
P34G	1.00078	1.02041
P34R	1.03745	1.0415
P34H	1.00094	0.908197
P34K	1.01096	1.09151
P34D	1.01001	0.962364
P34E	1.09712	0.999508
L35A	1.01973	1.01375
L35V	0.913207	1.04281
L35I	0.984921	0.98946
L35M	1.15994	1.13925
L35F	1.0163	1.02584
L35Y	1.11192	0.980671
L35W	0.94547	0.958578
L35S	1.05297	1.00862
L35T	0.828127	1.06922
L35N	0.879696	1.0419
L35Q	0.625782	1.07019
L35C	0.979803	0.976032
L35G	1.07726	1.0074
L35P	1.04236	1.09583
L35R	1.08347	1.05163
L35H	0.771309	1.00384
L35K	1.09995	0.880237
L35D	0.906403	0.748842
L35E	0.926446	0.90027
L36A	0.798615	1.15884
L36V	0.967068	0.988576
L36M	0.926769	1.07976
L36F	1.00645	0.974398
L36Y	0.86622	0.955345
L36S	1.12337	1.03844
L36T	0.873838	0.421733
L36Q	0.954097	0.923126
L36C	1.04874	0.834986
L36G	0.865665	0.923759
L36P	0.96857	0.733807
L36R	1.00999	1.13069
L36D	0.908078	1.07641
A37V	0.840784	0.538604
A37L	0.861038	0.995748
A37F	1.02843	1.03993
A37S	0.99691	0.987554
A37T	0.867121	1.0139
A37N	1.08123	1.13243
A37Q	0.99861	0.952815
A37G	0.984045	1.03339
A37P	1.00842	0.835528
A37R	1.01208	1.08717
R38A	1.01867	0.901789
R38V	0.852918	0.974815
R38I	0.877633	1.01461
R38L	0.954137	0.900727
R38M	1.00752	1.00518
R38F	0.930443	0.761063
R38Y	0.929293	0.922533
R38W	0.955829	1.06745
R38S	0.978206	0.951004
R38T	1.14065	0.996632
R38N	1.08365	1.00131
R38Q	1.10255	1.04297
R38C	0.941316	0.865511
R38G	0.930536	0.731217
R38P	1.01828	0.824565
R38H	1.04389	1.02754
R38D	0.809986	0.899537
R38E	1.1078	1.10324
A39V	0.985716	1.05916
A39I	0.918491	0.839387
A39L	0.980421	0.879437
A39M	0.803055	1.14238
A39F	1.01712	1.10911
A39Y	0.958856	0.82282
A39W	1.08211	1.0947
A39S	1.00096	0.893625
A39T	0.831266	0.894634
A39N	0.956036	0.946421
A39Q	0.895652	0.773306
A39C	0.996352	1.0966
A39G	0.919738	0.910268
A39P	0.992243	0.996365
A39R	0.94889	0.836141
A39H	0.344631	0.929691
A39K	0.930357	0.790276
A39D	1.01381	0.629444
A39E	0.973147	0.994635
E40A	0.953818	0.78737
E40V	1.03249	0.95799
E40I	0.326089	0.995549
E40L	0.854447	0.992047
E40M	0.931441	1.02857
E40F	0.913826	0.931311
E40Y	0.860799	0.979107
E40W	0.959695	1.07379
E40S	0.909966	0.920925
E40T	0.9094	0.941456
E40N	1.05297	1.08359
E40Q	0.844251	1.03656
E40C	0.998964	0.8969
E40G	1.05394	0.997786
E40P	0.922697	1.07817
E40R	0.931307	0.989879
E40H	0.968576	0.732408
E40D	0.854588	0.814898
L41A	0.927834	0.912174
L41V	1.08448	0.943771
L41I	0.907271	0.983807
L41M	1.12965	1.07128
L41F	0.818779	0.958255
L41Y	1.09257	1.01678
L41W	1.00199	1.10914
L41S	1.05023	1.03325
L41N	0.87134	0.824998
L41Q	1.22493	0.980445
L41C	1.1016	0.926174
L41G	0.973869	1.06527
L41P	1.01623	0.933293
L41R	0.912414	0.890919
L41K	1.00514	0.812714
L41D	1.08285	1.1232
L41E	1.12668	1.09843
A42V	1.05684	1.03157
A42I	1.10218	1.06262
A42L	0.936442	0.977473
A42M	0.719141	1.1027
A42F	1.13967	1.0122
A42Y	1.14764	1.07774
A42W	1.07021	1.13811
A42S	1.02158	1.01007
A42T	1.05974	1.14667
A42N	1.01627	0.925489
A42Q	0.90924	0.833708
A42C	1.0994	0.974431
A42G	0.891744	0.929393
A42P	1.12602	1.14277
A42R	0.781908	0.782955
A42H	0.96881	0.879281
A42K	0.668297	0.751532
A42D	0.781845	0.728271
A42E	0.548472	0.597502
L43A	0.876885	0.93342
L43V	1.04631	1.15658
L43I	0.987368	0.973129
L43M	1.02997	1.19485
L43F	0.840709	0.915991
L43Y	0.825405	0.967784
L43W	0.809262	0.920855
L43S	0.985644	0.865267
L43T	0.856711	0.955057
L43N	0.92076	0.864218
L43Q	0.848617	0.770328
L43C	0.775335	0.90621
L43G	0.87761	0.885248
L43P	0.856588	0.915877
L43R	0.643491	0.550133
L43H	0.714482	0.743445
L43K	0.763517	0.684214
L43D	0.541034	0.495328
L43E	0.722831	0.642637
L44A	0.989889	1.03202
L44V	0.938841	0.970765
L44I	0.91106	0.973872
L44M	0.955335	0.944409
L44F	0.887663	0.962648
L44Y	0.97352	1.07339
L44W	0.765485	0.886684
L44S	1.04141	0.855141
L44T	0.976018	0.966642
L44N	1.02658	1.04161
L44Q	0.918284	1.04893
L44C	0.879647	1.0364
L44G	0.912552	0.81764
L44P	0.739967	0.762123
L44R	0.988498	0.869594
L44H	0.879083	0.742429
L44K	0.940184	0.577378
L44D	0.962534	0.69245
L44E	0.996651	0.955717
S45A	1.12707	0.885786
S45V	0.79738	0.949353
S45I	1.06779	0.884192
S45L	1.01093	0.982054
S45M	1.05808	0.94318
S45F	0.952273	0.911644
S45Y	0.812687	0.821408
S45W	0.801976	0.777105
S45T	1.00245	1.07566
S45N	0.975135	0.793436
S45Q	0.900568	0.861204
S45C	0.999088	1.08732
S45G	1.08452	0.995831
S45P	1.11801	1.05755
S45R	0.700437	0.737326
S45H	0.947635	0.782586
S45K	1.0102	0.739239
S45D	0.668957	0.698762
S45E	0.771012	0.785148
I46A	1.04407	0.984897
I46V	0.964003	0.904942
I46L	0.955343	0.926021
I46F	1.00929	0.94593
I46Y	0.523282	0.581654
I46W	0.763084	0.873179
I46S	0.882254	0.863338
I46T	0.77923	0.853477
I46N	0.871295	0.794224
I46Q	0.65196	0.837594
I46C	0.94579	0.99378
I46G	0.927267	0.890534
I46P	0.790484	0.797883
I46R	0.26154	0.159792
I46H	0.847963	0.73131
I46K	0.701873	0.629822
I46D	0.655401	0.5646
I46E	0.86052	0.756494
V47A	0.963919	0.903355
V47I	1.00555	1.04476
V47L	0.92986	0.982623
V47M	1.01027	0.988726
V47F	0.984587	1.00497
V47Y	0.981729	0.923027
V47W	1.02914	0.926428
V47S	0.996189	1.01564
V47T	1.0555	0.845991
V47Q	0.929509	0.987516
V47C	1.05386	0.943097
V47G	0.960948	0.884142
V47P	0.579251	0.73845
V47R	0.785622	0.658993
V47H	0.78848	0.759817
V47K	0.773617	0.764792
V47D	0.811418	0.897242
V47E	0.917104	0.886585
F48A	0.936079	1.07805
F48V	0.877374	0.957784
F48I	1.1592	0.974759
F48L	1.02892	1.02479
F48M	0.927235	1.0129
F48Y	0.610128	0.845209
F48W	1.05232	1.02583
F48S	1.08466	1.02012
F48T	0.958242	0.939425
F48N	0.736623	0.599202
F48Q	0.939979	0.925423
F48C	0.773481	1.01448
F48G	0.980192	0.978261
F48P	0.909827	0.913796
F48R	0.190989	0.0893254
F48H	0.734294	0.806804
F48K	0.725478	0.515451
F48D	0.781218	0.783509
F48E	0.879378	0.781604
V49A	0.983361	1.09457
V49I	1.0107	1.00213
V49L	1.01895	1.01881
V49M	1.07735	0.936425
V49F	0.97318	0.989989
V49Y	0.7286	0.728658
V49W	0.854328	0.740675
V49S	0.904561	0.946099
V49T	1.00498	0.983904
V49N	0.843883	0.882265
V49Q	0.809258	0.780581
V49C	1.0185	0.946831
V49G	0.970671	1.0449
V49P	1.05376	1.01767
V49R	0.280846	0.26786
V49H	0.912656	0.750024
V49K	0.804827	0.683059
V49D	0.547961	0.338961
V49E	0.339257	0.519907
A50V	0.901905	1.01327
A50I	1.03746	1.16819
A50L	0.94576	1.01402
A50M	0.991664	0.950997
A50F	1.07635	0.953129
A50Y	0.852134	0.882522
A50W	0.93312	0.90298
A50S	1.05755	0.98829
A50T	0.914015	1.03078
A50N	0.879031	0.852833
A50Q	0.8052	0.857211
A50C	0.906526	1.05122
A50G	0.943434	0.828173
A50P	0.880847	0.937185
A50R	0.665235	0.452063
A50H	0.804908	0.838388
A50K	0.971799	0.803971
A50D	0.628972	0.782649
A50E	0.844243	0.824516
V51A	1.05752	1.00955
V51I	0.904629	0.899336
V51L	0.981743	0.954689
V51M	1.02829	1.02058
V51F	0.743023	0.703207
V51Y	0.755975	0.760215
V51S	0.971044	1.03749
V51T	1.06854	1.07766
V51N	0.946886	1.01223
V51Q	0.825287	0.833255
V51C	1.1277	1.13696
V51G	0.883032	1.14412
V51P	0.971957	0.903081
V51R	0.608144	0.612764
V51H	0.861034	0.880881
V51K	0.965192	0.750904
V51D	0.940625	0.621733
V51E	1.02991	0.946505
A52V	1.07672	1.11428
A52I	0.240736	1.04309
A52L	0.915338	0.882652
A52M	1.04318	1.09679
A52F	1.08132	1.02549
A52Y	1.05497	0.948581
A52W	1.01661	0.975419
A52S	0.988465	0.972402
A52T	1.07665	1.0212
A52N	0.847694	1.07785
A52Q	0.982	1.0287
A52C	0.900928	0.994492
A52G	1.07176	0.938964
A52P	1.08485	0.973884
A52R	0.159923	0.115978
A52H	1.0411	1.0412
A52K	1.00233	0.91313
A52D	0.779221	0.837201
A52E	0.833024	0.845899
L53A	1.13683	1.06991
L53V	0.990919	0.994744
L53I	1.04778	0.931634
L53M	1.00077	0.996582
L53F	1.09637	1.0226
L53Y	0.59915	0.765272
L53W	0.784188	1.02539
L53S	0.883455	0.972055
L53T	0.838007	0.925284
L53N	0.717339	0.769402
L53Q	0.800364	0.722433
L53C	1.03706	1.07391
L53G	0.912925	1.04307
L53P	0.893128	0.83493
L53R	0.411294	0.305538
L53H	0.734842	0.573596
L53K	0.801191	0.845595
L53D	0.311579	0.183551
L53E	0.879386	0.656604
S54A	0.958542	0.938594
S54V	0.91822	0.784543
S54I	0.840417	0.803871
S54L	1.00628	0.985635
S54M	1.01529	1.02938
S54Y	0.981706	0.89843
S54W	0.697893	0.796021
S54T	0.908842	0.954165
S54N	0.78702	1.00154
S54Q	1.10835	0.9483
S54C	0.899312	0.821119
S54G	0.977054	0.984503
S54P	1.01198	1.04623
S54R	0.372007	0.432329
S54H	0.900928	0.733357
S54E	0.718726	0.609839
N55A	0.924164	0.861094
N55V	0.924103	0.828782
N55I	0.847603	0.723905
N55L	0.733942	0.549583
N55M	0.540802	0.450015
N55F	0.45945	0.49286
N55Y	0.687057	0.689379
N55S	0.945173	0.980792
N55T	0.972899	0.90437
N55Q	0.861754	0.738351
N55C	1.03189	0.90601
N55G	1.02444	0.900147
N55P	0.78872	0.813054
N55R	0.416293	0.422125
N55H	1.15372	0.770553
N55K	0.447677	0.445473
N55D	0.478788	0.768317
G56A	0.815139	0.976625
G56V	1.05562	1.05998
G56I	0.968346	1.05736
G56L	0.991198	1.02065
G56M	1.01824	1.10462
G56F	1.10567	1.05272
G56Y	1.04665	0.769804
G56W	0.717772	0.825441
G56S	0.978262	1.0244
G56T	1.01376	1.03837
G56N	0.819301	0.804831
G56Q	0.745431	0.838959
G56C	0.814137	0.947381
G56P	0.724529	0.754304
G56R	0.616845	0.616845
G56H	0.889897	0.882844
G56K	0.673686	0.709816
G56D	0.664983	0.605595
G56E	0.652354	0.644384
L57A	0.93837	0.841364
L57V	0.998278	1.0841
L57I	0.809103	0.956664
L57M	0.897389	1.03201
L57F	0.941392	0.986039
L57Y	0.886309	0.832514
L57W	1.17686	1.04141
L57S	0.911978	0.996601
L57T	0.795518	0.834803
L57N	0.914519	0.780578
L57Q	1.03324	0.755367
L57C	1.0422	1.06042
L57G	0.944751	0.953556
L57P	0.840141	0.882864
L57R	0.915531	0.700754
L57H	0.877781	0.844913
L57K	0.892953	0.779098
L57E	0.789272	0.607547
V58A	0.975985	1.00058
V58I	0.953014	0.889413
V58L	0.898108	0.944525
V58M	0.905495	1.04617
V58F	1.01477	0.888238
V58Y	1.04797	0.817428
V58W	0.943827	1.06903
V58S	0.881938	0.903518
V58T	0.966021	0.919677
V58N	0.78018	0.794358
V58Q	1.0938	0.892421
V58C	1.10152	1.12469
V58G	0.997554	0.875435
V58P	0.680197	0.710954
V58R	0.832575	0.848565
V58H	0.969753	0.94205
V58K	1.02001	1.03251
V58D	0.320432	0.270559
V58E	0.699997	0.705216
L59A	0.903823	1.0099
L59V	1.03687	0.966394
L59I	1.03377	0.979674
L59M	0.937849	0.992165
L59F	0.913551	0.949225
L59Y	1.00596	0.969523
L59W	0.84468	0.869982
L59S	0.819418	0.799277
L59T	0.764795	0.713368
L59N	0.668062	0.717675
L59Q	0.935907	0.714127
L59C	0.94243	1.04611
L59G	0.86533	0.921778
L59P	0.705144	0.655317
L59R	0.858815	0.91423
L59H	0.8444	0.737863
L59K	0.88492	0.81875
L59D	0.239984	0.247262
L59E	0.775765	0.769098
A60V	0.900829	1.06141
A60I	1.03772	1.07364
A60L	0.561901	0.946103
A60M	1.06049	0.903868
A60F	1.258	0.9853
A60Y	0.734528	1.08501
A60W	1.16152	0.925053
A60S	0.942384	0.987884
A60T	1.00702	0.964682
A60G	0.986046	1.06681
A60R	1.00554	0.93084
A60K	0.942088	0.930066
A60D	0.793151	0.799242
A61V	0.964912	0.996627
A61I	1.03532	0.939879
A61L	1.03112	1.05887
A61M	0.549398	0.848281
A61F	0.931869	1.10713
A61Y	0.915863	0.855348
A61W	0.924449	0.813322
A61S	0.934882	1.037
A61T	0.881263	0.873873
A61N	0.967913	0.92488
A61Q	0.921742	0.970706
A61C	1.09817	1.02463
A61G	1.00986	1.08233
A61P	0.859759	0.846533
A61R	0.926296	0.936575
A61H	0.977978	1.00347
A61K	0.769237	0.972103
A61D	0.718752	0.906481
A61E	1.01233	0.981976
L62A	0.887953	0.913168
L62V	1.03007	1.04976
L62I	1.01375	0.981717
L62M	0.976903	0.882722
L62F	0.907278	0.932679
L62Y	0.938872	0.910529
L62W	0.934922	0.911464
L62S	0.853391	0.873053
L62T	1.0375	0.977762
L62N	0.967369	0.903053
L62Q	0.644649	0.941595
L62C	0.815832	0.918694
L62G	0.908717	0.82152
L62P	0.762733	0.699505
L62R	0.891526	0.788215
L62H	0.994397	0.980574
L62K	0.938151	0.932415
L62D	0.848233	0.823868
L62E	0.83957	0.861587
A63V	1.00411	0.722146
A63I	1.15076	1.05835
A63L	1.00059	1.03969
A63M	1.02142	1.03153
A63F	1.13511	1.04122
A63Y	1.08715	1.0103
A63W	0.932669	1.07858
A63S	0.964188	0.958461
A63T	1.13116	1.07364
A63N	1.1779	1.01285
A63Q	1.03434	1.15376
A63C	1.00122	1.00698
A63G	1.04268	1.01344
A63P	0.911089	0.820673
A63R	1.02202	0.99747
A63H	0.889073	0.831184
A63K	0.891307	1.05314
A63D	1.15821	0.883404
A63E	1.07162	1.06127
R64A	1.17893	1.06321
R64V	0.955551	0.97069
R64I	1.13953	1.13129
R64L	1.02729	1.07677
R64M	1.33207	0.820026
R64F	0.988451	1.08787
R64Y	1.09074	0.733937
R64W	1.03212	1.12041
R64S	1.02671	1.03538
R64T	0.976851	0.907861
R64N	0.855523	0.940457
R64Q	1.00638	1.00989
R64C	0.970434	1.01445
R64G	1.07716	1.02926
R64P	1.13163	0.848031
R64H	1.06081	1.02463
R64D	0.925867	0.931546
R65A	1.05148	0.986913
R65V	1.22185	0.799324
R65I	0.957612	0.980654
R65L	0.959854	1.12364
R65M	1.04921	1.09641
R65F	0.849287	1.00798
R65Y	0.92683	0.645315
R65W	0.911933	0.811682
R65S	0.791786	0.932007
R65T	1.0113	1.06931
R65N	1.0819	0.933497
R65C	0.999114	0.977249
R65G	1.0219	1.08362
R65P	0.958984	0.934683
R65H	1.01668	0.963528
R65K	0.978556	1.06719
R65D	1.05353	1.04553
R65E	1.13731	1.22632
G66A	0.799258	0.961515
G66V	1.11667	1.06037
G66L	1.02146	0.985125
G66M	1.24411	1.16677
G66F	1.10403	1.00911
G66W	1.12296	1.02444
G66S	1.09558	0.95224
G66T	1.00034	0.888123
G66N	0.851527	0.882169
G66Q	1.00122	0.967513
G66C	0.907552	0.955051
G66P	1.04207	1.05413
G66R	0.962315	0.924855
G66D	1.11542	1.20151
G66E	1.18855	0.89243
R67A	1.1825	0.975965
R67V	0.945138	0.855068
R67I	0.972845	0.990995
R67L	1.10436	0.982512
R67M	0.547877	0.614149
R67F	1.03004	1.05006
R67Y	0.90919	0.794592
R67W	0.896931	0.984417
R67S	1.02076	0.94632
R67T	0.964244	1.18121
R67N	1.05742	0.944294
R67Q	1.1081	1.0811
R67C	1.03328	0.919334
R67G	0.95905	1.01249
R67P	0.934405	0.965088
R67H	0.98595	0.988017
R67K	0.922986	0.81897
R67E	0.994085	1.04259
R68A	1.12142	1.17305
R68V	1.02331	1.05838
R68I	1.06942	1.12188
R68L	0.909252	0.876884
R68M	0.96475	1.00912
R68F	0.87247	0.906131
R68Y	0.847632	0.970523
R68W	1.0513	1.07029
R68S	1.10734	1.11453
R68T	0.921975	1.01248
R68N	1.1076	1.01525
R68Q	1.05335	1.02319
R68C	0.926734	0.776335
R68G	0.897921	1.09572
R68P	0.968002	1.03161
R68H	0.907266	0.786284
R68K	1.086	1.0566
R68D	0.862153	1.13488
R68E	1.0412	0.779846
G69A	1.13211	1.10175
G69V	0.928732	0.845504
G69I	0.942475	1.07327
G69L	0.900702	0.729223
G69M	1.08124	1.16319
G69F	1.04795	1.0568
G69Y	0.949472	0.93376
G69W	0.594508	0.940213
G69S	0.964316	0.83802
G69T	1.02508	1.0241
G69N	0.894519	0.922617
G69Q	1.14675	1.19541
G69C	0.861718	0.963625
G69P	0.94768	1.00053
G69R	0.86821	0.945974
G69K	0.956839	1.03401
G69D	0.597073	0.635041
G69E	0.923548	1.27664
H70V	1.06704	1.00879
H70I	1.03793	0.987749
H70L	1.10734	1.14964
H70F	0.865256	1.07352
H70W	0.672437	0.83528
H70S	0.724207	1.08077
H70T	1.30589	1.23461
H70N	0.931827	1.23634
H70Q	0.136189	0.632061
H70C	0.836272	0.798816
H70G	0.935624	1.03008
H70P	1.09645	0.979533
H70R	0.827127	0.877021
H70D	1.13966	0.954334
H70E	0.964002	1.22866
W71A	0.867477	0.948891
W71V	1.02395	1.06701
W71I	0.998816	0.894895
W71L	1.09962	1.04281
W71M	1.06456	1.12447
W71F	1.09252	0.92808
W71Y	0.974425	0.954814
W71S	0.976295	1.02801
W71T	0.807609	0.985731
W71N	0.854682	1.01527
W71Q	1.02986	0.908208
W71C	1.1026	1.07748
W71G	1.00051	0.951526
W71P	1.03478	0.994785
W71R	1.0615	0.968743
W71H	1.09036	1.11616
W71D	0.978744	1.18898
W71E	1.03418	1.30787
A72V	0.955917	0.909807
A72L	0.838957	0.836613
A72F	0.724403	0.964515
A72S	0.842464	0.949978
A72T	1.09433	0.955273
A72N	1.05071	0.962823
A72G	0.983346	1.10516
A72R	0.89685	0.929948
A72K	1.15793	1.0047
A72D	0.992071	1.03268
A72E	1.08122	1.12691
P73A	1.02898	0.954956
P73V	0.860388	0.996348
P73L	0.767359	0.709193
P73M	0.886009	0.817124
P73Y	0.889095	0.860464
P73W	0.79183	0.704569
P73S	1.00151	0.997359
P73T	1.05219	1.0046
P73C	0.99851	0.92803
P73G	1.01919	0.955913
P73R	0.830165	0.903531
P73K	0.965278	0.736655
P73E	1.09323	1.0082
I74A	0.759597	0.711663
I74V	0.915088	0.902829
I74L	0.976537	1.09604
I74M	1.09908	1.05715
I74F	0.90225	1.06229
I74S	0.783913	0.875155
I74T	1.06052	0.9309
I74N	0.783521	0.799305
I74C	1.04723	0.822897
I74G	0.823593	0.757323
I74R	0.855765	0.788352
I74H	0.559647	0.886247
I74K	1.06959	0.945612
H75A	1.08994	0.878152
H75V	0.849219	0.862321
H75I	0.910136	0.763455
H75L	0.963459	0.908072
H75M	0.933552	1.05172
H75F	0.887864	0.836084
H75Y	0.864472	0.883934
H75W	0.887056	0.758371
H75S	0.91491	1.00294
H75T	1.01855	1.00288
H75N	1.12383	0.638066
H75Q	0.98776	1.05763
H75C	0.955476	0.994351
H75G	0.857065	1.02896
H75P	0.718082	0.880568
H75R	0.883277	0.890873
H75K	0.970237	0.949329
H75D	1.00274	1.16783
H75E	1.05895	1.16155
V76A	0.954928	0.914478
V76L	1.00491	0.891919
V76M	0.928036	0.836352
V76Y	1.03084	0.93885
V76W	0.846021	0.795116
V76S	0.643692	0.680826
V76T	1.08001	1.10314
V76N	1.01005	1.04566
V76C	1.0376	0.802289
V76G	0.914609	0.734802
V76P	1.1112	0.985792
V76R	0.794372	0.833864
V76K	0.821569	0.699751
V76D	1.24252	0.685862
V76E	0.791554	0.967642
F77A	0.728509	0.889042
F77V	0.827991	0.843155
F77I	0.896417	0.783756
F77L	0.900011	0.885144
F77M	1.02351	0.898913
F77Y	1.08404	0.995691
F77W	0.814385	0.880849
F77S	0.916822	0.862242
F77T	0.92224	0.82866
F77N	0.934253	0.908665
F77Q	0.906661	0.835143
F77C	0.96445	1.04478
F77G	0.687537	0.648508
F77P	0.68821	0.644686
F77R	0.843225	0.7983
F77H	0.9518	0.869638
F77D	0.779123	0.813792
F77E	0.957205	0.740238
I78A	1.07224	1.14288
I78V	1.13085	1.10866
I78L	1.01229	1.02608
I78M	1.03229	0.850628
I78F	0.958715	0.96616
I78Y	1.16685	1.11813
I78W	0.980184	0.943812
I78S	0.909589	0.995906
I78T	0.85533	1.0035
I78N	0.826814	0.717156
I78Q	0.962718	0.890686
I78C	0.923447	1.14661
I78G	0.873038	0.807668
I78P	0.644736	0.483646
I78R	0.681198	0.494712
I78K	0.806704	0.731841
I78D	0.511806	-0.00803866
I78E	0.864129	0.693539
G79A	1.06785	1.05398
G79V	1.05187	1.16797
G79I	0.832133	0.744077
G79L	1.15388	1.18018
G79M	0.880972	0.773661
G79Y	1.16324	1.0641
G79W	1.03614	1.11876
G79S	1.07548	1.08591
G79T	0.982539	1.11154
G79N	0.907065	0.978654
G79Q	1.03257	1.03037
G79C	0.914599	0.834146
G79P	0.94979	0.568245
G79R	1.07023	0.946091
G79H	0.568598	0.91643
G79K	0.986934	0.869128
G79D	0.830508	0.606343
G79E	1.10814	1.11268
H80A	1.07013	0.852701
H80V	0.767387	0.675856
H80I	0.682474	0.763312
H80L	0.807118	0.572014
H80F	0.779989	1.31034
H80Y	0.949679	0.946402
H80W	0.904551	1.02782
H80S	0.928241	0.951433
H80T	0.80985	0.39072
H80N	1.0756	1.01757
H80Q	0.653039	0.928685
H80C	0.922595	0.969719
H80G	1.04145	1.01504
H80P	0.739921	0.736657
H80R	0.918925	0.809077
H80K	0.724265	0.836944
H80E	0.73175	0.701488
L81A	0.4767	0.723755
L81V	0.868795	0.944741
L81I	1.13244	1.01799
L81M	0.857808	1.2562
L81F	0.848899	0.819193
L81Y	0.803947	0.746002
L81W	0.712838	0.630073
L81S	0.961884	0.960457
L81T	0.914021	0.659321
L81N	0.95353	0.837061
L81Q	1.06962	0.732908
L81C	1.05226	0.948027
L81G	0.865599	0.913017
L81P	0.32515	0.410875
L81R	1.02781	0.730541
L81K	1.18619	1.06607
L81D	0.943942	0.861179
L81E	0.814135	0.893563
C82A	1.0448	1.13137
C82V	1.12162	1.02687
C82M	0.648544	0.353701
C82F	0.776303	0.738638
C82Y	0.749558	0.709383
C82W	0.534194	0.760225
C82S	1.00057	0.925656
C82T	0.850028	0.857136
C82Q	0.863642	1.05276
C82G	0.949624	0.904209
C82R	0.769332	0.774791
C82K	0.853529	0.757622
L83V	0.98634	1.0607
L83F	0.916582	0.813492
L83Y	0.532409	0.982351
L83S	1.00322	0.821762
L83T	0.81789	0.918788
L83G	0.851062	0.786408
L83P	0.458808	0.619738
L83R	1.05407	0.918338
L83D	0.443244	0.632188
A84V	0.904414	0.959968
A84I	1.0342	1.13184
A84L	0.924044	1.1063
A84M	0.771665	0.821303
A84F	0.905084	0.694265
A84Y	0.763567	0.610166
A84W	0.581187	0.615401
A84S	0.827385	0.988632
A84T	0.986631	1.00797
A84G	0.828833	0.894483
A84R	0.787225	0.835625
A84K	1.085	0.568935
A84E	0.441755	-0.0246883
D85A	0.629785	1.05955
D85V	0.118548	0.144314
D85L	0.14315	0.159323
D85W	0.408039	0.281956
D85S	1.11489	1.14413
D85N	1.02919	1.11446
D85Q	1.0541	1.05084
D85C	0.806827	0.810523
D85G	0.795932	1.19826
D85R	0.123374	0.0900104
D85H	1.13374	1.07613
D85E	0.672924	0.697459
L86A	1.09915	0.849275
L86V	0.790292	0.818253
L86I	1.13114	1.0318
L86M	1.10407	1.25208
L86F	1.02184	0.939133
L86T	0.901224	0.95694
L86C	0.902488	0.979264
L86H	0.859638	0.835568
L86K	0.790676	0.691542
A87V	1.03049	1.09301
A87I	0.926823	0.800628
A87L	0.950942	0.9076
A87M	1.08082	1.01717
A87F	0.986742	0.89964
A87Y	0.910675	0.952201
A87W	0.987716	0.930218
A87S	0.904864	0.838175
A87T	1.08628	1.04173
A87N	0.569522	0.753063
A87Q	0.882344	1.01161
A87C	0.838992	1.16539
A87G	0.860504	0.983648
A87P	0.549475	-0.0162501
A87R	0.54477	0.362567
A87K	0.642204	0.708174
A87D	0.639575	0.981524
A87E	0.990606	1.12158
V88A	0.757206	0.681371
V88I	0.837351	1.05557
V88L	0.94745	1.00072
V88F	0.896964	0.969886
V88W	0.83938	0.91011
V88S	0.861116	0.616734
V88N	0.959789	1.10791
V88Q	1.0042	1.06146
V88G	0.963198	1.00034
V88R	1.10046	1.05507
V88K	0.747364	1.01848
V88D	0.925823	0.620488
V88E	0.913249	0.781511
A89V	1.07035	1.0487
A89I	0.825144	1.01784
A89L	1.01816	0.963466
A89M	0.769965	0.951532
A89F	0.557143	0.703894
A89Y	0.310755	0.563222
A89W	0.554486	0.810241
A89S	0.908133	0.957935
A89T	0.994347	1.08646
A89C	1.09469	1.02501
A89G	1.01869	1.14204
A89R	0.0724848	0.125884
A89H	0.887718	0.699416
A89K	0.582168	0.342403
L90A	1.04322	0.958147
L90V	1.03577	1.02635
L90I	1.09219	0.993714
L90M	1.12734	1.0831
L90F	0.831859	0.856392
L90Y	0.96215	1.0819
L90W	0.891693	0.982408
L90S	1.03334	0.948662
L90T	0.93115	0.899882
L90N	0.580191	0.848525
L90C	1.16826	1.16885
L90G	0.907014	0.855895
L90P	0.788418	0.788969
L90R	0.0967917	0.0181437
L90H	0.447469	0.700408
L90K	0.681195	0.60317
L90D	0.87767	0.740891
L90E	0.90175	0.728606
F91A	0.948389	0.921595
F91V	0.690395	0.868286
F91I	0.97789	1.09147
F91L	0.931892	0.960275
F91M	0.914837	1.11877
F91Y	0.907294	0.966399
F91W	0.892713	0.987397
F91S	0.899963	0.883276
F91T	1.04295	0.905733
F91N	0.849664	0.895144
F91Q	0.473911	0.355435
F91C	0.901197	0.958955
F91G	0.962948	1.01831
F91P	0.710425	0.827469
F91R	0.0772036	0.0878427
F91D	0.467078	0.446816
F91E	0.512263	0.335254
Q92A	0.701293	1.05907
Q92V	1.10656	0.997708
Q92I	1.17691	1.06279
Q92L	1.05294	0.958577
Q92M	0.838419	0.936697
Q92F	0.857697	0.824284
Q92Y	1.13645	1.09928
Q92W	1.01803	1.07708
Q92S	1.02027	0.943751
Q92T	0.944946	0.924085
Q92N	0.973474	0.823669
Q92C	0.715256	0.839606
Q92G	0.987045	1.00838
Q92P	0.79204	0.599944
Q92R	0.911516	0.927033
Q92H	1.03128	1.14666
Q92K	0.689381	0.788428
Q92D	1.09825	0.982099
Q92E	0.838568	0.721199
V93A	0.896077	0.964806
V93L	1.00528	1.06075
V93M	0.892142	0.952655
V93F	0.849831	0.69255
V93W	0.722193	0.860736
V93S	0.894317	0.885459
V93T	1.01297	0.939968
V93Q	1.03218	0.775124
V93C	1.01015	0.911291
V93G	0.823225	0.775267
V93P	0.919781	0.70241
V93R	0.503101	0.427466
V93H	0.980375	0.896666
V93K	0.641902	0.443747
V93D	0.924083	0.766335
L94A	1.17142	1.11778
L94V	0.890271	1.12101
L94I	1.11396	0.917566
L94M	1.07505	1.03447
L94F	0.872595	0.791157
L94Y	0.774329	0.700423
L94W	0.884644	1.11275
L94S	1.04287	1.20765
L94T	0.878737	0.920822
L94N	0.803921	0.675369
L94C	1.00181	0.94772
L94G	1.0256	1.01316
L94P	0.843825	0.65098
L94R	0.238731	0.109631
L94H	0.564678	0.545331
L94K	0.47757	0.206545
L94D	0.34966	0.519577
L94E	0.379243	0.339172
P95A	0.872982	1.12867
P95V	0.876093	0.868976
P95I	0.822644	0.61321
P95L	0.752519	0.685626
P95M	0.76384	0.768702
P95F	0.771542	0.600467
P95Y	0.932029	0.716828
P95S	0.967417	0.95276
P95N	0.709528	0.712927
P95C	1.03683	0.959283
P95G	0.993982	0.9676
P95R	0.345316	0.0773148
P95H	0.623379	0.800264
P95K	0.362039	0.268583
P95E	0.916658	0.838493
Q96A	0.904414	1.07005
Q96V	1.02194	1.04728
Q96I	1.25437	1.17386
Q96L	1.08592	1.08058
Q96F	0.992903	0.89106
Q96Y	0.967216	1.07649
Q96W	0.928177	1.1916
Q96S	1.05839	0.970797
Q96T	0.732463	0.81587
Q96N	1.09427	1.08021
Q96C	1.00197	0.954719
Q96G	1.07126	0.989376
Q96P	0.951821	0.940174
Q96R	0.96916	0.947903
Q96H	1.14428	1.06712
Q96K	0.957811	0.896291
Q96D	0.929371	1.02965
Q96E	0.955794	1.05448
L97A	0.80499	0.904636
L97V	1.07477	1.01084
L97I	1.08106	0.93515
L97M	0.953318	1.07232
L97F	0.986679	0.942701
L97Y	0.980943	1.09395
L97W	0.782698	0.79726
L97S	0.931522	0.856203
L97T	0.814898	0.850434
L97N	0.819489	0.709663
L97Q	0.727732	0.709457
L97G	0.925865	0.957646
L97P	0.689287	0.963775
L97R	0.364909	0.342987
L97H	0.682177	0.779442
L97K	0.496681	0.222014
L97D	0.625114	0.583015
L97E	0.822741	0.8991
A98V	0.961258	1.15082
A98L	1.07932	1.07532
A98F	1.1166	0.964855
A98Y	1.16419	1.03227
A98W	0.912061	0.90426
A98S	1.07795	1.0664
A98G	1.07105	1.02282
A98R	0.522039	0.688412
A98K	0.796524	0.777306
A98E	0.833225	0.597766
W99A	0.969618	0.944635
W99V	1.03913	0.981461
W99I	1.02923	0.958722
W99L	1.08445	1.0771
W99M	0.961001	1.07712
W99F	0.861808	1.02163
W99Y	0.952711	1.0885
W99S	1.06021	1.0461
W99T	0.996486	1.07713
W99N	1.14339	1.19137
W99Q	0.944612	0.940217
W99C	0.811075	0.851
W99G	1.08628	1.09126
W99P	0.941889	1.01968
W99R	0.767521	0.653701
W99H	0.968043	0.967851
W99K	0.655514	0.713001
W99D	0.797563	1.05063
W99E	0.992794	0.786442
K100A	0.903854	0.8973
K100V	1.01093	1.12559
K100I	1.05612	1.10712
K100L	1.07258	1.18057
K100M	1.2222	1.07255
K100Y	0.930893	0.918429
K100W	0.903464	1.01599
K100S	1.06656	1.0709
K100T	1.01067	0.768243
K100Q	1.16953	1.15023
K100G	1.07914	1.05005
K100R	1.03446	1.13115
K100E	1.20111	1.09264
A101V	0.935009	0.764401
A101I	0.471671	0.656482
A101L	0.721477	0.847103
A101M	1.02206	0.894443
A101F	1.17996	0.757023
A101Y	0.517241	0.189544
A101W	0.872481	0.925994
A101S	1.00426	1.04657
A101T	1.04865	1.0951
A101N	1.35557	1.21119
A101Q	0.823928	0.69248
A101C	1.17171	1.03827
A101G	0.803436	0.998049
A101P	0.941971	0.848614
A101R	0.89239	0.809586
A101H	1.11732	0.917721
A101D	1.12147	0.989123
T102A	1.0847	1.00948
T102V	0.844449	0.81686
T102I	0.892311	0.86927
T102L	0.855665	0.978925
T102M	0.957402	0.802894
T102F	0.934456	0.932501
T102W	0.72488	0.685862
T102S	1.00218	1
T102N	1.12944	1.02789
T102C	0.890162	0.772757
T102G	0.757622	0.938386
T102P	1.0353	1.0244
T102R	0.856819	0.814151
T102K	0.776089	0.777692
T102D	1.10793	1.16661
T102E	0.977844	1.05921
D103A	0.679629	0.779517
D103V	0.876513	0.894749
D103I	0.811006	0.909957
D103L	1.08291	0.834519
D103M	0.988626	0.857799
D103F	0.896713	0.902049
D103Y	0.905148	0.775989
D103W	0.887322	0.897335
D103S	0.982929	0.915862
D103T	0.73415	0.809042
D103N	0.916011	0.744388
D103Q	0.807181	0.717491
D103G	0.963986	0.780118
D103P	0.897152	0.7668
D103R	0.720359	0.714551
D103E	0.828178	0.745173
R104V	1.14907	1.12596
R104I	1.10507	1.16925
R104L	0.94112	1.07834
R104M	1.07569	1.08836
R104F	1.1035	1.11976
R104Y	1.1642	1.10977
R104W	0.792334	0.891564
R104S	1.21146	1.23902
R104T	1.20053	1.21758
R104N	1.05454	1.03499
R104Q	1.08317	1.09516
R104G	1.10199	1.15252
R104P	1.03842	1.19813
R104H	1.13546	1.03013
R104D	0.769289	0.732784
R104E	1.17682	0.948122
F105A	1.07643	1.09725
F105V	1.00722	0.909352
F105I	0.942426	0.97401
F105L	0.971455	0.999464
F105M	0.836199	1.02304
F105Y	0.785272	0.881104
F105W	0.974328	0.974341
F105S	0.91777	1.02433
F105T	0.99962	0.980507
F105N	0.933596	0.93514
F105Q	1.16272	1.09784
F105G	0.845496	1.00559
F105P	1.08615	1.13837
F105R	0.870806	0.800052
F105H	1.02032	1.06089
F105K	0.412697	0.608431
F105E	0.669674	1.06662
R106A	1.03915	0.995226
R106V	1.01474	1.06064
R106I	1.10051	1.03823
R106L	1.13904	1.22965
R106M	1.03364	1.10018
R106F	1.19008	1.03769
R106W	0.857621	0.901969
R106S	1.15974	1.04857
R106T	0.733176	0.965913
R106N	1.15358	1.16764
R106Q	0.891853	1.08612
R106C	1.12349	1.20029
R106G	1.1108	1.12873
R106P	1.24662	1.19012
R106H	1.13855	1.2956
R106D	1.1446	1.0467
R106E	0.974966	0.97404
G107A	0.84774	0.805317
G107V	0.881142	0.670973
G107I	0.664898	0.909386
G107L	0.793224	0.775136
G107M	0.884121	0.924522
G107F	0.643363	1.0208
G107Y	0.972543	1.01256
G107W	0.864789	0.878166
G107S	0.781974	1.07528
G107T	1.13502	1.00908
G107N	0.909861	0.904607
G107Q	1.06312	1.12839
G107C	1.00904	0.832671
G107R	0.676924	0.559946
G107H	0.994251	0.926687
G107K	0.55631	0.789815
G107E	1.08952	0.932164
P108A	0.966506	1.04529
P108V	0.93454	0.921461
P108I	1.02567	1.06895
P108L	0.962946	1.00201
P108M	1.04049	0.941725
P108F	1.15386	1.09035
P108Y	0.592336	0.828854
P108W	0.98939	0.94184
P108S	0.955465	0.944106
P108T	0.609908	0.861206
P108N	0.964671	1.0457
P108Q	0.939202	0.921443
P108C	0.986897	0.842934
P108G	0.942605	1.02738
P108R	0.708007	0.716836
P108H	0.964772	0.975541
P108E	0.937187	1.06127
D109A	0.855422	0.837289
D109V	0.734565	1.07655
D109I	0.684387	0.694592
D109L	0.950828	1.02228
D109M	0.966073	1.09183
D109F	1.02688	0.966667
D109Y	1.05151	0.861923
D109W	0.955164	1.0265
D109S	1.0229	0.84582
D109T	0.931606	1.01509
D109Q	0.692325	0.839797
D109C	0.97584	0.750303
D109G	0.682897	0.770636
D109P	0.892849	1.03579
D109R	0.650068	0.689092
D109H	0.512399	0.845948
D109K	0.637773	0.514161
D109E	0.777833	0.976577
A110I	0.67055	0.69413
A110L	1.03925	0.99065
A110F	1.10944	0.910792
A110Y	0.846175	1.04938
A110W	0.786083	0.771609
A110S	1.15096	0.972586
A110T	0.8316	1.18509
A110G	0.908743	1.01118
A110P	1.20114	0.852481
A110R	0.733525	0.827784
A110H	0.880031	0.924981
A110K	0.881817	0.801773
L111A	0.954733	1.12296
L111V	1.00293	1.01639
L111I	0.896038	0.921467
L111M	1.00615	1.11829
L111F	0.761285	0.832681
L111Y	0.900432	0.73385
L111W	0.978514	1.04258
L111S	0.90296	0.958384
L111T	0.744186	1.01528
L111N	0.867248	0.913058
L111Q	0.841421	1.0426
L111C	0.94606	0.777915
L111G	0.990702	0.982388
L111P	1.01686	0.925583
L111R	0.672093	0.668091
L111K	0.830579	0.528512
L111E	1.05536	0.980873
C112A	0.888613	0.918004
C112V	1.06917	1.08474
C112I	1.13226	0.993916
C112L	0.976645	1.0027
C112M	1.06073	0.783981
C112F	0.794643	1.11737
C112Y	0.979491	0.964272
C112W	0.900721	0.900486
C112S	0.699749	0.842193
C112T	0.85155	0.923099
C112N	0.893926	0.803521
C112Q	0.704786	0.551973
C112G	0.719221	0.833219
C112P	0.987835	0.850765
C112R	0.797436	0.682381
C112K	0.628572	0.657579
C112D	0.822526	0.807263
C112E	0.857076	0.98174
R113A	0.92887	1.2964
R113V	0.951478	1.10911
R113L	1.14417	1.15425
R113S	0.883676	1.28345
R113T	1.11304	0.997737
R113N	0.85937	0.892713
R113C	0.980026	0.785581
R113G	1.12679	0.988607
R113P	0.82437	0.755435
R113K	1.04477	1.15813
R113D	0.885477	0.866972
R113E	0.909451	1.07911
A114V	0.294661	0.847441
A114I	0.928472	1.24326
A114L	1.06391	0.894461
A114M	0.876149	1.0525
A114F	1.14071	0.859313
A114Y	0.810727	1.08845
A114W	0.76038	0.85023
A114S	1.05809	0.977836
A114T	1.00781	1.01135
A114Q	0.652115	0.501413
A114C	1.30291	0.788842
A114G	0.929017	0.988164
A114P	1.30475	1.14868
A114R	0.380266	0.119009
A114H	1.07182	0.849728
A114D	0.480531	0.46679
V115L	1.11489	0.880319
V115M	1.07669	1.0985
V115F	1.08142	0.765752
V115W	0.987052	1.11289
V115S	0.991166	0.770793
V115T	1.15226	1.14289
V115G	0.800628	0.870395
V115P	0.405266	0.447969
V115R	0.763921	0.743884
V115K	0.817314	0.665764
V115D	0.984792	0.795537
V115E	1.16965	1.18388
K116V	1.01151	0.911277
K116W	0.950645	1.00166
K116N	1.20012	1.04447
K116C	0.979168	0.899057
K116G	0.946794	0.931443
K116P	1.12409	0.978779
K116R	1.00597	1.01436
K116H	0.996783	1.00429
Y117V	0.972633	0.868361
Y117I	0.745758	0.581697
Y117L	0.916358	0.965077
Y117F	0.903071	0.994332
Y117W	0.989866	1.07668
Y117S	0.704593	0.552584
Y117T	0.986996	0.871283
Y117C	0.706378	0.733246
Y117G	0.916687	0.931295
Y117P	-0.111567	0.0345233
Y117R	0.124036	-0.0944817
Y117E	0.285323	0.344476
L118A	1.03608	1.00591
L118V	0.960296	1.08932
L118I	0.900086	1.04881
L118M	0.953213	0.795209
L118Y	1.00896	0.927631
L118W	1.16523	1.19091
L118S	1.094	1.18344
L118T	0.989752	1.0734
L118N	1.01984	0.814231
L118Q	0.722394	0.557702
L118C	1.11309	1.11126
L118G	1.01635	1.03969
L118P	0.755732	0.613757
L118R	0.297802	-0.0268322
L118H	0.703589	0.769799
L118D	0.252903	0.182226
L118E	0.797164	0.75064
Q119A	0.921637	0.850193
Q119V	0.458932	0.25495
Q119L	0.316486	0.215425
Q119M	1.01818	1.06394
Q119F	0.543491	0.52164
Q119Y	0.802583	0.685257
Q119W	0.689418	0.639226
Q119S	0.916382	0.839914
Q119T	0.699161	0.812677
Q119N	0.974139	0.915422
Q119C	0.573786	0.684248
Q119G	1.09398	1.08064
Q119R	0.936916	0.907271
Q119H	0.768591	0.866023
Q119K	0.643	0.914709
Q119D	1.04784	1.07024
Q119E	1.10078	1.13946
M120A	1.00183	1.04421
M120V	0.846262	0.809471
M120L	1.02352	1.07659
M120F	0.885316	0.773126
M120Y	0.650313	0.729241
M120W	0.358762	0.270365
M120S	0.797516	0.874489
M120T	1.02374	0.884772
M120N	0.940534	0.755989
M120Q	0.914784	0.83678
M120C	1.07792	0.958441
M120G	1.03702	1.07173
M120P	0.888752	0.941644
M120R	-0.0288447	0.0434724
M120H	0.961406	1.02717
M120K	0.569683	0.28492
M120D	0.876491	0.739575
M120E	0.896925	1.12771
V121A	0.75587	1.04927
V121L	0.992016	1.0875
V121M	0.93736	0.983281
V121F	0.612999	0.667404
V121Y	0.582671	0.345877
V121W	0.81858	0.927431
V121S	1.00481	0.915888
V121T	0.785224	1.12684
V121Q	0.671792	0.877915
V121G	0.67919	0.966605
V121R	0.110874	0.113446
V121H	0.615984	0.283593
V121E	0.30421	0.423188
G122A	1.06467	1.07065
G122V	0.88523	0.943379
G122I	1.27584	1.03401
G122L	0.800598	0.782563
G122F	0.788203	0.893549
G122Y	0.584018	0.779149
G122S	1.01544	1.04539
G122T	1.01972	1.11873
G122N	0.352584	0.304294
G122Q	0.710919	0.911133
G122C	0.818469	0.912854
G122P	0.924265	1.0099
G122R	0.76666	0.897977
G122H	0.847218	0.87029
G122K	0.686757	0.752914
G122D	1.007	0.852989
M123V	1.05117	0.943873
M123L	1.27701	0.895179
M123F	0.797638	0.718863
M123Y	0.768392	0.689722
M123W	1.06154	0.82324
M123T	1.22222	0.884139
M123C	1.04574	0.917823
M123G	0.82498	0.821591
M123P	0.988987	0.717286
M123R	0.571958	0.489793
M123H	0.864398	0.516764
M123K	0.572436	0.525015
M123E	0.745956	0.802804
Y124A	0.847289	1.07194
Y124V	0.998045	1.21305
Y124L	0.91737	0.847826
Y124W	0.98794	0.904357
Y124T	1.08597	1.13932
Y124C	1.14624	1.03068
Y124G	0.982145	0.914155
Y124P	0.815974	1.10293
Y124R	0.0402286	0.254807
Y124H	0.930182	1.16619
A125V	0.962527	0.843309
A125I	0.847148	0.898983
A125L	0.856005	0.831749
A125M	0.708195	0.617595
A125F	0.927853	0.907897
A125Y	0.880492	0.77442
A125W	0.98796	0.711577
A125S	1.06295	1.02637
A125T	0.852288	1.06315
A125Q	0.803407	1.01555
A125C	0.917533	1.04789
A125G	1.11915	0.908403
A125P	1.12374	0.874645
A125R	0.45865	0.451304
A125K	0.66393	0.624183
A125D	0.750685	0.853967
A125E	0.803926	0.907
S126V	1.08996	1.00227
S126L	0.829433	0.787095
S126M	0.9944	1.08956
S126F	0.661562	0.813939
S126Y	0.860927	0.85846
S126W	0.888909	0.810263
S126T	1.11264	0.939824
S126N	0.908671	0.846586
S126C	1.01377	0.810306
S126G	0.986342	0.873492
S126P	1.03956	1.27071
S126R	1.16321	1.17676
S126E	0.589967	0.832138
S127A	1.07514	0.954681
S127V	1.03466	1.0376
S127I	1.03363	1.03761
S127L	0.698689	0.697922
S127M	0.898632	0.942981
S127F	0.84802	0.672429
S127Y	0.790675	0.935321
S127W	0.637387	0.654874
S127T	0.84075	0.841897
S127N	1.01072	0.973888
S127Q	1.00889	0.784487
S127C	0.873044	1.00266
S127G	0.994696	0.992251
S127R	0.722173	0.566355
S127K	0.545299	0.825239
S127D	0.984006	0.841708
S127E	0.912616	0.78353
Y128A	0.560719	0.944821
Y128V	0.775516	0.794259
Y128I	0.752543	0.820648
Y128L	1.03475	0.954251
Y128M	0.829566	0.901053
Y128F	1.03372	0.986279
Y128W	1.03545	1.00156
Y128S	0.939112	0.877756
Y128N	0.741893	0.790678
Y128Q	0.990561	1.0726
Y128C	0.624958	0.650841
Y128G	0.99708	1.01119
Y128P	0.586093	0.24932
Y128R	0.436141	0.0866133
Y128K	0.27219	-0.145896
Y128D	0.617824	0.575374
M129A	0.858501	0.90712
M129V	0.564167	0.619051
M129I	1.07134	1.12491
M129L	0.969954	0.954437
M129F	0.882521	0.984501
M129Y	0.56889	0.549357
M129W	0.729241	0.389019
M129S	0.961751	0.873573
M129T	0.881728	1.00716
M129N	1.16786	0.964548
M129Q	1.23099	1.07215
M129C	0.723223	0.853975
M129G	0.97727	0.94652
[truncated: 4,099 more rows]

## Sheet: ED_Fig. 3f
	Control	Tolvaptan
Strongly destabilizing	965	136
Moderately destabilizing	866	673
Stable	724	1746

## Sheet: ED_Fig. 3g
	ctrls_comb	Tol_comb
I130N	0.726266	0.990687
R137L	0.745956	0.77154
R137C	0.529124	0.612379
F229V	0.735747	0.833484
L312S	0.929107	0.951802

## Sheet: ED_Fig. 3h
var	ctrls_comb	Tol. rescue
L2A	1.00641	0.127874
L2V	0.976175	0.146114
L2I	0.798449	0.113579
L2M	1.07678	0.0715242
L2S	1.05538	0.114954
L2T	1.18506	-0.0247194
L2N	1.16043	-0.0668607
L2Q	1.1828	-0.00248101
L2C	0.431744	0.0332822
L2G	1.20241	-0.104905
L2R	0.885523	-0.0744531
L2K	1.10214	-0.00576815
L2D	0.847009	-0.309827
M3V	0.801888	-0.0372497
M3L	0.716164	0.419072
M3Y	1.08412	-0.0849946
M3S	1.32431	-0.272518
M3N	1.26639	-0.0317808
M3C	0.304254	0.199522
M3P	1.24711	-0.0257153
M3K	0.983675	-0.113931
A4V	0.918507	0.07321
A4I	0.966294	-0.193115
A4L	0.943745	-0.00660929
A4F	0.807743	0.0266313
A4Y	1.01701	0.177327
A4W	0.788072	0.0713668
A4S	1.12782	0.00791174
A4T	1.17402	-0.00302229
A4C	0.381628	0.0564608
A4G	1.13448	-0.145155
A4R	0.903883	0.149703
A4K	1.00058	0.0151986
A4D	0.840584	0.092401
S5A	0.818745	0.00803105
S5V	0.766505	0.00506255
S5I	0.737738	0.160437
S5L	0.770492	0.0294148
S5M	0.767411	0.112573
S5F	0.670026	0.00779063
S5Y	0.654908	0.0467466
S5W	0.563085	0.166564
S5N	1.24889	-0.0362328
S5Q	0.820801	-0.0265093
S5C	0.247224	0.183601
S5G	0.764534	0.0441353
S5P	0.830382	0.020217
S5R	0.715911	0.031218
S5H	0.775625	0.00990001
S5K	0.762377	-0.0452777
S5D	0.609179	0.0831811
T6A	0.792566	-0.0240505
T6V	0.707134	0.0603376
T6I	0.582593	0.249053
T6L	0.67157	0.00865204
T6M	0.784324	0.00160305
T6F	0.671732	0.0192015
T6Y	0.654277	0.0993398
T6W	0.554025	0.144727
T6S	0.714031	0.119813
T6N	1.06099	0.0668743
T6C	0.222159	0.0774807
T6G	0.704682	0.0577624
T6P	0.681897	-0.0935345
T6R	0.515189	-0.045375
T6H	0.631333	-0.035217
T6K	0.864698	-0.087312
T6E	0.49413	0.340293
T7A	0.93772	-0.00706721
T7V	0.953298	0.0466273
T7I	0.918771	0.189817
T7L	0.958906	0.138722
T7M	0.91327	0.0202619
T7F	0.985068	0.0643537
T7Y	1.04778	-0.0462608
T7W	0.799074	0.156027
T7S	0.971215	-0.0387231
T7Q	1.0606	-0.0642923
T7C	0.673668	0.106657
T7G	0.775826	0.080949
T7P	1.06079	-0.0540785
T7R	0.834597	0.0141893
T7H	0.825582	0.14131
T7K	0.97305	-0.0247365
T7D	0.893668	0.0265022
T7E	0.687407	0.0238323
S8A	1.03392	-0.0350079
S8V	0.99227	-0.0234468
S8I	0.886883	0.0923219
S8L	1.00175	0.0637116
S8M	0.67138	0.0999657
S8F	0.988331	0.206019
S8Y	0.975747	0.0828662
S8W	0.921703	0.0661284
S8T	1.03669	-0.0433187
S8N	1.15428	-0.157729
S8Q	0.952469	0.0970423
S8C	0.456235	0.243673
S8G	1.05681	-0.000596393
S8P	1.0307	0.0253638
S8R	1.01018	0.000708789
S8H	1.03206	0.145739
S8K	1.00588	-0.0559581
S8D	0.918537	0.104445
S8E	1.00533	0.0836354
A9V	1.01252	-0.0130318
A9I	1.04922	-0.0406233
A9L	1.03065	0.135305
A9M	0.886025	-0.239104
A9Y	0.747976	0.256124
A9W	0.995556	0.129885
A9T	1.016	0.0708281
A9N	1.15184	0.0172072
A9C	0.664287	0.0413687
A9G	1.12728	0.0505519
A9P	1.01756	0.168628
A9R	0.907388	0.00234022
A9K	0.951369	-0.102116
A9D	1.08405	0.0688774
A9E	0.927154	0.0210571
V10A	1.07849	0.0156061
V10I	1.00691	0.0840339
V10L	0.94221	0.0451294
V10M	1.03566	0.13686
V10F	0.89954	-0.0577431
V10Y	1.17327	0.0134855
V10W	0.906247	0.060347
V10S	1.15336	-0.0678445
V10T	0.876563	0.072466
V10N	0.991211	0.151505
V10Q	1.07311	-0.00372067
V10C	0.868297	-0.0224496
V10G	1.02261	-0.0800072
V10P	1.0996	-0.180719
V10R	0.985719	-0.0812548
V10H	0.933977	-0.199406
V10K	1.04076	0.0114186
V10D	1.03175	-0.100935
P11A	1.14665	-0.12855
P11V	0.969854	0.186236
P11I	1.06079	0.0292061
P11L	0.930833	0.0484697
P11M	0.983054	0.0555333
P11F	0.721875	0.0393529
P11Y	0.827567	0.0272899
P11W	0.813664	-0.133606
P11S	1.10645	0.0635982
P11T	0.930612	0.0308465
P11N	1.08049	-0.0154593
P11Q	0.944344	0.247455
P11G	1.15162	-0.026212
P11R	0.934897	-0.0575175
P11H	1.0284	-0.0711843
P11K	1.04602	0.038863
P11D	1.10315	-0.234101
P11E	1.08673	0.0208336
G12A	1.10308	0.022294
G12V	1.01913	0.0139004
G12I	1.09429	-0.0372401
G12L	0.84882	-0.0168018
G12M	1.01186	0.034099
G12F	0.922021	-0.0370839
G12Y	0.939158	0.148245
G12W	0.918163	0.124918
G12S	1.09706	-0.0693666
G12T	1.02937	0.0597531
G12Q	1.06361	0.110509
G12C	0.855151	-0.000617726
G12P	0.986333	-0.0469006
G12R	0.962326	0.101373
G12H	0.800502	0.167483
G12K	0.941524	-0.0697417
G12D	1.06136	0.124023
G12E	1.10071	0.105862
H13A	1.07517	-0.096758
H13V	0.994192	0.106461
H13L	0.903185	0.0295104
H13M	1.12899	-0.197047
H13F	0.830027	-0.155401
H13Y	1.04744	0.0239628
H13W	0.922711	-0.00469292
H13S	1.09818	-0.164987
H13T	1.11475	-0.0303509
H13Q	1.12028	-0.347209
H13G	1.02229	-0.111224
H13P	1.13588	-0.144744
H13R	0.998741	-0.039145
H13K	0.860423	0.304325
H13D	0.844446	-0.112056
H13E	0.946432	0.0879426
P14R	1.1524	0.0138555
S15A	0.968025	-0.095683
S15V	0.897662	-0.0379511
S15I	1.02754	-0.179668
S15L	0.924582	0.149566
S15M	0.668616	0.371906
S15T	1.11784	0.00866683
S15N	1.05378	-0.28018
S15C	0.680498	0.163441
S15G	0.794237	-0.157804
S15H	0.766216	0.123389
S15K	0.954049	-0.295366
S15E	1.02664	0.021369
L16A	1.01896	-0.099296
L16F	0.95675	0.149621
L16Y	0.998014	-0.0617116
L16W	1.14717	0.0237925
L16S	1.10835	-0.00516187
L16C	0.719523	0.123964
L16G	0.948369	0.0558475
L16P	1.0804	-0.23621
L16R	1.1649	-0.136184
L16K	1.13652	-0.212475
L16E	1.07606	-0.209258
P17A	0.966465	0.068286
P17V	0.996053	0.0522381
P17I	0.471749	0.436219
P17L	0.763133	0.159947
P17M	0.762245	0.112908
P17F	0.748116	-0.187257
P17Y	0.969851	-0.0594111
P17W	0.665004	-0.0447524
P17S	0.965526	-0.046139
P17T	0.971817	0.010168
P17N	0.846414	-0.0468033
P17Q	0.97845	-0.0553619
P17G	0.909911	-0.019075
P17R	0.837377	-0.0354164
P17H	0.765789	-0.0137928
P17K	0.60917	0.167018
P17D	0.85611	-0.0596908
S18A	1.01183	0.0833168
S18V	0.998686	0.0596781
S18L	0.976945	0.00435616
S18M	0.828117	0.0887046
S18F	0.960336	0.0521767
S18Y	0.91266	0.00423227
S18W	0.958879	0.026677
S18T	1.17804	-0.144985
S18C	0.955281	-0.049893
S18G	0.931281	0.0125799
S18P	1.01962	0.0463551
S18R	0.736883	0.0981402
S18H	0.961793	-0.188169
S18D	1.1742	-0.150489
S18E	0.962186	-0.109781
L19A	0.88633	0.0903754
L19V	1.0674	0.007135
L19I	1.04281	0.0112429
L19M	1.00983	0.0211049
L19F	0.900893	0.114409
L19Y	1.06627	0.0465136
L19W	1.00113	0.0263685
L19S	1.00491	-0.0518963
L19N	1.05187	-0.0579447
L19Q	1.11419	-0.00473232
L19C	0.756753	-0.0179706
L19G	0.798118	0.0750095
L19P	0.894942	0.0706852
L19R	0.984918	0.0710593
L19H	0.818524	0.157998
L19K	0.95832	-0.0728559
L19D	1.01514	0.0512504
L19E	1.13456	0.0127471
P20A	0.936257	-0.0416348
P20V	1.01361	0.096416
P20I	1.04065	-0.0367402
P20L	0.974663	-0.0460008
P20M	0.94824	0.0587009
P20Y	0.932199	0.158328
P20W	0.948302	0.0856008
P20S	0.999233	0.05164
P20T	1.04157	-0.00665629
P20N	0.976879	-0.133348
P20Q	1.15026	-0.0707669
P20C	0.736981	0.150272
P20G	0.953163	0.00711981
P20R	0.900766	0.0532511
P20K	1.01432	-0.0122914
P20E	1.07352	-0.00141051
S21A	1.00353	-0.0227018
S21V	0.924649	0.0554993
S21L	1.02147	0.087397
S21M	1.07286	0.0767441
S21F	0.95588	0.0033392
S21Y	0.988052	0.00277761
S21W	0.943901	0.0993679
S21T	1.10909	-0.0625142
S21Q	0.571589	0.201304
S21C	0.627581	0.358315
S21G	1.04719	-0.0991945
S21P	1.16033	-0.0207547
S21R	0.82102	0.0359759
S21K	0.742363	0.0672735
S21D	1.08202	-0.0916901
S21E	0.870516	0.0497243
N22A	0.969484	-0.33205
N22V	0.792315	0.0205522
N22L	0.636515	0.176495
N22M	0.692234	0.0798988
N22F	0.742767	-0.160398
N22Y	0.706314	-0.071232
N22W	0.603967	0.0953082
N22S	0.855101	0.051127
N22C	0.460391	0.0459591
N22G	0.71247	-0.109136
N22P	0.747207	-0.0804449
N22R	0.801846	0.0740072
N22K	0.797939	0.00479702
N22D	0.976763	0.110961
N22E	0.730253	0.0350192
S23A	1.10215	-0.0622188
S23V	0.98024	0.0214592
S23I	1.11258	0.0472339
S23L	1.0058	0.0355434
S23M	1.0091	-0.165445
S23F	0.939144	0.0218333
S23Y	0.990001	-0.00137835
S23W	1.01347	-0.0286095
S23N	1.059	-0.174096
S23G	0.874369	-0.0175555
S23P	0.856643	-0.0301546
S23R	0.957169	0.029657
S23K	0.908655	0.00985721
S23D	1.05958	-0.221118
S23E	0.666962	0.0984975
S24A	0.477677	0.106702
S24V	0.714151	0.0725175
S24L	0.709232	0.124426
S24M	0.328977	-0.0238612
S24F	0.581935	-0.0291451
S24Y	0.804393	-0.0142275
S24W	0.523346	0.0945703
S24T	1.05728	0.0383794
S24N	0.72705	0.0231001
S24Q	0.747975	0.00129604
S24C	0.742568	0.0173925
S24G	0.762268	-0.0166863
S24P	0.760429	-0.0284427
S24R	0.622867	0.0798029
S24H	0.836467	0.14871
S24K	0.644802	0.0610005
S24D	0.772936	0.0408603
Q25A	0.935218	0.0686093
Q25V	1.04391	0.0247812
Q25I	0.807309	0.112181
Q25L	0.982568	0.00734321
Q25M	0.988337	-0.00232805
Q25F	1.03957	-0.0243111
Q25Y	0.995519	0.0370211
Q25W	0.956937	-0.00694685
Q25S	1.05211	-0.0732838
Q25T	0.9823	-0.128205
Q25N	1.05871	-0.147677
Q25C	0.859942	0.0499361
Q25G	0.996262	-0.0317255
Q25P	1.18123	-0.263076
Q25R	0.86155	-0.0227071
Q25K	1.0357	0.0266421
Q25D	1.01088	0.0216272
Q25E	0.945644	0.050891
E26A	0.918815	0.0453572
E26V	0.973516	-0.0777065
E26I	0.965368	0.0132172
E26L	0.733986	0.0972923
E26M	0.838235	0.0431145
E26F	0.83051	0.0314858
E26Y	0.848165	0.0208196
E26W	0.746837	0.0616435
E26S	0.87343	0.0474974
E26T	1.01435	-0.00547936
E26N	0.905188	0.00622949
E26Q	0.95812	-0.12318
E26C	0.721264	-0.0298757
E26G	1.02575	-0.0978559
E26P	0.920905	0.0421867
E26R	0.837376	0.00427285
E26H	0.830867	-0.12559
E26K	1.00059	-0.0410771
E26D	1.01265	-0.0873876
R27V	0.989179	-0.00102519
R27I	1.00358	-0.0226195
R27L	0.978392	-0.0081909
R27W	0.780192	0.0657439
R27S	0.91918	0.0852011
R27T	1.05237	-0.0571953
R27C	0.684615	0.0988064
R27G	0.962172	-0.022731
R27D	1.04282	0.0439422
R27E	1.05869	-0.0414974
P28A	0.980832	-0.0465336
P28L	0.885903	0.0767536
P28M	0.835107	-0.0767158
P28F	1.02117	-0.179245
P28Y	0.913852	0.0944482
P28W	0.837139	0.0173174
P28S	0.919884	0.07609
P28T	1.00904	0.034677
P28G	0.984285	0.00416525
P28R	1.01283	-0.0403666
P28K	1.06738	0.0911053
L29V	0.995869	0.0522689
L29M	0.654883	0.0918233
L29W	0.850104	-0.0276256
L29S	1.03812	0.0274485
L29T	0.960638	-0.0595846
L29G	0.947112	0.114026
L29R	0.971511	-0.0106513
L29E	0.680113	0.00982408
D30V	1.17215	-0.00294041
D30I	0.695811	0.450814
D30L	1.13028	-0.0625343
D30F	0.992578	0.00808273
D30S	0.970884	0.0924459
D30T	0.972908	0.0765407
D30G	0.800565	-0.185726
D30R	0.806992	0.0785296
T31A	0.970577	0.145716
T31V	1.02153	-0.0978145
T31L	1.01702	0.0605071
T31M	0.955287	0.147656
T31Y	0.870318	-0.0216624
T31S	0.956109	0.112061
T31N	0.963323	0.0801493
T31C	0.6771	0.25134
T31G	0.936324	-0.0315328
T31P	0.901923	0.0666526
T31R	1.08576	-0.0340852
T31K	1.04029	-0.127501
T31D	1.04894	-0.04481
T31E	1.03308	-0.00716435
R32A	1.1002	-0.095168
R32V	0.906832	0.0620583
R32I	0.972504	-0.0682441
R32L	1.00234	-0.0234123
R32M	0.882442	0.0981007
R32F	0.979277	-0.0682904
R32Y	1.00204	0.0408572
R32W	0.8763	0.0964393
R32S	0.879756	0.176453
R32T	0.995774	-0.00763802
R32C	0.734189	0.169538
R32G	0.952353	0.0779884
R32H	1.03511	-0.204894
R32K	1.02834	-0.0494207
R32D	0.799985	0.15712
R32E	1.07638	-0.0412231
D33A	1.00715	0.0450756
D33V	1.01289	0.000891275
D33I	0.923442	-0.0175591
D33L	0.955264	0.00341126
D33M	1.04558	0.002762
D33F	1.03977	0.0951617
D33Y	1.05179	-0.0461859
D33W	0.862911	0.0695899
D33S	0.956998	-0.0371901
D33T	0.940246	-0.102287
D33N	0.969844	0.0109056
D33Q	1.10092	-0.0558968
D33C	0.66766	0.333135
D33G	1.03055	-0.0327008
D33P	1.07415	0.0271855
D33R	0.982062	0.00197747
D33H	1.03229	0.0131624
D33K	0.965585	0.034419
D33E	0.991291	-0.0290615
P34A	0.84214	0.101027
P34V	0.965251	0.0253914
P34I	0.952622	0.0192089
P34L	0.933141	0.075451
P34M	0.81735	0.0620762
P34F	0.81257	0.101419
P34Y	0.864591	0.0282288
P34W	0.953494	-0.0233817
P34S	0.942672	-0.00691927
P34T	0.995765	0.0400076
P34N	0.903747	0.00872497
P34Q	0.877691	0.0991796
P34C	0.745413	0.0907397
P34G	0.999922	0.0106742
P34R	1.00907	0.0304018
P34H	0.905216	0.0493515
P34K	0.961364	0.0898692
P34D	1.05851	-0.0723228
P34E	0.9715	0.0768144
L35A	0.897943	0.118796
L35V	0.962404	0.0156036
L35I	1.01093	-0.0237373
L35M	1.08197	0.0676287
L35F	0.999502	0.0215686
L35Y	0.970081	0.0762161
L35W	0.961657	-0.00963362
L35S	0.947252	0.0835461
L35T	1.02799	-0.0793171
L35N	0.842716	0.11808
L35Q	0.799201	0.0487872
L35C	0.727416	0.250501
L35G	0.902911	0.139418
L35P	0.998629	0.0704651
L35R	0.948277	0.119273
L35H	0.932282	-0.0447048
L35K	0.856272	0.133823
L35D	0.923648	-0.0960257
L35E	0.725164	0.188194
L36A	1.05744	-0.0787095
L36V	1.0264	-0.0485785
L36M	1.01815	-0.0148794
L36F	0.937517	0.0529053
L36Y	1.00236	-0.0915792
L36S	1.04036	0.0405368
L36T	0.574989	0.0727967
L36N	0.792085	0.0936805
L36Q	0.977392	-0.038781
L36C	0.848749	0.0931143
L36G	0.891364	0.0033482
L36P	0.949806	-0.0986176
L36R	1.02571	0.0446371
L36K	0.879809	0.152961
L36D	0.864488	0.127758
A37V	0.611788	0.0779054
A37L	0.952111	-0.023718
A37F	0.992965	0.0412138
A37S	0.953648	0.0385843
A37T	0.869696	0.0708135
A37N	0.99807	0.10876
A37Q	0.961679	0.0140337
A37G	0.933081	0.0756361
A37P	0.787821	0.134155
A37R	1.12145	-0.0718212
A37E	1.09584	-0.402553
R38A	0.918812	0.0414157
R38V	0.87743	0.0364367
R38I	0.902559	0.0435648
R38L	0.784321	0.143111
R38M	0.911214	0.0951343
R38F	0.954195	-0.108442
R38Y	0.912791	0.0131216
R38W	0.968546	0.0430944
R38S	0.930522	0.0340835
R38T	0.962219	0.106421
R38N	1.01773	0.0247524
R38Q	1.04677	0.0259873
R38C	0.785924	0.11749
R38G	0.668403	0.162473
R38P	0.855305	0.0661169
R38H	0.92716	0.108555
R38D	0.797556	0.0572059
R38E	0.899317	0.206203
A39V	1.02501	-0.00257104
A39I	0.898883	-0.0199447
A39L	1.00475	-0.0748247
A39M	0.949655	0.023062
A39F	1.04887	0.0142446
A39Y	0.9139	-0.0230619
A39W	1.0273	0.0611041
A39S	0.786431	0.160864
A39T	0.884765	-0.021815
A39N	0.529579	0.42165
A39Q	0.532666	0.301814
A39C	1.05125	-0.00477303
A39G	0.844294	0.0707091
A39P	0.523047	0.471257
A39R	0.396299	0.496217
A39H	0.80281	-0.165649
A39K	0.234706	0.625611
A39D	0.295889	0.525737
A39E	0.43726	0.546632
E40A	0.553686	0.316908
E40V	0.731779	0.26346
E40I	1.07423	-0.413407
E40L	0.852899	0.070348
E40M	0.909355	0.0706488
E40F	0.744684	0.177885
E40Y	0.831886	0.0880668
E40W	0.848674	0.168068
E40S	0.677172	0.238274
E40T	0.666189	0.259238
E40N	0.670052	0.398227
E40Q	0.835558	0.104849
E40C	0.724642	0.22329
E40G	0.710447	0.315416
E40P	0.566052	0.434381
E40R	0.30303	0.657563
E40H	0.824405	0.0260868
E40D	0.549334	0.285409
L41A	0.737891	0.182113
L41V	1.04134	-0.0272153
L41I	1.07008	-0.12454
L41M	1.00404	0.0964248
L41F	0.817353	0.0711645
L41Y	0.76385	0.290824
L41W	0.801011	0.254551
L41S	0.843818	0.19792
L41T	0.796016	0.00949408
L41N	0.706611	0.141558
L41Q	0.886373	0.216314
L41C	0.874739	0.139147
L41G	0.831172	0.188395
L41P	0.744193	0.230567
L41R	0.665037	0.236629
L41H	0.809563	-0.121156
L41K	0.866008	0.0429196
L41D	0.799557	0.303469
L41E	0.828569	0.283984
A42V	1.04435	-0.000140596
A42I	1.04876	0.0336383
A42L	0.965687	-0.00872949
A42M	0.960179	-0.0492603
A42F	0.947035	0.128901
A42Y	1.05	0.0626952
A42W	1.07658	0.0275761
A42S	0.88698	0.128844
A42T	0.994413	0.108794
A42N	0.564202	0.406679
A42Q	0.351566	0.519908
A42C	0.968825	0.0680913
A42G	0.927472	-0.0169034
A42P	1.08143	0.0529633
A42R	0.18016	0.602272
A42H	0.561041	0.363004
A42K	0.15203	0.557884
A42D	0.150002	0.605056
A42E	0.0163307	0.556656
L43A	1.00478	-0.0996302
L43V	1.08622	0.0152235
L43I	0.969793	0.0104553
L43M	1.05872	0.0536918
L43F	0.812405	0.0659447
L43Y	0.566322	0.330272
L43W	0.575504	0.289555
L43S	0.776269	0.149187
L43T	0.747267	0.158617
L43N	0.493597	0.398892
L43Q	0.109523	0.699949
L43C	0.817933	0.0228393
L43G	0.840965	0.0404635
L43P	0.296079	0.590154
L43R	0.184891	0.411921
L43H	0.0772439	0.651719
L43K	0.233604	0.490262
L43D	0.416574	0.101607
L43E	0.364235	0.318499
L44A	0.852031	0.158922
L44V	0.844964	0.109839
L44I	0.891408	0.0510577
L44M	0.888556	0.0613158
L44F	0.965655	-0.0404997
L44Y	1.02087	0.00258902
L44W	0.910492	-0.0844074
L44S	0.795327	0.152948
L44T	0.827592	0.143738
L44N	0.836255	0.197841
L44Q	0.776248	0.20736
L44C	0.9019	0.0561222
L44G	0.720941	0.144155
L44P	0.0352139	0.715831
L44R	0.343155	0.58589
L44H	0.74928	0.061476
L44K	0.230873	0.527909
L44D	0.52245	0.305041
L44E	0.756172	0.220012
S45A	1.16504	-0.158611
S45V	0.976388	-0.103022
S45I	0.845237	0.130754
S45L	0.943453	0.0530398
S45M	0.831743	0.16889
S45F	0.798555	0.133404
S45Y	0.700213	0.116835
S45W	0.673368	0.116173
S45T	1.04505	-0.00599006
S45N	0.622775	0.261511
S45Q	0.58303	0.297857
S45C	1.02085	0.0223525
S45G	1.05554	-0.0153622
S45P	0.796817	0.290962
S45R	0.163565	0.555317
S45H	0.547152	0.317959
S45K	0.00774479	0.866977
S45D	0.158407	0.525453
S45E	0.547747	0.230332
I46A	0.923393	0.0910884
I46V	0.937768	-0.00329562
I46L	0.880385	0.0602966
I46F	0.937598	0.0400128
I46Y	0.20636	0.346108
I46W	0.617701	0.200431
I46S	0.722004	0.150792
I46T	0.804071	0.0122828
I46N	0.257369	0.57539
I46Q	0.149711	0.595066
I46C	0.887142	0.0826431
I46G	0.609893	0.299008
I46P	0.141996	0.652187
I46R	0.285412	-0.0747457
I46H	0.226828	0.562809
I46K	0.198483	0.467364
I46D	0.176892	0.433108
I46E	0.418937	0.38957
V47A	0.934437	-0.000799823
V47I	0.864019	0.161136
V47L	0.941527	0.0147144
V47M	1.11915	-0.119651
V47F	0.814181	0.180598
V47Y	0.392994	0.559384
V47W	0.67232	0.305462
V47S	0.963099	0.0428171
V47T	0.872431	0.0783127
V47Q	0.834333	0.12418
V47C	0.840274	0.158202
V47G	0.738365	0.18418
V47P	0.157608	0.501243
V47R	0.183745	0.538562
V47H	0.492585	0.281563
V47K	-0.040767	0.809971
V47D	0.891425	-0.0370945
V47E	0.806686	0.0951588
F48A	0.70139	0.305676
F48V	0.736043	0.181536
F48I	0.615238	0.451741
F48L	0.854567	0.172289
F48M	0.710367	0.259701
F48Y	0.176869	0.550799
F48W	0.382992	0.656087
F48S	0.679727	0.372665
F48T	0.561071	0.387763
F48N	0.0623687	0.605544
F48Q	0.125863	0.806838
F48C	0.750006	0.143973
F48G	0.648647	0.330579
F48P	0.314846	0.596965
F48R	0.119608	0.0205494
F48H	0.173127	0.597422
F48K	0.194208	0.426257
F48D	0.0947299	0.687633
F48E	0.181217	0.649274
V49A	0.956963	0.0820033
V49I	0.952539	0.0538758
V49L	0.955836	0.0630412
V49M	1.00785	-0.000957995
V49F	0.93575	0.0458342
V49Y	0.311079	0.417549
V49W	0.629657	0.167845
V49S	0.836348	0.0889817
V49T	0.942608	0.0518331
V49N	0.565404	0.29767
V49Q	0.286245	0.508675
V49C	0.954302	0.0283651
V49G	0.914865	0.0929196
V49P	0.787623	0.248095
V49R	0.272343	0.00201065
V49H	0.317805	0.513535
V49K	0.140415	0.603527
V49D	0.144028	0.299432
V49E	0.0240274	0.405555
A50V	0.913881	0.0437083
A50I	0.922567	0.180258
A50L	0.929202	0.0506894
A50M	0.884937	0.0863933
A50F	0.753629	0.261113
A50Y	0.10561	0.761719
A50W	0.763552	0.154498
A50S	0.928484	0.0944356
A50T	0.856106	0.116291
A50N	0.557464	0.308468
A50Q	0.163687	0.667518
A50C	0.840361	0.13851
A50G	0.931558	-0.0457547
A50P	0.312971	0.596045
A50R	0.149791	0.408858
A50H	0.457301	0.364347
A50K	0.304788	0.583097
A50D	0.216293	0.489518
A50E	0.417125	0.417254
V51A	1.05259	-0.0190596
V51I	1.03046	-0.128474
V51L	0.812669	0.155547
V51M	0.923712	0.100722
V51F	0.198972	0.524143
V51Y	0.463011	0.295083
V51S	1.1482	-0.143928
V51T	1.14654	-0.0734321
V51N	1.07472	-0.0951598
V51Q	0.867593	-0.0383216
V51C	1.16902	-0.0366898
V51G	1.09091	-0.0773317
V51P	0.353136	0.584383
V51R	0.0850722	0.525382
V51H	0.0804449	0.790513
V51K	0.176003	0.682045
V51D	1.06076	-0.279579
V51E	0.938675	0.0495323
A52V	1.18574	-0.0902442
A52I	0.892327	-0.250413
A52L	1.01668	-0.117681
A52M	1.04092	0.0290636
A52F	0.935726	0.117677
A52Y	0.680104	0.321672
A52W	0.805456	0.190559
A52S	0.962373	0.0180608
A52T	1.06804	-0.0191123
A52N	0.756144	0.206628
A52Q	0.511746	0.493602
A52C	1.00751	-0.0597968
A52G	0.890106	0.115254
A52P	0.406576	0.62279
A52R	0.222409	-0.0844581
A52H	0.311061	0.730087
A52K	0.294561	0.66317
A52D	0.684412	0.123799
A52E	0.451497	0.387965
L53A	1.03171	0.0716586
L53V	0.993515	-0.000683588
L53I	1.01405	-0.0243424
L53M	0.953743	0.0449313
L53F	1.00549	0.0540001
L53Y	0.477416	0.204794
L53W	0.821104	0.0836869
L53S	0.912435	0.0153195
L53T	0.812021	0.0696243
L53N	0.27678	0.46659
L53Q	0.114141	0.647258
L53C	0.971951	0.0835342
L53G	1.02317	-0.0451743
L53P	0.123249	0.740779
L53R	0.066251	0.292165
L53H	0.121387	0.532832
L53K	0.341299	0.482094
L53D	0.0579135	0.189652
L53E	0.21841	0.549585
S54A	0.665366	0.283202
S54V	0.144498	0.706883
S54I	0.0490883	0.773056
S54L	0.31505	0.680908
S54M	0.265842	0.756496
S54Y	0.181759	0.758309
S54W	0.246056	0.500901
S54T	0.721698	0.209805
S54N	0.335749	0.558531
S54Q	0.0226476	1.00568
S54C	0.428517	0.431698
S54G	0.90009	0.0806886
S54P	0.793499	0.235606
S54R	0.169256	0.232912
S54H	-0.00678786	0.82393
S54K	0.173166	0.889433
S54E	0.447285	0.216997
N55A	0.686842	0.205787
N55V	0.138618	0.737824
N55I	0.0475946	0.738159
N55L	0.121175	0.520588
N55M	0.183558	0.31185
N55F	-0.000391665	0.476547
N55Y	0.0166929	0.671525
N55S	0.613147	0.349835
N55T	0.328805	0.609829
N55Q	-0.0233533	0.823406
N55C	0.253631	0.71532
N55G	0.262104	0.70019
N55P	0.433299	0.367588
N55R	0.0178714	0.401338
N55H	0.125932	0.836204
N55K	0.0990682	0.347507
N55D	0.200041	0.423512
G56A	0.887653	0.00822836
G56V	1.02409	0.0337115
G56I	1.01713	-0.00427735
G56L	1.03206	-0.0261391
G56M	1.02973	0.0317028
G56F	0.934651	0.144548
G56Y	0.575316	0.332909
G56W	0.658997	0.11261
G56S	0.933614	0.0677193
G56T	0.996668	0.0293982
G56N	0.296848	0.515218
G56Q	0.171793	0.620402
G56C	0.952069	-0.0713104
G56P	0.127215	0.612202
G56R	0.06087	0.555975
G56H	0.168654	0.717716
G56K	0.131236	0.560515
G56D	0.163441	0.471848
G56E	-0.0566015	0.704971
L57A	0.818477	0.0713897
L57V	0.927744	0.113446
L57I	0.805901	0.0769831
L57M	0.781461	0.183238
L57F	0.803598	0.160117
L57Y	0.616157	0.243255
L57W	0.768346	0.340791
L57S	0.800992	0.153298
L57T	0.60829	0.20687
L57N	0.190746	0.656803
L57Q	0.147519	0.746783
L57C	0.878029	0.173281
L57G	0.758368	0.190786
L57P	0.192396	0.669106
L57R	0.203622	0.60452
L57H	0.261859	0.599488
L57K	0.0748973	0.761128
L57E	0.207534	0.490875
V58A	0.80206	0.186225
V58I	0.853293	0.0679205
V58L	1.00574	-0.0844219
V58M	1.08876	-0.112927
V58F	0.806836	0.144667
V58Y	0.314891	0.617808
V58W	0.71065	0.295776
V58S	0.319976	0.572752
V58T	0.782135	0.160714
V58N	0.226482	0.560787
V58Q	0.297366	0.695743
V58C	0.908037	0.205069
V58G	0.718464	0.21803
V58P	0.049601	0.645974
V58R	0.226417	0.614153
V58H	0.215637	0.740264
V58K	0.964095	0.0621673
V58D	0.138466	0.157029
V58E	0.138844	0.563762
L59A	0.185216	0.771645
L59V	0.676385	0.325249
L59I	0.927294	0.0794299
L59M	0.900577	0.0644297
L59F	0.683738	0.24765
L59Y	0.587396	0.400344
L59W	0.357751	0.499581
L59S	0.176112	0.633235
L59T	0.164809	0.574272
L59N	0.148334	0.544535
L59Q	0.093236	0.731781
L59C	0.265238	0.729034
L59G	0.349711	0.543843
L59P	0.241115	0.439116
L59R	0.337264	0.549258
L59H	-0.0427547	0.833886
L59K	0.146121	0.705714
L59D	0.0992402	0.144383
L59E	0.293605	0.478826
A60V	0.989715	-0.00859674
A60I	1.06756	-0.0118781
A60L	1.01898	-0.264974
A60M	0.992765	-0.0105844
A60F	1.08579	0.0358586
A60Y	0.92044	-0.010672
A60W	0.966304	0.076983
A60S	0.837222	0.127912
A60T	0.943615	0.0422346
A60C	0.890554	-0.121794
A60G	0.905204	0.121223
A60P	0.762578	0.250399
A60R	0.791261	0.17693
A60K	0.672841	0.263236
A60D	0.315299	0.480898
A60E	0.601836	0.0574601
A61V	0.974639	0.00613076
A61I	0.882618	0.104984
A61L	0.921382	0.123614
A61M	0.770686	-0.0718466
A61F	0.779622	0.239879
A61Y	0.782094	0.103512
A61W	0.554892	0.313993
A61S	0.882459	0.103482
A61T	0.783509	0.0940596
A61N	0.724261	0.222135
A61Q	0.80761	0.138614
A61C	1.02443	0.0369653
A61G	0.903773	0.142322
A61P	0.0458634	0.807283
A61R	0.649058	0.282378
A61H	0.903208	0.0875167
A61K	0.709091	0.161579
A61D	0.589981	0.222636
A61E	0.375048	0.622106
L62A	0.640119	0.260441
L62V	0.885324	0.154592
L62I	0.875355	0.122377
L62M	1.09629	-0.166475
L62F	0.66202	0.257958
L62Y	0.364526	0.560174
L62W	0.930671	-0.00747776
L62S	0.686444	0.176777
L62T	0.730026	0.277604
L62N	0.780757	0.154454
L62Q	0.699157	0.0939648
L62C	0.698371	0.168891
L62G	0.630187	0.234932
L62P	0.106679	0.62444
L62R	0.612291	0.227579
L62H	0.707626	0.279859
L62K	0.590647	0.344636
L62D	0.470124	0.365927
L62E	0.161231	0.689348
A63V	0.963452	-0.100325
A63I	1.13083	-0.0262748
A63L	1.05926	-0.0391198
A63M	1.07682	-0.0503475
A63F	1.05416	0.0340034
A63Y	0.887296	0.161427
A63W	1.06886	-0.0632394
A63S	0.940577	0.0207477
A63T	0.941197	0.161202
A63N	1.11474	-0.0193667
A63Q	1.11613	-0.0220727
A63C	0.925828	0.0782704
A63G	0.997725	0.0303308
A63P	0.726725	0.139156
A63R	1.06852	-0.058771
A63H	0.991241	-0.131112
A63K	0.982351	-0.0101261
A63D	0.836675	0.184132
A63E	1.03806	0.0283901
R64A	0.885256	0.235817
R64V	0.791134	0.171986
R64I	0.955883	0.179524
R64L	0.860516	0.191514
R64M	0.831391	0.244657
R64F	0.812004	0.226157
R64Y	0.443321	0.469018
R64W	0.866156	0.210104
R64S	0.85542	0.175627
R64T	0.814354	0.128002
R64N	0.874776	0.0232147
R64Q	0.973002	0.0351362
R64C	0.809013	0.183428
R64G	0.650257	0.402952
R64P	0.109174	0.880659
R64H	0.79776	0.244957
R64K	0.934605	-0.0196897
R64D	0.222041	0.706666
R65A	1.00823	0.0109604
R65V	0.94242	0.0681668
R65I	0.949987	0.0191465
R65L	1.00682	0.0349212
R65M	1.05333	0.0194792
R65F	0.800636	0.127997
R65Y	0.745006	0.0410663
R65W	0.77307	0.0887374
R65S	0.795721	0.0661751
R65T	1.05843	-0.0181235
R65N	0.786636	0.221063
R65C	0.926294	0.0618879
R65G	0.813614	0.239147
R65P	0.743607	0.203227
R65H	0.761724	0.228382
R65K	1.01318	0.00969404
R65D	0.620262	0.429271
R65E	0.917258	0.264558
G66A	0.938157	-0.05777
G66V	1.00595	0.0825653
G66L	0.869451	0.13384
G66M	1.14228	0.0631644
G66F	0.921731	0.134839
G66Y	0.859184	-0.194736
G66W	1.05637	0.0173321
G66S	1.09789	-0.0739849
G66T	0.989048	-0.0448178
G66N	0.922749	-0.0559005
G66Q	1.14128	-0.156909
G66C	1.02329	-0.091993
G66P	1.03904	0.00905743
G66R	1.11644	-0.172855
G66D	0.952685	0.205777
G66E	0.81842	0.222071
R67A	0.986858	0.092376
R67V	0.775894	0.124209
R67I	0.715844	0.266076
R67L	0.782094	0.261343
R67M	0.533604	0.0474088
R67F	0.768734	0.271316
R67Y	0.597647	0.254244
R67W	0.701766	0.238908
R67S	0.867839	0.115704
R67T	0.870833	0.201894
R67N	0.861321	0.139537
R67Q	0.92934	0.165262
R67C	0.797667	0.178639
R67G	0.981697	0.00407359
R67P	0.929585	0.0201619
R67H	0.869679	0.117304
R67K	0.826417	0.044561
R67D	0.748816	0.22352
R67E	0.859706	0.158632
R68A	1.06721	0.0800249
R68V	0.808764	0.232081
R68I	0.741211	0.354437
R68L	0.678408	0.214659
R68M	0.784757	0.20218
R68F	0.688922	0.200379
R68Y	0.783932	0.125146
R68W	0.671784	0.38901
R68S	1.05312	0.0578196
R68T	0.835111	0.132117
R68N	0.969414	0.0920123
R68Q	0.950061	0.0882133
R68C	0.711395	0.14014
R68G	0.868831	0.127988
R68P	0.707667	0.292141
R68H	0.814291	0.0324836
R68K	1.13753	-0.0662373
R68D	0.857622	0.140892
R68E	0.874269	0.0362511
G69A	0.815627	0.3013
G69V	0.456652	0.430466
G69I	0.719289	0.288584
G69L	0.442429	0.372533
G69M	0.68839	0.433824
G69F	0.782217	0.270156
G69Y	0.748022	0.193594
G69W	0.500338	0.267023
G69S	0.749587	0.151581
G69T	0.787763	0.236828
G69N	0.654433	0.254135
G69Q	0.907024	0.264053
G69C	0.772899	0.139772
G69P	0.691638	0.282466
G69R	0.942487	-0.0353948
G69K	0.85157	0.143854
G69D	0.642189	-0.0261313
G69E	0.781997	0.318098
H70V	1.11084	-0.0729263
H70I	0.913261	0.0995786
H70L	0.944751	0.183735
H70F	0.845272	0.124115
H70W	0.486592	0.267267
H70S	0.915852	-0.0133622
H70T	1.1406	0.129652
H70N	0.960144	0.123941
H70Q	0.347168	0.0369567
H70C	0.890618	-0.0730745
H70G	0.958827	0.0240229
H70P	1.00159	0.0363999
H70R	0.830907	0.0211671
H70K	1.07542	-0.0131454
H70D	0.7782	0.268795
H70E	1.11253	-0.0162005
W71A	0.841445	0.0667389
W71V	0.991673	0.0538097
W71I	0.926695	0.0201604
W71L	0.963095	0.108119
W71M	1.08966	0.00485518
W71F	0.701737	0.308561
W71Y	0.964727	-0.000107974
W71S	1.02642	-0.0242721
W71T	0.952435	-0.055765
W71N	1.0545	-0.119524
W71Q	0.919229	0.0498063
W71C	0.963244	0.1268
W71G	0.983619	-0.00760273
W71P	0.877102	0.13768
W71R	0.971287	0.0438356
W71H	1.07323	0.0300384
W71D	1.09128	-0.00741671
W71E	1.03033	0.140693
A72V	0.882427	0.0504352
A72L	0.799116	0.0386691
A72F	0.729684	0.114775
A72S	1.00089	-0.104671
A72T	0.861002	0.163797
A72N	0.698988	0.307778
A72G	0.884091	0.160161
A72R	1.07865	-0.16525
A72K	0.808335	0.272981
A72D	1.05264	-0.0402706
A72E	1.15845	-0.0543849
P73A	0.748143	0.243823
P73V	0.707494	0.220874
P73L	0.0462772	0.691999
P73M	0.498171	0.353396
P73Y	0.464029	0.410751
P73W	0.131608	0.616591
P73S	0.981057	0.0183781
P73T	0.927113	0.101282
P73C	0.747914	0.215356
P73G	0.992909	-0.00535915
P73R	0.808016	0.0588325
P73K	0.781644	0.0693221
P73E	0.962426	0.0882881
I74A	0.660125	0.0755049
I74V	1.0341	-0.125138
I74L	1.0957	-0.0594154
I74M	1.18617	-0.108053
I74F	1.11749	-0.13522
I74S	0.780746	0.0487885
I74T	0.827601	0.168111
I74N	0.656473	0.13494
I74C	1.02234	-0.087276
I74G	0.558175	0.232283
I74R	0.772251	0.0498072
I74H	0.72619	-0.00324303
I74K	0.765711	0.241892
H75A	0.785604	0.19844
H75V	0.499777	0.355993
H75I	0.398873	0.437922
H75L	0.212693	0.723072
H75M	0.759361	0.233273
H75F	0.393781	0.468193
H75Y	0.788502	0.0857015
H75W	0.537366	0.285348
H75S	0.927148	0.0317754
H75T	0.898567	0.112149
H75N	0.951596	-0.0706457
H75Q	1.08705	-0.0643572
H75C	0.752056	0.222858
H75G	0.936744	0.00626748
H75P	0.799023	0.000301721
H75R	0.8957	-0.00862556
H75K	0.968382	-0.00859819
H75D	1.10007	-0.0147862
H75E	1.08724	0.0230065
V76A	0.656426	0.278277
V76L	0.676038	0.272376
V76M	0.802328	0.0798656
V76Y	0.51364	0.471205
V76W	0.313249	0.50732
V76S	0.556548	0.105711
V76T	1.0458	0.0457761
V76N	0.869444	0.158411
V76C	0.887718	0.0322259
V76G	0.73198	0.0927256
V76P	0.807554	0.240941
V76R	0.621242	0.192876
V76K	0.732206	0.0284533
V76D	0.648406	0.315787
V76E	0.757734	0.121864
F77A	0.534003	0.274773
F77V	0.344658	0.490915
F77I	0.718659	0.121428
F77L	0.559189	0.333388
F77M	0.774535	0.186677
F77Y	0.986581	0.053285
F77W	0.604292	0.243325
F77S	0.609125	0.280407
F77T	0.446566	0.428884
F77N	0.991519	-0.0700599
F77Q	0.659582	0.21132
F77C	0.816384	0.188233
F77G	0.230111	0.437912
F77P	0.017521	0.648927
F77R	0.358355	0.462407
F77H	0.686185	0.224534
F77D	0.312172	0.484285
F77E	0.324761	0.52396
I78A	1.06544	0.042122
I78V	1.10567	0.0140823
I78L	0.781069	0.238114
I78M	0.963355	-0.0218986
I78F	0.726067	0.23637
I78Y	0.949607	0.192884
I78W	0.703493	0.258505
I78S	0.662821	0.289926
I78T	0.699765	0.229648
I78N	0.502908	0.269077
I78Q	0.778983	0.147719
I78C	0.882567	0.152461
I78G	0.824419	0.0159344
I78P	0.124197	0.439993
I78R	0.0801986	0.507757
I78K	0.172577	0.596696
I78D	0.149911	0.101973
I78E	0.349809	0.429025
G79A	1.10214	-0.0412258
G79V	1.17631	-0.0663881
G79I	0.919557	-0.131452
G79L	1.22216	-0.0551318
G79M	1.09971	-0.272396
G79F	1.13758	0.167839
G79Y	1.07298	0.0406892
G79W	1.16827	-0.0908194
G79S	1.13637	-0.0556781
G79T	1.1686	-0.121564
G79N	0.945299	-0.00243973
G79Q	1.17899	-0.147528
G79C	0.923082	-0.0487096
G79P	0.476012	0.283005
G79R	1.02927	-0.0211052
G79H	0.925339	-0.182825
G79K	1.10396	-0.175927
G79D	0.560121	0.158304
G79E	1.16982	-0.0594117
H80A	0.0952188	0.866196
H80V	0.252139	0.469482
H80I	0.109008	0.613885
H80L	0.169433	0.520133
H80F	0.562754	0.482412
H80Y	0.105579	0.842461
H80W	-0.0157018	0.981889
H80S	0.336862	0.602975
H80T	0.257299	0.342986
H80N	0.798804	0.247781
H80Q	0.201588	0.589274
H80C	0.136689	0.809468
H80G	0.0740737	0.954176
H80P	0.139141	0.599148
H80R	0.216201	0.647801
H80K	0.0394242	0.74118
H80E	-0.158857	0.875476
L81A	0.36365	0.236577
L81V	0.648072	0.258696
L81I	0.929554	0.145658
L81M	0.714447	0.342557
L81F	0.212292	0.621754
L81Y	0.125291	0.649684
L81W	-0.0906606	0.762116
L81S	0.886211	0.0749592
L81T	0.2463	0.540372
L81N	0.432242	0.463053
L81Q	0.370757	0.530507
L81C	0.510086	0.490057
L81G	0.788334	0.100974
L81P	0.460585	-0.0925724
L81R	0.724479	0.154698
L81K	0.939585	0.186548
L81D	0.239274	0.663286
L81E	0.4328	0.421049
C82A	0.758524	0.329562
C82V	0.600676	0.473569
C82M	0.410565	0.0905572
C82F	0.470262	0.287208
C82Y	-0.00403492	0.733505
C82W	0.0777915	0.569418
C82S	0.685565	0.277549
C82T	0.548312	0.30527
C82Q	0.228788	0.729414
C82G	0.236046	0.69087
C82R	-0.0353059	0.807368
C82K	0.160163	0.645412
L83V	1.01765	0.00587042
L83F	0.86521	-0.000172938
L83Y	0.947678	-0.190298
L83S	0.650552	0.261941
L83T	0.794261	0.0740783
L83G	0.79998	0.0187549
L83P	-0.0416649	0.580938
L83R	0.117344	0.868859
L83D	0.0674075	0.470308
A84V	0.761075	0.171116
A84I	0.170914	0.912103
A84L	0.543818	0.471355
A84M	0.0771065	0.719378
A84F	0.324641	0.475034
A84Y	-0.0474088	0.734275
A84W	0.0762829	0.522011
A84S	0.752865	0.155144
A84T	0.739714	0.257586
A84G	0.233038	0.62862
A84R	0.145908	0.665517
A84H	0.112364	0.794785
A84K	0.771752	0.0552176
A84E	0.163971	0.0445621
D85A	0.561838	0.282828
D85V	0.0698132	0.0616178
D85L	0.0414781	0.109758
D85Y	0.280956	0.547019
D85W	-0.0355455	0.380543
D85S	0.586801	0.542707
D85N	1.12427	-0.0524423
D85Q	0.343634	0.708837
D85C	0.240199	0.568476
D85G	1.05717	-0.0600729
D85R	0.15555	-0.048858
D85H	0.898173	0.206759
D85E	0.277453	0.407739
L86A	0.39301	0.5812
L86V	0.850018	-0.0457455
L86I	0.948688	0.132782
L86M	0.993442	0.18463
L86F	0.872411	0.108075
L86T	0.641683	0.287398
L86C	0.718818	0.222058
L86H	0.415538	0.432065
L86K	0.37384	0.367269
L86D	0.784368	0.150266
L86E	0.414611	0.289614
A87V	1.12999	-0.0682386
A87I	1.00213	-0.138402
A87L	1.0445	-0.11523
A87M	1.10495	-0.0559534
A87F	0.927958	0.0152327
A87Y	0.458479	0.472959
A87W	1.04878	-0.0898175
A87S	0.737068	0.134452
A87T	0.919432	0.14457
A87N	0.576797	0.0844955
A87Q	0.706655	0.240323
A87C	1.11236	-0.110169
A87G	0.839832	0.0822446
A87P	0.0530022	0.21361
A87R	0.278756	0.174913
A87K	0.3522	0.322989
A87D	0.840304	-0.0297542
A87E	0.843468	0.212627
V88A	0.454976	0.264312
V88I	1.10459	-0.158134
V88L	0.781152	0.192934
V88F	0.708372	0.225053
V88W	0.609213	0.265532
V88S	0.557196	0.181729
V88T	0.780666	0.312761
V88N	0.852997	0.18085
V88Q	0.797925	0.234903
V88G	0.669825	0.311944
V88R	0.853972	0.223791
V88H	0.942377	-0.137217
V88K	0.938512	-0.0555892
V88D	0.0669619	0.706193
V88E	0.0345974	0.812783
A89V	0.509055	0.550472
A89I	-0.110219	1.03171
A89L	0.345599	0.645215
A89M	0.280891	0.579857
A89F	0.515523	0.114995
A89Y	0.0656621	0.371326
A89W	-0.091807	0.774171
A89S	0.614635	0.318399
A89T	0.644848	0.395554
A89C	0.82243	0.237416
A89G	1.14936	-0.0689881
A89R	0.0497034	0.0494812
A89H	-0.102953	0.89652
A89K	-0.0480618	0.510347
L90A	0.893851	0.106835
L90V	0.965192	0.0658678
L90I	0.93985	0.103101
L90M	0.898683	0.206533
L90F	1.02479	-0.180668
L90Y	0.730624	0.2914
L90W	0.819854	0.117197
L90S	0.820398	0.170605
L90T	0.929062	-0.0135461
L90N	0.683028	0.0313301
L90C	1.13372	0.0348319
L90G	0.655909	0.225545
L90P	0.187377	0.601317
L90R	0.221641	-0.164174
L90H	0.444478	0.12946
L90K	0.31476	0.327422
L90D	0.319603	0.489677
L90E	0.296213	0.518966
F91A	0.355791	0.579201
F91V	0.129577	0.649764
F91I	0.900362	0.134316
F91L	0.275555	0.670529
F91M	0.687826	0.328978
F91Y	0.0644013	0.872445
F91W	0.354968	0.585087
F91S	0.259687	0.631932
F91T	0.602921	0.371423
F91N	0.371804	0.5006
F91Q	0.0354347	0.379239
F91C	0.219943	0.710133
F91G	0.819845	0.170782
F91P	0.668515	0.100432
F91R	0.114505	-0.0319814
F91H	0.442425	0.313554
F91D	0.0511694	0.405777
F91E	0.29634	0.127419
Q92A	0.870214	0.00996985
Q92V	0.98173	0.0704056
Q92I	1.05945	0.0604038
Q92L	1.0338	-0.0280425
Q92M	1.1627	-0.275139
Q92F	0.963984	-0.122994
Q92Y	1.08113	0.0367306
Q92W	1.20752	-0.15996
Q92S	0.859107	0.122901
Q92T	0.922904	0.0116113
Q92N	0.788023	0.110548
Q92C	0.765966	0.0114652
Q92G	0.936473	0.0612372
Q92P	0.0775453	0.618447
Q92R	0.774029	0.145246
Q92H	1.13841	-0.0494396
Q92K	0.484389	0.254516
Q92D	0.524181	0.515994
Q92E	0.490983	0.288901
V93A	0.186001	0.74444
V93L	0.957241	0.0757742
V93M	0.829169	0.0932294
V93F	0.176428	0.594762
V93W	0.196401	0.595064
V93S	0.231462	0.658426
V93T	0.649973	0.326494
V93Q	0.201123	0.702527
V93C	0.522303	0.438416
V93G	0.222981	0.576265
V93P	0.139412	0.671683
V93R	0.134981	0.330302
V93H	0.319884	0.618637
V93K	0.173215	0.36961
V93D	-0.0717361	0.916945
L94A	0.91469	0.229908
L94V	0.707934	0.297708
L94I	0.588159	0.427602
L94M	0.771394	0.283363
L94F	0.550916	0.28096
L94Y	0.268521	0.468855
L94W	0.647997	0.350698
L94S	0.796033	0.329227
L94T	0.281279	0.6185
L94N	-0.0145965	0.754241
L94C	0.50223	0.472534
L94G	0.855977	0.1634
L94P	0.134562	0.612841
L94R	0.170022	0.00415891
L94H	-0.0326323	0.587637
L94K	0.0769899	0.265068
L94D	0.264081	0.170537
L94E	0.130876	0.228332
P95A	0.520493	0.480333
P95V	0.289474	0.58306
P95I	0.0897748	0.628152
P95L	-0.043796	0.762869
P95M	-0.0197983	0.786069
P95F	0.134366	0.551639
P95Y	0.00262936	0.821799
P95S	0.415657	0.544431
P95N	0.157837	0.55339
P95C	0.344055	0.654001
P95G	0.277658	0.703133
P95R	0.143026	0.0682894
P95H	0.333878	0.377943
P95K	-0.0153171	0.330628
P95E	0.131302	0.746274
Q96A	1.05291	-0.0656799
Q96V	1.15329	-0.118677
Q96I	1.14055	0.073564
Q96L	1.15161	-0.0683605
Q96M	0.985966	0.189889
Q96F	0.926059	0.0159224
Q96Y	0.989808	0.032047
Q96W	0.897182	0.162705
Q96S	0.874848	0.139747
Q96T	0.818119	-0.0439521
Q96N	0.995557	0.0916846
Q96C	0.966284	0.01206
Q96G	0.764559	0.265762
Q96P	0.846373	0.0996239
Q96R	0.898091	0.0604401
Q96H	1.107	-0.00129774
Q96K	0.797107	0.129944
Q96D	0.850224	0.129286
Q96E	1.15159	-0.146454
L97A	0.804905	0.0499079
L97V	0.912832	0.129973
L97I	0.986941	0.0211646
L97M	0.952938	0.059881
L97F	0.721971	0.242719
L97Y	0.0342937	1.00315
L97W	0.756108	0.0338713
L97S	0.137094	0.756768
L97T	0.302855	0.529811
L97N	0.0735514	0.691024
L97Q	0.0982928	0.620302
L97G	0.194259	0.747497
L97P	0.445111	0.38142
L97R	0.385515	-0.0315672
L97H	0.0696364	0.661173
L97K	0.113037	0.246311
L97D	-0.0608396	0.664904
L97E	0.161206	0.699714
A98V	1.03414	0.0218983
A98L	1.05566	0.0216552
A98F	1.02639	0.0143387
A98Y	0.916504	0.181728
A98W	0.858403	0.0497581
A98S	0.739032	0.333142
A98G	0.549005	0.497928
A98R	0.0633695	0.541856
A98K	0.257293	0.529622
A98E	0.0879865	0.627509
W99A	0.946821	0.0103054
W99V	1.04896	-0.038665
W99I	1.06876	-0.0747869
W99L	1.11215	-0.0313769
W99M	1.18449	-0.165432
W99F	1.04284	-0.101117
W99Y	1.0839	-0.0632973
W99S	1.05863	-0.00547643
W99T	1.11997	-0.0831664
W99N	1.16283	0.00454934
W99Q	0.883721	0.0586939
W99C	0.814932	0.0161051
W99G	0.917281	0.17149
W99P	0.158498	0.822284
W99R	0.769956	-0.0593456
W99H	0.905568	0.0623789
W99K	0.772787	-0.0885297
W99D	0.865455	0.0586427
W99E	0.890728	-0.00110997
K100A	0.851476	0.0491009
K100V	1.00762	0.0606361
K100I	0.991333	0.0902876
K100L	1.08962	0.0369535
K100M	0.980536	0.166842
K100Y	0.581005	0.343656
K100W	0.659034	0.300692
K100S	1.03347	0.0352599
K100T	0.96995	-0.0804929
K100Q	1.04157	0.118313
K100G	0.869662	0.194934
K100R	1.14696	-0.0641574
K100E	1.0565	0.0903773
A101V	0.880329	-0.0306236
A101I	0.796905	-0.232828
A101L	0.879793	-0.095503
A101M	0.375553	0.582698
A101F	0.940214	0.0282782
A101Y	0.569635	-0.216243
A101W	0.812471	0.0867663
A101S	0.957838	0.0675765
A101T	0.934794	0.137084
A101N	0.736374	0.547006
A101Q	0.592965	0.165239
A101C	0.73367	0.371322
A101G	0.706599	0.194143
A101P	0.54939	0.345902
A101R	0.622345	0.228643
A101H	0.903742	0.11378
A101D	0.670413	0.384884
T102A	0.984298	0.0627934
T102V	0.753655	0.0770001
T102I	0.785313	0.095478
T102L	0.929679	-0.0123837
T102M	0.833751	0.0463965
T102F	0.856522	0.0769565
T102W	0.681233	0.0241376
T102S	0.980661	0.0204301
T102N	0.918888	0.159777
T102C	0.588063	0.243397
T102G	0.895181	-0.0471768
T102P	0.679902	0.349947
T102R	0.660613	0.174872
T102H	0.851933	0.160115
T102K	0.583488	0.193402
T102D	0.852019	0.285248
T102E	0.737451	0.281078
D103A	0.834317	-0.104744
D103V	0.855826	0.0298055
D103I	0.851129	0.00935255
D103L	0.901365	0.0573503
D103M	0.873723	0.0494901
D103F	0.836315	0.0630652
D103Y	0.805885	0.0346834
D103W	0.793162	0.0991668
D103S	0.947488	0.0019071
D103T	0.94636	-0.174764
D103N	1.0364	-0.206196
D103Q	0.75115	0.0111856
D103C	0.310947	0.115331
D103G	0.701868	0.170184
D103P	0.751939	0.0800368
D103R	0.665856	0.0515993
D103E	0.512957	0.273719
R104V	1.0019	0.135614
R104I	0.916806	0.220353
R104L	0.794354	0.215376
R104M	0.94112	0.140907
R104F	1.01084	0.10079
R104Y	0.933286	0.203698
R104W	0.814077	0.027872
R104S	1.09763	0.127615
R104T	1.03627	0.172786
R104N	1.00239	0.0423807
R104Q	0.881525	0.207641
R104G	1.14219	-0.0149417
R104P	0.938625	0.179653
R104H	0.947183	0.13561
R104D	0.885906	-0.134869
R104E	0.844366	0.218106
F105A	0.798514	0.288325
F105V	0.773833	0.184455
F105I	0.676376	0.281842
F105L	0.911838	0.0736211
F105M	0.927609	0.00201111
F105Y	0.729191	0.103997
F105W	1.01822	-0.043882
F105S	0.733505	0.237546
F105T	0.737665	0.252399
F105N	0.661677	0.272691
F105Q	0.849359	0.280924
F105G	0.711426	0.214119
F105P	0.850921	0.261338
F105R	0.73901	0.0964187
F105H	0.652859	0.387746
F105K	0.625644	-0.115079
F105E	0.625342	0.242807
R106A	0.834609	0.182577
R106V	1.01363	0.0240584
R106I	0.956712	0.112654
R106L	1.06826	0.116085
R106M	0.953036	0.113871
R106F	0.940776	0.173106
R106W	0.823152	0.056643
R106S	0.971396	0.132762
R106T	0.722583	0.126961
R106N	1.01041	0.150201
R106Q	1.10779	-0.1188
R106C	0.945908	0.215983
R106G	0.871146	0.248618
R106P	1.09682	0.121553
R106H	1.06207	0.15501
R106D	0.92523	0.170423
R106E	0.941544	0.0329594
G107A	0.860748	-0.0342196
G107V	0.629551	0.146506
G107I	0.703923	0.0832188
G107L	0.766604	0.0175755
G107M	1.02639	-0.122067
G107F	0.918375	-0.0862939
G107Y	0.961628	0.0309245
G107W	0.92564	-0.0541626
G107S	0.814339	0.114288
G107T	0.940732	0.131319
G107N	0.637788	0.269446
G107Q	0.75482	0.340939
G107C	0.858645	0.0622131
G107R	0.469503	0.148933
G107H	0.816627	0.143842
G107K	0.842097	-0.169034
G107E	0.743445	0.267398
P108A	0.77296	0.23294
P108V	0.80936	0.11864
P108I	0.631571	0.415739
P108L	0.807316	0.175162
P108M	0.793101	0.198008
P108F	0.682114	0.43999
P108Y	0.83889	-0.128295
P108W	0.660667	0.304948
P108S	0.952646	-0.002861
P108T	0.847022	-0.111465
P108N	0.929988	0.0751958
P108Q	0.799888	0.130434
P108C	0.693849	0.221066
P108G	0.922033	0.0629597
P108R	0.476736	0.235686
P108H	0.809595	0.160562
P108E	0.828372	0.170857
D109A	0.800799	0.045557
D109V	0.838628	0.0669285
D109I	0.704984	-0.0154948
D109L	0.821274	0.165277
D109M	0.816193	0.212757
D109F	0.732364	0.26441
D109Y	0.733331	0.223387
D109W	0.804463	0.186367
D109S	0.829071	0.105288
D109T	0.815219	0.15813
D109Q	0.638865	0.127196
D109C	0.474581	0.388491
D109G	0.595097	0.13167
D109P	0.906469	0.0578498
D109R	0.45153	0.218049
D109H	0.694005	-0.0148319
D109K	0.241544	0.334424
D109E	0.902886	-0.0256809
A110V	1.00681	-0.0856686
A110I	0.608841	0.0734992
A110L	1.04381	-0.028855
A110F	1.04076	-0.0306467
A110Y	1.16997	-0.222195
A110W	0.932409	-0.153563
A110S	0.999362	0.0624111
A110T	1.07279	-0.064448
A110G	0.831572	0.12839
A110P	0.931229	0.0955829
A110R	0.58016	0.200495
A110H	0.716523	0.185983
A110K	0.642825	0.19897
L111A	0.877665	0.161179
L111V	1.04009	-0.0304284
L111I	0.926106	-0.0173534
L111M	0.796056	0.266162
L111F	0.666361	0.130621
L111Y	0.784787	0.0323545
L111W	0.709794	0.300752
L111S	0.433926	0.496746
L111T	0.593619	0.286112
L111N	0.191169	0.698984
L111Q	0.417629	0.524381
L111C	0.253913	0.608074
L111G	0.429919	0.556626
L111P	0.48874	0.48248
L111R	0.139191	0.530901
L111K	0.131482	0.548064
L111E	0.092319	0.925797
C112A	0.892786	0.0105219
C112V	1.16138	-0.0844235
C112I	1.18058	-0.117491
C112L	1.0644	-0.0747295
C112M	0.925855	-0.00349754
C112F	1.19778	-0.241772
C112Y	1.01659	-0.0447085
C112W	1.05998	-0.159375
C112S	0.800436	-0.0294652
C112T	0.996496	-0.109172
C112N	0.91593	-0.0672069
C112Q	0.647565	-0.019186
C112G	0.831613	-0.0553923
C112P	0.657733	0.261568
C112R	0.73601	0.00389869
C112H	0.95167	-0.151712
C112K	0.554712	0.0883626
C112D	0.807886	0.00700892
C112E	1.03732	-0.117912
R113A	1.11879	-0.00616037
R113V	0.835449	0.194843
R113L	0.772138	0.377069
R113S	0.980543	0.103019
R113T	0.847376	0.208012
R113N	0.69693	0.179111
R113C	0.757923	0.12488
R113G	0.801514	0.256183
R113P	0.710891	0.0790119
R113K	1.02213	0.0793183
R113D	0.415117	0.461107
R113E	0.660605	0.333677
A114V	0.802379	-0.231328
A114I	1.2505	-0.16463
A114L	1.05606	-0.0768723
A114M	0.99121	-0.0268845
A114F	0.967412	0.0326007
A114Y	0.698086	0.251503
A114W	0.73416	0.0711448
A114S	0.800823	0.217141
A114T	0.694366	0.31521
A114Q	0.21782	0.358944
A114C	1.08131	-0.0354379
A114G	0.970723	-0.0121332
A114P	0.518532	0.708185
A114R	0.203818	0.045819
A114H	0.352794	0.607981
A114D	0.119126	0.354535
V115A	0.749758	0.177551
V115L	1.00143	-0.00382039
V115M	0.881421	0.206174
V115F	0.87151	0.052078
V115W	0.842928	0.207042
V115S	0.497912	0.383068
V115T	0.847668	0.299904
V115G	0.761459	0.0740524
V115P	0.0551272	0.371491
V115R	0.266934	0.486969
V115K	0.00495747	0.736581
V115D	0.0901828	0.799982
V115E	0.726159	0.450608
K116V	0.762875	0.198518
K116W	0.799204	0.176949
K116N	1.11293	0.00936641
K116Q	1.14083	-0.223425
K116C	1.1103	-0.171192
K116G	0.999772	-0.0606536
K116P	0.726149	0.325284
K116R	0.926098	0.0840636
K116H	1.05267	-0.0521315
Y117V	-0.0149144	0.935411
Y117I	0.0920046	0.571723
Y117L	0.257424	0.683293
Y117F	1.05915	-0.110447
Y117W	0.684494	0.348777
Y117S	0.0137186	0.61487
Y117T	0.203513	0.725626
Y117Q	0.0921393	0.130981
Y117C	0.25169	0.468122
Y117G	0.0461683	0.877823
Y117P	-0.0280559	-0.0104661
Y117R	0.113484	-0.098707
Y117E	0.112434	0.202466
L118A	0.833709	0.187285
L118V	0.683261	0.341546
L118I	0.39966	0.57479
L118M	0.906131	-0.0319198
L118Y	0.210778	0.757517
L118W	0.809855	0.368215
L118S	0.576133	0.562588
L118T	0.412583	0.618994
L118N	-0.0489233	0.965957
L118Q	-0.0160651	0.656113
L118C	1.03884	0.0733278
L118G	1.0482	-0.0201745
L118P	0.239928	0.444816
L118R	0.0941718	0.0413132
L118H	0.0684553	0.668239
L118D	-0.0617118	0.279276
L118E	0.173846	0.600056
Q119A	0.874555	0.0113602
Q119V	0.20131	0.155631
Q119L	0.152962	0.112993
Q119M	0.740393	0.300666
Q119F	0.0149943	0.517571
Q119Y	0.413395	0.330525
Q119W	0.563676	0.100646
Q119S	0.826749	0.0513996
Q119T	0.214799	0.54112
Q119N	0.835485	0.109296
Q119C	0.450814	0.178203
Q119G	1.00437	0.0829387
Q119R	0.618828	0.303266
Q119H	0.784637	0.0326707
Q119K	0.629302	0.149553
Q119D	0.886811	0.172228
Q119E	1.22043	-0.100318
M120A	0.972479	0.0505395
M120V	0.740439	0.087428
M120L	0.991139	0.0589166
M120F	0.930349	-0.101128
M120Y	0.738894	-0.0491167
M120W	0.165116	0.149447
M120S	0.935795	-0.0997924
M120T	0.901123	0.0531315
M120N	0.95373	-0.105469
M120Q	0.803857	0.071925
M120C	0.965779	0.0524001
M120G	0.980913	0.0734648
M120P	0.629726	0.285472
M120R	0.108456	-0.101142
M120H	1.08916	-0.0948738
M120K	0.0990094	0.328292
M120D	0.817312	-0.00927935
M120E	1.05258	-0.0402654
V121A	0.434664	0.467908
V121L	0.414397	0.62536
V121M	0.353788	0.606533
V121F	0.192473	0.447728
V121Y	0.0697914	0.394483
V121W	-0.0427905	0.915796
V121S	0.119145	0.841203
V121T	0.854408	0.101622
V121Q	-0.0118081	0.786662
V121G	0.0622415	0.760656
V121R	0.056099	0.056061
V121H	0.166994	0.282795
V121E	-0.102014	0.465713
G122A	1.21413	-0.146466
G122V	0.537994	0.37631
G122I	0.421065	0.733861
G122L	0.295317	0.496263
G122M	0.279997	0.559455
G122F	0.102826	0.73805
G122Y	0.151599	0.529984
G122W	0.297491	0.680831
G122S	1.09694	-0.0665288
G122T	0.780863	0.28836
G122N	-0.0760402	0.404479
G122Q	0.142514	0.668512
G122C	0.767877	0.0977843
G122P	0.6371	0.329983
G122R	0.118366	0.713952
G122H	-0.00326981	0.862024
G122K	0.0868171	0.633018
G122D	-0.0258887	0.955882
M123V	0.87855	0.118972
M123L	0.919336	0.16676
M123F	0.408888	0.349363
M123Y	0.677228	0.0518294
M123W	1.06561	-0.123219
M123T	0.907795	0.145387
M123C	0.895157	0.086624
M123G	0.413006	0.41028
M123P	0.625706	0.22743
M123R	0.760275	-0.2294
M123H	0.583631	0.106949
M123K	0.404205	0.144521
M123E	0.639701	0.134679
Y124A	0.773404	0.186212
Y124V	0.854232	0.251316
Y124L	0.289083	0.593515
Y124W	-0.00567614	0.951825
Y124T	1.10129	0.0113512
Y124C	1.07066	0.017806
Y124G	0.758237	0.189913
Y124P	0.0796901	0.879763
Y124R	0.0871488	0.060369
Y124H	1.02307	0.0251218
A125V	0.422087	0.480831
A125I	0.496785	0.376281
A125L	0.646953	0.196924
A125M	0.233691	0.429204
A125F	0.273524	0.644351
A125Y	0.043473	0.783983
A125W	0.14212	0.707649
A125S	0.899705	0.144956
A125T	0.288173	0.669548
A125Q	0.0927741	0.816704
A125C	0.538089	0.444622
A125G	0.741415	0.272364
A125P	0.508439	0.490753
A125R	0.116823	0.338154
A125K	0.028929	0.615128
A125D	0.274078	0.528248
A125E	0.449912	0.405551
S126V	1.07534	-0.029228
S126L	0.743229	0.0650351
S126M	1.05238	-0.0104019
S126F	-0.020529	0.75828
S126Y	0.318822	0.540872
S126W	-0.035389	0.884975
S126T	0.994895	0.0313374
S126N	0.933628	-0.0559992
S126C	0.775945	0.136091
[truncated: 4,213 more rows]

## Sheet: ED_Fig. 3i
var	27 rescue	Tol rescue
L2A	-0.0742525	0.127874
L2V	0.00660742	0.146114
L2I	0.0523447	0.113579
L2M	0.132138	0.0715242
L2S	-0.0270996	0.114954
L2T	-0.00812664	-0.0247194
L2N	-0.0324049	-0.0668607
L2Q	0.0728955	-0.00248101
L2C	0.0783114	0.0332822
L2G	-0.0101659	-0.104905
L2R	-0.0308578	-0.0744531
L2K	-0.0193938	-0.00576815
L2D	-0.232693	-0.309827
M3V	-0.109914	-0.0372497
M3L	0.192687	0.419072
M3Y	0.0429879	-0.0849946
M3S	-0.356872	-0.272518
M3N	-0.120666	-0.0317808
M3C	0.337517	0.199522
M3P	-0.0368561	-0.0257153
M3K	0.17194	-0.113931
A4V	-0.0659152	0.07321
A4I	0.10816	-0.193115
A4L	0.103299	-0.00660929
A4F	-0.11006	0.0266313
A4Y	-0.0649958	0.177327
A4W	-0.0280012	0.0713668
A4S	-0.0129211	0.00791174
A4T	0.0335682	-0.00302229
A4C	0.0913223	0.0564608
A4G	-0.0541268	-0.145155
A4R	0.208874	0.149703
A4K	-0.0713718	0.0151986
A4D	-0.0570093	0.092401
S5A	-0.0458507	0.00803105
S5V	0.0545537	0.00506255
S5I	0.00151708	0.160437
S5L	-0.0210975	0.0294148
S5M	-0.0178138	0.112573
S5F	-0.0469595	0.00779063
S5Y	0.00727662	0.0467466
S5W	-0.0699853	0.166564
S5N	-0.242798	-0.0362328
S5Q	0.0650702	-0.0265093
S5C	0.138044	0.183601
S5G	0.018166	0.0441353
S5P	-0.157748	0.020217
S5R	0.05997	0.031218
S5H	0.135997	0.00990001
S5K	0.0608902	-0.0452777
S5D	-0.0886481	0.0831811
T6A	-0.0496075	-0.0240505
T6V	-0.0598682	0.0603376
T6I	0.0558243	0.249053
T6L	-0.196162	0.00865204
T6M	-0.0775776	0.00160305
T6F	-0.069821	0.0192015
T6Y	0.166306	0.0993398
T6W	-0.064763	0.144727
T6S	0.102864	0.119813
T6N	0.0103292	0.0668743
T6C	0.222626	0.0774807
T6G	0.0726864	0.0577624
T6P	-0.126953	-0.0935345
T6R	0.0368395	-0.045375
T6H	0.0122068	-0.035217
T6K	-0.0101427	-0.087312
T6E	-1.14422e-05	0.340293
T7A	-0.285042	-0.00706721
T7V	-0.0624836	0.0466273
T7I	0.0219669	0.189817
T7L	0.0409921	0.138722
T7M	0.0162067	0.0202619
T7F	-0.0332412	0.0643537
T7Y	-0.0817689	-0.0462608
T7W	-0.176027	0.156027
T7S	0.0231892	-0.0387231
T7Q	-0.122355	-0.0642923
T7C	0.270232	0.106657
T7G	-0.0947441	0.080949
T7P	-0.0868817	-0.0540785
T7R	0.0226506	0.0141893
T7H	0.0309994	0.14131
T7K	0.00356565	-0.0247365
T7D	-0.0358313	0.0265022
T7E	-0.143765	0.0238323
S8A	-0.0955028	-0.0350079
S8V	0.00508663	-0.0234468
S8I	0.0745939	0.0923219
S8L	-0.042162	0.0637116
S8M	-0.255843	0.0999657
S8F	-0.000577544	0.206019
S8Y	0.000419583	0.0828662
S8W	-0.0109831	0.0661284
S8T	0.0850378	-0.0433187
S8N	-0.150026	-0.157729
S8Q	0.0594738	0.0970423
S8C	0.121911	0.243673
S8G	-0.0328177	-0.000596393
S8P	-0.0966796	0.0253638
S8R	0.00809457	0.000708789
S8H	0.0622773	0.145739
S8K	0.022855	-0.0559581
S8D	0.0773799	0.104445
S8E	0.070623	0.0836354
A9V	0.0713589	-0.0130318
A9I	-0.0543468	-0.0406233
A9L	-0.0365549	0.135305
A9M	-0.247121	-0.239104
A9Y	-0.131711	0.256124
A9W	-0.0303238	0.129885
A9T	-0.219348	0.0708281
A9N	-0.0236166	0.0172072
A9C	0.165778	0.0413687
A9G	0.0721063	0.0505519
A9P	-0.22921	0.168628
A9R	0.0562189	0.00234022
A9K	0.0294948	-0.102116
A9D	-0.204408	0.0688774
A9E	-0.140324	0.0210571
V10A	-0.0637985	0.0156061
V10I	0.045031	0.0840339
V10L	0.0128578	0.0451294
V10M	-0.00929064	0.13686
V10F	-0.0196885	-0.0577431
V10Y	-0.165751	0.0134855
V10W	0.043719	0.060347
V10S	-0.0857827	-0.0678445
V10T	-0.0164947	0.072466
V10N	0.0284813	0.151505
V10Q	-0.00413506	-0.00372067
V10C	-0.00740121	-0.0224496
V10G	-0.0417603	-0.0800072
V10P	-0.187354	-0.180719
V10R	-0.126922	-0.0812548
V10H	-0.0968904	-0.199406
V10K	-0.0422238	0.0114186
V10D	-0.138764	-0.100935
P11A	-0.0273653	-0.12855
P11V	0.0944704	0.186236
P11I	0.00686878	0.0292061
P11L	0.0248574	0.0484697
P11M	-0.0591133	0.0555333
P11F	-0.111242	0.0393529
P11Y	-0.144103	0.0272899
P11W	0.030343	-0.133606
P11S	-0.0278318	0.0635982
P11T	-0.12281	0.0308465
P11N	-0.375607	-0.0154593
P11Q	0.102265	0.247455
P11G	-0.0932782	-0.026212
P11R	0.0340358	-0.0575175
P11H	-0.0150621	-0.0711843
P11K	0.103287	0.038863
P11D	0.0450801	-0.234101
P11E	-0.0901714	0.0208336
G12A	0.000416777	0.022294
G12V	0.0380126	0.0139004
G12I	-0.0173895	-0.0372401
G12L	0.0194871	-0.0168018
G12M	-0.0204781	0.034099
G12F	0.0208023	-0.0370839
G12Y	0.0481157	0.148245
G12W	0.00112791	0.124918
G12S	0.0253263	-0.0693666
G12T	-0.0250853	0.0597531
G12Q	-0.00591212	0.110509
G12C	0.184794	-0.000617726
G12P	-0.079586	-0.0469006
G12R	-0.0301136	0.101373
G12H	0.0886024	0.167483
G12K	-0.0436858	-0.0697417
G12D	-0.065614	0.124023
G12E	-0.039454	0.105862
H13A	0.031751	-0.096758
H13V	0.0272414	0.106461
H13L	-0.117759	0.0295104
H13M	-0.0475476	-0.197047
H13F	-0.0312496	-0.155401
H13Y	0.0125527	0.0239628
H13W	0.10593	-0.00469292
H13S	-0.0761159	-0.164987
H13T	-0.127531	-0.0303509
H13Q	-0.00458261	-0.347209
H13G	-0.0743811	-0.111224
H13P	-0.0311791	-0.144744
H13R	-0.0927724	-0.039145
H13K	0.122149	0.304325
H13D	-0.0497839	-0.112056
H13E	0.0110347	0.0879426
P14R	0.0105088	0.0138555
S15A	0.10126	-0.095683
S15V	0.175766	-0.0379511
S15I	-0.181016	-0.179668
S15L	0.153401	0.149566
S15M	0.101007	0.371906
S15T	-0.115297	0.00866683
S15N	-0.000944886	-0.28018
S15C	0.350968	0.163441
S15G	-0.102944	-0.157804
S15H	-0.0390683	0.123389
S15K	0.124842	-0.295366
S15E	0.096471	0.021369
L16A	-0.0631352	-0.099296
L16F	0.152656	0.149621
L16Y	0.068122	-0.0617116
L16W	0.0428776	0.0237925
L16S	-0.111559	-0.00516187
L16C	0.157759	0.123964
L16G	0.0763223	0.0558475
L16P	-0.0706607	-0.23621
L16R	-0.155783	-0.136184
L16K	-0.0268184	-0.212475
L16E	-0.21656	-0.209258
P17A	-0.0313717	0.068286
P17V	0.0870234	0.0522381
P17I	0.0287762	0.436219
P17L	0.0913827	0.159947
P17M	0.266621	0.112908
P17F	0.158683	-0.187257
P17Y	-0.00543718	-0.0594111
P17W	0.112201	-0.0447524
P17S	0.120503	-0.046139
P17T	0.0572833	0.010168
P17N	0.102028	-0.0468033
P17Q	0.0813995	-0.0553619
P17G	0.0505433	-0.019075
P17R	0.107631	-0.0354164
P17H	0.274349	-0.0137928
P17K	0.213976	0.167018
P17D	0.111638	-0.0596908
S18A	0.0427692	0.0833168
S18V	-0.0515891	0.0596781
S18L	0.0366801	0.00435616
S18M	0.0781421	0.0887046
S18F	0.00529923	0.0521767
S18Y	-0.0569714	0.00423227
S18W	0.0716469	0.026677
S18T	-0.123723	-0.144985
S18C	0.101663	-0.049893
S18G	-0.00618959	0.0125799
S18P	-0.0285282	0.0463551
S18R	0.0762336	0.0981402
S18H	0.104872	-0.188169
S18D	-0.0127113	-0.150489
S18E	-0.0364147	-0.109781
L19A	0.135397	0.0903754
L19V	-0.0301094	0.007135
L19I	-0.0208161	0.0112429
L19M	0.00724955	0.0211049
L19F	-0.00930539	0.114409
L19Y	-0.00852985	0.0465136
L19W	0.0249644	0.0263685
L19S	0.0193104	-0.0518963
L19N	0.00149303	-0.0579447
L19Q	-0.175337	-0.00473232
L19C	-0.0772461	-0.0179706
L19G	-0.140252	0.0750095
L19P	0.148497	0.0706852
L19R	-0.0186369	0.0710593
L19H	0.116631	0.157998
L19K	-0.0504239	-0.0728559
L19D	0.118449	0.0512504
L19E	0.0565769	0.0127471
P20A	0.03266	-0.0416348
P20V	-0.0620886	0.096416
P20I	0.0859535	-0.0367402
P20L	-0.0189436	-0.0460008
P20M	-0.0757942	0.0587009
P20Y	0.17143	0.158328
P20W	0.0954236	0.0856008
P20S	0.10282	0.05164
P20T	0.0769292	-0.00665629
P20N	-0.00848395	-0.133348
P20Q	-0.100147	-0.0707669
P20C	0.0724052	0.150272
P20G	0.0612271	0.00711981
P20R	0.0843112	0.0532511
P20K	0.0746838	-0.0122914
P20E	0.0179815	-0.00141051
S21A	0.0777669	-0.0227018
S21V	-0.103108	0.0554993
S21L	0.0911662	0.087397
S21M	0.0340743	0.0767441
S21F	-0.233793	0.0033392
S21Y	0.124394	0.00277761
S21W	0.138202	0.0993679
S21T	-0.0387616	-0.0625142
S21Q	0.242371	0.201304
S21C	0.0667152	0.358315
S21G	-0.00707719	-0.0991945
S21P	-0.0177732	-0.0207547
S21R	0.0314897	0.0359759
S21K	-0.0422276	0.0672735
S21D	-0.0638305	-0.0916901
S21E	-0.045286	0.0497243
N22A	-0.494201	-0.33205
N22V	0.206246	0.0205522
N22L	0.291074	0.176495
N22M	0.28546	0.0798988
N22F	0.0996132	-0.160398
N22Y	0.117888	-0.071232
N22W	0.276149	0.0953082
N22S	0.105936	0.051127
N22C	0.346884	0.0459591
N22G	0.0970724	-0.109136
N22P	0.0644543	-0.0804449
N22R	0.166001	0.0740072
N22K	0.150684	0.00479702
N22D	0.0538517	0.110961
N22E	0.240433	0.0350192
S23A	-0.0131999	-0.0622188
S23V	0.0413355	0.0214592
S23I	0.0641182	0.0472339
S23L	-0.149375	0.0355434
S23M	-0.111759	-0.165445
S23F	-0.0670013	0.0218333
S23Y	0.0148689	-0.00137835
S23W	-0.0561489	-0.0286095
S23N	-0.00279684	-0.174096
S23G	-0.106301	-0.0175555
S23P	0.117295	-0.0301546
S23R	0.0387416	0.029657
S23K	-0.00438568	0.00985721
S23D	-0.26659	-0.221118
S23E	-0.00836305	0.0984975
S24A	0.308979	0.106702
S24V	0.331502	0.0725175
S24L	0.236315	0.124426
S24M	0.451038	-0.0238612
S24F	0.345445	-0.0291451
S24Y	0.243093	-0.0142275
S24W	0.162052	0.0945703
S24T	-0.0527874	0.0383794
S24N	0.234751	0.0231001
S24Q	0.187322	0.00129604
S24C	0.141959	0.0173925
S24G	0.163222	-0.0166863
S24P	0.253387	-0.0284427
S24R	0.0839101	0.0798029
S24H	0.140096	0.14871
S24K	0.327463	0.0610005
S24D	0.152128	0.0408603
Q25A	-0.0288961	0.0686093
Q25V	-0.035816	0.0247812
Q25I	0.018705	0.112181
Q25L	0.0768382	0.00734321
Q25M	-0.00356416	-0.00232805
Q25F	-0.0168701	-0.0243111
Q25Y	0.0665346	0.0370211
Q25W	0.0269978	-0.00694685
Q25S	0.000421416	-0.0732838
Q25T	-0.0982153	-0.128205
Q25N	-0.0871866	-0.147677
Q25C	-0.0437903	0.0499361
Q25G	-0.00623879	-0.0317255
Q25P	-0.0993686	-0.263076
Q25R	0.0765659	-0.0227071
Q25K	0.0421659	0.0266421
Q25D	-0.0580906	0.0216272
Q25E	0.0173253	0.050891
E26A	0.0662239	0.0453572
E26V	0.0892814	-0.0777065
E26I	0.0237275	0.0132172
E26L	0.160719	0.0972923
E26M	0.109422	0.0431145
E26F	0.153756	0.0314858
E26Y	0.031542	0.0208196
E26W	0.112339	0.0616435
E26S	0.0850851	0.0474974
E26T	-0.0458626	-0.00547936
E26N	0.143584	0.00622949
E26Q	-0.0511882	-0.12318
E26C	0.0152962	-0.0298757
E26G	-0.0316205	-0.0978559
E26P	0.0187391	0.0421867
E26R	0.115128	0.00427285
E26H	-0.40048	-0.12559
E26K	0.0952367	-0.0410771
E26D	0.136928	-0.0873876
R27V	-0.0112748	-0.00102519
R27I	0.0472421	-0.0226195
R27L	-0.0310214	-0.0081909
R27W	-0.0754567	0.0657439
R27S	0.0740685	0.0852011
R27T	-0.177277	-0.0571953
R27C	0.0635706	0.0988064
R27G	0.0182149	-0.022731
R27D	0.0395512	0.0439422
R27E	-0.0202268	-0.0414974
P28A	0.0386151	-0.0465336
P28L	0.112655	0.0767536
P28M	-0.0808342	-0.0767158
P28F	0.00407028	-0.179245
P28Y	0.0247719	0.0944482
P28W	-0.267954	0.0173174
P28S	0.110835	0.07609
P28T	0.0958639	0.034677
P28G	-0.0660693	0.00416525
P28R	-0.0911542	-0.0403666
P28K	0.00894653	0.0911053
L29V	0.0665148	0.0522689
L29M	0.246467	0.0918233
L29W	0.0875085	-0.0276256
L29S	0.0997116	0.0274485
L29T	-0.0837284	-0.0595846
L29G	0.141696	0.114026
L29R	0.0653274	-0.0106513
L29E	-0.103775	0.00982408
D30V	-0.0295054	-0.00294041
D30I	-0.164977	0.450814
D30L	-0.0432521	-0.0625343
D30F	0.114229	0.00808273
D30S	0.124018	0.0924459
D30T	0.0134456	0.0765407
D30G	0.0839951	-0.185726
D30R	0.0204577	0.0785296
T31A	0.0670304	0.145716
T31V	-0.0274205	-0.0978145
T31L	-0.175739	0.0605071
T31M	-0.0190787	0.147656
T31Y	0.0636806	-0.0216624
T31S	0.0126043	0.112061
T31N	0.0184101	0.0801493
T31C	0.137208	0.25134
T31G	0.02689	-0.0315328
T31P	0.0399146	0.0666526
T31R	0.0453942	-0.0340852
T31K	-0.00397115	-0.127501
T31D	0.0738705	-0.04481
T31E	-0.0197797	-0.00716435
R32A	-0.034215	-0.095168
R32V	0.116962	0.0620583
R32I	0.0588723	-0.0682441
R32L	-0.0860347	-0.0234123
R32M	-0.130008	0.0981007
R32F	-0.0166523	-0.0682904
R32Y	-0.012687	0.0408572
R32W	0.103431	0.0964393
R32S	0.1317	0.176453
R32T	0.0478883	-0.00763802
R32C	0.0775337	0.169538
R32G	0.0482684	0.0779884
R32H	0.0544189	-0.204894
R32K	0.00493127	-0.0494207
R32D	0.151017	0.15712
R32E	-0.00545647	-0.0412231
D33A	-0.0229105	0.0450756
D33V	-0.0275515	0.000891275
D33I	0.00638711	-0.0175591
D33L	0.0489106	0.00341126
D33M	-0.0139991	0.002762
D33F	0.0593072	0.0951617
D33Y	-0.0640805	-0.0461859
D33W	0.0113831	0.0695899
D33S	-0.00806695	-0.0371901
D33T	0.036089	-0.102287
D33N	0.0147586	0.0109056
D33Q	-0.0834911	-0.0558968
D33C	0.225156	0.333135
D33G	-0.0502709	-0.0327008
D33P	-0.0132456	0.0271855
D33R	-0.029972	0.00197747
D33H	-0.0225284	0.0131624
D33K	0.049583	0.034419
D33E	0.0298392	-0.0290615
P34A	0.111936	0.101027
P34V	-0.0216358	0.0253914
P34I	-0.0515121	0.0192089
P34L	-0.0299344	0.075451
P34M	-0.0666021	0.0620762
P34F	0.0903703	0.101419
P34Y	0.015597	0.0282288
P34W	-0.0347008	-0.0233817
P34S	-0.0144324	-0.00691927
P34T	0.0567397	0.0400076
P34N	-0.0276787	0.00872497
P34Q	0.0324301	0.0991796
P34C	0.127194	0.0907397
P34G	-0.0335295	0.0106742
P34R	0.0195881	0.0304018
P34H	0.0151416	0.0493515
P34K	-0.0766485	0.0898692
P34D	-0.0578007	-0.0723228
P34E	-0.142193	0.0768144
L35A	0.10179	0.118796
L35V	0.0531855	0.0156036
L35I	0.0658945	-0.0237373
L35M	-0.00419792	0.0676287
L35F	0.054806	0.0215686
L35Y	0.0303627	0.0762161
L35W	0.0564461	-0.00963362
L35S	0.0810054	0.0835461
L35T	-0.0965918	-0.0793171
L35N	0.0820773	0.11808
L35Q	0.141624	0.0487872
L35C	0.180441	0.250501
L35G	0.0316105	0.139418
L35P	0.0351379	0.0704651
L35R	0.0780874	0.119273
L35H	0.0498228	-0.0447048
L35K	-0.0883184	0.133823
L35D	-0.140739	-0.0960257
L35E	0.0103758	0.188194
L36A	0.0792033	-0.0787095
L36V	-0.0683708	-0.0485785
L36M	0.126208	-0.0148794
L36F	0.0523084	0.0529053
L36Y	-0.0101136	-0.0915792
L36S	0.0260628	0.0405368
L36T	0.0439913	0.0727967
L36N	0.126676	0.0936805
L36Q	0.064487	-0.038781
L36C	0.0132456	0.0931143
L36G	0.0152145	0.0033482
L36P	0.0280132	-0.0986176
L36R	0.0922015	0.0446371
L36K	0.287421	0.152961
L36D	0.0521197	0.127758
A37V	-0.0659595	0.0779054
A37L	-0.044023	-0.023718
A37F	0.124828	0.0412138
A37S	0.0727876	0.0385843
A37T	0.121299	0.0708135
A37N	-0.0740942	0.10876
A37Q	-0.0191781	0.0140337
A37G	0.100474	0.0756361
A37P	0.250644	0.134155
A37R	0.0748384	-0.0718212
A37E	-0.154052	-0.402553
R38A	0.0922502	0.0414157
R38V	-0.0721007	0.0364367
R38I	0.0972193	0.0435648
R38L	0.115027	0.143111
R38M	0.0263267	0.0951343
R38F	-0.0900315	-0.108442
R38Y	0.0264881	0.0131216
R38W	0.0753477	0.0430944
R38S	0.0947632	0.0340835
R38T	0.0571882	0.106421
R38N	0.0502897	0.0247524
R38Q	0.0370264	0.0259873
R38C	0.0334249	0.11749
R38G	-0.173943	0.162473
R38P	-0.128972	0.0661169
R38H	0.0780053	0.108555
R38D	0.0133546	0.0572059
R38E	0.0147226	0.206203
A39V	-0.0721303	-0.00257104
A39I	0.0283679	-0.0199447
A39L	-0.0238479	-0.0748247
A39M	0.123446	0.023062
A39F	0.0117285	0.0142446
A39Y	-0.00238525	-0.0230619
A39W	0.130487	0.0611041
A39S	0.101559	0.160864
A39T	0.0375578	-0.021815
A39N	0.155522	0.42165
A39Q	0.251897	0.301814
A39C	-0.0093921	-0.00477303
A39G	0.0973974	0.0707091
A39P	0.148693	0.471257
A39R	0.318125	0.496217
A39H	0.0162678	-0.165649
A39K	0.627822	0.625611
A39D	0.163333	0.525737
A39E	0.243126	0.546632
E40A	0.198145	0.316908
E40V	0.0555571	0.26346
E40I	-0.150649	-0.413407
E40L	-0.0429232	0.070348
E40M	0.123103	0.0706488
E40F	0.0285082	0.177885
E40Y	0.0822199	0.0880668
E40W	0.139052	0.168068
E40S	0.115818	0.238274
E40T	0.0855732	0.259238
E40N	0.0946164	0.398227
E40Q	0.0188534	0.104849
E40C	0.0277989	0.22329
E40G	0.140908	0.315416
E40P	0.15847	0.434381
E40R	0.354129	0.657563
E40H	-0.00735083	0.0260868
E40D	0.0531447	0.285409
L41A	-0.00100874	0.182113
L41V	-0.0412563	-0.0272153
L41I	0.034659	-0.12454
L41M	-0.00129992	0.0964248
L41F	-0.0362797	0.0711645
L41Y	0.102462	0.290824
L41W	0.0407242	0.254551
L41S	0.0849581	0.19792
L41T	-0.134844	0.00949408
L41N	0.118256	0.141558
L41Q	0.00417047	0.216314
L41C	0.192149	0.139147
L41G	0.0751197	0.188395
L41P	0.116059	0.230567
L41R	0.0729784	0.236629
L41H	-0.0366566	-0.121156
L41K	-0.0867859	0.0429196
L41D	0.126493	0.303469
L41E	0.0916178	0.283984
A42V	-0.018048	-0.000140596
A42I	0.0821092	0.0336383
A42L	0.0518237	-0.00872949
A42M	0.0188071	-0.0492603
A42F	0.0618268	0.128901
A42Y	-0.0831404	0.0626952
A42W	0.0159755	0.0275761
A42S	0.090455	0.128844
A42T	-0.00501127	0.108794
A42N	0.162722	0.406679
A42Q	0.124789	0.519908
A42C	0.0379729	0.0680913
A42G	-0.00580328	-0.0169034
A42P	0.0215131	0.0529633
A42R	0.0746413	0.602272
A42H	0.28848	0.363004
A42K	0.303767	0.557884
A42D	0.00632928	0.605056
A42E	0.252202	0.556656
L43A	0.0706505	-0.0996302
L43V	-0.121421	0.0152235
L43I	0.153758	0.0104553
L43M	-0.0179223	0.0536918
L43F	0.0446592	0.0659447
L43Y	0.179671	0.330272
L43W	0.210103	0.289555
L43S	0.0650755	0.149187
L43T	0.0921203	0.158617
L43N	-0.0482749	0.398892
L43Q	0.0157532	0.699949
L43C	0.199985	0.0228393
L43G	0.0800443	0.0404635
L43P	-0.068305	0.590154
L43R	-0.0645636	0.411921
L43H	0.0253897	0.651719
L43K	-0.0796601	0.490262
L43D	-0.107832	0.101607
L43E	-0.0741534	0.318499
L44A	0.107922	0.158922
L44V	0.0654411	0.109839
L44I	0.0918531	0.0510577
L44M	-0.0354824	0.0613158
L44F	0.013027	-0.0404997
L44Y	0.0585023	0.00258902
L44W	0.11638	-0.0844074
L44S	0.165059	0.152948
L44T	0.014381	0.143738
L44N	0.0316293	0.197841
L44Q	0.074181	0.20736
L44C	0.0267852	0.0561222
L44G	0.13994	0.144155
L44P	0.464483	0.715831
L44R	0.321922	0.58589
L44H	0.119075	0.061476
L44K	0.133566	0.527909
L44D	0.120786	0.305041
L44E	0.00666346	0.220012
S45A	-0.09277	-0.158611
S45V	0.0414924	-0.103022
S45I	0.11237	0.130754
S45L	0.0578509	0.0530398
S45M	0.140783	0.16889
S45F	0.11094	0.133404
S45Y	0.0697203	0.116835
S45W	0.152893	0.116173
S45T	0.00861249	-0.00599006
S45N	0.140301	0.261511
S45Q	0.121373	0.297857
S45C	0.00119711	0.0223525
S45G	0.00163295	-0.0153622
S45P	0.226875	0.290962
S45R	0.0903136	0.555317
S45H	0.181269	0.317959
S45K	0.403934	0.866977
S45D	0.0109228	0.525453
S45E	0.212611	0.230332
I46A	-0.030197	0.0910884
I46V	-0.0600723	-0.00329562
I46L	0.0224205	0.0602966
I46F	-0.0127445	0.0400128
I46Y	0.112413	0.346108
I46W	0.161919	0.200431
I46S	0.0269399	0.150792
I46T	0.0423697	0.0122828
I46N	0.16762	0.57539
I46Q	0.110038	0.595066
I46C	-0.0641198	0.0826431
I46G	0.0257855	0.299008
I46P	0.0541959	0.652187
I46R	0.0198352	-0.0747457
I46H	0.113134	0.562809
I46K	-0.12377	0.467364
I46D	-0.0807673	0.433108
I46E	-0.14357	0.38957
V47A	0.0980464	-0.000799823
V47I	0.153075	0.161136
V47L	0.0228197	0.0147144
V47M	-0.080503	-0.119651
V47F	0.130626	0.180598
V47Y	0.421228	0.559384
V47W	0.184548	0.305462
V47S	0.0357815	0.0428171
V47T	0.0802142	0.0783127
V47Q	-0.00584494	0.12418
V47C	0.129857	0.158202
V47G	0.0405393	0.18418
V47P	-0.00891309	0.501243
V47R	-0.107326	0.538562
V47H	0.272318	0.281563
V47K	0.0346473	0.809971
V47D	0.0328633	-0.0370945
V47E	0.0295871	0.0951588
F48A	0.227759	0.305676
F48V	0.0382048	0.181536
F48I	0.221445	0.451741
F48L	0.0984276	0.172289
F48M	0.111327	0.259701
F48Y	0.0473023	0.550799
F48W	0.301978	0.656087
F48S	0.100833	0.372665
F48T	0.148522	0.387763
F48N	-0.0458294	0.605544
F48Q	-0.00799679	0.806838
F48C	0.0346591	0.143973
F48G	0.137005	0.330579
F48P	0.270248	0.596965
F48R	-0.0559431	0.0205494
F48H	-0.049974	0.597422
F48K	-0.0419048	0.426257
F48D	0.0395754	0.687633
F48E	0.033608	0.649274
V49A	0.0643563	0.0820033
V49I	0.0562947	0.0538758
V49L	0.0683625	0.0630412
V49M	-0.042926	-0.000957995
V49F	-0.0634417	0.0458342
V49Y	0.200216	0.417549
V49W	0.212069	0.167845
V49S	0.0212941	0.0889817
V49T	0.0178626	0.0518331
V49N	0.152695	0.29767
V49Q	0.0333724	0.508675
V49C	0.0578808	0.0283651
V49G	0.0228173	0.0929196
V49P	0.0649193	0.248095
V49R	-0.0538613	0.00201065
V49H	0.272346	0.513535
V49K	0.127355	0.603527
V49D	0.0493739	0.299432
V49E	-0.0642692	0.405555
A50V	0.00863968	0.0437083
A50I	0.0066661	0.180258
A50L	0.0148173	0.0506894
A50M	-0.00227672	0.0863933
A50F	0.091825	0.261113
A50Y	0.485643	0.761719
A50W	0.0514699	0.154498
A50S	0.0607293	0.0944356
A50T	0.0133482	0.116291
A50N	0.134005	0.308468
A50Q	0.314237	0.667518
A50C	0.163424	0.13851
A50G	-0.00767121	-0.0457547
A50P	-0.195993	0.596045
A50R	0.0254316	0.408858
A50H	0.248938	0.364347
A50K	0.323762	0.583097
A50D	0.261069	0.489518
A50E	0.186628	0.417254
V51A	-0.162505	-0.0190596
V51I	-0.115492	-0.128474
V51L	0.0599391	0.155547
V51M	0.00922205	0.100722
V51F	-0.0984367	0.524143
V51Y	-0.236898	0.295083
V51S	-0.131699	-0.143928
V51T	-0.0784398	-0.0734321
V51N	-0.0265137	-0.0951598
V51Q	-0.119813	-0.0383216
V51C	-0.0587241	-0.0366898
V51G	0.0302657	-0.0773317
V51P	0.246592	0.584383
V51R	0.104503	0.525382
V51H	0.191621	0.790513
V51K	0.00419977	0.682045
V51D	-0.1031	-0.279579
V51E	-0.0672279	0.0495323
A52V	-0.0774007	-0.0902442
A52I	0.192882	-0.250413
A52L	0.0476084	-0.117681
A52M	0.138082	0.0290636
A52F	0.0770556	0.117677
A52Y	0.109511	0.321672
A52W	-0.17261	0.190559
A52S	-0.0444056	0.0180608
A52T	0.0223754	-0.0191123
A52N	0.0877783	0.206628
A52Q	0.211359	0.493602
A52C	-0.101452	-0.0597968
A52G	0.0296743	0.115254
A52P	0.278226	0.62279
A52R	0.0240888	-0.0844581
A52H	0.411893	0.730087
A52K	0.161506	0.66317
A52D	-0.0887012	0.123799
A52E	0.0846122	0.387965
L53A	0.0519144	0.0716586
L53V	-0.0641007	-0.000683588
L53I	-0.0874842	-0.0243424
L53M	0.105611	0.0449313
L53F	0.0535185	0.0540001
L53Y	0.120422	0.204794
L53W	0.0393827	0.0836869
L53S	-0.0386	0.0153195
L53T	0.143996	0.0696243
L53N	0.0432009	0.46659
L53Q	0.110967	0.647258
L53C	0.0318788	0.0835342
L53G	-0.117932	-0.0451743
L53P	0.173338	0.740779
L53R	0.0749741	0.292165
L53H	0.0735679	0.532832
L53K	-0.120992	0.482094
L53D	0.0556546	0.189652
L53E	-0.0530246	0.549585
S54A	0.101114	0.283202
S54V	0.270181	0.706883
S54I	0.239751	0.773056
S54L	0.385167	0.680908
S54M	0.46435	0.756496
S54Y	0.193544	0.758309
S54W	-0.18663	0.500901
S54T	0.0795715	0.209805
S54N	0.217787	0.558531
S54Q	0.277129	1.00568
S54C	0.264449	0.431698
S54G	0.0860366	0.0806886
S54P	-0.00954437	0.235606
S54R	-0.01415	0.232912
S54H	0.0186275	0.82393
S54K	0.509038	0.889433
S54E	0.287709	0.216997
N55A	0.0399334	0.205787
N55V	0.388585	0.737824
N55I	-0.0112366	0.738159
N55L	-0.0510135	0.520588
N55M	0.0638484	0.31185
N55F	0.150524	0.476547
N55Y	0.170898	0.671525
N55S	0.226964	0.349835
N55T	0.218616	0.609829
N55Q	0.0367968	0.823406
N55C	0.413008	0.71532
N55G	0.240019	0.70019
N55P	0.31951	0.367588
N55R	0.147926	0.401338
N55H	-0.23058	0.836204
N55K	-0.109488	0.347507
N55D	0.0608314	0.423512
G56A	0.0189205	0.00822836
G56V	0.0562125	0.0337115
G56I	0.0642863	-0.00427735
G56L	0.013292	-0.0261391
G56M	-0.0339248	0.0317028
G56F	0.146445	0.144548
G56Y	0.158168	0.332909
G56W	-0.0315366	0.11261
G56S	0.0556817	0.0677193
G56T	0.0384464	0.0293982
G56N	0.298909	0.515218
G56Q	-0.0541122	0.620402
G56C	-0.127202	-0.0713104
G56P	0.102769	0.612202
G56R	-0.0028992	0.555975
G56H	-0.03631	0.717716
G56K	-0.000504678	0.560515
G56D	0.0773334	0.471848
G56E	0.0939942	0.704971
L57A	0.0326566	0.0713897
L57V	0.0125105	0.113446
L57I	0.140849	0.0769831
L57M	0.0715004	0.183238
L57F	0.0606515	0.160117
L57Y	-0.0240148	0.243255
L57W	0.176898	0.340791
L57S	0.0121093	0.153298
L57T	0.169029	0.20687
L57N	-0.086171	0.656803
L57Q	-0.0301606	0.746783
L57C	0.00118677	0.173281
L57G	0.0579286	0.190786
L57P	0.00806798	0.669106
L57R	0.0780823	0.60452
L57H	0.309003	0.599488
L57K	0.0364409	0.761128
L57E	-0.0375109	0.490875
V58A	-0.0365167	0.186225
V58I	0.0420233	0.0679205
V58L	-0.0175742	-0.0844219
V58M	-0.10627	-0.112927
V58F	0.0994659	0.144667
V58Y	0.329519	0.617808
V58W	0.0471484	0.295776
V58S	0.178527	0.572752
V58T	0.0419834	0.160714
V58N	-0.00240687	0.560787
V58Q	0.421775	0.695743
V58C	0.087015	0.205069
V58G	0.0489148	0.21803
V58P	-0.0919847	0.645974
V58R	-0.0642496	0.614153
V58H	0.119919	0.740264
V58K	-0.0941947	0.0621673
V58D	-0.0338836	0.157029
V58E	-0.0339719	0.563762
L59A	0.348524	0.771645
L59V	0.077447	0.325249
L59I	-0.0282476	0.0794299
L59M	0.0470361	0.0644297
L59F	0.0311988	0.24765
L59Y	0.105447	0.400344
L59W	0.351004	0.499581
L59S	-0.00179599	0.633235
L59T	-0.000491176	0.574272
L59N	0.00188508	0.544535
L59Q	-0.0674623	0.731781
L59C	0.284948	0.729034
L59G	0.206407	0.543843
L59P	-0.184074	0.439116
L59R	0.0159303	0.549258
L59H	-0.0613485	0.833886
L59K	0.0374757	0.705714
L59D	-0.0532693	0.144383
L59E	0.0502651	0.478826
A60V	0.0518816	-0.00859674
A60I	0.0384859	-0.0118781
A60L	0.0635413	-0.264974
A60M	-0.0259587	-0.0105844
A60F	0.012667	0.0358586
A60Y	0.0537029	-0.010672
A60W	-0.0455678	0.076983
A60S	0.0441167	0.127912
A60T	-0.0698028	0.0422346
A60C	0.232487	-0.121794
A60G	-0.0318715	0.121223
A60P	-0.222503	0.250399
A60R	0.0318529	0.17693
A60K	0.182525	0.263236
A60D	0.239921	0.480898
A60E	0.0311718	0.0574601
A61V	0.0733733	0.00613076
A61I	-0.0102912	0.104984
A61L	0.0343687	0.123614
A61M	0.0211489	-0.0718466
A61F	0.0849981	0.239879
A61Y	0.1172	0.103512
A61W	0.069965	0.313993
A61S	-0.0367783	0.103482
A61T	0.107474	0.0940596
A61N	0.060021	0.222135
A61Q	0.104878	0.138614
A61C	0.0351397	0.0369653
A61G	0.0537793	0.142322
A61P	0.0611696	0.807283
A61R	0.112475	0.282378
A61H	0.0502857	0.0875167
A61K	0.0719928	0.161579
A61D	0.0879341	0.222636
A61E	0.241156	0.622106
L62A	0.0965841	0.260441
L62V	0.108905	0.154592
L62I	0.162116	0.122377
L62M	-0.0628081	-0.166475
L62F	0.0575518	0.257958
L62Y	0.258329	0.560174
L62W	-0.177501	-0.00747776
L62S	0.00516254	0.176777
L62T	0.12947	0.277604
L62N	0.0508253	0.154454
L62Q	-0.0396021	0.0939648
L62C	0.0319877	0.168891
L62G	-0.0154064	0.234932
L62P	0.0628721	0.62444
L62R	0.0431853	0.227579
L62H	0.0540149	0.279859
L62K	-0.0195697	0.344636
L62D	-0.195301	0.365927
L62E	0.0341179	0.689348
A63V	0.018262	-0.100325
A63I	-0.0270694	-0.0262748
A63L	0.0255705	-0.0391198
A63M	0.000895167	-0.0503475
A63F	0.0554536	0.0340034
A63Y	-0.0241661	0.161427
A63W	0.00985792	-0.0632394
A63S	-0.0558137	0.0207477
A63T	0.0856551	0.161202
A63N	-0.201843	-0.0193667
A63Q	-0.00520731	-0.0220727
A63C	0.0399051	0.0782704
A63G	0.000946504	0.0303308
A63P	-0.099308	0.139156
A63R	-0.0777883	-0.058771
A63H	-0.368109	-0.131112
A63K	-0.00468794	-0.0101261
A63D	0.0291699	0.184132
A63E	-0.0226832	0.0283901
R64A	0.122239	0.235817
R64V	0.0296429	0.171986
R64I	-0.0381214	0.179524
R64L	0.129249	0.191514
R64M	0.198182	0.244657
R64F	0.143418	0.226157
R64Y	0.17889	0.469018
R64W	0.0647298	0.210104
R64S	0.139527	0.175627
R64T	0.00437241	0.128002
R64N	0.000397806	0.0232147
R64Q	0.0304085	0.0351362
R64C	0.182968	0.183428
R64G	0.257426	0.402952
R64P	0.105386	0.880659
R64H	0.154662	0.244957
R64K	-0.043825	-0.0196897
R64D	0.390455	0.706666
R65A	-0.0341052	0.0109604
R65V	0.0807542	0.0681668
R65I	-0.245951	0.0191465
R65L	-0.0366386	0.0349212
R65M	0.0827777	0.0194792
R65F	0.050562	0.127997
R65Y	0.024687	0.0410663
R65W	-0.0942134	0.0887374
R65S	0.202933	0.0661751
R65T	0.0540189	-0.0181235
R65N	0.0953046	0.221063
R65C	0.10716	0.0618879
R65G	0.121039	0.239147
R65P	0.0685678	0.203227
R65H	0.123455	0.228382
R65K	0.00240444	0.00969404
R65D	0.0985496	0.429271
R65E	0.133987	0.264558
G66A	0.0160693	-0.05777
G66V	0.065717	0.0825653
G66L	0.0919762	0.13384
G66M	-0.09327	0.0631644
G66F	0.0477987	0.134839
G66Y	-0.086385	-0.194736
G66W	-0.0161068	0.0173321
G66S	-0.0491404	-0.0739849
G66T	0.015728	-0.0448178
G66N	-0.201435	-0.0559005
G66Q	-0.0275831	-0.156909
G66C	0.0792087	-0.091993
G66P	0.12547	0.00905743
G66R	-0.00918739	-0.172855
G66D	0.134514	0.205777
G66E	0.189877	0.222071
R67A	-0.00497878	0.092376
R67V	0.0731707	0.124209
R67I	0.125063	0.266076
R67L	0.112328	0.261343
R67M	0.0445833	0.0474088
R67F	0.130588	0.271316
R67Y	0.108916	0.254244
R67W	0.171473	0.238908
R67S	0.0555487	0.115704
R67T	0.0681113	0.201894
R67N	0.170189	0.139537
R67Q	0.00513852	0.165262
R67C	0.0119908	0.178639
R67G	-0.12501	0.00407359
R67P	-0.012378	0.0201619
R67H	0.0667078	0.117304
R67K	0.219069	0.044561
R67D	0.133399	0.22352
R67E	0.0450029	0.158632
R68A	0.144267	0.0800249
R68V	0.0570083	0.232081
R68I	0.119515	0.354437
R68L	0.135123	0.214659
R68M	0.0152511	0.20218
R68F	0.308895	0.200379
R68Y	0.130758	0.125146
R68W	0.11615	0.38901
R68S	0.0590295	0.0578196
R68T	0.177423	0.132117
R68N	0.029546	0.0920123
R68Q	0.163081	0.0882133
R68C	0.0977309	0.14014
R68G	0.0447758	0.127988
R68P	0.0669494	0.292141
R68H	0.0760461	0.0324836
R68K	0.0201745	-0.0662373
R68D	0.0392302	0.140892
R68E	0.0604509	0.0362511
G69A	0.150596	0.3013
G69V	0.235828	0.430466
G69I	0.0878121	0.288584
G69L	0.153268	0.372533
G69M	0.104035	0.433824
G69F	0.117809	0.270156
G69Y	0.150434	0.193594
G69W	0.23301	0.267023
G69S	0.0926208	0.151581
G69T	0.117822	0.236828
G69N	0.169014	0.254135
G69Q	0.105045	0.264053
G69C	0.151217	0.139772
G69P	0.0800105	0.282466
G69R	-0.000523623	-0.0353948
G69K	0.132309	0.143854
G69D	-0.0108042	-0.0261313
G69E	0.0305801	0.318098
H70V	-0.0357758	-0.0729263
H70I	0.0678256	0.0995786
H70L	0.0129151	0.183735
H70F	0.0440998	0.124115
H70W	0.309941	0.267267
H70S	-0.29962	-0.0133622
H70T	-0.0350422	0.129652
H70N	0.121586	0.123941
H70Q	0.156067	0.0369567
H70C	0.0269435	-0.0730745
H70G	-0.0241803	0.0240229
H70P	0.067341	0.0363999
H70R	0.0855585	0.0211671
H70K	-0.151875	-0.0131454
H70D	0.191241	0.268795
H70E	-0.076134	-0.0162005
W71A	0.0133976	0.0667389
W71V	0.0645355	0.0538097
W71I	0.124331	0.0201604
W71L	-0.0332362	0.108119
W71M	0.122134	0.00485518
W71F	0.148588	0.308561
W71Y	-0.108557	-0.000107974
W71S	0.0322716	-0.0242721
W71T	-0.00304296	-0.055765
W71N	-0.163154	-0.119524
W71Q	-0.100902	0.0498063
W71C	-0.0268974	0.1268
W71G	-0.0261053	-0.00760273
W71P	-0.0424892	0.13768
W71R	-0.13013	0.0438356
W71H	-0.0383055	0.0300384
W71D	0.0392594	-0.00741671
W71E	0.0112717	0.140693
A72V	0.0285385	0.0504352
A72L	0.121	0.0386691
A72F	0.05677	0.114775
A72S	0.060265	-0.104671
A72T	0.100529	0.163797
A72N	-0.0897611	0.307778
A72G	0.0373823	0.160161
A72R	-0.112249	-0.16525
A72K	0.0720111	0.272981
A72D	-0.0429106	-0.0402706
A72E	0.0821633	-0.0543849
P73A	0.0194651	0.243823
P73V	-0.0472615	0.220874
P73L	0.161035	0.691999
P73M	0.245647	0.353396
P73Y	0.252968	0.410751
P73W	0.362717	0.616591
P73S	0.0316242	0.0183781
P73T	-0.0555119	0.101282
P73C	0.0428072	0.215356
P73G	0.0157826	-0.00535915
P73R	0.0456417	0.0588325
P73K	0.269263	0.0693221
P73E	0.00488195	0.0882881
I74A	0.105749	0.0755049
I74V	-0.0470379	-0.125138
I74L	0.0118716	-0.0594154
I74M	-0.362884	-0.108053
I74F	-0.0543723	-0.13522
I74S	0.106612	0.0487885
I74T	0.0963212	0.168111
I74N	0.0866032	0.13494
I74C	-0.128378	-0.087276
I74G	0.289063	0.232283
I74R	-0.0283873	0.0498072
I74H	0.145174	-0.00324303
I74K	0.156445	0.241892
H75A	0.0596883	0.19844
H75V	0.214218	0.355993
H75I	0.061315	0.437922
H75L	0.320164	0.723072
H75M	0.0351301	0.233273
H75F	0.260276	0.468193
H75Y	-0.00620707	0.0857015
H75W	-0.0749373	0.285348
H75S	-0.0230291	0.0317754
H75T	0.0792237	0.112149
H75N	-0.104231	-0.0706457
H75Q	-0.0618561	-0.0643572
H75C	0.0998834	0.222858
H75G	-0.0937215	0.00626748
H75P	-0.105343	0.000301721
H75R	-0.0512485	-0.00862556
H75K	0.0465261	-0.00859819
H75D	0.106602	-0.0147862
H75E	0.105182	0.0230065
V76A	0.129505	0.278277
V76L	0.033956	0.272376
V76M	-0.0116139	0.0798656
V76Y	0.203568	0.471205
V76W	0.134282	0.50732
V76S	0.200904	0.105711
V76T	-0.0179654	0.0457761
V76N	-0.226127	0.158411
V76C	0.0893205	0.0322259
V76G	0.0619249	0.0927256
V76P	0.0982341	0.240941
V76R	0.0619107	0.192876
V76K	-0.032643	0.0284533
V76D	0.197726	0.315787
V76E	0.113178	0.121864
F77A	0.18527	0.274773
F77V	0.26879	0.490915
F77I	0.0381411	0.121428
F77L	0.185471	0.333388
F77M	0.111346	0.186677
F77Y	-0.0336826	0.053285
F77W	0.0792104	0.243325
F77S	0.126841	0.280407
F77T	0.304125	0.428884
F77N	-0.15222	-0.0700599
F77Q	0.0615983	0.21132
F77C	0.064047	0.188233
F77G	0.214299	0.437912
F77P	0.569975	0.648927
F77R	-0.0125324	0.462407
F77H	0.1204	0.224534
F77D	0.34241	0.484285
F77E	0.0710472	0.52396
I78A	-0.0442165	0.042122
I78V	-0.0240989	0.0140823
I78L	0.119036	0.238114
I78M	-0.0141479	-0.0218986
I78F	0.0532913	0.23637
I78Y	-0.20053	0.192884
I78W	0.0847471	0.258505
I78S	0.1382	0.289926
I78T	-0.11857	0.229648
I78N	-0.0349624	0.269077
I78Q	0.0604745	0.147719
I78C	0.116196	0.152461
I78G	0.0748447	0.0159344
I78P	-0.14625	0.439993
I78R	-0.0530597	0.507757
I78K	0.104819	0.596696
I78D	-0.188668	0.101973
I78E	0.290252	0.429025
G79A	-0.0357504	-0.0412258
G79V	-0.0199182	-0.0663881
G79I	-0.205695	-0.131452
G79L	-0.0452642	-0.0551318
G79M	-0.174171	-0.272396
G79F	-0.0770291	0.167839
G79Y	-0.0965664	0.0406892
G79W	-0.105283	-0.0908194
G79S	0.00487947	-0.0556781
G79T	-0.0306731	-0.121564
G79N	0.0251176	-0.00243973
G79Q	-0.149979	-0.147528
G79C	-0.0230395	-0.0487096
G79P	0.134612	0.283005
G79R	0.0127405	-0.0211052
G79H	0.0771033	-0.182825
G79K	-0.134661	-0.175927
G79D	0.0893686	0.158304
G79E	-0.122572	-0.0594117
H80A	0.21296	0.866196
H80V	-0.20323	0.469482
H80I	-0.0185734	0.613885
H80L	-0.0837706	0.520133
H80F	0.492163	0.482412
H80Y	0.0328544	0.842461
H80W	0.148841	0.981889
H80S	-0.00418439	0.602975
H80T	-0.166844	0.342986
H80N	-0.0143102	0.247781
H80Q	0.36381	0.589274
H80C	0.100315	0.809468
H80G	0.319142	0.954176
H80P	0.273009	0.599148
H80R	0.00137784	0.647801
H80K	-0.025705	0.74118
H80E	0.0315484	0.875476
L81A	0.281741	0.236577
L81V	0.0905473	0.258696
L81I	0.050242	0.145658
L81M	0.0406404	0.342557
L81F	0.0289373	0.621754
L81Y	-0.0641455	0.649684
L81W	0.017418	0.762116
L81S	-0.0338444	0.0749592
L81T	0.192448	0.540372
L81N	0.188583	0.463053
L81Q	0.339971	0.530507
L81C	0.233331	0.490057
L81G	0.0710395	0.100974
L81P	-0.0151657	-0.0925724
L81R	0.0717858	0.154698
L81K	0.0295755	0.186548
L81D	0.0920128	0.663286
L81E	0.106902	0.421049
C82A	0.197948	0.329562
C82V	0.365685	0.473569
C82M	-0.255094	0.0905572
C82F	0.17697	0.287208
C82Y	0.23206	0.733505
C82W	0.0466735	0.569418
C82S	-0.00743742	0.277549
C82T	0.115725	0.30527
C82Q	0.275131	0.729414
C82G	0.276257	0.69087
C82R	0.0461609	0.807368
C82K	0.127387	0.645412
L83V	0.0644572	0.00587042
L83F	0.0483973	-0.000172938
L83Y	0.00779391	-0.190298
L83S	0.106299	0.261941
L83T	0.180598	0.0740783
L83G	0.0140948	0.0187549
L83P	0.123882	0.580938
L83R	0.286353	0.868859
L83D	-0.107862	0.470308
A84V	0.148327	0.171116
A84I	0.406499	0.912103
A84L	0.0789406	0.471355
A84M	0.000175725	0.719378
A84F	0.172858	0.475034
A84Y	0.0394551	0.734275
A84W	0.0298761	0.522011
A84S	0.0212647	0.155144
A84T	0.196331	0.257586
A84G	0.391681	0.62862
A84R	-0.0984136	0.665517
A84H	-0.0284253	0.794785
A84K	0.311503	0.0552176
A84E	-0.0684788	0.0445621
D85A	0.291353	0.282828
D85V	0.117204	0.0616178
D85L	0.187102	0.109758
D85Y	0.553471	0.547019
D85W	0.140912	0.380543
D85S	0.343991	0.542707
D85N	-0.003053	-0.0524423
D85Q	0.296127	0.708837
D85C	-0.138437	0.568476
D85G	-0.0608952	-0.0600729
D85R	0.000758402	-0.048858
D85H	0.13365	0.206759
D85E	0.283751	0.407739
L86A	0.352167	0.5812
L86V	0.231519	-0.0457455
L86I	0.0996107	0.132782
L86M	-0.0401132	0.18463
L86F	-0.00081336	0.108075
L86T	0.0329909	0.287398
L86C	0.0650457	0.222058
L86H	-0.222051	0.432065
L86K	0.222823	0.367269
L86D	-0.243585	0.150266
L86E	0.0892721	0.289614
A87V	-0.0731528	-0.0682386
A87I	0.00442323	-0.138402
A87L	-0.139119	-0.11523
A87M	0.0410442	-0.0559534
A87F	-0.0800417	0.0152327
A87Y	0.283287	0.472959
A87W	-0.029484	-0.0898175
A87S	0.131786	0.134452
A87T	0.12546	0.14457
A87N	0.259385	0.0844955
A87Q	0.132338	0.240323
A87C	0.0115615	-0.110169
A87G	0.0279852	0.0822446
A87P	-0.094866	0.21361
A87R	-0.0562688	0.174913
A87K	0.109786	0.322989
A87D	-0.0467795	-0.0297542
A87E	-0.0958367	0.212627
V88A	0.0450579	0.264312
V88I	0.0227885	-0.158134
V88L	0.132195	0.192934
V88F	0.0912037	0.225053
V88W	0.2078	0.265532
V88S	0.169489	0.181729
V88T	0.124518	0.312761
V88N	0.179805	0.18085
V88Q	0.205498	0.234903
V88G	0.0952651	0.311944
V88R	0.0848343	0.223791
V88H	0.0819332	-0.137217
V88K	-0.0329611	-0.0555892
V88D	0.216636	0.706193
V88E	-0.058633	0.812783
A89V	0.275108	0.550472
A89I	0.227928	1.03171
A89L	0.35994	0.645215
A89M	0.302648	0.579857
A89F	0.442683	0.114995
A89Y	-0.0964963	0.371326
A89W	0.137549	0.774171
A89S	0.0418365	0.318399
A89T	-0.0106049	0.395554
A89C	0.143949	0.237416
A89G	-0.242589	-0.0689881
A89R	0.0430035	0.0494812
A89H	0.238356	0.89652
A89K	-0.0420348	0.510347
L90A	0.150882	0.106835
L90V	0.0814384	0.0658678
L90I	0.0699021	0.103101
L90M	-0.0351158	0.206533
L90F	-0.0893091	-0.180668
L90Y	0.0847636	0.2914
L90W	0.0373238	0.117197
L90S	0.0824878	0.170605
L90T	-0.0108496	-0.0135461
L90N	0.0777694	0.0313301
L90C	-0.0947922	0.0348319
L90G	0.120794	0.225545
L90P	0.171682	0.601317
L90R	-0.184747	-0.164174
L90H	0.0369038	0.12946
L90K	-0.0212876	0.327422
L90D	0.0196276	0.489677
L90E	0.482888	0.518966
F91A	0.269106	0.579201
F91V	0.121898	0.649764
F91I	-0.0715099	0.134316
F91L	0.0954846	0.670529
F91M	0.147087	0.328978
F91Y	0.197306	0.872445
F91W	0.561683	0.585087
F91S	0.406309	0.631932
F91T	0.136926	0.371423
F91N	0.0613236	0.5006
F91Q	0.0359184	0.379239
F91C	0.48541	0.710133
F91G	0.0700797	0.170782
F91P	0.161877	0.100432
F91R	-0.0828889	-0.0319814
F91H	0.0978276	0.313554
F91D	-0.086186	0.405777
F91E	-0.00697317	0.127419
Q92A	-0.048142	0.00996985
Q92V	0.0620238	0.0704056
Q92I	0.0235495	0.0604038
Q92L	0.0201645	-0.0280425
Q92M	-0.125249	-0.275139
Q92F	-0.0946705	-0.122994
Q92Y	0.0911014	0.0367306
Q92W	-0.060921	-0.15996
Q92S	0.0345103	0.122901
Q92T	0.0403581	0.0116113
Q92N	0.218622	0.110548
Q92C	0.102972	0.0114652
Q92G	0.0806031	0.0612372
Q92P	-0.0149048	0.618447
Q92R	0.0580678	0.145246
Q92H	0.0368957	-0.0494396
Q92K	0.22252	0.254516
Q92D	0.307002	0.515994
Q92E	0.0484419	0.288901
V93A	0.159299	0.74444
V93L	0.0564968	0.0757742
V93M	-0.0879881	0.0932294
V93F	0.393421	0.594762
V93W	0.371062	0.595064
V93S	-0.0545965	0.658426
V93T	0.116339	0.326494
V93Q	0.341756	0.702527
V93C	0.199161	0.438416
V93G	-0.0970828	0.576265
V93P	-0.040583	0.671683
V93R	-0.00847253	0.330302
V93H	0.172927	0.618637
V93K	-0.186109	0.36961
V93D	0.0447261	0.916945
L94A	-0.00970393	0.229908
L94V	0.116587	0.297708
L94I	0.0823491	0.427602
L94M	0.184062	0.283363
L94F	0.152596	0.28096
L94Y	0.0899231	0.468855
L94W	0.0295998	0.350698
L94S	0.136423	0.329227
L94T	0.328697	0.6185
L94N	0.0338911	0.754241
L94C	0.252182	0.472534
L94G	0.100003	0.1634
L94P	0.0173915	0.612841
L94R	-0.00991916	0.00415891
L94H	0.0487946	0.587637
L94K	0.144599	0.265068
L94D	0.0903633	0.170537
L94E	-0.0609709	0.228332
P95A	0.154161	0.480333
P95V	-0.0360972	0.58306
P95I	0.027623	0.628152
P95L	0.0643007	0.762869
P95M	-0.0337838	0.786069
P95F	-0.0317007	0.551639
P95Y	0.101133	0.821799
P95S	-0.113255	0.544431
P95N	0.0601093	0.55339
P95C	-0.127706	0.654001
P95G	0.243927	0.703133
P95R	-0.13409	0.0682894
P95H	-0.0597073	0.377943
P95K	0.0785686	0.330628
P95E	0.0799945	0.746274
Q96A	-0.0562893	-0.0656799
Q96V	-0.0415921	-0.118677
Q96I	-0.114496	0.073564
Q96L	-0.0271133	-0.0683605
Q96M	0.0445526	0.189889
Q96F	0.0459268	0.0159224
Q96Y	-0.0509353	0.032047
Q96W	0.18	0.162705
Q96S	0.0721735	0.139747
Q96T	-0.165554	-0.0439521
Q96N	0.0905088	0.0916846
Q96C	0.0136909	0.01206
Q96G	0.145214	0.265762
Q96P	0.0527821	0.0996239
Q96R	0.0439935	0.0604401
Q96H	-0.457832	-0.00129774
Q96K	0.0118281	0.129944
Q96D	-0.00794533	0.129286
Q96E	-0.0414784	-0.146454
L97A	0.0841661	0.0499079
L97V	0.118579	0.129973
L97I	-0.134243	0.0211646
L97M	-0.051753	0.059881
L97F	0.258566	0.242719
L97Y	0.604898	1.00315
L97W	0.0703785	0.0338713
L97S	-0.0498333	0.756768
L97T	0.343475	0.529811
L97N	0.0703996	0.691024
L97Q	-0.119542	0.620302
L97G	0.262957	0.747497
L97P	-0.148216	0.38142
L97R	-0.121393	-0.0315672
L97H	-0.0706929	0.661173
L97K	0.186766	0.246311
L97D	0.0790683	0.664904
L97E	0.279052	0.699714
A98V	0.0887167	0.0218983
A98L	-0.0839367	0.0216552
A98F	0.0904936	0.0143387
A98Y	0.183301	0.181728
A98W	0.112103	0.0497581
A98S	0.0578723	0.333142
A98G	0.345562	0.497928
A98R	0.0948871	0.541856
A98K	0.386721	0.529622
A98E	0.0326887	0.627509
W99A	-0.0197653	0.0103054
W99V	0.00480008	-0.038665
W99I	-0.134296	-0.0747869
W99L	0.02084	-0.0313769
W99M	0.033725	-0.165432
W99F	0.0663261	-0.101117
W99Y	-0.0268565	-0.0632973
W99S	0.00444382	-0.00547643
W99T	-0.00444116	-0.0831664
W99N	0.000629891	0.00454934
W99Q	0.102595	0.0586939
W99C	0.0028756	0.0161051
W99G	0.0926513	0.17149
W99P	0.576231	0.822284
W99R	0.0508569	-0.0593456
W99H	0.11998	0.0623789
W99K	-0.07855	-0.0885297
W99D	0.134397	0.0586427
W99E	0.0413928	-0.00110997
K100A	-0.0118814	0.0491009
K100V	0.0692248	0.0606361
K100I	0.219586	0.0902876
K100L	0.0482238	0.0369535
K100M	0.131351	0.166842
K100Y	0.24032	0.343656
K100W	0.0986812	0.300692
K100S	-0.00264954	0.0352599
K100T	-0.0802439	-0.0804929
K100Q	0.0248113	0.118313
K100G	0.102972	0.194934
K100R	-0.0882647	-0.0641574
K100E	0.160554	0.0903773
A101V	-0.0229571	-0.0306236
A101I	-0.0124393	-0.232828
A101L	0.102505	-0.095503
A101M	0.314922	0.582698
A101F	0.0241056	0.0282782
A101Y	-0.395777	-0.216243
A101W	-0.0400925	0.0867663
A101S	0.0333703	0.0675765
A101T	0.0758922	0.137084
A101N	0.146446	0.547006
A101Q	0.183869	0.165239
A101C	-0.0385448	0.371322
A101G	0.0912114	0.194143
A101P	0.167932	0.345902
A101R	0.102348	0.228643
A101H	0.00847488	0.11378
A101D	0.188607	0.384884
T102A	0.10394	0.0627934
T102V	0.0338713	0.0770001
T102I	0.0548657	0.095478
T102L	0.0635646	-0.0123837
T102M	0.127561	0.0463965
T102F	0.0323064	0.0769565
T102W	-0.0360385	0.0241376
T102S	0.0144573	0.0204301
T102N	0.0559179	0.159777
T102C	-0.0813752	0.243397
T102G	0.0457928	-0.0471768
T102P	0.0952773	0.349947
T102R	0.0578648	0.174872
T102H	0.215528	0.160115
T102K	0.0248937	0.193402
T102D	0.325309	0.285248
T102E	0.195831	0.281078
D103A	0.155941	-0.104744
D103V	0.061995	0.0298055
D103I	-0.00383845	0.00935255
D103L	-0.00961595	0.0573503
D103M	0.0533908	0.0494901
D103F	-0.00827079	0.0630652
D103Y	0.0895782	0.0346834
D103W	0.0666167	0.0991668
D103S	0.0231473	0.0019071
D103T	0.0467748	-0.174764
D103N	0.04233	-0.206196
D103Q	-0.139803	0.0111856
D103C	0.319691	0.115331
D103G	0.0369467	0.170184
D103P	-0.118345	0.0800368
D103R	0.0421037	0.0515993
D103E	0.0722001	0.273719
R104V	0.118894	0.135614
R104I	0.082206	0.220353
R104L	0.205198	0.215376
R104M	0.16689	0.140907
R104F	0.144744	0.10079
R104Y	0.00150388	0.203698
R104W	0.20744	0.027872
R104S	0.0528428	0.127615
R104T	0.156531	0.172786
R104N	-0.00940737	0.0423807
R104Q	0.0114415	0.207641
R104G	-0.066415	-0.0149417
R104P	-0.0314543	0.179653
R104H	0.208756	0.13561
R104D	-0.179443	-0.134869
R104E	0.260369	0.218106
F105A	0.128649	0.288325
F105V	0.0881486	0.184455
F105I	0.0945465	0.281842
F105L	0.0876609	0.0736211
F105M	0.0629588	0.00201111
F105Y	-0.145958	0.103997
F105W	-0.0724691	-0.043882
F105S	0.174541	0.237546
F105T	0.139119	0.252399
F105N	0.0979813	0.272691
F105Q	0.115953	0.280924
F105G	0.185842	0.214119
F105P	0.117631	0.261338
F105R	0.0806895	0.0964187
F105H	0.00421937	0.387746
F105K	0.0664719	-0.115079
F105E	0.156302	0.242807
R106A	0.0807138	0.182577
R106V	-0.00620544	0.0240584
R106I	0.140984	0.112654
R106L	0.024774	0.116085
R106M	0.0531839	0.113871
R106F	0.0485249	0.173106
R106W	0.151637	0.056643
R106S	0.0513783	0.132762
R106T	0.188439	0.126961
R106N	0.0643181	0.150201
R106Q	0.00975848	-0.1188
R106C	0.146321	0.215983
R106G	0.235491	0.248618
R106P	0.0687058	0.121553
R106H	0.019682	0.15501
R106D	0.263124	0.170423
R106E	0.0266756	0.0329594
G107A	0.0175227	-0.0342196
G107V	0.0454904	0.146506
G107I	0.0718227	0.0832188
G107L	0.0434631	0.0175755
G107M	-0.0540271	-0.122067
G107F	0.0896398	-0.0862939
G107Y	0.159642	0.0309245
G107W	-0.0384116	-0.0541626
G107S	0.146677	0.114288
G107T	0.0990353	0.131319
G107N	0.124712	0.269446
G107Q	0.241669	0.340939
G107C	0.00651307	0.0622131
G107R	0.358777	0.148933
G107H	0.0677412	0.143842
G107K	0.0403225	-0.169034
G107E	0.191644	0.267398
P108A	0.11443	0.23294
P108V	0.124144	0.11864
P108I	0.178276	0.415739
P108L	0.0885311	0.175162
P108M	0.13904	0.198008
P108F	0.375744	0.43999
P108Y	0.128879	-0.128295
P108W	-0.0436025	0.304948
P108S	0.0325306	-0.002861
P108T	0.0947372	-0.111465
P108N	0.0183344	0.0751958
P108Q	0.0701901	0.130434
P108C	0.104097	0.221066
P108G	0.0323818	0.0629597
P108R	0.201456	0.235686
P108H	0.0534252	0.160562
P108E	0.283185	0.170857
D109A	0.044499	0.045557
D109V	0.0667745	0.0669285
D109I	0.0945408	-0.0154948
D109L	0.135472	0.165277
D109M	0.0258616	0.212757
D109F	0.0657988	0.26441
D109Y	0.135398	0.223387
D109W	0.0143882	0.186367
D109S	0.0326952	0.105288
D109T	0.109031	0.15813
D109Q	-0.0680238	0.127196
D109C	0.163711	0.388491
D109G	-0.125474	0.13167
D109P	0.00479847	0.0578498
D109R	0.0782443	0.218049
D109H	0.0595105	-0.0148319
D109K	0.403957	0.334424
D109E	0.201465	-0.0256809
A110V	-0.275659	-0.0856686
A110I	-0.0298758	0.0734992
A110L	0.0597324	-0.028855
A110F	0.0715335	-0.0306467
A110Y	-0.0178566	-0.222195
A110W	0.0215004	-0.153563
A110S	0.00869343	0.0624111
A110T	-0.154586	-0.064448
A110G	0.192732	0.12839
A110P	0.121854	0.0955829
A110R	0.219544	0.200495
A110H	0.0283413	0.185983
A110K	0.032928	0.19897
L111A	0.164219	0.161179
L111V	-0.0182458	-0.0304284
L111I	0.0508204	-0.0173534
L111M	0.201309	0.266162
L111F	0.0154735	0.130621
L111Y	0.10774	0.0323545
L111W	0.146791	0.300752
L111S	0.30457	0.496746
L111T	0.277789	0.286112
L111N	0.497704	0.698984
L111Q	0.21198	0.524381
L111C	0.393279	0.608074
L111G	0.218917	0.556626
L111P	0.258504	0.48248
L111R	0.0639006	0.530901
L111K	-0.0365059	0.548064
L111E	0.572627	0.925797
C112A	-0.00597978	0.0105219
C112V	-0.0798999	-0.0844235
C112I	0.008875	-0.117491
C112L	-0.0496866	-0.0747295
C112M	0.00563294	-0.00349754
C112F	-0.0904919	-0.241772
C112Y	0.0303133	-0.0447085
C112W	-0.156608	-0.159375
C112S	0.138467	-0.0294652
C112T	-0.000576104	-0.109172
C112N	-0.143603	-0.0672069
C112Q	-0.048221	-0.019186
C112G	0.05409	-0.0553923
C112P	0.11535	0.261568
C112R	0.0693378	0.00389869
C112H	-0.0204051	-0.151712
C112K	0.0758594	0.0883626
C112D	0.131881	0.00700892
C112E	-0.0434398	-0.117912
R113A	0.104487	-0.00616037
R113V	0.350249	0.194843
R113L	0.303787	0.377069
R113S	0.0483972	0.103019
R113T	0.0907553	0.208012
R113N	0.264415	0.179111
R113C	0.219391	0.12488
R113G	0.263231	0.256183
R113P	-0.0520496	0.0790119
R113K	0.0752776	0.0793183
R113D	0.464957	0.461107
R113E	0.406305	0.333677
A114V	-0.146812	-0.231328
A114I	-0.0232649	-0.16463
A114L	-0.124555	-0.0768723
A114M	0.0332619	-0.0268845
A114F	-0.00165004	0.0326007
A114Y	0.139644	0.251503
A114W	0.057121	0.0711448
A114S	0.0618722	0.217141
A114T	0.129643	0.31521
A114Q	0.113862	0.358944
A114C	0.0113961	-0.0354379
A114G	0.000910427	-0.0121332
A114P	0.324715	0.708185
A114R	0.0768561	0.045819
A114H	0.163726	0.607981
A114D	0.130873	0.354535
V115A	0.121139	0.177551
V115L	-0.0230893	-0.00382039
V115M	-0.0329785	0.206174
V115F	0.199955	0.052078
V115W	-0.22318	0.207042
V115S	0.190167	0.383068
V115T	0.203134	0.299904
V115G	0.197892	0.0740524
V115P	-0.0146191	0.371491
V115R	0.0545802	0.486969
V115K	0.239181	0.736581
V115D	0.0651561	0.799982
V115E	0.155288	0.450608
K116V	0.220405	0.198518
K116W	0.0992266	0.176949
K116N	-0.0293399	0.00936641
K116Q	0.0853117	-0.223425
K116C	-0.0543896	-0.171192
K116G	0.00171741	-0.0606536
K116P	0.347832	0.325284
K116R	0.0677705	0.0840636
K116H	0.0422611	-0.0521315
Y117V	0.0364814	0.935411
Y117I	-0.183857	0.571723
Y117L	0.169089	0.683293
Y117F	0.0645756	-0.110447
Y117W	0.0963808	0.348777
Y117S	0.00716767	0.61487
Y117T	0.35927	0.725626
Y117Q	-0.0604548	0.130981
Y117C	0.0618439	0.468122
Y117G	0.14925	0.877823
Y117P	0.0580977	-0.0104661
Y117R	-0.0498955	-0.098707
Y117E	0.116308	0.202466
L118A	0.171252	0.187285
L118V	0.133445	0.341546
L118I	0.165838	0.57479
L118M	-0.0650227	-0.0319198
L118Y	0.189611	0.757517
L118W	0.235141	0.368215
L118S	0.309342	0.562588
L118T	0.2954	0.618994
L118N	0.192608	0.965957
L118Q	-0.149855	0.656113
L118C	0.0268746	0.0733278
L118G	-0.0620682	-0.0201745
L118P	0.20861	0.444816
L118R	-0.0252753	0.0413132
L118H	0.166981	0.668239
L118D	0.0100023	0.279276
L118E	0.0459665	0.600056
Q119A	0.0644929	0.0113602
Q119V	-0.0193159	0.155631
Q119L	0.0478313	0.112993
Q119M	0.115959	0.300666
Q119F	0.269864	0.517571
Q119Y	0.220058	0.330525
Q119W	0.246158	0.100646
Q119S	0.0230944	0.0513996
Q119T	0.508524	0.54112
Q119N	0.0657378	0.109296
Q119C	0.253245	0.178203
Q119G	0.0698232	0.0829387
Q119R	0.200668	0.303266
Q119H	-0.0304598	0.0326707
Q119K	0.167158	0.149553
Q119D	0.155606	0.172228
Q119E	-0.0175484	-0.100318
M120A	0.0471429	0.0505395
M120V	0.166627	0.087428
M120L	-0.0920793	0.0589166
M120F	-0.0312363	-0.101128
M120Y	0.174285	-0.0491167
M120W	0.535024	0.149447
M120S	-0.00830113	-0.0997924
M120T	0.022688	0.0531315
M120N	0.0363219	-0.105469
M120Q	0.00742301	0.071925
M120C	-0.0213001	0.0524001
M120G	0.0220834	0.0734648
M120P	0.273736	0.285472
M120R	0.0992219	-0.101142
M120H	0.0688671	-0.0948738
M120K	0.207536	0.328292
M120D	0.103799	-0.00927935
M120E	0.161919	-0.0402654
V121A	0.368611	0.467908
V121L	0.26602	0.62536
V121M	0.257359	0.606533
V121F	0.1181	0.447728
V121Y	-0.11685	0.394483
V121W	0.125335	0.915796
V121S	0.373158	0.841203
V121T	-0.0134632	0.101622
V121Q	-0.0407978	0.786662
V121G	0.0162299	0.760656
V121R	0.00239081	0.056061
V121H	0.231097	0.282795
V121E	0.211924	0.465713
G122A	-0.0801016	-0.146466
G122V	0.147165	0.37631
G122I	-0.116789	0.733861
G122L	0.0501686	0.496263
G122M	-0.0938132	0.559455
G122F	0.0337812	0.73805
G122Y	-0.0646492	0.529984
G122W	0.317168	0.680831
G122S	-0.0845818	-0.0665288
G122T	0.16112	0.28836
G122N	0.722659	0.404479
G122Q	0.256216	0.668512
G122C	0.000378278	0.0977843
G122P	0.123727	0.329983
G122R	0.0777679	0.713952
G122H	-0.0329743	0.862024
G122K	-0.123352	0.633018
G122D	0.499004	0.955882
M123V	0.133795	0.118972
M123L	0.040341	0.16676
M123F	0.169544	0.349363
M123Y	0.0514941	0.0518294
M123W	-0.421765	-0.123219
M123T	-0.0163385	0.145387
M123C	0.00572498	0.086624
M123G	0.337031	0.41028
M123P	0.300517	0.22743
M123R	-0.0522373	-0.2294
M123H	-0.0878439	0.106949
M123K	0.25602	0.144521
M123E	0.0246252	0.134679
Y124A	0.0373389	0.186212
Y124V	0.138032	0.251316
Y124L	0.24741	0.593515
Y124W	0.128386	0.951825
Y124T	-0.0408937	0.0113512
Y124C	-0.39108	0.017806
Y124G	0.17756	0.189913
Y124P	-0.0193401	0.879763
Y124R	0.14281	0.060369
Y124H	0.0426789	0.0251218
A125V	0.245523	0.480831
A125I	0.104883	0.376281
A125L	0.0893693	0.196924
A125M	0.436703	0.429204
A125F	-0.00114779	0.644351
A125Y	0.239356	0.783983
A125W	-0.150766	0.707649
A125S	0.137468	0.144956
A125T	-0.131681	0.669548
A125Q	0.210085	0.816704
A125C	0.247164	0.444622
A125G	0.0906515	0.272364
A125P	0.157414	0.490753
A125R	0.0151087	0.338154
A125K	0.261001	0.615128
A125D	0.0679873	0.528248
A125E	-0.115737	0.405551
S126V	0.00619467	-0.029228
S126L	0.0199952	0.0650351
S126M	0.0772395	-0.0104019
S126F	0.0215368	0.75828
S126Y	-0.165279	0.540872
S126W	0.176219	0.884975
S126T	0.0597556	0.0313374
S126N	-0.0302015	-0.0559992
S126C	0.104175	0.136091
[truncated: 4,213 more rows]
